# Supplementary material for: Deterministic and Stochastic Allele Specific Gene Expression in Single Mouse Blastomeres
Source: PLoS One. 2011 Jun 23;6(6):e21208. doi: 10.1371/journal.pone.0021208 (PMC3121735; doi:10.1371/journal.pone.0021208)
Supplement: Table S1 — Single cell RNA-Seq counts and RPM mapped to RefSeq of single oocytes, blastomeres of pre-implantation embryos. (TXT) [file pone.0021208.s001.txt]

RefSeqID	GeneID	Chromosome	Strand	Start	End	Size	NoExons	WT	DicerKO	2cell	4cell	8cell	TE	ICM	ESC	Epiblast	WT_RPM	DicerKO_RPM	2cell_RPM	4cell_RPM	8cell_RPM	TE_RPM	ICM_RPM	ESC_RPM	Epiblast_RPM	WT_oocyte_1	WT_oocyte_2	Dicer_KO_1	Dicer_KO_2	Cell_2_A1	Cell_2_A2	Cell_2_B1	Cell_2_B2	Cell_2_C1	Cell_2_C2	Cell_2_D1	Cell_2_D2	Cell_4_A1	Cell_4_A2	Cell_4_B1	Cell_4_B2	Cell_4_C1	Cell_4_C2	Cell_8_A1	Cell_8_A2	Cell_8_B1	Cell_8_B2	Cell_8_C1	Cell_8_C2
NM_016759	Rundc3a	chr11	+	102254748	102263867	2012	11	10	53	52	226	324	26	173	268	0	0.183535982	1.843726571	0.538153795	4.023243524	4.936675105	2.441893042	5.908750651	5.356863556	0	4	6	26	27	0	1	7	10	0	31	3	0	34	124	19	19	14	16	91	43	10	72	48	60
NM_016757	Wbp1	chr6	-	83069037	83071455	1321	5	78	70	234	580	351	65	970	1423	62	1.431580658	2.435110565	2.421692077	10.32513825	5.348064697	6.104732605	33.1299892	28.44334642	19.1470011	52	26	53	17	42	25	30	59	10	14	22	32	70	137	14	207	38	114	33	25	25	111	124	33
NM_016755	Atp5j	chr16	-	84828115	84835819	758	5	67	87	1617	10787	17378	3674	11970	27412	1224	1.229691078	3.02649456	16.7345132	192.0297694	264.7825308	345.0582706	408.8308977	547.9191933	377.9988604	57	10	47	40	121	112	227	455	149	171	109	273	1401	1810	927	2677	893	3079	2627	2629	3142	2931	3299	2750
NM_007490	Art2a	chr7	-	108701289	108704316	864	3	0	0	0	12	84	2	8	0	0	0	0	0	0.21362355	1.279878731	0.187837926	0.273237024	0	0	0	0	0	0	0	0	0	0	0	0	0	0	2	0	4	2	1	3	2	2	1	5	72	2
NM_008257	Hmx3	chr7	+	138686476	138688445	1367	2	0	0	2	1	0	0	0	0	0	0	0	0.020698223	0.017801962	0	0	0	0	0	0	0	0	0	2	0	0	0	0	0	0	0	0	1	0	0	0	0	0	0	0	0	0	0
NM_001080972	Gm11294	chr13	+	22336083	22336974	891	1	0	0	0	0	1	0	0	0	0	0	0	0	0	0.015236652	0	0	0	0	0	0	0	0	0	0	0	0	0	0	0	0	0	0	0	0	0	0	0	0	0	0	1	0
NM_147121	Olfr644	chr7	-	111216598	111217543	945	1	0	0	0	0	0	0	0	1	0	0	0	0	0	0	0	0	0.019988297	0	0	0	0	0	0	0	0	0	0	0	0	0	0	0	0	0	0	0	0	0	0	0	0	0
NM_147119	Olfr632	chr7	+	111085895	111086849	954	1	0	0	0	0	0	0	0	0	0	0	0	0	0	0	0	0	0	0	0	0	0	0	0	0	0	0	0	0	0	0	0	0	0	0	0	0	0	0	0	0	0	0
NM_010327	Gp1bb	chr16	-	18620411	18622496	1847	2	0	0	0	10	1	0	16	0	0	0	0	0	0.178019625	0.015236652	0	0.546474049	0	0	0	0	0	0	0	0	0	0	0	0	0	0	1	1	1	1	1	5	0	0	0	0	0	1
NM_146295	Olfr446	chr6	+	42877231	42878158	927	1	0	0	0	0	0	0	0	0	0	0	0	0	0	0	0	0	0	0	0	0	0	0	0	0	0	0	0	0	0	0	0	0	0	0	0	0	0	0	0	0	0	0
NM_146303	Olfr1449	chr19	+	13009229	13010174	945	1	0	0	0	0	0	0	0	0	0	0	0	0	0	0	0	0	0	0	0	0	0	0	0	0	0	0	0	0	0	0	0	0	0	0	0	0	0	0	0	0	0	0
NM_146302	Olfr1461	chr19	+	13239505	13240444	939	1	0	0	0	0	0	0	0	0	0	0	0	0	0	0	0	0	0	0	0	0	0	0	0	0	0	0	0	0	0	0	0	0	0	0	0	0	0	0	0	0	0	0
NM_146292	Olfr1324	chrX	-	47778672	47779671	999	1	0	0	0	0	0	0	0	1	0	0	0	0	0	0	0	0	0.019988297	0	0	0	0	0	0	0	0	0	0	0	0	0	0	0	0	0	0	0	0	0	0	0	0	0
NM_146291	Olfr1484	chr19	+	13659795	13660743	948	1	0	0	0	0	0	0	0	0	0	0	0	0	0	0	0	0	0	0	0	0	0	0	0	0	0	0	0	0	0	0	0	0	0	0	0	0	0	0	0	0	0	0
NM_146301	Olfr1475	chr19	-	13553741	13554686	945	1	0	0	0	0	0	0	0	0	0	0	0	0	0	0	0	0	0	0	0	0	0	0	0	0	0	0	0	0	0	0	0	0	0	0	0	0	0	0	0	0	0	0
NM_146289	Olfr113	chr17	-	37711427	37712366	939	1	0	0	0	0	0	0	0	0	0	0	0	0	0	0	0	0	0	0	0	0	0	0	0	0	0	0	0	0	0	0	0	0	0	0	0	0	0	0	0	0	0	0
NM_146300	Olfr827	chr10	-	129647215	129648184	969	1	0	0	0	0	0	0	0	0	0	0	0	0	0	0	0	0	0	0	0	0	0	0	0	0	0	0	0	0	0	0	0	0	0	0	0	0	0	0	0	0	0	0
NM_146285	Olfr801	chr10	-	129106616	129107573	957	1	0	0	0	0	0	0	1	0	0	0	0	0	0	0	0	0.034154628	0	0	0	0	0	0	0	0	0	0	0	0	0	0	0	0	0	0	0	0	0	0	0	0	0	0
NM_146286	Olfr981	chr9	+	39829979	39830912	933	1	0	1	0	0	0	0	0	0	0	0	0.034787294	0	0	0	0	0	0	0	0	0	0	1	0	0	0	0	0	0	0	0	0	0	0	0	0	0	0	0	0	0	0	0
NM_146287	Olfr114	chr17	-	37726357	37727296	939	1	0	0	0	0	0	0	0	0	0	0	0	0	0	0	0	0	0	0	0	0	0	0	0	0	0	0	0	0	0	0	0	0	0	0	0	0	0	0	0	0	0	0
NM_146284	Olfr780	chr10	+	128758680	128759619	939	1	0	0	0	0	0	0	0	0	0	0	0	0	0	0	0	0	0	0	0	0	0	0	0	0	0	0	0	0	0	0	0	0	0	0	0	0	0	0	0	0	0	0
NM_178364	Zfp369	chr13	+	65380161	65399103	2869	8	0	0	149	132	70	8	13	156	0	0	0	1.542017605	2.349859049	1.066565609	0.751351705	0.444010165	3.118174309	0	0	0	0	0	3	12	15	10	10	46	11	42	8	61	3	46	4	10	48	5	1	7	5	4
NM_178363	Ylpm1	chr12	+	86337270	86411465	7034	21	1202	509	5139	7119	6439	846	1733	4657	355	22.06102502	17.70673254	53.18408369	126.732171	98.10879938	79.45544282	59.1899704	93.08549844	109.6320224	939	263	248	261	417	420	784	1457	791	506	292	472	1128	2471	401	1279	469	1371	1269	1853	1084	847	586	800
NM_026440	Rnmt	chr18	+	68460042	68483461	3929	11	13016	6390	8444	7771	15797	1305	5235	10883	326	238.890434	222.2908073	87.387897	138.3390506	240.6933847	122.5642469	178.7994778	217.5326346	100.6761671	10343	2673	2911	3479	1480	1458	677	1002	891	991	732	1213	1250	1686	651	1304	766	2114	2930	1976	3212	3021	3035	1623
NM_026439	Ccdc80	chr16	+	45094165	45128037	3648	8	0	14	1	0	0	0	0	0	0	0	0.487022113	0.010349111	0	0	0	0	0	0	0	0	0	14	0	1	0	0	0	0	0	0	0	0	0	0	0	0	0	0	0	0	0	0
NM_029090	Nat15	chr16	+	3884618	3904781	2425	7	2433	1431	3902	1065	1496	221	1189	2554	150	44.65430438	49.78061741	40.38223284	18.95909006	22.79403073	20.75609086	40.60985274	51.05011016	46.32338976	1432	1001	607	824	378	507	167	420	782	550	343	755	102	339	61	200	110	253	132	220	77	533	265	269
NM_030100	Wibg	chr10	+	128185017	128203146	612	3	27	18	134	94	52	4	19	33	4	0.495547151	0.626171288	1.386780933	1.673384475	0.792305881	0.375675853	0.648937933	0.659613796	1.235290394	24	3	15	3	15	34	5	10	3	10	5	52	6	14	5	15	1	53	7	5	10	9	11	10
NM_030087	Ndufv3	chr17	+	31657059	31668270	1579	4	26	148	273	888	1411	1499	1503	7834	726	0.477193553	5.148519481	2.825307423	15.8081427	21.49891535	140.7845258	51.33440595	156.5883175	224.2052064	20	6	63	85	13	32	47	9	51	60	14	47	170	136	63	270	110	139	202	100	289	270	141	409
NM_029084	Slamf8	chr1	-	174511507	174520699	2040	5	0	1	1	0	0	0	0	0	0	0	0.034787294	0.010349111	0	0	0	0	0	0	0	0	0	1	0	0	0	0	0	1	0	0	0	0	0	0	0	0	0	0	0	0	0	0
NM_145614	Dlat	chr9	-	50442739	50467885	4033	14	1884	955	4772	1473	4570	978	3850	8997	473	34.57817898	33.22186557	49.38595979	26.22229076	69.63149762	91.85274596	131.495318	179.8347068	146.073089	1486	398	626	329	773	702	379	757	477	522	492	670	243	166	153	288	144	479	1145	476	729	780	933	507
NM_013782	Ptdss2	chr7	+	148317184	148342053	2172	12	396	202	4868	45981	27889	3884	6212	2874	332	7.268024881	7.027033345	50.37947449	818.5520375	424.9349753	364.7812529	212.1685494	57.44636515	102.5291027	276	120	65	137	466	425	840	1153	335	516	500	633	4294	8161	3457	13867	3024	13178	5071	3869	3704	5868	5088	4289
NM_011796	Capn10	chr1	+	94830984	94844525	2877	12	1784	1690	2236	1890	1180	212	1469	1544	142	32.74281916	58.7905265	23.14061318	33.64570912	17.97924884	19.91082019	50.17314859	30.86193034	43.85280897	1196	588	770	920	272	378	165	217	275	319	238	372	249	459	135	398	146	503	231	78	269	270	200	132
NM_001168250	Mtbp	chr15	+	55388962	55442368	3384	17	199	86	87	16	42	5	135	179	4	3.652366039	2.991707266	0.900372695	0.2848314	0.639939365	0.469594816	4.610874786	3.577905137	1.235290394	149	50	46	40	9	9	9	14	11	6	10	19	3	3	2	4	3	1	2	2	1	29	2	6
NM_144794	Tmem63a	chr1	+	182872648	182905235	3239	23	1	11	65	276	100	119	51	944	27	0.018353598	0.382660232	0.672692244	4.913341649	1.523665156	11.17635661	1.74188603	18.86895223	8.338210157	1	0	7	4	5	1	1	27	2	0	10	19	59	143	12	42	16	4	26	3	38	7	7	19
NM_147021	Olfr1055	chr2	-	86186982	86187921	939	1	0	2	0	0	0	0	0	0	0	0	0.069574588	0	0	0	0	0	0	0	0	0	2	0	0	0	0	0	0	0	0	0	0	0	0	0	0	0	0	0	0	0	0	0
NM_146920	Olfr267	chr4	-	58797651	58798592	941	1	0	0	0	0	0	0	0	0	0	0	0	0	0	0	0	0	0	0	0	0	0	0	0	0	0	0	0	0	0	0	0	0	0	0	0	0	0	0	0	0	0	0
NM_029288	Gm1973	chr14	+	3740222	3748662	992	5	0	0	0	0	0	0	0	0	0	0	0	0	0	0	0	0	0	0	0	0	0	0	0	0	0	0	0	0	0	0	0	0	0	0	0	0	0	0	0	0	0	0
NM_152812	Otud6b	chr4	-	14736651	14753734	3259	7	350	323	3658	3671	5011	604	1204	1921	100	6.423759364	11.23629589	37.85704965	65.35100432	76.35086096	56.72705374	41.12217216	38.39751825	30.88225984	253	97	179	144	402	547	426	445	482	565	372	419	381	842	285	920	246	997	898	652	1116	753	696	896
NM_152811	Ugt2b1	chr5	-	87345663	87355528	2545	6	0	0	2	0	0	0	1	0	0	0	0	0.020698223	0	0	0	0.034154628	0	0	0	0	0	0	0	0	0	1	0	0	0	1	0	0	0	0	0	0	0	0	0	0	0	0
NM_152799	Pear1	chr3	-	87553018	87572875	4466	25	203	225	14	1	23	2	0	10	0	3.725780431	7.827141102	0.14488756	0.017801962	0.350442986	0.187837926	0	0.199882969	0	167	36	31	194	13	1	0	0	0	0	0	0	0	1	0	0	0	0	0	0	1	3	18	1
NM_178731	Lrrtm4	chr6	+	79969636	79974926	3383	2	34	25	136	1	0	0	0	2	1	0.624022338	0.869682345	1.407479156	0.017801962	0	0	0	0.039976594	0.308822598	33	1	16	9	36	51	23	2	7	6	5	6	1	0	0	0	0	0	0	0	0	0	0	0
NM_203508	Fam12	chr14	+	51736227	51737466	1239	1	1	0	54	0	0	0	0	0	0	0.018353598	0	0.558852018	0	0	0	0	0	0	1	0	0	0	5	10	0	0	2	25	8	4	0	0	0	0	0	0	0	0	0	0	0	0
NM_203507	Rwdd4a	chr8	+	48618998	48638191	2952	7	342	47	6427	8818	11811	1744	3491	3111	469	6.276930579	1.635002808	66.51373923	156.9777053	179.9600916	163.7946717	119.2338065	62.18359151	144.8377987	320	22	29	18	1052	1108	674	728	639	1350	426	450	1173	3164	555	1559	705	1662	2445	1656	2448	1547	2301	1414
NM_013678	Surf2	chr2	+	26771940	26775690	1136	6	645	962	1058	7151	9772	1280	4463	6573	659	11.83807083	33.46537662	10.9493599	127.3018338	148.892559	120.2162728	152.432105	131.3830752	203.5140923	496	149	804	158	146	189	92	93	164	131	84	159	961	1609	627	2044	561	1349	1415	1299	2892	1789	1270	1107
NM_175370	Als2cr12	chr1	-	58714963	58752833	1576	15	0	0	0	1	0	0	0	0	0	0	0	0	0.017801962	0	0	0	0	0	0	0	0	0	0	0	0	0	0	0	0	0	0	0	0	0	0	1	0	0	0	0	0	0
NM_031877	Wasf1	chr10	+	40603339	40658375	2550	9	1978	508	2972	618	519	629	631	3136	190	36.30341721	17.67194524	30.7575592	11.00161282	7.907822159	59.07502782	21.55157029	62.68329893	58.6762937	1719	259	268	240	624	470	230	350	339	420	146	393	64	122	31	144	65	192	79	45	43	245	52	55
NM_134150	Otub1	chr19	-	7272695	7280774	1677	7	15	60	2638	4004	5925	772	2295	3618	363	0.275303973	2.087237627	27.30095598	71.27905783	90.27716048	72.50543955	78.38487136	72.31765801	112.1026032	15	0	25	35	347	266	317	523	177	447	179	382	611	803	382	875	319	1014	1114	913	1031	1400	664	803
NM_133787	Nmd3	chr3	+	69525976	69552968	1738	16	7915	4637	10386	12884	21642	2429	7274	16425	480	145.2687296	161.3086813	107.4858714	229.3604848	329.751613	228.1291615	248.4407644	328.3077758	148.2348472	6457	1458	3002	1635	1142	1242	1437	2601	968	1311	542	1143	1631	2549	913	2883	1137	3771	4693	1833	4094	3643	4060	3319
NM_133788	Icmt	chr4	+	151671459	151681231	4796	5	4666	15236	1488	2716	1985	626	1074	3472	202	85.63788912	530.0192082	15.39947782	48.35013014	30.24475334	58.79327093	36.68207052	69.39936667	62.38216488	4092	574	5174	10062	265	79	283	327	104	209	104	117	378	729	161	464	158	826	441	124	637	311	133	339
NM_001113529	Csf1	chr3	-	107543965	107563387	3291	9	7519	1616	5208	154	17	2	13	33	0	138.0007047	56.21626676	53.89817238	2.741502224	0.259023076	0.187837926	0.444010165	0.659613796	0	5925	1594	711	905	738	855	278	650	623	738	428	898	5	52	5	7	19	66	7	2	1	2	1	4
NM_001113514	Itga9	chr9	+	118620809	118810121	5180	14	26196	13148	40939	118	236	11	24	953	9	480.790858	457.3833387	423.6822733	2.100631574	3.595849768	1.033108595	0.819711073	19.0488469	2.779403386	21120	5076	5963	7185	5874	6564	2218	3642	5281	5314	4227	7819	14	12	11	53	17	11	9	9	193	6	8	11
NM_028696	Obfc2a	chr1	-	51526331	51535243	2838	6	115	87	7336	17841	10221	1513	1829	2220	201	2.110663791	3.02649456	75.92108153	317.6048129	155.7338156	142.0993912	62.46881469	44.37401901	62.07334228	111	4	73	14	1139	1508	1244	1520	599	506	338	482	2492	4875	1283	4284	860	4047	2124	1573	1914	1264	1805	1541
NM_172603	Phf11	chr14	-	59895751	59916359	1352	8	0	25	687	5	53	2	4	1	0	0	0.869682345	7.109839559	0.089009812	0.807542533	0.187837926	0.136618512	0.019988297	0	0	0	19	6	101	60	20	77	45	92	79	213	0	1	1	1	2	0	3	17	0	5	6	22
NM_030740	V1rd3	chr7	-	5146517	5148349	1832	1	0	0	0	1	0	0	0	0	0	0	0	0	0.017801962	0	0	0	0	0	0	0	0	0	0	0	0	0	0	0	0	0	1	0	0	0	0	0	0	0	0	0	0	0
NM_011496	Aurkb	chr11	+	68859144	68865164	1957	8	494	206	1357	4404	8989	904	1348	7542	133	9.066677503	7.16618252	14.04374422	78.39984283	136.9622609	84.90274269	46.0404386	150.7517349	41.07340559	467	27	170	36	138	225	171	68	208	184	153	210	535	863	480	1559	334	633	2179	1118	1609	1253	2003	827
NM_001042767	Proc	chr18	-	32282779	32299224	1569	9	4	9	65	0	1	0	0	175	1	0.073414393	0.313085644	0.672692244	0	0.015236652	0	0	3.497951949	0.308822598	4	0	9	0	0	8	5	0	1	22	12	17	0	0	0	0	0	0	0	0	0	1	0	0
NM_001077638	Prmt2	chr10	-	75669966	75700610	2052	11	14526	11450	12871	860	128	31	41	633	47	266.6043672	398.3145139	133.2034133	15.30968775	1.950291399	2.911487858	1.40033975	12.65259191	14.51466212	10096	4430	3870	7580	1826	1600	875	1345	1537	2013	1129	2546	102	358	26	87	66	221	35	11	19	24	16	23
NM_001110328	Fiz1	chr7	-	4958657	4966299	2656	3	4723	1319	39706	14809	10848	1354	2751	9451	358	86.68404422	45.88444051	410.9218188	263.6292626	165.2871961	127.1662761	93.95938175	188.9093936	110.5584902	2336	2387	583	736	4980	4698	3072	5409	4830	6032	3701	6984	1998	2853	648	4412	1051	3847	1597	1811	1402	2388	2280	1370
NM_001099321	Gm15023	chrX	-	131702162	131712171	3698	5	0	0	0	0	0	0	0	0	0	0	0	0	0	0	0	0	0	0	0	0	0	0	0	0	0	0	0	0	0	0	0	0	0	0	0	0	0	0	0	0	0	0
NM_001099321	Gm15023	chrX	+	132029126	132039133	3698	5	0	0	0	1	0	1	0	0	0	0	0	0	0.017801962	0	0.093918963	0	0	0	0	0	0	0	0	0	0	0	0	0	0	0	0	0	0	0	0	1	0	0	0	0	0	0
NM_027395	Basp1	chr15	-	25293032	25343519	1854	2	153	111	126	592	764	569	316	18589	135	2.808100522	3.86138961	1.303988041	10.5387618	11.64080179	53.43989003	10.79286246	371.5624502	41.69105078	118	35	68	43	43	37	9	5	6	20	1	5	42	64	46	134	52	254	312	272	39	45	42	54
NM_027403	Psg21	chr7	-	19232002	19242074	2159	5	0	2	1	0	0	0	0	1	0	0	0.069574588	0.010349111	0	0	0	0	0.019988297	0	0	0	0	2	0	0	0	0	0	0	0	1	0	0	0	0	0	0	0	0	0	0	0	0
NM_027402	Fndc5	chr4	+	128814303	128821836	2701	6	60	58	45	11	1	2	5	61	1	1.101215891	2.01766304	0.465710015	0.195821587	0.015236652	0.187837926	0.17077314	1.219286108	0.308822598	54	6	23	35	0	7	1	2	3	1	0	31	10	0	0	1	0	0	0	0	0	0	0	1
NM_001105059	Vmn2r62	chr7	-	50019807	50048866	2580	6	0	0	0	0	0	0	0	0	0	0	0	0	0	0	0	0	0	0	0	0	0	0	0	0	0	0	0	0	0	0	0	0	0	0	0	0	0	0	0	0	0	0
NM_007763	Crip1	chr12	+	114390222	114392090	447	5	0	6	10	132	213	52	192	1448	29	0	0.208723763	0.103491114	2.349859049	3.245406782	4.883786084	6.557688584	28.94305384	8.955855354	0	0	6	0	4	0	3	3	0	0	0	0	19	62	6	30	5	10	92	37	34	12	23	15
NM_011857	Odz3	chr8	-	49311018	49760044	10978	29	85	15	725	5	5	0	9	995	1	1.560055846	0.521809407	7.503105794	0.089009812	0.076183258	0	0.307391652	19.88835537	0.308822598	58	27	2	13	135	122	74	75	64	102	72	81	2	0	0	2	0	1	1	0	0	0	0	4
NM_133237	Apcdd1	chr18	+	63081980	63112849	2799	5	6	8	47	42	30	9	298	8	2	0.110121589	0.27829835	0.486408238	0.747682425	0.457099547	0.845270668	10.17807916	0.159906375	0.617645197	0	6	2	6	13	22	1	0	0	8	3	0	10	22	0	3	3	4	3	6	5	5	1	10
NM_133234	Bbc3	chr7	+	16894931	16903682	1975	4	0	32	14	336	549	24	91	342	7	0	1.113193401	0.14488756	5.981459398	8.364921705	2.254055116	3.108071152	6.835997523	2.161758189	0	0	3	29	0	0	7	0	0	4	2	1	24	75	20	69	79	69	365	32	30	21	80	21
NR_015605	2900052N01Rik	chr9	+	46721685	46735449	2585	4	0	0	46	0	0	0	0	1	0	0	0	0.476059126	0	0	0	0	0.019988297	0	0	0	0	0	0	1	0	41	1	0	1	2	0	0	0	0	0	0	0	0	0	0	0	0
NM_194446	Cdk10	chr8	+	125748740	125756155	1648	13	2	7	83	296	638	57	290	558	51	0.036707196	0.243511057	0.85897625	5.269380899	9.720983694	5.3533809	9.904842132	11.15346964	15.74995252	2	0	2	5	20	10	4	23	0	2	9	15	29	27	20	37	52	131	97	23	292	168	25	33
NM_029555	Gstk1	chr6	+	42195933	42200440	930	8	72	39	231	1	0	0	5	305	10	1.321459069	1.356704458	2.390644743	0.017801962	0	0	0.17077314	6.09643054	3.088225984	54	18	39	0	35	28	24	34	47	10	6	47	0	0	0	0	0	1	0	0	0	0	0	0
NM_030553	Olfr160	chr9	-	37518933	37519865	932	1	0	0	0	0	0	0	0	0	0	0	0	0	0	0	0	0	0	0	0	0	0	0	0	0	0	0	0	0	0	0	0	0	0	0	0	0	0	0	0	0	0	0
NM_029548	Rph3al	chr11	-	75645659	75724528	931	8	202	64	1563	90	8	0	1	0	0	3.707426833	2.226386802	16.17566118	1.602176625	0.121893212	0	0.034154628	0	0	131	71	19	45	268	214	143	190	160	168	131	289	10	1	1	1	14	63	2	0	2	0	3	1
NM_175023	Rbbp6	chr7	+	130114077	130123697	2272	3	60	79	3540	11799	5745	797	890	450	6	1.101215891	2.748196209	36.6358545	210.0453555	87.5345632	74.85341363	30.39761896	8.994733583	1.85293559	54	6	57	22	643	589	514	799	186	376	201	232	1317	3580	393	1519	996	3994	1399	755	1413	884	378	916
NM_001136070	Lgtn	chr1	+	133049783	133070048	1976	15	472	176	5138	4238	5490	1112	4651	6845	463	8.662898343	6.122563707	53.17373458	75.44471706	83.64921705	104.437887	158.853175	136.819892	142.9848631	229	243	70	106	799	601	560	598	601	683	479	817	587	987	249	850	381	1184	1068	588	564	948	1003	1319
NM_016791	Nfatc1	chr18	-	80844173	80904912	4505	8	93	7	708	207	387	17	35	11	152	1.706884631	0.243511057	7.3271709	3.685006237	5.896584153	1.596622374	1.195411981	0.219871265	46.94103496	76	17	7	0	78	78	79	58	83	65	86	181	26	106	17	26	15	17	20	13	8	17	232	97
NM_198170	BC059842	chr4	-	118035349	118081868	10953	72	1	0	245	268	458	32	359	1533	62	0.018353598	0	2.535532303	4.770925949	6.978386414	3.005406821	12.26151147	30.64205907	19.1470011	1	0	0	0	13	61	12	54	9	27	46	23	47	21	21	57	13	109	55	221	17	30	87	48
NM_021332	Glp1r	chr17	+	31038811	31073455	1480	13	0	0	0	0	0	0	0	3	0	0	0	0	0	0	0	0	0.059964891	0	0	0	0	0	0	0	0	0	0	0	0	0	0	0	0	0	0	0	0	0	0	0	0	0
NM_018731	Atp4a	chr7	+	31497250	31510553	3447	22	7	26	114	5	1	0	0	63	0	0.128475187	0.904469638	1.179798704	0.089009812	0.015236652	0	0	1.259262702	0	0	7	0	26	7	4	3	14	54	3	7	22	0	0	1	0	4	0	0	0	0	0	1	0
NM_146012	Ctdsp2	chr10	+	126432668	126437031	4136	3	1023	429	1183	1298	993	632	1539	6187	146	18.77573094	14.92374904	12.24299883	23.10694732	15.129995	59.35678471	52.56397256	123.6675926	45.08809937	467	556	153	276	184	122	45	241	263	115	122	91	134	242	46	116	123	637	350	79	144	83	70	267
NM_146009	Cep290	chr10	+	99950922	100036289	8006	53	1031	398	918	627	1393	168	790	1865	55	18.92255973	13.84534293	9.500484302	11.16183048	21.22465562	15.77838581	26.98215615	37.27817363	16.98524291	881	150	278	120	149	273	85	95	35	74	64	143	84	150	56	130	46	161	85	414	217	43	311	323
NM_013723	Podxl	chr6	-	31469492	31513937	5330	8	1	0	4	41	351	8	47	1466	393	0.018353598	0	0.041396446	0.729880462	5.348064697	0.751351705	1.605267518	29.30284319	121.3672812	0	1	0	0	0	1	0	0	3	0	0	0	11	9	4	4	4	9	46	6	8	276	7	8
NM_001033350	Bank1	chr3	-	135716327	135989010	3247	17	207	91	1530	39	300	8	19	0	0	3.799194824	3.165643735	15.8341405	0.694276537	4.570995467	0.751351705	0.648937933	0	0	123	84	57	34	224	259	38	173	244	175	133	284	12	3	3	5	5	11	4	3	5	276	7	5
NM_001081202	L1td1	chr4	+	98393444	98405177	2942	5	11	5	2375	3858	1844	1403	5459	38310	1324	0.20188958	0.173936469	24.57913967	68.67997131	28.09638547	131.7683053	186.4501145	765.7516524	408.8811203	1	10	3	2	117	55	744	859	170	264	63	103	649	1467	243	615	354	530	334	316	174	228	264	528
NM_001083587	Tns3	chr11	-	8331654	8564538	7483	31	21	15	62	761	1016	565	1131	3923	296	0.385425562	0.521809407	0.641644909	13.54729346	15.48043798	53.06421418	38.62888432	78.41408855	91.41148913	18	3	6	9	14	2	0	0	13	29	1	3	87	60	54	304	64	192	61	70	159	149	342	235
NM_007639	Cd1d1	chr3	-	86799757	86803262	1843	6	246	277	235	4	6	23	7	126	0	4.514985153	9.636080379	2.432041188	0.07120785	0.091419909	2.160136152	0.239082396	2.518525403	0	186	60	232	45	20	34	8	30	69	29	17	28	1	1	0	0	1	1	0	1	1	2	0	2
NM_007638	Cct7	chr6	+	85401498	85418471	2452	12	4115	2475	8004	20911	41027	6138	24307	42491	2225	75.52505652	86.09855213	82.83428797	372.2568377	625.1141035	576.4745958	830.1965438	849.3227215	687.1302814	2322	1793	800	1675	1015	1001	669	959	930	1261	785	1384	3636	4649	2037	5004	1813	3772	7062	4300	10095	7515	6490	5565
NM_007439	Alk	chr17	-	72218327	72953647	5918	29	5	6	14	1	0	0	1	0	0	0.091767991	0.208723763	0.14488756	0.017801962	0	0	0.034154628	0	0	1	4	6	0	0	4	1	0	2	7	0	0	0	0	0	0	1	0	0	0	0	0	0	0
NM_172465	Zdhhc9	chrX	-	45525147	45561879	2995	10	6	1	83	797	1776	115	149	149	4	0.110121589	0.034787294	0.85897625	14.18816411	27.06029317	10.80068076	5.089039578	2.978256231	1.235290394	6	0	1	0	2	49	6	3	4	4	9	6	140	208	58	164	73	154	380	152	705	73	191	275
NM_172463	Sned1	chr1	+	95132473	95193025	4474	31	6	31	4	0	0	0	0	34	0	0.110121589	1.078406107	0.041396446	0	0	0	0	0.679602093	0	3	3	11	20	1	0	1	0	2	0	0	0	0	0	0	0	0	0	0	0	0	0	0	0
NM_001081499	Tbc1d8b	chrX	+	136219534	136288757	5907	21	115	94	349	20	79	5	35	56	10	2.110663791	3.270005616	3.611839893	0.35603925	1.203695473	0.469594816	1.195411981	1.119344624	3.088225984	110	5	59	35	15	72	51	18	96	6	54	37	2	1	10	3	3	1	1	0	2	1	3	72
NM_181753	Opn5	chr17	-	42693731	42748262	1824	7	0	0	0	0	0	0	0	0	0	0	0	0	0	0	0	0	0	0	0	0	0	0	0	0	0	0	0	0	0	0	0	0	0	0	0	0	0	0	0	0	0	0
NM_181749	Gpr142	chr11	+	114660237	114668059	1098	3	0	0	14	0	0	0	0	27	0	0	0	0.14488756	0	0	0	0	0.539684015	0	0	0	0	0	0	0	12	0	0	1	0	1	0	0	0	0	0	0	0	0	0	0	0	0
NM_181750	R3hdm1	chr1	+	129999882	130134312	4812	27	4083	1495	13716	11906	12867	1560	2281	5572	672	74.93774138	52.00700421	141.9484125	211.9501655	196.0499956	146.5135825	77.90670657	111.3747901	207.5287861	3523	560	1138	357	1646	1582	1332	2316	1566	2159	1017	2098	1361	3182	871	2357	908	3227	1991	1321	3385	2007	1725	2438
NM_001109973	Mdfi	chr17	-	47952280	47971640	1707	5	0	0	2	0	0	0	0	3	0	0	0	0.020698223	0	0	0	0	0.059964891	0	0	0	0	0	0	0	0	0	0	1	0	1	0	0	0	0	0	0	0	0	0	0	0	0
NM_001110517	Gm14446	chr19	-	34667377	34673917	2296	2	11	44	157	5	59	2	1	0	0	0.20188958	1.530640927	1.624810496	0.089009812	0.898962442	0.187837926	0.034154628	0	0	7	4	42	2	3	35	1	16	5	4	24	69	1	1	0	0	1	2	1	0	3	54	1	0
NM_001098840	Gm13277	chr4	+	88433790	88435346	1556	1	0	0	0	0	0	0	0	0	0	0	0	0	0	0	0	0	0	0	0	0	0	0	0	0	0	0	0	0	0	0	0	0	0	0	0	0	0	0	0	0	0	0
NM_181048	A130010J15Rik	chr1	+	194999770	195004025	3791	2	80	44	114	766	1201	91	380	570	7	1.468287855	1.530640927	1.179798704	13.63630327	18.29921852	8.546625647	12.97875866	11.39332921	2.161758189	77	3	33	11	1	1	1	37	0	40	0	34	58	209	32	74	64	329	205	34	31	226	40	665
NM_198674	Fbxw26	chr9	-	109620079	109648603	1824	10	265	97	4713	294	124	10	17	1	0	4.863703519	3.374367497	48.77536222	5.233776974	1.889344793	0.939189631	0.580628677	0.019988297	0	199	66	52	45	701	795	344	545	585	639	315	789	15	147	6	35	8	83	9	6	83	11	5	10
NM_001099313	Gm11554	chr11	-	99659499	99671206	777	2	0	0	4	0	0	0	0	0	0	0	0	0.041396446	0	0	0	0	0	0	0	0	0	0	0	0	0	0	1	1	1	1	0	0	0	0	0	0	0	0	0	0	0	0
NM_001099313	Gm11554	chr11	-	99664983	99665760	777	1	0	0	1	0	0	0	0	0	0	0	0	0.010349111	0	0	0	0	0	0	0	0	0	0	0	0	0	0	0	1	0	0	0	0	0	0	0	0	0	0	0	0	0	0
NM_001099312	Gm11569	chr11	-	99664861	99665760	869	2	0	0	0	0	0	0	0	0	0	0	0	0	0	0	0	0	0	0	0	0	0	0	0	0	0	0	0	0	0	0	0	0	0	0	0	0	0	0	0	0	0	0
NM_001099311	Gm11596	chr11	-	99653988	99654606	618	1	0	0	0	0	0	0	0	0	0	0	0	0	0	0	0	0	0	0	0	0	0	0	0	0	0	0	0	0	0	0	0	0	0	0	0	0	0	0	0	0	0	0
NM_182696	Ggn	chr7	+	29955408	29958931	588	3	5	26	75	2	4	1	9	0	0	0.091767991	0.904469638	0.776183358	0.035603925	0.060946606	0.093918963	0.307391652	0	0	5	0	1	25	9	11	5	4	11	7	4	24	1	0	1	0	0	0	2	1	0	0	1	0
NM_182650	Hnrnpa2b1	chr6	-	51410930	51419893	1647	10	4153	993	6995	26192	33419	5299	13175	18987	1249	76.22249326	34.54378273	72.39203452	466.2690017	509.1936584	497.6765857	449.9872245	379.5177923	385.7194254	3760	393	643	350	1084	1131	595	951	644	930	622	1038	2845	5361	1882	5664	1828	8612	5334	4498	7336	6268	4903	5080
NM_001110142	Cul4b	chrX	-	35884797	35929373	5056	23	25080	6479	92569	28815	16185	3950	18316	27445	1788	460.3082424	225.3868765	958.0068969	512.9635493	246.6052055	370.9799044	625.5761672	548.5788071	552.1748059	22894	2186	5063	1416	13384	14807	7346	12232	10028	11821	7086	15865	3752	8026	1626	5672	2090	7649	2915	2423	3675	3376	1586	2210
NM_001093764	Myadm	chr7	+	3289038	3299350	3005	3	182	97	1380	4036	5873	724	2210	1560	108	3.340354869	3.374367497	14.28177379	71.84872063	89.4848546	67.99732932	75.48172797	31.18174309	33.35284063	166	16	74	23	231	283	86	95	123	191	107	264	421	755	323	1196	321	1020	855	820	890	1473	1155	680
NM_001085535	Gm12581	chr11	+	117722065	117726857	1820	4	0	0	0	6	9	1	1	0	0	0	0	0	0.106811775	0.137129864	0.093918963	0.034154628	0	0	0	0	0	0	0	0	0	0	0	0	0	0	1	0	0	5	0	0	0	1	7	0	1	0
NM_001085534	Gm5938	chrX	+	75370805	75375742	775	7	0	0	1	0	0	0	0	0	0	0	0	0.010349111	0	0	0	0	0	0	0	0	0	0	0	1	0	0	0	0	0	0	0	0	0	0	0	0	0	0	0	0	0	0
NM_199307	Ece1	chr4	+	137418151	137521143	4815	20	687	141	1823	375	480	26	38	520	3	12.60892195	4.905008424	18.86643016	6.675735936	7.313592748	2.441893042	1.297875866	10.39391436	0.926467795	510	177	14	127	262	325	125	237	292	201	145	236	68	100	68	84	39	16	208	18	176	34	22	22
NM_001099920	Gm15093	chrX	+	145706919	145739546	2022	7	0	0	0	0	0	0	0	0	0	0	0	0	0	0	0	0	0	0	0	0	0	0	0	0	0	0	0	0	0	0	0	0	0	0	0	0	0	0	0	0	0	0
NM_001099920	Gm15093	chrX	+	145889719	145922327	2022	7	0	0	0	0	0	0	0	0	0	0	0	0	0	0	0	0	0	0	0	0	0	0	0	0	0	0	0	0	0	0	0	0	0	0	0	0	0	0	0	0	0	0
NM_001099920	Gm15093	chrX_random	-	395346	427969	2022	7	0	0	0	0	0	0	0	0	0	0	0	0	0	0	0	0	0	0	0	0	0	0	0	0	0	0	0	0	0	0	0	0	0	0	0	0	0	0	0	0	0	0
NM_018877	Setdb1	chr3	-	95127447	95161124	4621	22	6888	2940	17834	4967	6397	1125	3304	8278	123	126.4195843	102.2746437	184.5660534	88.42234771	97.46886002	105.6588335	112.8468911	165.4631213	37.9851796	5390	1498	1975	965	2508	2211	1314	2439	2189	2276	1430	3467	667	1306	239	919	425	1411	1585	630	895	1190	723	1374
NM_001102409	Kng2	chr16	-	22985924	23029174	1612	11	0	0	1	0	0	0	0	0	0	0	0	0.010349111	0	0	0	0	0	0	0	0	0	0	1	0	0	0	0	0	0	0	0	0	0	0	0	0	0	0	0	0	0	0
NM_007666	Cdh6	chr15	-	12963954	13103394	2632	12	0	0	37	0	0	0	0	0	0	0	0	0.382917123	0	0	0	0	0	0	0	0	0	0	3	5	0	7	5	14	0	3	0	0	0	0	0	0	0	0	0	0	0	0
NM_001099333	Gm2863	chrX	-	31349046	31350997	1951	1	0	0	0	0	0	0	0	0	0	0	0	0	0	0	0	0	0	0	0	0	0	0	0	0	0	0	0	0	0	0	0	0	0	0	0	0	0	0	0	0	0	0
NM_001170632	Fcamr	chr1	+	132697478	132711317	1911	7	7	7	61	0	1	0	0	0	0	0.128475187	0.243511057	0.631295798	0	0.015236652	0	0	0	0	7	0	7	0	3	8	0	46	0	0	2	2	0	0	0	0	0	0	0	0	1	0	0	0
NM_001099347	Gm10230	chrX	-	24475577	24498486	893	9	0	0	0	0	0	0	0	0	0	0	0	0	0	0	0	0	0	0	0	0	0	0	0	0	0	0	0	0	0	0	0	0	0	0	0	0	0	0	0	0	0	0
NM_001099348	Gm13305	chr4	-	42669532	42679294	1953	14	0	0	0	0	0	0	0	0	0	0	0	0	0	0	0	0	0	0	0	0	0	0	0	0	0	0	0	0	0	0	0	0	0	0	0	0	0	0	0	0	0	0
NM_019912	Ube2d2	chr18	+	35931212	35966825	2482	7	22998	4795	75276	18331	7483	1760	2248	2647	360	422.096051	166.8050737	779.0397128	326.3277745	114.0158636	165.2973751	76.77960384	52.90902177	111.1761354	20395	2603	3353	1442	10438	11655	6347	9602	10784	11341	5866	9243	2500	4362	458	2202	1605	7204	1637	1396	1228	1345	861	1016
NM_028076	Tmub2	chr11	+	102146274	102150738	2096	4	10	50	111	3099	2991	352	778	1128	121	0.183535982	1.739364689	1.14875137	55.16828177	45.57282481	33.05947503	26.57230062	22.54679885	37.36753441	2	8	25	25	5	14	21	47	7	12	2	3	304	623	244	662	303	963	784	322	630	440	535	280
NM_027976	Acsl5	chr19	+	55327858	55371118	3151	22	7	51	20	33	5	7	427	2122	178	0.128475187	1.774151983	0.206982229	0.587464762	0.076183258	0.657432742	14.58402617	42.41516592	54.97042252	2	5	22	29	0	1	0	1	5	0	13	0	1	1	0	2	23	6	1	0	0	0	4	0
NM_153780	2610044O15Rik	chr17	-	95214078	95233760	1453	5	2	3	24	157	195	17	161	504	4	0.036707196	0.104361881	0.248378675	2.794908112	2.971147054	1.596622374	5.498895115	10.07410161	1.235290394	2	0	0	3	1	7	6	0	1	3	3	3	21	7	12	36	17	64	10	20	80	54	21	10
NM_001081358	Lrrc7	chr3	-	157747402	158225185	5918	28	0	0	2	1	0	0	1	0	0	0	0	0.020698223	0.017801962	0	0	0.034154628	0	0	0	0	0	0	0	1	0	0	0	0	0	1	0	0	0	0	1	0	0	0	0	0	0	0
NM_001080948	Larp4	chr15	+	99800504	99846789	6534	16	3969	399	10734	17826	32792	2583	3638	4266	126	72.84543119	13.88013022	111.0873622	317.3377834	499.6402779	242.5926818	124.2545368	85.27007437	38.9116474	3790	179	305	94	1872	1876	964	1427	1217	1389	587	1402	2316	4315	1230	3533	1414	5018	5465	5210	6678	6054	4259	5126
NM_001081047	Cnksr1	chr4	-	133783956	133794314	2467	21	0	26	8	116	195	189	22	59	3	0	0.904469638	0.082792892	2.065027649	2.971147054	17.75068404	0.751401817	1.179309514	0.926467795	0	0	19	7	0	5	0	0	3	0	0	0	13	52	10	22	10	9	19	13	6	139	5	13
NM_009092	Rps17	chr7	-	88487618	88490120	474	5	0	0	2	4	7	0	3	5	1	0	0	0.020698223	0.07120785	0.106656561	0	0.102463884	0.099941484	0.308822598	0	0	0	0	0	0	2	0	0	0	0	0	0	2	0	2	0	0	1	2	0	2	1	1
NM_009091	Rps15	chr10	+	79755175	79756858	521	4	5	5	151	3336	5822	1212	1865	2229	376	0.091767991	0.173936469	1.562715827	59.38734688	88.70778537	113.8297833	63.6983813	44.55391368	116.117297	4	1	2	3	18	9	24	34	14	21	13	18	510	675	309	804	277	761	1083	759	1116	990	925	949
NM_009832	Ccnk	chr12	+	109417947	109441569	2632	12	1678	1073	6012	6070	6195	1094	2026	4331	246	30.79733775	37.32676623	62.21885798	108.0579123	94.3910564	102.7473457	69.19727641	86.56931367	75.97035921	1044	634	585	488	573	739	838	1049	827	781	576	629	764	1644	268	1427	428	1539	722	676	1462	1124	845	1366
NM_133949	Ptov1	chr7	-	52118437	52125158	1883	12	20964	10863	11264	1798	1161	612	2226	5546	210	384.7648323	377.8943724	116.5723913	32.00792857	17.68975246	57.47840545	76.02820202	110.8550943	64.85274566	16345	4619	3446	7417	1858	1760	636	1058	1542	1654	1007	1749	215	592	100	169	150	572	197	205	124	203	209	223
NM_134050	Rab15	chr12	-	77898949	77923511	3126	7	0	0	8	228	409	24	127	370	11	0	0	0.082792892	4.058847449	6.231790487	2.254055116	4.337637761	7.395669835	3.397048582	0	0	0	0	0	3	1	1	0	0	0	3	29	20	12	33	13	121	28	5	330	18	14	14
NM_001166361	Fgf8	chr19	-	45811288	45817374	1126	6	157	117	1678	61	1	0	1	22	0	2.881514915	4.070113373	17.365809	1.085919712	0.015236652	0	0.034154628	0.439742531	0	92	65	45	72	161	221	73	215	247	256	148	357	2	2	1	2	31	23	0	0	0	0	1	0
NM_177656	6820408C15Rik	chr2	+	152241322	152270064	1682	12	27	13	266	5	2	0	0	0	0	0.495547151	0.452234819	2.752863643	0.089009812	0.030473303	0	0	0	0	25	2	13	0	26	35	35	40	46	17	10	57	4	1	0	0	0	0	2	0	0	0	0	0
NM_177593	Gm4763	chr7	-	25507512	25509309	882	4	0	0	0	0	0	0	0	0	0	0	0	0	0	0	0	0	0	0	0	0	0	0	0	0	0	0	0	0	0	0	0	0	0	0	0	0	0	0	0	0	0	0
NM_134252	Trpm8	chr1	+	90203286	90285426	3844	27	1	0	3	1	9	0	1	1	0	0.018353598	0	0.031047334	0.017801962	0.137129864	0	0.034154628	0.019988297	0	0	1	0	0	0	0	0	3	0	0	0	0	0	0	0	1	0	0	1	0	0	8	0	0
NM_170728	Ank3	chr10	+	68996455	69490184	9320	41	1241	28	858	27	0	2	2	502	2	22.77681535	0.974044226	8.879537616	0.480652987	0	0.187837926	0.068309256	10.03412502	0.617645197	1078	163	15	13	113	79	65	121	125	105	131	119	0	2	1	2	20	2	0	0	0	0	0	0
NM_019424	Hps1	chr19	-	42829685	42854466	2754	20	25	142	288	177	185	42	77	1039	14	0.458839955	4.939795718	2.980544095	3.150947362	2.818780538	3.944596452	2.629906359	20.76784043	4.323516378	17	8	64	78	51	39	27	40	20	36	7	68	37	36	7	19	9	69	5	58	7	5	98	12
NM_023623	Cyp2d40	chr15	-	82590262	82594552	1102	6	0	0	0	7	0	0	0	0	0	0	0	0	0.124613737	0	0	0	0	0	0	0	0	0	0	0	0	0	0	0	0	0	1	0	0	1	0	5	0	0	0	0	0	0
NM_027400	Lman1	chr18	-	66140407	66162266	3538	14	4395	1838	3077	715	695	389	2524	7425	916	80.66406402	63.93904598	31.8442159	12.72840318	10.58947283	36.53447667	86.20628118	148.4131041	282.8815001	3475	920	984	854	339	441	284	313	363	325	291	721	108	227	56	145	54	125	83	53	278	62	153	66
NM_023608	Gdpd2	chrX	+	97925185	97934238	2595	16	0	0	1	2	42	1	6	67	0	0	0	0.010349111	0.035603925	0.639939365	0.093918963	0.204927768	1.339215889	0	0	0	0	0	1	0	0	0	0	0	0	0	1	0	1	0	0	0	1	1	0	1	0	39
NM_027382	Hdac8	chrX	-	99479978	99700487	1724	11	295	162	860	263	263	27	25	72	2	5.414311464	5.635541594	8.900235839	4.681916136	4.00723936	2.535812005	0.853865701	1.439157373	0.617645197	239	56	114	48	108	72	87	196	72	118	103	104	19	85	8	31	28	92	16	116	14	13	18	86
NM_028930	Tmc5	chr7	+	125777249	125818599	2925	18	83	99	579	0	0	0	0	0	0	1.523348649	3.443942085	5.992135524	0	0	0	0	0	0	63	20	62	37	108	91	44	15	32	57	61	171	0	0	0	0	0	0	0	0	0	0	0	0
NM_133706	Tmem97	chr11	-	78355318	78364237	1333	3	17	17	494	1224	1837	218	687	766	105	0.312011169	0.591383994	5.112461052	21.78960209	27.98972891	20.47433397	23.46422947	15.31103539	32.42637283	12	5	8	9	84	49	41	41	71	82	42	84	154	208	124	347	113	278	282	190	366	354	386	259
NM_032008	Slmap	chr14	-	27232660	27353226	4501	23	5087	2862	4650	13999	12976	3174	3670	4849	193	93.36475396	99.56123482	48.1233682	249.209673	197.7107906	298.098789	125.3474849	96.92325144	59.60276149	4923	164	1988	874	164	429	595	1339	768	785	210	360	1964	3428	678	3583	852	3494	2619	2044	2784	2089	2103	1337
NM_009395	Tnfaip1	chr11	-	78336351	78349762	3709	7	5280	3387	8773	5430	4548	845	1503	4121	407	96.90699841	117.8245641	90.79275467	96.66465635	69.29629129	79.36152386	51.33440595	82.37177133	125.6907975	4303	977	1601	1786	1152	1193	531	1256	1282	1042	900	1417	511	978	294	1145	467	2035	1089	540	797	582	572	968
NM_178880	Son	chr16	+	91648068	91679437	8451	12	22541	7763	28263	22305	16342	2959	6653	17925	792	413.7084567	270.0537617	292.4969366	397.0727735	248.9973598	277.906212	227.2307404	358.2902211	244.5874979	18874	3667	4342	3421	3663	3926	2846	3727	2837	4289	2551	4424	2856	6413	1065	4753	1384	5834	3026	2218	1725	2118	4133	3122
NM_175181	Prr5l	chr2	-	101554441	101637864	4245	9	4591	2044	1772	90	81	3	12	450	0	84.26136926	71.1052285	18.33862547	1.602176625	1.234168776	0.281756889	0.409855537	8.994733583	0	3780	811	710	1334	379	296	187	280	227	119	59	225	32	5	2	15	35	1	2	3	2	2	6	66
NM_175179	Fam123b	chrX	-	92615652	92640179	8468	2	1479	697	3070	109	10	6	18	526	4	27.14497171	24.24674377	31.77177212	1.940413912	0.152366516	0.563513779	0.614783305	10.51384414	1.235290394	1035	444	243	454	435	511	220	543	217	520	133	491	1	5	1	19	1	82	2	2	1	2	2	1
NM_175177	Bdh1	chr16	+	31422382	31458987	3098	7	2187	5710	4423	745	1961	297	1579	585	92	40.13931923	198.6354475	45.7741199	13.26246206	29.87907371	27.89393206	53.93015768	11.69315366	28.41167905	1561	626	2336	3374	516	730	347	555	518	727	367	663	114	103	48	147	97	236	346	288	233	461	251	382
NM_001122668	E330014E10Rik	chrUn_random	-	1663029	1691372	2118	4	0	0	0	0	0	0	0	0	0	0	0	0	0	0	0	0	0	0	0	0	0	0	0	0	0	0	0	0	0	0	0	0	0	0	0	0	0	0	0	0	0	0
NM_181390	Mustn1	chr14	+	31692442	31694796	1179	3	3	25	9	0	0	0	25	2	0	0.055060795	0.869682345	0.093142003	0	0	0	0.853865701	0.039976594	0	3	0	6	19	1	2	0	0	1	0	3	2	0	0	0	0	0	0	0	0	0	0	0	0
NM_177815	Rft1	chr14	+	31467560	31504499	2368	13	244	253	375	321	719	68	277	456	4	4.478277957	8.801185328	3.88091679	5.714429961	10.95515247	6.386489494	9.460831968	9.114663365	1.235290394	207	37	91	162	108	58	21	61	9	28	24	66	35	23	48	74	37	104	180	91	16	28	204	200
NM_183171	Fez1	chr9	+	36651243	36686225	1285	9	1	0	8	803	650	35	77	92	23	0.018353598	0	0.082792892	14.29497588	9.903823513	3.28716371	2.629906359	1.83892331	7.102919763	1	0	0	0	0	0	0	0	0	8	0	0	76	321	48	95	77	186	182	52	65	34	235	82
NM_011335	Ccl21b	chr4	+	42625690	42626785	831	4	0	0	0	0	0	0	0	0	0	0	0	0	0	0	0	0	0	0	0	0	0	0	0	0	0	0	0	0	0	0	0	0	0	0	0	0	0	0	0	0	0	0
NM_013837	Tpst1	chr5	+	130549195	130611599	1867	6	140	485	435	1664	1779	161	2084	5100	88	2.569503746	16.87183749	4.501863477	29.62246559	27.10600312	15.12095307	71.17824484	101.9403139	27.17638866	85	55	121	364	64	64	68	112	17	24	51	35	220	297	109	442	164	432	167	141	387	692	124	268
NM_019706	Rnf138	chr18	+	21159841	21186724	3002	7	1162	811	9122	1947	3514	732	5003	8647	435	21.32688109	28.21249526	94.40459456	34.66042098	53.54159358	68.74868103	170.8756041	172.8388029	134.3378303	923	239	527	284	1797	1627	510	1041	951	1378	593	1225	395	192	143	546	208	463	558	815	934	702	273	232
NM_017466	Ccrl2	chr9	-	110957338	110959774	2110	2	0	1	12	0	0	0	0	0	0	0	0.034787294	0.124189337	0	0	0	0	0	0	0	0	1	0	0	0	0	0	0	12	0	0	0	0	0	0	0	0	0	0	0	0	0	0
NM_011732	Ybx1	chr4	-	118949931	118967118	2191	8	541	358	4728	8075	9142	1109	2966	6079	331	9.929296617	12.45385118	48.93059889	143.7508472	139.2934685	104.1561301	101.3026268	121.5088566	102.2202801	464	77	146	212	701	545	507	876	567	497	381	654	1040	1962	550	1713	611	2199	1592	1146	1822	1640	1526	1416
NM_011727	Xlr3c	chrX	-	70499878	70510729	1584	9	1	4	25	0	0	0	0	0	0	0.018353598	0.139149175	0.258727786	0	0	0	0	0	0	0	1	2	2	1	3	3	4	1	4	3	6	0	0	0	0	0	0	0	0	0	0	0	0
NM_027328	Prpf31	chr7	+	3581586	3594084	3140	14	380	329	1718	4049	7318	847	2236	6183	258	6.97436731	11.44501966	17.77977345	72.08014614	111.5018161	79.54936179	76.3697483	123.5876394	79.67623039	222	158	161	168	203	217	88	168	291	152	111	488	499	766	302	1167	377	938	2108	570	1101	1148	1498	893
NM_027323	Srrd	chr5	-	112766410	112772060	1111	7	9	10	460	1719	2858	269	1147	1162	80	0.165182384	0.347872938	4.760591263	30.60157353	43.54635015	25.26420109	39.17535836	23.22640094	24.70580787	7	2	7	3	44	53	50	52	53	58	55	95	267	346	262	399	161	284	525	254	479	222	662	716
NM_001044740	Slc7a2	chr8	+	41947746	42007424	7694	12	3132	9556	2375	399	318	38	125	13	3	57.48346951	332.4273794	24.57913967	7.102983036	4.845255195	3.5689206	4.269328505	0.259847859	0.926467795	2567	565	4005	5551	212	294	114	222	314	440	285	494	27	139	16	36	46	135	21	18	16	9	215	39
NM_001044741	Cacnb3	chr15	+	98462650	98474961	2670	13	67	455	1397	700	476	167	493	2046	58	1.229691078	15.82821867	14.45770868	12.46137375	7.252646142	15.68446685	16.83823163	40.89605536	17.91171071	49	18	254	201	138	120	155	168	202	240	113	261	54	249	23	134	48	192	149	29	148	48	34	68
NM_001044747	Zfp68	chr5	-	139044879	139060971	4635	5	8060	1529	27845	1925	1054	248	183	908	182	147.9300014	53.1897722	288.1710081	34.2687778	16.05943074	23.29190286	6.250296932	18.14937354	56.20571291	6559	1501	1021	508	4176	4591	1780	2868	3512	4191	1974	4753	215	482	90	448	107	583	222	91	197	98	350	96
NM_009508	Slc32a1	chr2	+	158436493	158441483	2805	2	0	0	0	29	148	7	8	14	0	0	0	0	0.516256912	2.255024431	0.657432742	0.273237024	0.279836156	0	0	0	0	0	0	0	0	0	0	0	0	0	10	3	5	3	1	7	2	2	7	0	4	133
NM_181417	Csrp2bp	chr2	+	144194770	144233411	3748	11	2398	744	6770	5248	4837	753	1848	3879	173	44.01192844	25.88174658	70.06348445	93.42469918	73.69968359	70.72097925	63.11775262	77.53460349	53.42630952	545	1853	225	519	1132	1291	715	1175	578	561	572	746	619	1016	347	1052	398	1816	522	792	734	318	1636	835
NM_013471	Anxa4	chr6	-	86686833	86743578	2003	13	99	101	577	86	358	145	522	1028	234	1.81700622	3.513516673	5.971437301	1.530968775	5.454721258	13.61824966	17.82871584	20.54796916	72.26448803	72	27	87	14	72	120	41	57	18	192	35	42	16	12	7	22	17	12	20	16	14	16	273	19
NM_011824	Grem1	chr2	-	113588831	113598805	1639	2	4	0	0	59	3	2	2	48	0	0.073414393	0	0	1.050315787	0.045709955	0.187837926	0.068309256	0.959438249	0	4	0	0	0	0	0	0	0	0	0	0	0	1	0	3	51	2	2	0	1	0	0	1	1
NM_013463	Gla	chrX	-	131122707	131135544	3032	7	16	30	2922	16560	17241	2158	2613	1332	111	0.293657571	1.043618814	30.24010363	294.8004989	262.6951095	202.6771225	89.24604308	26.62441141	34.27930842	7	9	23	7	241	239	634	726	199	454	143	286	1569	3480	1132	4942	1102	4335	3507	1713	3726	3454	2046	2795
NM_029608	1700029J11Rik	chr2	+	172298053	172299816	649	2	0	1	3	187	378	14	37	87	2	0	0.034787294	0.031047334	3.328966987	5.759454289	1.314865484	1.263721238	1.738981826	0.617645197	0	0	0	1	1	0	0	0	2	0	0	0	18	12	10	105	9	33	10	253	65	10	27	13
NM_029401	Vwa5b1	chr4	-	138124884	138179907	3856	22	0	0	0	2	0	0	1	0	0	0	0	0	0.035603925	0	0	0.034154628	0	0	0	0	0	0	0	0	0	0	0	0	0	0	0	0	2	0	0	0	0	0	0	0	0	0
NM_028626	Mcee	chr7	+	71537656	71557005	696	3	116	81	224	702	1060	69	382	1711	31	2.129017389	2.817770797	2.318200963	12.49697767	16.15085065	6.480408457	13.04706791	34.19997591	9.57350055	99	17	36	45	56	44	13	7	7	26	16	55	144	59	72	186	46	195	62	232	338	336	44	48
NM_030080	Creb3l4	chr3	-	90041421	90047434	1553	10	10695	6383	24351	247	219	17	24	1	3	196.2917326	222.0472962	252.0112127	4.397084736	3.336826691	1.596622374	0.819711073	0.019988297	0.926467795	7781	2914	2396	3987	2834	3211	1779	2576	3289	3599	2403	4660	25	58	9	11	59	85	23	7	15	11	14	149
NM_028980	Ppp4r4	chr12	+	104770774	104852042	3683	25	57	63	103	302	42	10	18	0	0	1.046155096	2.191599509	1.065958478	5.376192674	0.639939365	0.939189631	0.614783305	0	0	54	3	37	26	2	41	20	6	1	1	8	24	15	258	5	13	2	9	8	6	4	7	7	10
NM_007722	Cxcr7	chr1	+	92100577	92112863	2579	2	36	21	275	9	12	2	70	25	0	0.660729535	0.73053317	2.846005646	0.160217662	0.182839819	0.187837926	2.390823963	0.499707421	0	33	3	14	7	94	21	42	12	42	5	37	22	1	5	3	0	0	0	0	1	2	8	1	0
NM_153804	Plekhg3	chr12	+	77634546	77680026	4955	19	178	63	2521	2330	2086	396	996	137	77	3.266940477	2.191599509	26.09010994	41.47857261	31.78365515	37.19190941	34.01800953	2.738396669	23.77934008	91	87	19	44	325	392	204	275	256	292	303	474	171	248	158	773	200	780	347	298	378	322	435	306
NM_011703	Vipr1	chr9	+	121551833	121582072	4902	13	1	0	0	0	2	0	2	0	0	0.018353598	0	0	0	0.030473303	0	0.068309256	0	0	1	0	0	0	0	0	0	0	0	0	0	0	0	0	0	0	0	0	0	0	0	0	0	2
NM_010511	Ifngr1	chr10	+	19311763	19330031	2099	7	0	57	111	1579	2494	196	312	390	9	0	1.982875746	1.14875137	28.10929878	38.00020899	18.40811678	10.65624395	7.795435772	2.779403386	0	0	45	12	3	1	14	82	0	4	2	5	221	334	155	479	109	281	586	80	812	324	331	361
NM_001104619	Vmn2r6	chr3	-	64341482	64363740	2484	5	0	0	1	0	0	0	0	0	0	0	0	0.010349111	0	0	0	0	0	0	0	0	0	0	0	0	0	0	0	1	0	0	0	0	0	0	0	0	0	0	0	0	0	0
NM_009324	Tbx2	chr11	+	85646116	85655450	3562	7	0	8	0	1	0	0	0	0	0	0	0.27829835	0	0.017801962	0	0	0	0	0	0	0	8	0	0	0	0	0	0	0	0	0	1	0	0	0	0	0	0	0	0	0	0	0
NM_009325	Tbxa2r	chr10	+	80791475	80797917	1919	4	0	0	476	609	227	23	40	46	1	0	0	4.926177046	10.84139516	3.458719904	2.160136152	1.366185122	0.919461655	0.308822598	0	0	0	0	13	9	52	59	66	103	29	145	80	296	40	111	25	57	26	6	89	18	38	50
NM_001081687	Gm5150	chr3	-	15848069	15906332	913	4	8	52	0	0	0	0	0	0	0	0.146828785	1.808939277	0	0	0	0	0	0	0	8	0	34	18	0	0	0	0	0	0	0	0	0	0	0	0	0	0	0	0	0	0	0	0
NM_001085525	Gm14511	chrX	-	8552837	8553685	848	1	0	0	0	0	0	0	0	0	0	0	0	0	0	0	0	0	0	0	0	0	0	0	0	0	0	0	0	0	0	0	0	0	0	0	0	0	0	0	0	0	0	0
NM_001110809	Gpatch4	chr3	+	87847029	87859914	1632	8	617	343	325	5609	5727	759	1549	3485	209	11.32417008	11.93204177	3.363461218	99.85120764	87.26030347	71.28449303	52.90551884	69.65921453	64.54392307	516	101	122	221	66	47	9	42	21	10	35	95	509	1123	392	2053	414	1118	1469	669	1033	956	775	825
NM_001110807	Capn12	chr7	+	29666674	29678604	2828	21	773	918	2492	2579	4258	1796	1872	2689	390	14.1873314	31.9347357	25.78998571	45.91126128	64.87766233	168.6784578	63.9374637	53.74853024	120.4408134	636	137	374	544	371	302	185	312	279	333	279	431	394	548	148	648	216	625	1087	477	584	769	824	517
NM_001145209	Hbs1l	chr10	+	21015784	21031004	2673	5	5	0	7	2	1	3	1	1	0	0.091767991	0	0.07244378	0.035603925	0.015236652	0.281756889	0.034154628	0.019988297	0	5	0	0	0	2	1	1	0	1	1	1	0	0	0	0	1	0	1	0	1	0	0	0	0
NM_001145198	1500009L16Rik	chr10	+	83185609	83225506	1193	6	0	10	14	657	1415	234	5222	1660	11	0	0.347872938	0.14488756	11.69588936	21.55986195	21.97703738	178.3554676	33.18057277	3.397048582	0	0	8	2	6	0	2	6	0	0	0	0	138	92	69	145	92	121	125	80	292	128	87	703
NM_001145190	Egam-1c	chr7	+	16487010	16489365	551	3	0	0	286	3765	3364	679	1517	41	15	0	0	2.959845872	67.0243888	51.25609584	63.77097598	51.81257074	0.819520171	4.632338976	0	0	0	0	23	32	46	87	28	36	19	15	397	563	292	1199	271	1043	657	502	919	648	296	342
NM_001145162	Ube2ql1	chr13	-	69841709	69878775	2682	2	11	70	1	0	0	0	0	26	0	0.20188958	2.435110565	0.010349111	0	0	0	0	0.519695718	0	0	11	3	67	0	0	0	0	0	1	0	0	0	0	0	0	0	0	0	0	0	0	0	0
NM_029628	Ppp1r3g	chr13	+	36059774	36062251	2302	2	0	5	52	16	4	2	1	8	0	0	0.173936469	0.538153795	0.2848314	0.060946606	0.187837926	0.034154628	0.159906375	0	0	0	4	1	1	1	5	0	35	0	9	1	1	1	5	8	1	0	0	0	1	0	1	2
NM_001145096	Hhla1	chr15	-	65754004	65808366	2262	17	14	20	273	0	0	0	0	0	0	0.256950375	0.695745876	2.825307423	0	0	0	0	0	0	4	10	12	8	27	62	2	9	25	58	49	41	0	0	0	0	0	0	0	0	0	0	0	0
NM_007752	Cp	chr3	+	19857053	19892937	3828	19	0	22	2	0	1	0	2	0	0	0	0.765320463	0.020698223	0	0.015236652	0	0.068309256	0	0	0	0	5	17	0	0	0	0	0	0	2	0	0	0	0	0	0	0	0	0	0	1	0	0
NM_007670	Cdkn2b	chr4	-	88952197	88956941	1393	2	0	0	22	48	91	5	3	190	12	0	0	0.227680452	0.8544942	1.386535292	0.469594816	0.102463884	3.797776402	3.705871181	0	0	0	0	7	0	0	1	0	2	11	1	2	1	0	40	1	4	2	5	7	40	5	32
NM_007418	Adra2c	chr5	+	35621214	35624412	3198	1	1	11	5	104	12	5	7	1	0	0.018353598	0.382660232	0.051745557	1.8514041	0.182839819	0.469594816	0.239082396	0.019988297	0	1	0	0	11	3	1	0	0	1	0	0	0	2	3	2	2	3	92	0	4	1	3	2	2
NM_007591	Calr	chr8	-	87365986	87370830	1943	9	983	429	9390	6707	7389	3165	7263	19399	1838	18.04158701	14.92374904	97.17815642	119.3977625	112.5836184	297.2535184	248.0650635	387.7529706	567.6159359	811	172	217	212	1158	1287	886	1320	1170	1282	732	1555	895	1450	428	1928	680	1326	1918	732	1602	1556	835	746
NM_008377	Lrig1	chr6	-	94554522	94650139	4966	19	8386	12529	5060	818	926	77	192	1037	10	153.9132744	435.8500039	52.36650389	14.56200532	14.10913934	7.231760163	6.557688584	20.72786384	3.088225984	7036	1350	5109	7420	643	658	350	613	612	893	468	823	178	303	50	182	44	61	300	25	35	114	191	261
NM_008373	Il9	chr13	-	56580637	56583607	536	5	0	0	5	0	0	0	0	0	0	0	0	0.051745557	0	0	0	0	0	0	0	0	0	0	1	0	0	0	0	0	3	1	0	0	0	0	0	0	0	0	0	0	0	0
NM_008369	Il3ra	chr14	+	15179008	15188004	1394	12	1	27	46	61	107	7	18	135	0	0.018353598	0.939256932	0.476059126	1.085919712	1.630321717	0.657432742	0.614783305	2.698420075	0	0	1	26	1	1	3	2	4	3	8	3	22	8	8	3	10	16	16	2	6	7	7	79	6
NM_008426	Kcnj3	chr2	+	55289566	55447936	1679	3	0	0	0	0	0	0	3	65	0	0	0	0	0	0	0	0.102463884	1.299239295	0	0	0	0	0	0	0	0	0	0	0	0	0	0	0	0	0	0	0	0	0	0	0	0	0
NM_008424	Kcne1	chr16	-	92346245	92359713	3155	2	0	0	46	0	0	0	0	1	0	0	0	0.476059126	0	0	0	0	0.019988297	0	0	0	0	0	4	17	4	5	0	1	12	3	0	0	0	0	0	0	0	0	0	0	0	0
NM_008420	Kcnb1	chr2	-	166928882	167014299	3720	2	0	0	13	1	0	0	4	65	1	0	0	0.134538449	0.017801962	0	0	0.136618512	1.299239295	0.308822598	0	0	0	0	0	1	12	0	0	0	0	0	0	0	1	0	0	0	0	0	0	0	0	0
NM_008418	Kcna3	chr3	+	106839079	106841047	1968	1	0	0	0	0	0	0	0	0	0	0	0	0	0	0	0	0	0	0	0	0	0	0	0	0	0	0	0	0	0	0	0	0	0	0	0	0	0	0	0	0	0	0
NM_008417	Kcna2	chr3	+	106904484	106909797	3456	3	0	0	0	0	1	0	0	0	0	0	0	0	0	0.015236652	0	0	0	0	0	0	0	0	0	0	0	0	0	0	0	0	0	0	0	0	0	0	0	0	0	1	0	0
NM_008413	Jak2	chr19	+	29326317	29387570	5030	25	27196	14194	100232	22145	8523	1322	1560	260	9	499.1444562	493.770848	1037.312138	394.2244595	129.8619812	124.1608693	53.28121975	5.196957182	2.779403386	21553	5643	9121	5073	14213	14225	7289	12417	13812	15539	8359	14378	2603	4708	1032	4514	1664	7624	1593	977	1504	1496	1609	1344
NM_008412	Ivl	chr3	-	92374823	92377637	1902	2	0	0	1	1	1	0	0	0	0	0	0	0.010349111	0.017801962	0.015236652	0	0	0	0	0	0	0	0	0	0	0	0	0	0	1	0	0	0	0	0	0	1	0	0	0	0	1	0
NM_008399	Itgae	chr11	+	72904096	72960951	3836	31	0	0	666	1914	1271	107	268	299	8	0	0	6.892508219	34.07295622	19.36578413	10.04932906	9.153440315	5.976500759	2.470580787	0	0	0	0	59	52	81	135	64	176	63	36	331	470	106	353	151	503	342	306	148	255	63	157
NM_008356	Il13ra2	chrX	-	143818020	143838375	1536	11	0	0	46	0	0	0	0	0	0	0	0	0.476059126	0	0	0	0	0	0	0	0	0	0	1	0	0	0	11	19	4	11	0	0	0	0	0	0	0	0	0	0	0	0
NM_027046	Ccdc54	chr16	-	50589971	50591267	1296	1	0	0	1	0	0	0	0	0	0	0	0	0.010349111	0	0	0	0	0	0	0	0	0	0	0	0	0	0	0	0	1	0	0	0	0	0	0	0	0	0	0	0	0	0
NM_144959	Hltf	chr3	+	19957810	20008525	3059	21	150	10	188	32	80	8	38	153	6	2.753039728	0.347872938	1.945632951	0.5696628	1.218932125	0.751351705	1.297875866	3.058209418	1.85293559	143	7	2	8	4	19	8	48	35	6	12	56	7	8	2	10	3	2	2	12	2	2	39	23
NM_009210	Hltf	chr3	+	19957810	20018376	4955	25	166	122	1134	891	1156	220	1450	5820	282	3.046697298	4.244049842	11.73589237	15.86154858	17.6135692	20.66217189	49.52421066	116.3318877	87.08797275	145	21	56	66	57	122	106	304	83	73	92	297	131	115	80	122	84	359	75	103	186	76	415	301
NM_008807	Tulp2	chr7	+	52769075	52777750	1760	13	41	541	137	186	12	10	16	60	1	0.752497526	18.81992594	1.417828267	3.311165024	0.182839819	0.939189631	0.546474049	1.199297811	0.308822598	23	18	149	392	22	12	30	8	21	32	11	1	9	7	2	73	6	89	4	1	2	1	1	3
NM_026658	Mto1	chr9	+	78296016	78321959	2364	12	106	112	1607	503	583	95	616	3166	68	1.945481407	3.896176904	16.63102208	8.954387135	8.882967858	8.922301499	21.03925087	63.28294783	20.99993669	60	46	55	57	198	153	120	245	164	337	213	177	32	116	43	159	66	87	29	18	58	245	42	191
NM_023119	Eno1	chr4	+	149611305	149622982	1776	12	5	2	12	0	9	1	21	785	48	0.091767991	0.069574588	0.124189337	0	0.137129864	0.093918963	0.717247189	15.69081303	14.82348472	4	1	1	1	1	1	1	3	1	2	3	0	0	0	0	0	0	0	2	1	2	2	2	0
NM_175137	Vars2	chr17	-	35792579	35804537	4424	29	160	1142	288	278	467	173	1065	729	71	2.936575709	39.72708951	2.980544095	4.948945574	7.115516278	16.24798062	36.37467887	14.57146841	21.92640449	101	59	529	613	44	37	37	7	60	46	15	42	65	29	11	73	35	65	29	31	33	196	29	149
NM_016804	Mtx2	chr2	+	74663868	74714805	1258	10	21	117	228	3270	7737	1573	3551	6071	331	0.385425562	4.070113373	2.359597408	58.21241736	117.8859731	147.734529	121.2830842	121.3489502	102.2202801	17	4	113	4	7	4	50	110	29	9	3	16	478	710	281	533	412	856	1805	549	1167	1705	1129	1382
NM_016803	Chst3	chr10	-	59644277	59682008	6110	4	1	1	1	31	130	11	78	20	0	0.018353598	0.034787294	0.010349111	0.551860837	1.980764703	1.033108595	2.664060987	0.399765937	0	1	0	1	0	0	0	0	1	0	0	0	0	9	5	3	9	3	2	19	1	0	91	16	3
NM_021788	Sap30	chr8	-	59961498	59966657	1183	4	28410	6568	25604	5725	4793	771	2451	2245	102	521.4257244	228.4829456	264.9786493	101.9162353	73.02927092	72.41152059	83.71299333	44.87372643	31.49990504	26091	2319	3429	3139	3514	4715	1999	4001	2790	4265	1812	2508	795	1862	263	745	503	1557	835	331	2084	556	407	580
NM_172952	Gphn	chr12	+	79327641	79785754	3289	24	884	379	6375	426	88	205	181	516	12	16.22458079	13.18438435	65.97558543	7.583636023	1.340825337	19.25338745	6.181987676	10.31396118	3.705871181	632	252	179	200	947	813	415	525	724	1097	643	1211	24	185	12	25	21	159	17	13	15	13	18	12
NM_030153	Naa35	chr13	+	59686693	59736142	2614	23	23625	10374	11130	5991	9106	720	2128	6000	247	433.6037571	360.8833858	115.1856103	106.6515573	138.7449491	67.62165347	72.68104847	119.9297811	76.27918181	19095	4530	4959	5415	1482	1875	709	1271	1230	1324	1116	2123	887	1612	347	1144	478	1523	1793	1287	2196	1478	1336	1016
NM_001164118	Serpinb6a	chr13	-	34009788	34027952	1652	8	21	129	360	2187	3935	2697	11326	3415	872	0.385425562	4.487560899	3.725680119	38.93289198	59.95622388	253.2994436	386.8353172	68.26003375	269.2933058	16	5	61	68	54	54	22	69	40	2	63	56	422	345	201	485	291	443	380	364	1315	422	693	761
NM_001166399	Rab3a	chr8	+	73278583	73282584	1444	5	1358	927	2348	1348	1384	80	233	259	15	24.92418633	32.24782134	24.29971366	23.99704544	21.08752576	7.513517052	7.958028334	5.176968885	4.632338976	739	619	234	693	250	232	155	198	251	453	224	585	179	207	143	136	135	548	201	115	665	171	116	116
NM_009984	Ctsl	chr13	-	64464521	64471614	1971	8	262	1301	38868	135906	135162	18247	43910	12942	2723	4.808642724	45.25826922	402.2492635	2419.393515	2059.416298	1713.739321	1499.729717	258.6885379	840.9239354	5	257	967	334	5869	4473	4721	6747	4824	5605	2336	4293	17493	26138	9272	33588	10754	38661	27414	14917	22814	16430	27462	26125
NM_009313	Tacr1	chr6	+	82352468	82510093	5021	6	1	0	4	0	0	1	0	2	0	0.018353598	0	0.041396446	0	0	0.093918963	0	0.039976594	0	1	0	0	0	0	0	0	1	0	0	2	1	0	0	0	0	0	0	0	0	0	0	0	0
NM_011204	Ptpn13	chr5	+	103854210	104027380	8282	48	4783	995	5341	5848	5666	784	1327	1064	109	87.78526011	34.61335732	55.2746042	104.1058767	86.33086773	73.63246711	45.32319141	21.26754785	33.66166323	4216	567	548	447	717	933	506	695	662	635	406	787	626	1765	314	1477	354	1312	950	859	1116	811	878	1052
NM_001160144	LOC100039810	chrY_random	+	3559697	3562029	1221	2	0	0	0	0	0	0	0	0	0	0	0	0	0	0	0	0	0	0	0	0	0	0	0	0	0	0	0	0	0	0	0	0	0	0	0	0	0	0	0	0	0	0
NM_001160144	LOC100039810	chrY_random	-	4951014	4953345	1220	2	0	0	0	0	0	0	0	0	0	0	0	0	0	0	0	0	0	0	0	0	0	0	0	0	0	0	0	0	0	0	0	0	0	0	0	0	0	0	0	0	0	0
NM_001160144	LOC100039810	chrY_random	+	39019757	39022085	1220	2	0	0	0	0	0	0	0	0	0	0	0	0	0	0	0	0	0	0	0	0	0	0	0	0	0	0	0	0	0	0	0	0	0	0	0	0	0	0	0	0	0	0
NM_001160256	Smg7	chr1	-	154684125	154749776	5802	23	739	387	5535	7220	4882	1123	3478	2759	262	13.56330906	13.4626827	57.28233182	128.5301692	74.38533291	105.4709956	118.7897963	55.14771102	80.91152078	676	63	237	150	553	591	579	849	762	877	469	855	887	2349	328	1406	456	1794	760	386	1148	398	783	1407
NM_001160236	Fam168b	chr1	-	34870063	34899895	5043	7	2085	1720	4452	6904	9425	1063	2229	4397	254	38.26725221	59.83414532	46.07424413	122.9047491	143.6054409	99.83585783	76.13066591	87.88854126	78.44093999	1599	486	438	1282	661	581	415	568	526	639	401	661	1020	2184	344	1964	530	862	2401	1373	1590	1483	1260	1318
NM_026139	Armcx2	chrX	-	131338682	131343760	3776	5	0	24	1	0	0	0	17	3037	17	0	0.834895051	0.010349111	0	0	0	0.580628677	60.70445754	5.249984173	0	0	13	11	0	0	0	0	0	0	0	1	0	0	0	0	0	0	0	0	0	0	0	0
NM_011843	Esyt1	chr10	-	127947305	127962915	3685	31	2099	1495	2439	1435	1454	223	388	880	210	38.52420259	52.00700421	25.2414828	25.54581618	22.15409137	20.94392878	13.25199568	17.58970123	64.85274566	1514	585	664	831	285	141	325	486	256	200	228	518	142	314	84	297	148	450	298	190	222	236	154	354
NM_008445	Kif3c	chr12	+	3365131	3406494	6849	8	6	5	925	5874	3638	414	513	1001	16	0.110121589	0.173936469	9.572928082	104.5687277	55.43093837	38.88245074	17.52132419	20.00828515	4.941161574	6	0	5	0	70	21	132	301	123	115	94	69	1006	1904	272	958	383	1351	1213	522	708	575	237	383
NR_026976	6720401G13Rik	chrX	-	47908921	47988435	4871	24	0	3	0	23	4	1	46	594	3	0	0.104361881	0	0.409445137	0.060946606	0.093918963	1.57111289	11.87304833	0.926467795	0	0	3	0	0	0	0	0	0	0	0	0	1	9	2	5	0	6	2	0	1	0	0	1
NM_008682	Nedd1	chr10	-	92147489	92185163	3533	15	7568	1161	19311	6215	4570	720	1040	1714	63	138.9000311	40.38804809	199.851691	110.6391969	69.63149762	67.62165347	35.52081316	34.2599408	19.4558237	7040	528	706	455	2429	2820	1681	2625	2051	2743	1764	3198	651	2228	273	1318	401	1344	879	549	883	711	992	556
NM_008852	Pitx3	chr19	-	46210175	46222815	1378	4	0	0	1	0	0	0	0	0	0	0	0	0.010349111	0	0	0	0	0	0	0	0	0	0	0	0	0	1	0	0	0	0	0	0	0	0	0	0	0	0	0	0	0	0
NM_008846	Pip5k1b	chr19	-	24369285	24630317	2526	15	34	44	352	108	63	32	51	339	3	0.624022338	1.530640927	3.642887227	1.92261195	0.959909048	3.005406821	1.74188603	6.776032633	0.926467795	25	9	25	19	87	44	54	54	5	18	28	62	8	20	38	35	1	6	41	6	6	0	4	6
NM_178256	Reps2	chrX	-	158849885	159081533	7630	18	47	1524	271	578	1056	162	93	401	10	0.862619115	53.01583573	2.8046092	10.28953432	16.08990405	15.21487203	3.176380408	8.015307038	3.088225984	20	27	861	663	40	26	24	2	47	48	45	39	67	71	41	114	109	176	363	158	239	179	44	73
NM_175639	Wdr43	chr17	+	71965554	72008371	3450	18	2924	1560	28340	57450	71155	7509	13411	16049	753	53.66592109	54.26817831	293.2938182	1022.722745	1084.163942	705.2374943	458.0477167	320.7921762	232.5434166	2071	853	781	779	3180	3731	2797	3886	3232	4362	2362	4790	8097	15885	3941	13658	3891	11978	13858	9064	12248	11516	12159	12310
NM_013829	Plcb4	chr2	+	135567565	135838804	3692	37	130	3	214	0	0	0	3	400	5	2.385967764	0.104361881	2.214709848	0	0	0	0.102463884	7.995318741	1.544112992	104	26	2	1	40	60	24	28	26	10	15	11	0	0	0	0	0	0	0	0	0	0	0	0
NM_012053	Rpl8	chr15	+	76734500	76736748	862	6	918	1233	12717	73898	145908	29968	92151	169026	10959	16.84860313	42.89273324	131.6096502	1315.529424	2223.149356	2814.563488	3147.383129	3378.541864	3384.386856	650	268	490	743	1654	1160	1293	1519	1691	2029	1205	2166	10571	14997	6848	18977	7111	15394	28853	19268	29172	27593	21795	19227
NM_012051	Etv3	chr3	+	87329499	87344078	5138	5	15	2	41	495	1653	344	288	227	79	0.275303973	0.069574588	0.424313569	8.811971435	25.18618503	32.30812332	9.836532876	4.537343385	24.39698527	6	9	0	2	8	0	1	0	0	32	0	0	89	116	43	68	62	117	78	129	317	352	513	264
NM_027219	Cdc42ep1	chr15	+	78673076	78681332	2542	3	5	23	1	536	396	174	390	37	33	0.091767991	0.800107757	0.010349111	9.541851898	6.033714017	16.34189959	13.32030494	0.739566984	10.19114575	5	0	15	8	0	0	0	0	0	0	0	1	88	96	19	66	64	203	133	42	136	30	26	29
NM_023546	Ssty2	chrY_random	-	18284672	18287000	1214	2	0	0	0	0	0	0	0	0	0	0	0	0	0	0	0	0	0	0	0	0	0	0	0	0	0	0	0	0	0	0	0	0	0	0	0	0	0	0	0	0	0	0
NM_027164	Lrrc27	chr7	+	146398886	146428872	2107	11	29	1	252	4	1	0	36	163	1	0.532254347	0.034787294	2.607976083	0.07120785	0.015236652	0	1.22956661	3.258092387	0.308822598	13	16	0	1	61	28	7	6	16	63	14	57	0	4	0	0	0	0	0	0	1	0	0	0
NR_028532	Snord71	chr8	+	112363211	112363275	64	1	1	0	0	0	0	0	0	0	0	0.018353598	0	0	0	0	0	0	0	0	1	0	0	0	0	0	0	0	0	0	0	0	0	0	0	0	0	0	0	0	0	0	0	0
NR_028533	Snord88a	chr7	+	51505519	51505591	72	1	0	0	0	0	0	0	0	0	0	0	0	0	0	0	0	0	0	0	0	0	0	0	0	0	0	0	0	0	0	0	0	0	0	0	0	0	0	0	0	0	0	0
NM_001166360	6030458C11Rik	chr15	-	12749658	12754412	1987	3	220	453	197	46	34	1	29	384	2	4.0377916	15.75864409	2.038774954	0.818890275	0.518046153	0.093918963	0.990484213	7.675505991	0.617645197	38	182	225	228	28	57	11	38	14	25	9	15	1	37	0	4	0	4	5	0	1	28	0	0
NM_177782	Prex1	chr2	-	166391844	166539332	6530	40	2238	2286	448	177	155	16	206	525	6	41.07535273	79.5237536	4.636401925	3.150947362	2.361680992	1.50270341	7.035853377	10.49385585	1.85293559	996	1242	1084	1202	104	33	60	92	71	18	28	42	15	48	8	8	6	92	38	12	63	10	7	25
NM_010797	Mid1	chrX	+	166123178	166428729	3811	10	97	133	1548	56	37	3	59	11584	23	1.780299024	4.626710074	16.02042451	0.9969099	0.563756108	0.281756889	2.015123055	231.5444307	7.102919763	32	65	54	79	223	206	132	202	234	187	117	247	19	13	6	0	5	13	6	2	2	4	21	2
NM_010806	Mllt4	chr17	+	13897547	14042801	7383	33	13924	3644	18771	4417	4386	903	4024	12813	372	255.5555011	126.7648986	194.2631708	78.63126834	66.82795373	84.80882372	137.4382232	256.1100476	114.8820066	12032	1892	1877	1767	3028	2791	1527	2184	2092	2603	1631	2915	549	1419	238	860	295	1056	1496	284	748	442	894	522
NM_001122635	1700021K14Rik	chr9	+	107897371	107902011	1135	9	0	0	44	15	3	0	0	0	0	0	0	0.455360903	0.267029437	0.045709955	0	0	0	0	0	0	0	0	0	1	11	27	0	1	0	4	0	1	0	0	0	14	0	2	0	0	0	1
NM_001122605	Dazap1	chr10	+	79727735	79751158	2082	12	773	202	2787	2928	2764	415	1118	3213	238	14.1873314	7.027033345	28.84297358	52.12414619	42.11410491	38.97636971	38.18487415	64.22239779	73.49977842	585	188	65	137	351	322	217	424	371	394	203	505	377	593	185	767	222	784	356	292	663	664	348	441
NM_001122596	A630033H20Rik	chrX	+	104344265	104369000	3044	2	0	3	0	0	0	1	0	0	0	0	0.104361881	0	0	0	0.093918963	0	0	0	0	0	1	2	0	0	0	0	0	0	0	0	0	0	0	0	0	0	0	0	0	0	0	0
NM_001122595	A630033H20Rik	chrX	+	104344792	104369000	2997	2	0	3	0	0	0	1	0	0	0	0	0.104361881	0	0	0	0.093918963	0	0	0	0	0	1	2	0	0	0	0	0	0	0	0	0	0	0	0	0	0	0	0	0	0	0	0
NM_001122604	Dazap1	chr10	+	79727735	79751158	2082	12	772	200	2786	2925	2761	414	1117	3212	238	14.1689778	6.957458758	28.83262447	52.0707403	42.06839495	38.88245074	38.15071952	64.20240949	73.49977842	584	188	64	136	351	322	217	423	371	394	203	505	377	592	185	767	222	782	354	291	663	664	348	441
NM_001101478	D3Ertd254e	chr3	+	36050001	36069263	6625	4	0	0	133	834	2000	244	1360	1254	46	0	0	1.376431822	14.84683672	30.47330312	22.91622701	46.45029414	25.06532425	14.20583953	0	0	0	0	19	9	8	51	19	1	20	6	182	92	136	181	104	139	734	230	419	192	238	187
NM_194336	Mpa2l	chr5	-	105699720	105722718	4316	11	0	3	1	0	0	0	0	1	0	0	0.104361881	0.010349111	0	0	0	0	0.019988297	0	0	0	3	0	0	0	0	0	0	1	0	0	0	0	0	0	0	0	0	0	0	0	0	0
NM_010565	Inhbc	chr10	-	126793383	126807600	1966	2	0	10	13	36	1	3	2	340	2	0	0.347872938	0.134538449	0.64087065	0.015236652	0.281756889	0.068309256	6.79602093	0.617645197	0	0	10	0	0	0	1	0	12	0	0	0	0	32	2	1	0	1	1	0	0	0	0	0
NM_008624	Mras	chr9	-	99285838	99337131	4032	6	619	473	1537	977	1792	1458	1781	670	107	11.36087728	16.45438996	15.90658428	17.39251736	27.30407959	136.9338483	60.82939254	13.39215889	33.04401803	490	129	136	337	286	327	125	148	146	219	101	185	153	126	75	245	110	268	139	228	568	299	197	361
NM_183158	Cyp2ab1	chr16	-	20308459	20325477	2735	9	0	18	3	107	19	10	24	0	0	0	0.626171288	0.031047334	1.904809987	0.28949638	0.939189631	0.819711073	0	0	0	0	18	0	0	0	1	2	0	0	0	0	71	7	9	16	1	3	2	3	5	4	3	2
NM_172653	Slc39a10	chr1	-	46864388	46910354	4961	10	17934	5384	18599	2751	2406	234	997	2862	180	329.1534298	187.2947898	192.4831237	48.97319883	36.65938365	21.97703738	34.05216416	57.20650559	55.58806771	15056	2878	2608	2776	2463	2409	1518	2455	2499	2812	1471	2972	488	730	194	456	243	640	207	459	275	341	369	755
NM_001146307	Clcnka	chr4	-	140940525	140954014	2405	19	0	0	0	248	317	38	181	12	1	0	0	0	4.414886699	4.830018544	3.5689206	6.181987676	0.239859562	0.308822598	0	0	0	0	0	0	0	0	0	0	0	0	19	16	29	67	15	102	195	18	18	19	8	59
NM_001037846	Cnot2	chr10	-	115922216	116018567	2816	16	5663	1486	27914	10993	12146	2672	6304	8734	516	103.9364265	51.69391857	288.8850967	195.6969737	185.0643698	250.9514695	215.3107752	174.5777847	159.3524608	4641	1022	881	605	3571	4081	2214	3602	3436	3783	2518	4709	1646	2716	721	2251	839	2820	2535	1278	2260	2145	2489	1439
NM_146374	Olfr368	chr2	+	37187268	37188252	984	1	0	0	0	0	0	0	0	0	0	0	0	0	0	0	0	0	0	0	0	0	0	0	0	0	0	0	0	0	0	0	0	0	0	0	0	0	0	0	0	0	0	0
NM_146369	Olfr434	chr6	+	43166913	43167879	966	1	0	0	0	0	0	0	0	0	0	0	0	0	0	0	0	0	0	0	0	0	0	0	0	0	0	0	0	0	0	0	0	0	0	0	0	0	0	0	0	0	0	0
NM_146371	Olfr1450	chr19	+	13028080	13029058	978	1	0	0	0	0	0	0	0	0	0	0	0	0	0	0	0	0	0	0	0	0	0	0	0	0	0	0	0	0	0	0	0	0	0	0	0	0	0	0	0	0	0	0
NM_146368	Olfr361	chr2	-	36940297	36941266	969	1	0	0	0	0	0	0	0	0	0	0	0	0	0	0	0	0	0	0	0	0	0	0	0	0	0	0	0	0	0	0	0	0	0	0	0	0	0	0	0	0	0	0
NM_146365	Olfr1094	chr2	+	86668910	86669903	993	1	0	0	0	0	0	0	0	0	0	0	0	0	0	0	0	0	0	0	0	0	0	0	0	0	0	0	0	0	0	0	0	0	0	0	0	0	0	0	0	0	0	0
NM_146366	Olfr1093	chr2	+	86625888	86626857	969	1	0	0	0	0	0	0	0	0	0	0	0	0	0	0	0	0	0	0	0	0	0	0	0	0	0	0	0	0	0	0	0	0	0	0	0	0	0	0	0	0	0	0
NM_146367	Olfr976	chr9	-	39763573	39764554	981	1	7	43	1555	1	2	0	0	0	0	0.128475187	1.495853633	16.09286829	0.017801962	0.030473303	0	0	0	0	1	6	22	21	153	195	63	109	196	239	176	424	0	1	0	0	0	0	1	0	1	0	0	0
NM_177701	Gm4894	chr9	+	49058635	49088699	2294	4	0	0	0	0	0	0	0	0	0	0	0	0	0	0	0	0	0	0	0	0	0	0	0	0	0	0	0	0	0	0	0	0	0	0	0	0	0	0	0	0	0	0
NM_001031622	Gm16367	chrUn_random	+	1383600	1395452	2031	4	0	0	0	0	0	0	0	0	0	0	0	0	0	0	0	0	0	0	0	0	0	0	0	0	0	0	0	0	0	0	0	0	0	0	0	0	0	0	0	0	0	0
NM_001031622	Gm16367	chrUn_random	-	2205027	2216875	2031	4	0	0	0	0	0	0	0	0	0	0	0	0	0	0	0	0	0	0	0	0	0	0	0	0	0	0	0	0	0	0	0	0	0	0	0	0	0	0	0	0	0	0
NM_028657	F630110N24Rik	chr10	+	80820314	80826780	1702	10	0	0	1	107	208	9	53	24	2	0	0	0.010349111	1.904809987	3.169223524	0.845270668	1.810195286	0.479719124	0.617645197	0	0	0	0	0	0	0	1	0	0	0	0	34	13	10	19	10	21	17	7	156	12	4	12
NM_026555	Rcn3	chr7	-	52338283	52347583	1453	7	0	0	36	351	513	16	56	1365	277	0	0	0.372568012	6.248488836	7.816402249	1.50270341	1.91265917	27.2840252	85.54385976	0	0	0	0	2	3	3	22	5	1	0	0	32	71	42	110	28	68	45	33	53	174	112	96
NM_026254	Tbc1d23	chr16	-	57168976	57231579	3650	18	2365	1164	685	1481	3707	247	746	3383	184	43.4062597	40.49240997	7.089141337	26.36470646	56.48226733	23.1979839	25.47935252	67.62040825	56.82335811	2032	333	801	363	87	79	65	68	163	65	89	69	170	266	76	265	138	566	1455	268	144	206	803	831
NM_172534	4932411E22Rik	chr11	-	89251536	89280262	2665	4	0	0	1	1	2	0	0	1	0	0	0	0.010349111	0.017801962	0.030473303	0	0	0.019988297	0	0	0	0	0	0	0	1	0	0	0	0	0	0	0	1	0	0	0	0	0	1	0	1	0
NM_172530	She	chr3	+	89635291	89662767	5744	6	0	0	58	63	7	4	16	36	0	0	0	0.600248464	1.121523637	0.106656561	0.375675853	0.546474049	0.719578687	0	0	0	0	0	36	0	12	2	1	2	1	4	42	18	2	0	0	1	2	0	1	2	0	2
NM_172672	Ganc	chr2	+	120229631	120286588	4804	24	2800	1419	6332	181	148	7	58	152	33	51.39007491	49.36316989	65.53057364	3.222155212	2.255024431	0.657432742	1.980968426	3.038221122	10.19114575	2528	272	695	724	802	1061	454	484	775	988	698	1070	9	28	25	24	31	64	21	5	56	9	4	53
NM_153386	Clrn1	chr3	-	58649136	58689134	1662	2	0	0	18	0	0	0	0	0	0	0	0	0.186284006	0	0	0	0	0	0	0	0	0	0	9	2	0	0	0	0	4	3	0	0	0	0	0	0	0	0	0	0	0	0
NM_153168	Lars2	chr9	+	123276057	123371782	3881	21	749	214	911	60	244	69	486	490	233	13.74684504	7.444480871	9.428040522	1.06811775	3.71774298	6.480408457	16.59914923	9.794265458	71.95566543	460	289	109	105	168	168	51	64	231	67	93	69	9	12	4	14	6	15	21	12	14	172	2	23
NM_172666	Agps	chr2	+	75670248	75767706	5643	20	12174	2571	21450	7025	8308	2161	5416	6630	618	223.4367043	89.43813233	221.9884404	125.0587865	126.5861011	202.9588794	184.9814655	132.5224081	190.8523658	9814	2360	1356	1215	2673	3111	1853	2961	2214	2844	2037	3757	997	1779	454	1723	572	1500	2229	1093	1942	1168	901	975
NM_177006	3110047P20Rik	chr5	+	64040341	64201780	8534	7	1	0	1	0	1	0	0	4	0	0.018353598	0	0.010349111	0	0.015236652	0	0	0.079953187	0	0	1	0	0	0	1	0	0	0	0	0	0	0	0	0	0	0	0	0	0	1	0	0	0
NM_025636	2310079N02Rik	chr8	+	128258102	128272134	1154	5	403	139	1743	6	6	3	90	985	72	7.396500068	4.835433837	18.03850124	0.106811775	0.091419909	0.281756889	3.073916524	19.6884724	22.23522708	264	139	69	70	266	206	65	209	168	265	145	419	2	1	0	1	1	1	3	1	1	0	1	0
NM_025532	Prl2b1	chr13	-	27475213	27482715	864	5	0	0	1	0	0	0	0	1	0	0	0	0.010349111	0	0	0	0	0.019988297	0	0	0	0	0	0	0	0	1	0	0	0	0	0	0	0	0	0	0	0	0	0	0	0	0
NM_030611	Akr1c6	chr13	+	4433588	4456776	1359	9	1	0	0	11	121	3	6	0	0	0.018353598	0	0	0.195821587	1.843634839	0.281756889	0.204927768	0	0	0	1	0	0	0	0	0	0	0	0	0	0	2	3	1	4	0	1	103	2	2	7	5	2
NM_011352	Sema7a	chr9	+	57787941	57810672	3275	14	30	4	29	35	12	2	8	22	2	0.550607946	0.139149175	0.300124232	0.623068687	0.182839819	0.187837926	0.273237024	0.439742531	0.617645197	21	9	0	4	8	3	6	7	0	0	4	1	5	21	0	3	5	1	8	2	1	0	1	0
NM_011346	Sell	chr1	+	165992206	166010915	2320	9	0	0	14	22	2	1	2	0	0	0	0	0.14488756	0.391643175	0.030473303	0.093918963	0.068309256	0	0	0	0	0	0	0	0	0	0	1	0	13	0	1	0	0	0	21	0	1	0	0	0	1	0
NM_011333	Ccl2	chr11	+	81849078	81850954	806	3	0	23	285	0	0	0	0	0	0	0	0.800107757	2.94949676	0	0	0	0	0	0	0	0	11	12	76	172	2	1	1	2	19	12	0	0	0	0	0	0	0	0	0	0	0	0
NM_011330	Ccl11	chr11	+	81871333	81876457	1073	3	32	10	197	0	0	0	0	0	1	0.587315142	0.347872938	2.038774954	0	0	0	0	0	0.308822598	24	8	1	9	80	54	1	13	12	24	11	2	0	0	0	0	0	0	0	0	0	0	0	0
NM_011327	Scp2	chr4	-	107716443	107791104	2607	16	48	48	217	313	483	44	423	218	76	0.880972713	1.669790102	2.245757183	5.572014261	7.359302703	4.132434379	14.44740766	4.357448714	23.47051748	32	16	15	33	34	31	8	39	29	19	18	39	34	87	24	55	28	85	25	76	119	47	64	152
NM_011325	Scnn1b	chr7	+	129008624	129062030	2409	13	5	10	135	0	0	0	0	1	0	0.091767991	0.347872938	1.397130044	0	0	0	0	0.019988297	0	0	5	10	0	2	3	4	19	28	67	4	8	0	0	0	0	0	0	0	0	0	0	0	0
NM_011324	Scnn1a	chr6	+	125271357	125294958	3496	12	0	4	2	0	0	0	0	1	1	0	0.139149175	0.020698223	0	0	0	0	0.019988297	0.308822598	0	0	0	4	1	0	1	0	0	0	0	0	0	0	0	0	0	0	0	0	0	0	0	0
NM_020256	Zbtb33	chrX	+	35542969	35550223	5122	2	1412	349	4133	919	1889	99	220	2397	18	25.91528064	12.14076553	42.77287758	16.36000353	28.78203479	9.297977352	7.514018169	47.91194755	5.558806771	1295	117	288	61	769	754	224	443	414	576	368	585	80	169	37	195	68	370	78	295	621	689	78	128
NM_013928	Schip1	chr3	+	68376289	68430404	1625	7	383	71	680	59	66	2	134	5388	114	7.029428104	2.469897859	7.037395779	1.050315787	1.005619003	0.187837926	4.576720158	107.6969434	35.20577622	316	67	39	32	119	147	17	14	42	61	140	140	24	2	21	3	3	6	2	49	4	2	2	7
NM_153177	Eif2c4	chr4	-	126166788	126210702	6519	18	1	19	311	2495	9819	503	524	7	0	0.018353598	0.660958582	3.218573658	44.41589643	149.6086816	47.24123846	17.89702509	0.139918078	0	0	1	3	16	8	15	25	59	80	38	64	22	377	346	257	922	283	310	987	1630	341	1137	3650	2074
NM_153175	Gimap6	chr6	-	48651581	48658243	1612	3	3	0	0	0	0	0	0	0	0	0.055060795	0	0	0	0	0	0	0	0	0	3	0	0	0	0	0	0	0	0	0	0	0	0	0	0	0	0	0	0	0	0	0	0
NM_001013753	Pcdh17	chr14	+	84843369	84936867	9509	4	1	1	71	1	5	0	2	0	0	0.018353598	0.034787294	0.734786912	0.017801962	0.076183258	0	0.068309256	0	0	0	1	0	1	12	3	18	16	1	17	1	3	0	0	0	0	0	1	1	1	0	1	2	0
NM_028868	Cxxc1	chr18	+	74375865	74381145	2537	15	6183	3025	3146	2066	3666	552	1497	5110	261	113.4802976	105.2315637	32.55830459	36.77885452	55.85756461	51.84326766	51.12947818	102.1401969	80.60269818	4663	1520	1620	1405	555	373	110	199	331	608	277	693	224	335	170	546	195	596	420	458	1012	399	746	631
NM_028866	Wdr33	chr18	+	31986938	32066649	3993	21	6917	2564	13082	5357	3041	415	1381	3146	132	126.9518386	89.19462127	135.3870759	95.36511309	46.33465739	38.97636971	47.16754133	62.8831819	40.76458299	5520	1397	1098	1466	1715	1306	1105	2027	1593	2019	1212	2105	904	1680	294	965	308	1206	570	278	541	614	766	272
NR_033117	Gm3020	chr14	+	6973740	6991301	848	6	0	0	0	0	0	0	0	0	0	0	0	0	0	0	0	0	0	0	0	0	0	0	0	0	0	0	0	0	0	0	0	0	0	0	0	0	0	0	0	0	0	0
NM_133888	Smpdl3b	chr4	-	132288880	132313086	1925	8	0	1	49	2284	2531	350	2455	2231	86	0	0.034787294	0.507106461	40.65968234	38.56396509	32.8716371	83.84961184	44.59389028	26.55874346	0	0	1	0	2	2	2	43	0	0	0	0	225	298	124	420	157	1060	681	170	760	178	558	184
NR_002861	Serpina4-ps1	chr12	+	105316168	105325129	1352	4	0	0	0	0	0	0	0	0	0	0	0	0	0	0	0	0	0	0	0	0	0	0	0	0	0	0	0	0	0	0	0	0	0	0	0	0	0	0	0	0	0	0
NM_025904	1600012F09Rik	chr13	-	18078474	18085185	3435	3	61	42	108	266	96	146	306	333	66	1.119569489	1.461066339	1.117704036	4.735322024	1.46271855	13.71216862	10.45131618	6.656102852	20.38229149	33	28	25	17	7	33	3	11	29	12	5	8	22	130	15	60	15	24	12	13	13	18	27	13
NM_001039483	Tmco1	chr1	+	169238800	169264109	4474	7	4219	3046	12941	11284	15567	2114	4875	8025	1001	77.43383074	105.9620969	133.9278511	200.8773448	237.1889548	198.5446881	166.5038117	160.4060822	309.131421	3520	699	1933	1113	1952	1902	1964	2064	1406	1578	948	1127	1302	2394	880	2909	899	2900	3158	2396	1853	2489	2392	3279
NM_001039475	Slco6b1	chr1	-	98802752	98894137	2475	15	12	0	194	0	0	0	0	1	0	0.220243178	0	2.007727619	0	0	0	0	0.019988297	0	12	0	0	0	39	75	18	43	2	14	0	3	0	0	0	0	0	0	0	0	0	0	0	0
NM_011827	Hcst	chr7	-	31202731	31204873	441	4	0	6	10	0	0	0	0	4	0	0	0.208723763	0.103491114	0	0	0	0	0.079953187	0	0	0	6	0	0	0	0	0	5	0	5	0	0	0	0	0	0	0	0	0	0	0	0	0
NM_028871	Hnrnpr	chr4	+	135866890	135896593	2675	11	304	192	806	1407	1799	244	618	1106	33	5.579493848	6.679160407	8.341383821	25.04736123	27.41073615	22.91622701	21.10756013	22.10705632	10.19114575	243	61	105	87	106	127	105	116	86	120	53	93	202	489	78	295	75	268	355	281	310	359	247	247
NM_028299	2700029M09Rik	chr8	+	63369247	63386368	1182	8	95212	38600	125042	20434	15068	2585	9294	7246	630	1747.48279	1342.78954	1294.073593	363.7653016	229.5858657	242.7805197	317.433113	144.835199	194.558237	76367	18845	18517	20083	19090	19078	8216	12045	14839	17232	12695	21847	3003	5455	1349	3921	1450	5256	2835	1639	2742	3448	2566	1838
NM_001081257	Hpse2	chr19	-	42863084	43462801	2131	12	5	0	12	2	0	0	0	1	0	0.091767991	0	0.124189337	0.035603925	0	0	0	0.019988297	0	0	5	0	0	0	5	0	0	5	1	0	1	0	0	0	0	2	0	0	0	0	0	0	0
NM_001081248	Gm13177	chr4	+	144203609	144213301	1224	4	0	0	0	0	0	0	0	0	0	0	0	0	0	0	0	0	0	0	0	0	0	0	0	0	0	0	0	0	0	0	0	0	0	0	0	0	0	0	0	0	0	0
NM_001081219	Myo1a	chr10	+	127142311	127157996	3353	27	6	13	341	298	117	10	39	4	0	0.110121589	0.452234819	3.529047001	5.304984824	1.782688232	0.939189631	1.332030494	0.079953187	0	2	4	9	4	30	94	24	24	39	17	18	95	50	206	13	6	8	15	15	9	4	8	59	22
NM_133232	Pfkfb3	chr2	-	11393061	11423694	4991	15	214	141	226	12690	15649	1277	2118	726	69	3.927670011	4.905008424	2.338899186	225.9069041	238.4383602	119.9345159	72.33950219	14.51150351	21.30875929	171	43	54	87	63	35	15	59	10	2	13	29	1245	3686	803	2399	1161	3396	2520	1809	3540	1538	4322	1920
NM_134250	Havcr2	chr11	+	46268432	46294756	2724	7	0	0	1	47	5	3	1	1	0	0	0	0.010349111	0.836692237	0.076183258	0.281756889	0.034154628	0.019988297	0	0	0	0	0	0	1	0	0	0	0	0	0	1	2	20	3	19	2	0	2	1	0	0	2
NM_153127	Mmrn2	chr14	+	35188689	35217472	3934	7	4	18	87	28	46	7	276	289	3	0.073414393	0.626171288	0.900372695	0.49845495	0.700885972	0.657432742	9.42667734	5.77661779	0.926467795	0	4	6	12	1	1	7	4	0	2	3	69	11	3	3	6	2	3	13	3	1	3	0	26
NM_153126	Nat10	chr2	-	103561415	103601407	3856	29	1323	537	1153	5268	5612	676	2430	8076	309	24.2818104	18.68077676	11.93252549	93.78073843	85.50808854	63.48921909	82.99574614	161.4254854	95.42618291	846	477	199	338	146	186	100	115	165	61	158	222	826	1431	415	1130	364	1102	1230	862	1055	792	1069	604
NM_144896	Pet112l	chr3	+	85378050	85458392	2307	13	2	7	46	251	424	277	741	547	67	0.036707196	0.243511057	0.476059126	4.468292586	6.460340261	26.01555279	25.30857938	10.93359838	20.69111409	1	1	7	0	3	13	0	2	12	3	7	6	56	18	31	38	26	82	177	113	30	42	26	36
NM_172797	Mmp28	chr11	-	83255377	83276463	2269	8	0	0	1	1	0	0	1	0	0	0	0	0.010349111	0.017801962	0	0	0.034154628	0	0	0	0	0	0	0	0	1	0	0	0	0	0	1	0	0	0	0	0	0	0	0	0	0	0
NM_001168293	R3hdm2	chr10	+	126857922	126936439	4248	24	1609	338	13752	4081	3029	449	696	1554	145	29.53093948	11.7581053	142.3209805	72.64980894	46.15181757	42.16961445	23.77162112	31.06181331	44.77927677	1297	312	228	110	1686	1802	1032	1477	1700	1794	1398	2863	480	1251	164	295	416	1475	648	393	800	311	528	349
NM_017475	Rragc	chr4	+	123594675	123614240	2606	7	51911	19354	77999	4014	2367	718	1506	3041	199	952.7536353	673.273284	807.2203432	71.45707746	36.06515424	67.43381554	51.43686983	60.78441073	61.45569708	41195	10716	7144	12210	10953	10350	4836	9099	10873	13498	6525	11865	622	1018	131	778	373	1092	433	143	397	680	375	339
NM_017473	Rdh7	chr10	-	127321083	127325755	1560	4	0	0	4	0	1	0	0	0	0	0	0	0.041396446	0	0.015236652	0	0	0	0	0	0	0	0	0	0	0	0	0	0	4	0	0	0	0	0	0	0	0	0	0	0	1	0
NM_017471	Pbsn	chrX	-	75083236	75098839	782	7	0	0	0	0	0	0	0	0	0	0	0	0	0	0	0	0	0	0	0	0	0	0	0	0	0	0	0	0	0	0	0	0	0	0	0	0	0	0	0	0	0	0
NM_016713	Mink1	chr11	+	70376382	70427984	4862	31	88	239	22	48	85	4	41	98	7	1.61511664	8.314163215	0.227680452	0.8544942	1.295115382	0.375675853	1.40033975	1.958853092	2.161758189	67	21	109	130	3	2	0	1	1	11	2	2	8	13	1	22	2	2	26	1	4	35	12	7
NM_017468	Enam	chr5	+	88916999	88935074	5490	10	1	0	1	2	1	1	0	1	0	0.018353598	0	0.010349111	0.035603925	0.015236652	0.093918963	0	0.019988297	0	1	0	0	0	0	1	0	0	0	0	0	0	0	0	2	0	0	0	0	0	1	0	0	0
NM_026545	Psmd8	chr7	-	29959205	29965692	1513	7	3041	1030	10779	16496	23324	7473	16336	14454	1538	55.81329208	35.8309126	111.5530722	293.6611733	355.3796609	701.8564116	557.9500037	288.9108427	474.9691563	2046	995	594	436	1313	1584	784	1143	1350	1489	871	2245	2179	4025	1112	3834	1463	3883	4471	2572	5403	3700	3257	3921
NM_133939	Naa38	chr6	+	18798634	18804052	750	4	436	370	1681	17288	25238	3664	8495	15055	934	8.002168808	12.8712987	17.39685633	307.7603276	384.542612	344.119081	290.1435652	300.9238091	288.4403069	282	154	171	199	182	71	400	523	140	108	73	184	2573	4112	1159	3724	1298	4422	4656	3942	5028	5131	3224	3257
NM_009705	Arg2	chr12	+	80231774	80257287	1416	8	348	100	18794	525	601	71	53	83	1	6.387052168	3.478729379	194.5012004	9.34603031	9.157227586	6.668246384	1.810195286	1.659028639	0.308822598	187	161	43	57	2738	2741	1505	4132	974	1360	1806	3538	80	21	20	203	17	184	41	32	158	167	72	131
NM_027859	Rnf215	chr11	+	4035162	4041195	1936	9	1166	823	100	786	783	146	312	496	4	21.40029548	28.62994279	1.034911144	13.99234252	11.93029817	13.71216862	10.65624395	9.914195239	1.235290394	915	251	267	556	22	6	12	41	4	6	2	7	61	130	54	172	48	321	65	118	55	45	283	217
NM_027860	0610010F05Rik	chr11	-	23473775	23533631	4140	22	285	86	1364	89	27	6	72	1011	51	5.230775482	2.991707266	14.116188	1.584374662	0.411389592	0.563513779	2.459133219	20.20816812	15.74995252	239	46	71	15	183	396	46	206	110	145	128	150	17	43	3	8	8	10	6	3	7	1	5	5
NM_027077	1700016C15Rik	chr1	+	179659944	179683436	749	6	0	0	294	0	0	0	0	0	0	0	0	3.042638763	0	0	0	0	0	0	0	0	0	0	4	4	15	74	43	50	23	81	0	0	0	0	0	0	0	0	0	0	0	0
NM_026976	Faim3	chr1	+	132762353	132777367	1491	8	0	0	0	0	0	0	0	1	0	0	0	0	0	0	0	0	0.019988297	0	0	0	0	0	0	0	0	0	0	0	0	0	0	0	0	0	0	0	0	0	0	0	0	0
NM_183201	Slfn5	chr11	+	82765603	82778352	5989	6	1	210	20	71	170	8	10	0	0	0.018353598	7.305331695	0.206982229	1.263939337	2.590230765	0.751351705	0.34154628	0	0	1	0	151	59	1	1	0	1	1	13	1	2	9	3	3	9	6	41	11	2	5	7	0	145
NM_181751	Gpr119	chrX	-	46021155	46027655	2269	2	0	0	43	0	1	0	0	1	0	0	0	0.445011792	0	0.015236652	0	0	0.019988297	0	0	0	0	0	0	1	0	0	0	0	0	42	0	0	0	0	0	0	0	0	0	0	1	0
NM_181397	Rftn1	chr17	-	50132631	50329822	2802	10	850	60	1406	66	7	2	6	64	0	15.60055846	2.087237627	14.55085069	1.174929525	0.106656561	0.187837926	0.204927768	1.279250999	0	513	337	16	44	217	220	26	62	239	215	158	269	0	56	1	6	0	3	1	2	2	0	0	2
NM_177732	Slc35d1	chr4	-	102844322	102887489	2893	10	0	0	4	53	328	21	107	115	1	0	0	0.041396446	0.943504012	4.997621711	1.972298226	3.654545201	2.298654138	0.308822598	0	0	0	0	0	0	0	0	3	0	0	1	11	6	4	15	8	9	18	8	18	11	152	121
NM_177381	Cog3	chr14	-	76102157	76154300	4222	23	4421	1454	1526	934	1125	129	412	1931	127	81.14125757	50.58072517	15.79274406	16.62703297	17.141233	12.11554625	14.07170675	38.59740122	39.22047	3646	775	570	884	233	218	150	95	268	158	171	233	69	191	63	485	53	73	200	104	477	64	57	223
NM_001110214	Dclre1c	chr2	+	3341402	3378389	3711	15	836	227	1198	201	421	49	56	152	5	15.34360808	7.89671569	12.39823551	3.578194462	6.414630306	4.602029194	1.91265917	3.038221122	1.544112992	713	123	134	93	180	169	59	123	131	214	127	195	48	53	8	26	43	23	30	22	117	54	24	174
NM_001166398	Armcx2	chrX	-	131338682	131343760	3612	6	0	24	0	0	0	0	17	3037	17	0	0.834895051	0	0	0	0	0.580628677	60.70445754	5.249984173	0	0	13	11	0	0	0	0	0	0	0	0	0	0	0	0	0	0	0	0	0	0	0	0
NM_001165999	Lingo2	chr4	-	35653896	36898777	4641	8	2019	1319	7387	164	17	9	14	0	0	37.05591473	45.88444051	76.44888621	2.919521849	0.259023076	0.845270668	0.478164793	0	0	1787	232	615	704	978	1299	498	753	1042	1408	579	830	8	122	2	5	8	19	3	5	1	2	0	6
NM_001165998	Spopl	chr2	-	23365573	23427624	2722	11	408	90	1330	247	745	37	313	509	63	7.488268059	3.130856441	13.76431822	4.397084736	11.35130541	3.475001637	10.69039858	10.1740431	19.4558237	363	45	71	19	190	254	94	205	147	172	97	171	22	15	29	77	34	70	32	32	75	38	543	25
NM_001165997	Spopl	chr2	-	23365573	23427624	2858	12	408	90	1331	255	769	40	314	517	63	7.488268059	3.130856441	13.77466733	4.539500436	11.71698505	3.756758526	10.72455321	10.33394947	19.4558237	363	45	71	19	190	254	94	205	148	172	97	171	23	16	29	81	35	71	34	34	75	39	560	27
NM_001166009	Tmem215	chr4	+	40420162	40422686	2276	2	0	9	75	3	3	12	0	4	0	0	0.313085644	0.776183358	0.053405887	0.045709955	1.127027558	0	0.079953187	0	0	0	9	0	16	0	20	9	6	2	21	1	0	0	0	0	0	3	0	0	0	0	3	0
NM_001166001	Lingo2	chr4	-	35653896	35792445	3561	2	2015	1292	7202	164	17	9	14	0	0	36.98250034	44.94518357	74.53430059	2.919521849	0.259023076	0.845270668	0.478164793	0	0	1787	228	595	697	957	1258	489	725	1013	1380	561	819	8	122	2	5	8	19	3	5	1	2	0	6
NM_007398	Ada	chr2	-	163552319	163575913	1626	12	534	116	3396	225	32	6	20	488	103	9.80082143	4.035326079	35.14558245	4.005441561	0.48757285	0.563513779	0.683092561	9.754288864	31.80872764	404	130	36	80	594	647	348	345	313	428	184	537	7	9	5	7	5	192	5	2	5	6	9	5
NM_007643	Cd36	chr5	-	17287507	17341714	3542	15	1528	402	6865	151	13	7	12	2	0	28.04429802	13.9844921	71.04665004	2.688096337	0.19807647	0.657432742	0.409855537	0.039976594	0	1399	129	343	59	661	1079	375	772	799	996	647	1536	4	3	1	6	19	118	3	1	2	5	0	2
NM_008166	Grid1	chr14	+	35633321	36394301	3428	16	84	79	74	2	0	0	0	1	0	1.541702247	2.748196209	0.765834247	0.035603925	0	0	0	0.019988297	0	77	7	40	39	12	13	6	0	35	7	0	1	0	0	0	0	1	1	0	0	0	0	0	0
NM_010597	Kcnab1	chr3	+	64913564	65182141	2986	14	16	6	27	22	207	9	26	0	0	0.293657571	0.208723763	0.279426009	0.391643175	3.153986873	0.845270668	0.888020329	0	0	5	11	6	0	0	1	0	7	0	0	7	12	7	3	2	3	2	5	4	5	6	186	2	4
NM_013708	Nr2e3	chr9	-	59790577	59797886	1999	8	357	457	1267	199	28	5	14	1	0	6.552234551	15.89779326	13.11232419	3.542590537	0.426626244	0.469594816	0.478164793	0.019988297	0	258	99	212	245	262	114	58	182	124	248	77	202	25	68	4	83	12	7	8	2	5	3	4	6
NM_018887	Cyp39a1	chr17	+	43804373	43888380	3053	12	79	54	1677	133	17	4	8	4	0	1.449934256	1.878513865	17.35545989	2.367661012	0.259023076	0.375675853	0.273237024	0.079953187	0	64	15	29	25	152	265	180	226	216	175	229	234	18	3	2	84	7	19	3	6	4	1	2	1
NM_029573	Idh3a	chr9	+	54434317	54452469	2404	11	2509	1881	8423	2354	4549	2322	5249	9906	279	46.04917784	65.43489962	87.17056566	41.90581971	69.31152794	218.0798324	179.2776426	198.0040686	86.16150495	2074	435	1113	768	1178	1225	659	1104	1118	1166	552	1421	408	442	173	388	262	681	808	408	1096	1458	308	471
NM_029571	Kti12	chr4	+	108520461	108522017	1556	1	1418	527	4127	17432	15260	1794	4223	4581	140	26.02540222	18.33290383	42.71078291	310.3238102	232.5113028	168.4906199	144.2349942	91.56638788	43.23516378	863	555	199	328	661	676	505	1158	232	303	277	315	2234	4686	850	3667	1342	4653	3027	1886	3357	2536	2517	1937
NM_029569	Asb5	chr8	+	55635683	55673189	1579	7	0	0	5	0	0	0	0	0	0	0	0	0.051745557	0	0	0	0	0	0	0	0	0	0	0	1	0	0	0	4	0	0	0	0	0	0	0	0	0	0	0	0	0	0
NM_001144953	Vwa5b2	chr16	+	20589654	20605450	4527	23	28	86	98	176	56	85	12	3	0	0.513900749	2.991707266	1.014212921	3.133145399	0.853252487	7.983111868	0.409855537	0.059964891	0	10	18	6	80	6	48	2	26	14	0	0	2	45	41	8	60	13	9	5	5	9	4	29	4
NM_001146057	Acot7	chr4	+	151560242	151645963	1504	9	65	104	4542	2211	1858	664	930	5344	81	1.192983882	3.617878554	47.00566416	39.36013908	28.30969859	62.36219153	31.76380408	106.8174584	25.01463047	20	45	52	52	505	466	314	637	425	692	658	845	233	591	118	400	256	613	191	298	563	374	251	181
NM_025587	Rps21	chr2	+	179992083	179993149	391	6	152	216	807	14235	23558	3107	7798	16127	1025	2.789746924	7.514055458	8.351732932	253.4109361	358.9450374	291.8062185	266.3377895	322.3512633	316.5431634	113	39	122	94	103	88	135	152	82	92	58	97	1830	3058	1249	3550	1171	3377	4323	2741	5008	3837	3961	3688
NM_025585	1700029F12Rik	chr13	-	97791818	97804317	1128	3	0	41	516	0	0	0	0	0	0	0	1.426279045	5.340141503	0	0	0	0	0	0	0	0	2	39	34	32	26	95	84	43	79	123	0	0	0	0	0	0	0	0	0	0	0	0
NM_080435	Adcy4	chr14	-	56387928	56402856	3395	26	0	0	2	0	0	1	0	0	0	0	0	0.020698223	0	0	0.093918963	0	0	0	0	0	0	0	0	0	0	0	1	0	0	1	0	0	0	0	0	0	0	0	0	0	0	0
NM_011847	Dnajb6	chr5	+	30062437	30093641	1645	8	72	37	63	198	278	21	40	111	10	1.321459069	1.28712987	0.651994021	3.524788574	4.235789133	1.972298226	1.366185122	2.218700951	3.088225984	66	6	18	19	12	7	4	14	6	8	2	10	22	42	13	50	15	56	36	35	45	30	81	51
NM_011834	Aadat	chr8	+	62984920	63024474	1780	13	125	95	249	25	1	2	0	59	0	2.294199773	3.30479291	2.576928749	0.445049062	0.015236652	0.187837926	0	1.179309514	0	111	14	68	27	16	32	24	15	3	58	42	59	2	0	0	1	13	9	0	0	0	1	0	0
NM_001164230	Nrf1	chr6	+	29997987	30080115	2574	12	743	677	4143	3697	2762	438	707	1466	98	13.63672345	23.55099789	42.8763687	65.81385535	42.0836316	41.13650586	24.14732203	29.30284319	30.26461464	461	282	317	360	465	391	299	475	467	716	450	880	476	1246	307	760	215	693	487	238	761	570	321	385
NM_001164229	Nrf1	chr6	+	30026320	30080115	2651	13	741	674	4183	3675	2758	438	707	1457	98	13.60001625	23.44663601	43.29033315	65.42221217	42.022685	41.13650586	24.14732203	29.12294851	30.26461464	460	281	314	360	469	395	299	487	472	717	453	891	472	1234	304	759	215	691	487	238	759	569	321	384
NM_001164228	Nrf1	chr6	+	29997987	30095197	2131	11	587	581	2966	3970	3929	454	818	1720	83	10.77356213	20.21141769	30.69546453	70.67379111	59.86480397	42.63920927	27.93848574	34.37987059	25.63227567	346	241	288	293	325	252	187	416	348	488	335	615	556	1270	382	853	226	683	708	508	923	659	490	641
NM_001164227	Nrf1	chr6	+	29997987	30095197	2259	12	817	715	3902	4994	4836	578	992	2022	100	14.99488972	24.87291506	40.38223284	88.9030007	73.68444693	54.2851607	33.88139102	40.41633624	30.88225984	491	326	347	368	420	345	244	525	456	645	427	840	670	1614	453	1037	304	916	966	584	1108	861	583	734
NM_028892	Spag17	chr3	+	99689339	99947245	7862	49	20	13	81	212	366	34	136	368	6	0.367071964	0.452234819	0.838278027	3.774016049	5.57661447	3.193244747	4.645029414	7.355693242	1.85293559	12	8	7	6	5	5	10	12	9	25	4	11	31	46	18	46	15	56	57	21	93	93	56	46
NM_001024706	Gm5458	chr14	-	20413359	20421809	1004	5	1	0	0	0	0	0	0	0	0	0.018353598	0	0	0	0	0	0	0	0	1	0	0	0	0	0	0	0	0	0	0	0	0	0	0	0	0	0	0	0	0	0	0	0
NM_008212	Hadh	chr3	-	130936341	130974955	1720	8	703	105	448	3183	7070	2899	9998	5286	1034	12.90257952	3.652665848	4.636401925	56.66364662	107.7231265	272.2710742	341.4779712	105.6581372	319.3225667	554	149	60	45	143	31	39	20	21	98	68	28	546	536	256	597	370	878	1641	559	1727	1189	1012	942
NM_001081473	Zxdb	chrX	+	91969907	91975530	5623	1	112	106	163	0	35	10	4	183	9	2.055602997	3.687453142	1.686905165	0	0.533282805	0.939189631	0.136618512	3.657858324	2.779403386	104	8	76	30	12	11	19	4	30	76	7	4	0	0	0	0	0	0	0	32	0	2	0	1
NM_001110223	Dcx	chrX	-	140290384	140367762	8982	7	0	0	8	3	1	0	2	3	0	0	0	0.082792892	0.053405887	0.015236652	0	0.068309256	0.059964891	0	0	0	0	0	2	2	2	0	0	2	0	0	1	1	0	0	0	1	0	0	1	0	0	0
NM_146047	Clptm1l	chr13	+	73741748	73758053	2045	17	9862	6791	2661	4997	8242	1496	3296	3397	226	181.0031853	236.2405121	27.53898554	88.95640659	125.5804821	140.5027689	112.573654	67.90024441	69.79390724	7587	2275	2950	3841	286	337	235	405	328	309	246	515	631	911	364	1531	420	1140	1798	933	1529	1148	1451	1383
NM_178680	Unc45b	chr11	+	82724754	82756907	3551	20	1	0	39	680	753	62	140	214	4	0.018353598	0	0.403615346	12.1053345	11.47319862	5.822975715	4.781647926	4.277495526	1.235290394	0	1	0	0	0	3	0	0	18	0	17	1	45	116	26	215	52	226	34	225	31	263	23	177
NM_021552	Nsa2	chr13	-	97899381	97907881	2686	6	29	17	28	160	119	29	26	163	8	0.532254347	0.591383994	0.28977512	2.848313999	1.813161535	2.723649931	0.888020329	3.258092387	2.470580787	23	6	10	7	2	4	5	9	1	2	3	2	10	53	15	41	11	30	19	12	22	9	20	37
NM_009301	Svs5	chr2	+	164158500	164160129	600	3	0	0	0	0	0	0	0	0	0	0	0	0	0	0	0	0	0	0	0	0	0	0	0	0	0	0	0	0	0	0	0	0	0	0	0	0	0	0	0	0	0	0
NM_175094	Pdhx	chr2	-	102861233	102913668	2502	11	7995	4979	27532	4288	7370	1357	2163	3628	47	146.7370175	173.2059358	284.9317362	76.33481518	112.294122	127.448033	73.87646046	72.51754098	14.51466212	4861	3134	2590	2389	3011	3963	1852	2884	3326	4260	2709	5527	570	901	309	1185	442	881	1053	450	1334	1589	1603	1341
NM_175696	C530028O21Rik	chr6	+	124946737	124953112	2222	6	0	1	3	185	109	127	480	901	56	0	0.034787294	0.031047334	3.293363062	1.66079502	11.92770832	16.39422146	18.00945546	17.29406551	0	0	1	0	1	0	0	0	0	1	0	1	26	43	60	19	10	27	21	27	13	11	15	22
NM_146145	Jak1	chr4	-	100824578	100937887	5299	25	14421	4038	25883	2139	4893	838	1784	3284	190	264.6772394	140.4710923	267.8660514	38.07839778	74.55293607	78.70409112	60.93185643	65.64156686	58.6762937	11620	2801	2281	1757	4052	4620	1817	2452	2928	4165	2135	3714	256	284	230	639	251	479	355	475	1962	287	1272	542
NM_144553	Dlgap5	chr14	-	48007454	48038082	2963	19	1817	4493	3120	1497	1057	332	1936	4044	186	33.3484879	156.299311	32.28922769	26.64953786	16.1051407	31.18109577	66.12335989	80.83267247	57.4410033	1157	660	3242	1251	365	396	330	389	488	305	328	519	175	209	131	433	106	443	144	95	120	368	113	217
NM_029821	1190003J15Rik	chr7	+	148021394	148023867	675	3	0	0	11	119	273	144	928	1283	274	0	0	0.113840226	2.118433537	4.159605875	13.52433069	31.69549482	25.64498486	84.61739196	0	0	0	0	0	0	0	0	10	1	0	0	24	18	13	25	22	17	24	13	23	22	15	176
NM_029825	Scfd1	chr12	+	52478566	52551083	2091	25	1015	781	2136	1430	2987	769	2054	3963	160	18.62890216	27.16887645	22.10570204	25.45680637	45.5118782	72.22368266	70.153606	79.21362043	49.41161574	818	197	619	162	191	322	233	441	236	118	273	322	198	316	137	262	209	308	595	171	598	340	475	808
NM_144524	Angel1	chr12	-	88041451	88067410	3850	10	4272	2217	5870	837	202	180	240	339	3	78.40657144	77.12343033	60.74928415	14.90024261	3.077803615	16.90541337	8.19711073	6.776032633	0.926467795	3148	1124	1003	1214	749	750	319	922	819	957	534	820	30	128	19	243	62	355	27	19	24	79	23	30
NM_144525	Tmem214	chr5	+	31172019	31179840	2762	17	144	73	2894	1519	1022	458	831	1571	322	2.642918138	2.539472447	29.95032851	27.04118103	15.57185789	43.01488512	28.3824959	31.40161435	99.44087669	67	77	40	33	188	302	217	581	398	413	286	509	127	141	118	566	134	433	158	77	257	100	189	241
NM_029797	Mnd1	chr3	-	83891855	83959708	874	8	69	86	205	113	241	56	168	1673	44	1.266398275	2.991707266	2.121567845	2.011621762	3.672033026	5.259461936	5.737977511	33.44042063	13.58819433	44	25	64	22	33	42	11	21	21	23	30	24	18	7	5	35	31	17	57	10	51	10	10	103
NM_029806	Lypd5	chr7	+	25134242	25138852	935	5	0	1	0	0	0	0	0	0	0	0	0.034787294	0	0	0	0	0	0	0	0	0	1	0	0	0	0	0	0	0	0	0	0	0	0	0	0	0	0	0	0	0	0	0
NM_029804	Hnrnpm	chr17	-	33783177	33822403	2532	16	1615	1590	3899	21661	27243	3726	12720	29353	1310	29.64106107	55.31179712	40.35118551	385.6083096	415.0920984	349.9420567	434.4468687	586.7164775	404.5576039	1303	312	662	928	352	358	651	640	564	603	420	311	3214	5932	1517	4834	1612	4552	4826	3755	5175	5055	3825	4607
NM_009167	Shc3	chr13	-	51526410	51662453	1536	12	0	22	362	103	15	4	9	16	0	0	0.765320463	3.746378341	1.833602137	0.228549773	0.375675853	0.307391652	0.31981275	0	0	0	15	7	9	51	15	63	54	39	39	92	23	0	1	6	9	64	1	4	3	4	2	1
NM_008021	Foxm1	chr6	+	128313011	128325904	4365	8	1419	759	15887	6326	2105	595	878	2335	90	26.04375582	26.40355599	164.4163335	112.6152147	32.07315153	55.88178307	29.98776342	46.67267315	27.79403386	609	810	317	442	2018	2173	1409	2562	1521	2304	1445	2455	840	1316	201	1371	518	2080	410	208	482	289	343	373
NM_007782	Csf3r	chr4	+	125701902	125721684	3372	17	0	8	3	341	573	734	478	12	0	0	0.27829835	0.031047334	6.070469211	8.730601343	68.93651895	16.3259122	0.239859562	0	0	0	5	3	0	2	0	0	1	0	0	0	57	71	60	65	35	53	69	106	54	125	40	179
NM_028198	Xpo5	chr17	+	46339803	46379248	3709	32	18	27	219	1436	2400	962	1347	1500	74	0.330364767	0.939256932	2.266455405	25.56361814	36.56796374	90.35004255	46.00628397	29.98244528	22.85287228	12	6	18	9	20	31	10	28	13	56	35	26	212	159	190	287	102	486	510	306	674	402	260	248
NM_053205	Taar1	chr10	+	23640211	23641210	999	1	0	0	0	0	0	0	0	1	0	0	0	0	0	0	0	0	0.019988297	0	0	0	0	0	0	0	0	0	0	0	0	0	0	0	0	0	0	0	0	0	0	0	0	0
NM_028207	Dusp3	chr11	-	101835472	101846084	1167	3	0	15	0	6	6	4	76	14	60	0	0.521809407	0	0.106811775	0.091419909	0.375675853	2.595751731	0.279836156	18.5293559	0	0	15	0	0	0	0	0	0	0	0	0	0	0	1	1	4	0	1	1	0	2	1	1
NM_028197	2510003E04Rik	chr10	-	62021217	62041205	2472	7	1813	876	6465	9622	6005	1245	1446	3095	180	33.27507351	30.47366936	66.90700546	171.2904831	91.49609261	116.9291091	49.38759215	61.86377876	55.58806771	1189	624	428	448	853	681	553	776	1011	886	631	1074	1115	2148	587	2073	488	3211	910	876	1066	1230	1432	491
NM_133211	Tlr7	chrX	-	163742862	163768460	3746	3	0	36	0	0	0	0	0	0	0	0	1.252342576	0	0	0	0	0	0	0	0	0	21	15	0	0	0	0	0	0	0	0	0	0	0	0	0	0	0	0	0	0	0	0
NR_003621	4930415L06Rik	chrX	-	87175435	87178190	2755	1	1	0	0	0	0	0	0	0	0	0.018353598	0	0	0	0	0	0	0	0	1	0	0	0	0	0	0	0	0	0	0	0	0	0	0	0	0	0	0	0	0	0	0	0
NR_003620	E330021D16Rik	chr6	+	136182256	136190619	8363	1	1	1	1	1	1	0	1	2	0	0.018353598	0.034787294	0.010349111	0.017801962	0.015236652	0	0.034154628	0.039976594	0	0	1	0	1	0	0	0	0	0	1	0	0	0	0	0	0	1	0	1	0	0	0	0	0
NR_003619	6330549D23Rik	chr3	-	96410584	96433742	2828	2	215	208	425	165	45	11	95	169	2	3.946023609	7.235757108	4.398372362	2.937323812	0.68564932	1.033108595	3.244689664	3.378022168	0.617645197	145	70	101	107	29	62	32	29	47	69	30	127	22	95	5	17	6	20	10	6	8	7	6	8
NM_011593	Timp1	chrX	+	20447291	20451863	887	6	0	0	21	110	78	22	1470	1480	794	0	0	0.21733134	1.958215875	1.188458822	2.066217189	50.20730322	29.58267934	245.2051431	0	0	0	0	2	0	0	17	0	0	1	1	47	11	5	22	8	17	23	11	9	12	9	14
NM_026304	l7Rn6	chr7	-	97067198	97089695	1045	5	93	48	631	4342	8221	1357	8766	10766	543	1.706884631	1.669790102	6.530289319	77.29612116	125.2605125	127.448033	299.3994694	215.1940039	167.6906709	87	6	36	12	117	94	58	115	114	17	65	51	653	944	347	910	455	1033	1737	814	1579	682	2162	1247
NM_021441	Taf1c	chr8	-	122121873	122129140	3255	15	12	3	388	6391	4815	617	1259	1290	76	0.220243178	0.104361881	4.015455239	113.7723423	73.36447725	57.94800026	43.00067671	25.78490294	23.47051748	10	2	3	0	4	12	148	122	49	14	31	8	771	1651	472	1751	335	1411	1367	404	1145	765	601	533
NM_021440	Ddc8	chr11	-	118193673	118203848	1978	3	0	1	0	0	0	0	0	0	0	0	0.034787294	0	0	0	0	0	0	0	0	0	0	1	0	0	0	0	0	0	0	0	0	0	0	0	0	0	0	0	0	0	0	0
NM_021438	Fibp	chr19	+	5460693	5464994	1074	10	1794	1612	29	506	1244	96	811	2598	174	32.92635514	56.07711759	0.300124232	9.007793023	18.95439454	9.016220462	27.69940334	51.92959522	53.73513212	1447	347	804	808	0	0	0	0	2	0	0	27	60	117	47	140	53	89	581	133	85	39	296	110
NM_021437	1700123O20Rik	chr14	+	55305007	55309579	1889	2	33	137	671	7553	3905	1007	4174	4530	212	0.60566874	4.765859249	6.944253776	134.4582227	59.49912433	94.57639589	142.5614174	90.54698474	65.47039086	22	11	88	49	31	14	195	241	50	41	50	49	1408	2321	529	1215	499	1581	749	318	1119	659	547	513
NM_021435	Slc35b4	chr6	-	34105878	34127054	3697	10	382	96	7473	1475	2736	183	819	1842	187	7.011074506	3.339580204	77.33890979	26.25789468	41.68747866	17.18717026	27.97264037	36.8184428	57.7498259	221	161	23	73	1089	782	455	566	949	1174	574	1884	149	327	113	352	172	362	242	370	210	415	890	609
NM_021436	Tmeff1	chr4	+	48598064	48676003	2442	10	47	5	83	737	2918	353	2564	4191	302	0.862619115	0.173936469	0.85897625	13.12004636	44.46054925	33.15339399	87.5724663	83.77095211	93.26442472	37	10	1	4	5	22	31	1	1	0	22	1	139	115	72	148	104	159	502	121	1335	458	230	272
NM_028066	F11	chr8	-	46326523	46347385	2244	15	0	0	11	0	0	0	0	0	0	0	0	0.113840226	0	0	0	0	0	0	0	0	0	0	0	0	0	10	1	0	0	0	0	0	0	0	0	0	0	0	0	0	0	0
NM_010059	Dmc1	chr15	-	79391929	79435514	2192	14	269	29	7	522	622	35	854	471	4	4.937117911	1.00883152	0.07244378	9.292624423	9.477197269	3.28716371	29.16805235	9.414487817	1.235290394	254	15	18	11	0	0	0	0	0	7	0	0	146	110	28	42	46	150	347	101	27	38	56	53
NM_010761	Ccndbp1	chr2	+	120834143	120842648	1572	11	110344	51710	142789	7642	4979	769	1900	3062	233	2025.209438	1798.850962	1477.739273	136.0425974	75.86328811	72.22368266	64.89379328	61.20416496	71.95566543	85041	25303	21555	30155	20906	20296	9780	15783	17217	19980	13854	24973	1123	1721	227	974	725	2872	394	662	1028	1351	775	769
NM_009762	Smyd1	chr6	-	71163934	71212275	3321	9	2	0	32	53	19	67	120	41	1	0.036707196	0	0.331171566	0.943504012	0.28949638	6.292570531	4.098555365	0.819520171	0.308822598	0	2	0	0	0	0	4	0	10	0	16	2	4	19	3	2	3	22	3	2	6	3	4	1
NM_008960	Pten	chr19	+	32832066	32900650	8212	9	1259	608	18677	29434	21167	2840	4353	4224	385	23.10718011	21.15067462	193.2903544	523.9829641	322.5142035	266.7298553	148.6750959	84.4305659	118.8967004	1043	216	374	234	2434	2746	1897	3296	2193	2969	1121	2021	3915	8795	2326	6979	1638	5781	3999	3019	4483	3286	3064	3316
NM_009761	Bnip3l	chr14	-	67604076	67627714	3237	6	634	271	10114	7370	13179	1906	3527	4552	426	11.63618125	9.427356617	104.6709131	131.2004636	200.8038309	179.0095438	120.4633731	90.98672727	131.5584269	472	162	158	113	1250	1270	946	1475	1229	1317	707	1920	948	1497	422	1466	581	2456	3168	1024	3277	1759	1961	1990
NM_009759	Bmx	chrX	-	160630773	160696125	3005	19	140	36	1142	0	0	0	1	0	0	2.569503746	1.252342576	11.81868526	0	0	0	0.034154628	0	0	74	66	26	10	70	93	48	96	306	258	47	224	0	0	0	0	0	0	0	0	0	0	0	0
NM_009699	Aqp2	chr15	+	99409486	99414976	1416	4	2	0	3	0	0	0	0	0	0	0.036707196	0	0.031047334	0	0	0	0	0	0	2	0	0	0	0	0	0	0	2	0	0	1	0	0	0	0	0	0	0	0	0	0	0	0
NM_010710	Lhx2	chr2	+	38206827	38225248	2286	5	121	33	990	109	180	17	80	39	0	2.22078538	1.147980695	10.24562033	1.940413912	2.74259728	1.596622374	2.732370243	0.779543577	0	107	14	21	12	132	104	78	141	67	151	160	157	5	6	12	11	0	75	78	19	9	9	5	60
NM_009697	Nr2f2	chr7	-	77496835	77505479	4216	3	31	15	652	194	199	78	59	55	2	0.568961544	0.521809407	6.747620659	3.453580724	3.03209366	7.325679126	2.015123055	1.099356327	0.617645197	19	12	6	9	202	167	38	47	42	58	23	75	14	12	49	103	8	8	18	11	11	7	138	14
NM_010756	Mafg	chr11	-	120489666	120494861	1634	3	2583	4937	3093	8052	5591	1060	1444	1309	102	47.40734411	171.7448694	32.00980168	143.341402	85.18811886	99.55410094	49.31928289	26.16468058	31.49990504	1993	590	1854	3083	384	477	298	434	290	560	213	437	1373	2851	366	1214	443	1805	768	1056	1115	1485	463	704
NM_016769	Smad3	chr9	-	63494573	63605801	5090	9	28076	15414	16636	1850	1162	123	978	853	58	515.2956226	536.2113464	172.1678179	32.93363062	17.70498911	11.55203247	33.40322623	17.05001721	17.91171071	20671	7405	6026	9388	2041	1594	1502	2777	2316	2649	1500	2257	196	317	57	131	227	922	150	84	352	83	408	85
NM_022319	Clstn2	chr9	-	97344813	97933586	4351	18	0	7	0	0	0	0	0	0	0	0	0.243511057	0	0	0	0	0	0	0	0	0	3	4	0	0	0	0	0	0	0	0	0	0	0	0	0	0	0	0	0	0	0	0
NM_023638	Porcn	chrX	-	7770975	7783651	1896	15	18	129	23	3104	3936	540	1158	957	6	0.330364767	4.487560899	0.238029563	55.25729159	59.97146053	50.7162401	39.55105927	19.12880009	1.85293559	18	0	83	46	3	0	4	0	1	4	9	2	345	264	300	522	366	1307	863	478	925	838	429	403
NM_009779	C3ar1	chr6	-	122797157	122806175	4299	2	0	483	3	1	2	1	1	3	0	0	16.8022629	0.031047334	0.017801962	0.030473303	0.093918963	0.034154628	0.059964891	0	0	0	417	66	0	1	0	1	0	1	0	0	1	0	0	0	0	0	1	0	0	0	0	1
NM_013604	Mtx1	chr3	-	89013003	89018257	1521	8	120	32	198	1790	4058	481	2577	5303	343	2.202431782	1.113193401	2.049124065	31.86551287	61.83033202	45.17502127	88.01647647	105.9979382	105.9261513	80	40	19	13	17	20	5	25	9	63	13	46	245	458	214	331	224	318	679	657	919	645	571	587
NM_020051	Ascl3	chr7	-	116870978	116875246	706	2	0	0	0	0	0	0	0	0	0	0	0	0	0	0	0	0	0	0	0	0	0	0	0	0	0	0	0	0	0	0	0	0	0	0	0	0	0	0	0	0	0	0
NM_194051	Rtn4	chr11	+	29593773	29644414	5558	9	2052	2495	11226	83154	89956	14671	38591	37366	2288	37.66158347	86.794298	116.179125	1480.304389	1370.628228	1377.885108	1318.061251	746.8827002	706.5861051	1726	326	1824	671	1366	910	1482	2727	1015	1248	965	1513	13168	25075	5886	16885	5808	16332	15332	12276	17651	14320	15011	15366
NM_198034	Sidt1	chr16	-	44240294	44332951	4249	25	752	617	1327	76	8	6	2	0	0	13.80190583	21.46376027	13.73327088	1.35294915	0.121893212	0.563513779	0.068309256	0	0	565	187	281	336	77	149	138	174	96	211	135	347	2	2	1	57	13	1	4	1	1	0	2	0
NM_177267	Dcaf5	chr12	-	81436833	81537588	5707	9	8176	3653	7523	3213	2419	240	679	402	74	150.0590187	127.0779842	77.85636537	57.1977055	36.85746012	22.54055116	23.19099244	8.035295335	22.85287228	6640	1536	1415	2238	911	1234	590	1046	1264	1156	618	704	407	775	189	778	199	865	549	496	269	325	428	352
NM_026027	Pfdn1	chr18	-	36563332	36614149	1077	4	1893	490	3417	2358	4011	2453	5105	13456	799	34.74336136	17.04577396	35.36291379	41.97702756	61.1142094	230.3832166	174.3593762	268.9625224	246.7492561	1587	306	261	229	382	529	270	335	408	400	390	703	395	312	197	568	249	637	997	571	811	598	458	576
NM_146133	Golph3l	chr3	+	95392880	95423164	2811	5	3182	590	11007	475	68	112	712	2360	262	58.40114942	20.52450333	113.9126696	8.455932185	1.036092306	10.51892387	24.31809517	47.17238057	80.91152078	2387	795	424	166	1698	1359	584	1593	1104	1331	1027	2311	27	22	87	24	22	293	15	6	5	16	7	19
NM_172607	Naprt1	chr15	-	75721393	75724911	1890	13	1	0	17	158	106	12	189	1150	7	0.018353598	0	0.175934894	2.812710074	1.615085065	1.127027558	6.4552247	22.98654138	2.161758189	1	0	0	0	0	0	7	9	0	1	0	0	43	47	5	26	10	27	9	11	37	35	8	6
NM_053178	Acsbg1	chr9	-	54452803	54509692	2775	14	0	4	7	435	186	94	143	27	0	0	0.139149175	0.07244378	7.743853686	2.83401719	8.828382536	4.88411181	0.539684015	0	0	0	0	4	0	3	1	0	1	0	0	2	93	160	14	35	46	87	15	19	11	15	14	112
NM_172641	9930023K05Rik	chr19	+	56536126	56561219	2385	13	0	1	16	0	0	0	0	1	0	0	0.034787294	0.165585783	0	0	0	0	0.019988297	0	0	0	0	1	6	0	0	0	9	0	0	1	0	0	0	0	0	0	0	0	0	0	0	0
NM_007988	Fasn	chr11	-	120667271	120685861	9938	43	117	230	597	3254	4350	1008	3238	15411	1395	2.147370987	8.001077571	6.17841953	57.92758596	66.27943428	94.67031485	110.5926856	308.0396428	430.8075248	88	29	154	76	129	67	42	34	46	74	128	77	341	560	359	1101	259	634	1217	469	1189	541	459	475
NM_015791	Fbxo8	chr8	+	59029930	59072736	3527	6	21145	7280	52564	2757	3367	595	664	2512	28	388.0868336	253.2514988	543.9906937	49.0800106	51.3018058	55.88178307	22.67867302	50.21060169	8.647032755	16983	4162	3823	3457	7511	8689	3726	6330	6484	8172	3837	7815	306	829	155	612	211	644	232	492	992	893	339	419
NM_146642	Olfr1140	chr2	+	87586317	87587337	1020	1	0	0	0	0	0	0	0	0	0	0	0	0	0	0	0	0	0	0	0	0	0	0	0	0	0	0	0	0	0	0	0	0	0	0	0	0	0	0	0	0	0	0
NM_146600	Olfr700	chr7	-	113949023	113949974	951	1	0	0	0	0	0	0	0	0	0	0	0	0	0	0	0	0	0	0	0	0	0	0	0	0	0	0	0	0	0	0	0	0	0	0	0	0	0	0	0	0	0	0
NM_199252	Unc93a	chr17	-	13301482	13324657	2643	10	0	0	4	0	1	0	15	0	0	0	0	0.041396446	0	0.015236652	0	0.512319421	0	0	0	0	0	0	0	0	4	0	0	0	0	0	0	0	0	0	0	0	0	1	0	0	0	0
NM_025835	Pccb	chr9	-	100882456	100935294	2291	15	566	303	1778	4385	6252	910	1295	1411	310	10.38813657	10.54055002	18.40072014	78.06160554	95.25954554	85.46625647	44.23024332	28.20348686	95.7350055	393	173	149	154	206	271	119	218	162	225	256	321	493	908	480	949	413	1142	888	530	2118	884	1022	810
NM_025836	Plin3	chr17	-	56418384	56429934	2159	8	2087	12108	494	3071	5183	1267	3995	2158	381	38.30395941	421.2045532	5.112461052	54.66982682	78.97156503	118.9953263	136.447739	43.13474461	117.66141	1698	389	4506	7602	29	68	61	81	35	62	49	109	598	694	222	547	419	591	988	694	700	729	1434	638
NM_025824	Bzw1	chr1	+	58449979	58463392	2833	12	997	553	11166	15670	17916	2506	8467	9441	503	18.29853739	19.23737346	115.5581783	278.9567523	272.9798493	235.3609217	289.1872356	188.7095106	155.337767	892	105	436	117	1451	1210	1144	1992	1293	1520	882	1674	2201	4364	1103	3413	1049	3540	3205	2251	3720	2677	3210	2853
NM_020626	Tmem27	chrX	+	160528118	160556791	1262	6	193	201	225	0	0	0	0	0	0	3.542244449	6.992246051	2.328550074	0	0	0	0	0	0	106	87	125	76	55	46	18	5	33	3	56	9	0	0	0	0	0	0	0	0	0	0	0	0
NM_013845	Ror1	chr4	+	99768395	100115150	3542	9	13	9	50	0	0	0	0	0	0	0.238596776	0.313085644	0.517455572	0	0	0	0	0	0	13	0	8	1	9	1	0	0	19	3	8	10	0	0	0	0	0	0	0	0	0	0	0	0
NM_019432	Tmem37	chr1	-	121963953	121970357	1017	2	102	159	361	2815	5493	461	603	807	41	1.872067015	5.531179712	3.73602923	50.11252442	83.69492701	43.29664201	20.59524071	16.13055556	12.66172653	78	24	62	97	55	57	74	32	17	75	34	17	297	276	674	515	315	738	1177	213	2219	646	301	937
NM_001080780	Ret	chr6	-	118101765	118147762	7341	19	1	0	2	43	62	9	494	50	74	0.018353598	0	0.020698223	0.765484387	0.944672397	0.845270668	16.87238625	0.999414843	22.85287228	1	0	0	0	0	0	0	0	1	0	0	1	7	6	2	12	3	13	9	5	10	7	9	22
NM_011622	Tom1	chr8	+	77557584	77594020	2286	15	0	0	3	3	17	0	4	0	0	0	0	0.031047334	0.053405887	0.259023076	0	0.136618512	0	0	0	0	0	0	0	0	0	2	0	0	0	1	0	1	1	1	0	0	2	3	5	2	4	1
NM_001079875	Spam1	chr6	+	24741198	24751048	2102	5	327	67	1009	99	12	7	4	0	0	6.001626606	2.330748684	10.44225344	1.762394287	0.182839819	0.657432742	0.136618512	0	0	247	80	50	17	195	103	18	53	142	113	127	258	2	79	1	6	6	5	2	4	2	1	2	1
NM_001080977	Rsbn1l	chr5	-	20398841	20457640	5554	8	1111	634	5745	4993	6208	1045	1718	2827	199	20.39084758	22.05514426	59.45564522	88.88519874	94.58913287	98.14531649	58.67765098	56.5069152	61.45569708	902	209	382	252	528	528	815	1356	595	788	404	731	750	1716	308	1020	421	778	1443	543	1924	936	846	516
NM_007594	Calu	chr6	+	29298118	29326675	3216	7	2622	1590	3542	6025	8364	1796	3768	5205	793	48.12313444	55.31179712	36.65655272	107.256824	127.4393536	168.6784578	128.6946385	104.0390851	244.8963205	1776	846	779	811	390	435	345	484	464	485	351	588	853	1768	493	1367	472	1072	2084	1029	1610	1626	680	1335
NM_025302	Mrpl2	chr17	+	46783196	46787081	1012	7	1805	950	2559	4974	5880	1229	4071	5082	329	33.12824472	33.0479291	26.48337618	88.54696145	89.59151116	115.4264057	139.0434908	101.5805246	101.6026349	1049	756	485	465	443	261	174	307	351	412	196	415	597	1075	364	920	494	1524	1228	1118	1058	934	649	893
NM_025301	Mrpl17	chr7	-	112952295	112959601	6712	3	80	93	1586	7973	17682	5000	16994	17246	2139	1.468287855	3.235218322	16.41369074	141.935047	269.4144729	469.5948157	580.423749	344.7181675	660.571538	51	29	18	75	117	137	94	169	173	238	132	526	1396	1446	782	2108	831	1410	3479	2572	4427	2669	1908	2627
NM_170777	Elof1	chr9	-	21917432	21918613	1053	2	2861	1285	21346	34095	30157	3835	4639	5002	463	52.5096444	44.70167252	220.9121328	606.9579113	459.491701	360.1792237	158.4433195	99.98146085	142.9848631	1352	1509	397	888	2972	3129	923	2134	2749	3376	2052	4011	4246	8837	2292	8609	2150	7961	5834	4502	6797	6234	3368	3422
NM_170760	U2af1l4	chr7	+	31348358	31350383	864	8	1459	758	6665	1319	1646	217	739	1277	134	26.77789975	26.36876869	68.97682775	23.48078853	25.07952846	20.380415	25.24027012	25.52505508	41.38222819	692	767	197	561	980	797	527	726	807	1007	659	1162	260	415	101	152	68	323	631	106	312	114	83	400
NM_170757	A630007B06Rik	chr19	-	56865452	56888173	2754	15	19204	8023	27955	1901	351	120	218	73	1	352.4624995	279.0984581	289.3094103	33.8415307	5.348064697	11.27027558	7.445708913	1.45914567	0.308822598	15463	3741	3541	4482	4431	4663	2190	3609	2695	4690	2121	3556	261	260	58	416	109	797	62	42	46	70	51	80
NM_001165934	Rgs9	chr11	-	109091171	109159495	7627	17	2	11	264	77	7	2	5	57	0	0.036707196	0.382660232	2.73216542	1.370751112	0.106656561	0.187837926	0.17077314	1.139332921	0	1	1	0	11	21	42	24	127	0	1	32	17	62	2	1	2	4	6	2	3	1	1	0	0
NM_001042607	Ryk	chr9	+	102737249	102810637	3258	15	21638	9218	23622	10031	4755	1639	3053	3656	257	397.1351575	320.6692741	244.4667104	178.5714858	72.45027816	153.9331806	104.2740794	73.07721329	79.36740779	16899	4739	3701	5517	3380	3365	1971	2807	2749	3612	1822	3916	1296	2099	485	2083	770	3298	800	675	1019	620	873	768
NM_010238	Brd2	chr17	-	34248963	34258692	4487	13	9104	6151	21544	26260	14273	2049	4290	9169	420	167.0911579	213.9766441	222.9612569	467.4795351	217.4727277	192.4399555	146.5233543	183.2726938	129.7054913	7324	1780	2801	3350	2527	2599	1623	2993	2844	4165	1540	3253	3905	4663	1563	4674	1512	9943	2970	1676	2619	2955	1928	2125
NM_010798	Mif	chr10	-	75322097	75322995	554	3	1	1	4	69	125	18	49	532	29	0.018353598	0.034787294	0.041396446	1.228335412	1.904581445	1.690541337	1.673576774	10.63377393	8.955855354	1	0	1	0	0	1	0	0	2	0	0	1	13	5	4	23	4	20	33	14	27	25	11	15
NM_011662	Tyrobp	chr7	+	31198806	31202598	566	5	0	406	0	0	0	0	0	0	0	0	14.12364128	0	0	0	0	0	0	0	0	0	184	222	0	0	0	0	0	0	0	0	0	0	0	0	0	0	0	0	0	0	0	0
NM_029361	Wnk2	chr13	-	49131670	49243383	6613	28	5167	2860	800	455	103	233	37	77	4	94.83304181	99.49166023	8.279289152	8.099892935	1.56937511	21.88311841	1.263721238	1.539098858	1.235290394	4226	941	1266	1594	109	75	32	64	119	112	87	202	60	202	19	53	30	91	15	12	22	17	16	21
NM_029068	Snx16	chr3	-	10417816	10440124	2654	8	7299	2211	13075	8374	16655	1165	2035	719	109	133.9629131	76.91470657	135.3146321	149.0736339	253.7664317	109.4155921	69.50466807	14.37158544	33.66166323	6155	1144	1154	1057	2424	2131	1129	1397	1032	1372	1324	2266	1381	2334	557	1485	753	1864	3831	1370	2792	3650	2793	2219
NM_029537	Tmem98	chr11	+	80623916	80635535	1393	7	0	0	23	0	0	0	75	702	161	0	0	0.238029563	0	0	0	2.561597103	14.03178439	49.72043834	0	0	0	0	0	21	0	0	0	0	2	0	0	0	0	0	0	0	0	0	0	0	0	0
NM_029532	Snrnp35	chr5	+	124933163	124941131	1092	2	25	6	1450	5219	2236	545	656	234	11	0.458839955	0.208723763	15.00621159	92.90844226	34.06915288	51.18583492	22.405436	4.677261463	3.397048582	7	18	2	4	160	184	275	292	108	232	87	112	833	1538	294	1061	362	1131	261	391	323	283	367	611
NM_028004	Ttn	chr2	-	76542040	76820604	81931	192	550	390	1480	539	790	91	76	1797	8	10.094479	13.56704458	15.31668493	9.595257785	12.03695473	8.546625647	2.595751731	35.91896944	2.470580787	476	74	210	180	228	281	105	192	128	214	113	219	110	231	45	64	29	60	88	21	168	268	80	165
NM_027161	Tmem52	chr4	+	154843223	154844805	805	5	0	0	0	7	1	44	2	11	0	0	0	0	0.124613737	0.015236652	4.132434379	0.068309256	0.219871265	0	0	0	0	0	0	0	0	0	0	0	0	0	2	1	0	2	1	1	0	0	0	0	1	0
NM_001130443	Hras1	chr7	-	148375832	148379903	2190	5	77	127	1259	3330	3930	665	1462	2268	229	1.41322706	4.417986311	13.0295313	59.28053511	59.88004062	62.45611049	49.9340662	45.33345726	70.72037503	47	30	23	104	189	70	238	246	217	95	82	122	512	1102	211	661	243	601	711	282	1176	482	585	694
NM_001130412	Lpin1	chr12	-	16542474	16596576	5626	21	525	130	529	157	506	39	303	460	49	9.635639046	4.522348192	5.474679952	2.794908112	7.709745688	3.662839563	10.3488523	9.194616552	15.13230732	464	61	56	74	110	80	21	61	29	12	72	144	22	15	10	74	15	21	19	223	14	188	38	24
NM_001130409	Ptk2	chr15	-	73045986	73253621	3598	30	515	328	645	597	722	45	182	359	6	9.452103064	11.41023236	6.675176879	10.62777161	11.00086242	4.226353342	6.216142304	7.17579857	1.85293559	336	179	147	181	70	33	43	73	48	184	75	119	49	74	32	103	45	294	287	34	223	121	34	23
NM_019689	Arid3b	chr9	-	57638315	57682041	3787	8	1799	2809	2963	769	870	77	594	2787	151	33.01812313	97.71750825	30.6644172	13.68970916	13.25588686	7.231760163	20.28784906	55.70738333	46.63221236	472	1327	850	1959	535	490	233	392	261	436	179	437	85	299	31	143	42	169	130	100	209	71	234	126
NM_019700	Pus1	chr5	-	111202685	111209615	1814	6	106	130	347	2931	3389	777	3696	1682	438	1.945481407	4.522348192	3.59114167	52.17755207	51.63701213	72.97503437	126.2355052	33.62031531	135.2642981	88	18	61	69	34	47	52	34	27	46	86	21	576	755	268	422	251	659	771	498	334	548	677	561
NM_019701	Clcnkb	chr4	-	140960271	140971903	2340	20	0	0	0	23	27	33	238	19	48	0	0	0	0.409445137	0.411389592	3.099325784	8.128801474	0.37977764	14.82348472	0	0	0	0	0	0	0	0	0	0	0	0	5	6	3	2	1	6	3	8	5	3	1	7
NM_019563	Cited4	chr4	+	120339167	120340425	1258	1	0	1	31	94	70	445	30	0	1	0	0.034787294	0.320822455	1.673384475	1.066565609	41.7939386	1.024638841	0	0.308822598	0	0	1	0	0	2	7	20	0	1	0	1	17	12	8	25	17	15	11	15	8	13	12	11
NM_019957	Dnase2b	chr3	-	146244337	146278562	2298	7	0	0	0	0	0	0	0	0	0	0	0	0	0	0	0	0	0	0	0	0	0	0	0	0	0	0	0	0	0	0	0	0	0	0	0	0	0	0	0	0	0	0
NM_019952	Clcf1	chr19	+	4214391	4222615	818	3	2	15	6	0	0	0	0	0	0	0.036707196	0.521809407	0.062094669	0	0	0	0	0	0	1	1	2	13	0	0	0	0	0	4	1	1	0	0	0	0	0	0	0	0	0	0	0	0
NM_019949	Ube2l6	chr2	+	84638984	84650158	1385	4	0	30	0	156	128	106	1343	29	81	0	1.043618814	0	2.777106149	1.950291399	9.955410094	45.86966546	0.579660609	25.01463047	0	0	18	12	0	0	0	0	0	0	0	0	29	20	15	30	21	41	29	17	8	31	15	28
NM_019943	Papolb	chr5	-	143003693	143006030	2337	1	108	308	2344	2723	2866	319	923	402	38	1.982188604	10.71448649	24.25831722	48.47474388	43.66824337	29.96014924	31.52472168	8.035295335	11.73525874	100	8	189	119	176	188	230	195	467	336	252	500	376	625	218	759	212	533	577	253	441	386	541	668
NM_019941	Zfp235	chr7	+	24919181	24928260	3452	4	2048	1188	1170	177	711	169	146	477	86	37.58816908	41.32730502	12.10846039	3.150947362	10.83325926	15.87230477	4.986575694	9.534417598	26.55874346	1617	431	451	737	123	175	107	165	156	185	87	172	44	11	22	53	23	24	32	20	22	194	276	167
NM_019940	Zfp111	chr7	-	24978233	24993168	7134	4	40	14	1746	56	123	11	100	699	9	0.734143927	0.487022113	18.06954857	0.9969099	1.874108142	1.033108595	3.415462804	13.9718195	2.779403386	12	28	0	14	233	169	97	233	162	358	158	336	3	8	3	4	31	7	100	1	9	5	5	3
NM_001164051	Pik3cd	chr4	-	149023278	149050198	4940	24	1197	1007	30909	4261	3180	332	365	120	62	21.96925703	35.03080484	319.8806855	75.85416219	48.45255195	31.18109577	12.46643924	2.398595622	19.1470011	697	500	644	363	3580	3843	2504	4137	4021	5071	2626	5127	624	933	235	901	345	1223	681	714	692	531	213	349
NM_001164258	Xrra1	chr7	+	107007727	107066333	2630	19	3	0	10	0	0	1	0	3	0	0.055060795	0	0.103491114	0	0	0.093918963	0	0.059964891	0	0	3	0	0	4	0	3	0	1	2	0	0	0	0	0	0	0	0	0	0	0	0	0	0
NM_001164236	1700034J05Rik	chr6	-	146899822	146902943	2031	3	0	0	0	0	0	0	0	0	1	0	0	0	0	0	0	0	0	0.308822598	0	0	0	0	0	0	0	0	0	0	0	0	0	0	0	0	0	0	0	0	0	0	0	0
NM_138945	Pou4f3	chr18	+	42554250	42555747	1146	2	1	0	4	0	0	0	0	0	0	0.018353598	0	0.041396446	0	0	0	0	0	0	0	1	0	0	3	1	0	0	0	0	0	0	0	0	0	0	0	0	0	0	0	0	0	0
NM_023537	Rab3b	chr4	+	108551674	108615929	3320	5	315	34	5302	72	64	4	17	516	50	5.781383428	1.182767989	54.87098886	1.2817413	0.9751457	0.375675853	0.580628677	10.31396118	15.44112992	220	95	15	19	714	899	181	338	726	753	478	1213	2	3	2	2	18	45	4	1	46	6	4	3
NM_011781	Adam25	chr8	+	41837561	41841530	2621	2	0	0	0	0	0	0	0	19	0	0	0	0	0	0	0	0	0.37977764	0	0	0	0	0	0	0	0	0	0	0	0	0	0	0	0	0	0	0	0	0	0	0	0	0
NM_011777	Zyx	chr6	+	42299826	42308394	2438	10	18	233	629	415	986	626	2592	1243	89	0.330364767	8.105439453	6.509591096	7.387814436	15.02333844	58.79327093	88.52879589	24.84545299	27.48521126	17	1	104	129	100	65	64	39	38	163	41	119	80	63	53	93	62	64	98	162	158	394	64	110
NM_011772	Ikzf4	chr10	-	128069470	128083049	3580	8	2174	1090	4309	172	18	8	28	2	1	39.90072245	37.91815023	44.5943212	3.061937549	0.274259728	0.751351705	0.956329585	0.039976594	0.308822598	1873	301	510	580	413	591	168	575	605	807	350	800	12	32	11	14	7	96	3	3	4	6	0	2
NM_029115	4930455F23Rik	chr1	+	166205728	166217976	1894	6	446	98	4279	627	427	39	55	923	7	8.18570479	3.409154791	44.28384785	11.16183048	6.506050215	3.662839563	1.878504542	18.44919799	2.161758189	370	76	68	30	474	562	311	683	424	622	514	689	38	137	31	81	68	272	24	13	124	219	21	26
NM_011299	Rps6ka2	chr17	+	7374463	7507664	5406	21	0	0	24	3	0	1	2	233	2	0	0	0.248378675	0.053405887	0	0.093918963	0.068309256	4.657273167	0.617645197	0	0	0	0	6	0	7	2	1	0	0	8	0	0	0	1	2	0	0	0	0	0	0	0
NM_053228	V1rb7	chr6	+	89664196	89665129	933	1	0	3	0	0	0	0	0	0	0	0	0.104361881	0	0	0	0	0	0	0	0	0	3	0	0	0	0	0	0	0	0	0	0	0	0	0	0	0	0	0	0	0	0	0
NM_001136259	Tom1	chr8	+	77557584	77594020	2358	16	0	0	3	7	17	0	4	1	0	0	0	0.031047334	0.124613737	0.259023076	0	0.136618512	0.019988297	0	0	0	0	0	0	0	0	2	0	0	0	1	1	4	1	1	0	0	2	3	5	2	4	1
NM_001159503	Tnfsf12-Tnfsf13	chr11	-	69496078	69509499	2128	13	13	89	491	850	705	52	75	680	51	0.238596776	3.096069147	5.081413717	15.13166812	10.74183935	4.883786084	2.561597103	13.59204186	15.74995252	13	0	85	4	28	46	30	70	50	124	80	63	90	78	115	192	61	314	121	35	36	133	317	63
NM_001081180	Spink5	chr18	+	44122894	44182141	4765	32	1	0	13	2	1	0	0	1	0	0.018353598	0	0.134538449	0.035603925	0.015236652	0	0	0.019988297	0	1	0	0	0	11	0	0	0	1	1	0	0	0	0	0	0	2	0	1	0	0	0	0	0
NM_019408	Nfkb2	chr19	+	46380107	46386580	3169	23	409	260	510	114	48	16	21	622	5	7.506621657	9.044696385	5.278046835	2.029423724	0.731359275	1.50270341	0.717247189	12.43272064	1.544112992	320	89	78	182	109	101	16	65	52	74	57	36	8	59	1	28	16	2	9	2	28	3	1	5
NM_019702	Hbs1l	chr10	+	21015784	21088695	2793	18	774	257	4885	2025	3113	796	2632	6497	265	14.20568499	8.940334503	50.55540939	36.04897405	47.4316963	74.75949467	89.89498101	129.8639646	81.83798858	484	290	85	172	635	534	489	638	612	792	538	647	270	401	241	571	174	368	722	412	922	486	223	348
NM_013596	Mc5r	chr18	+	68497256	68499365	1162	2	0	0	13	15	3	2	3	0	0	0	0	0.134538449	0.267029437	0.045709955	0.187837926	0.102463884	0	0	0	0	0	0	6	6	0	0	0	0	0	1	14	0	0	0	0	1	0	0	1	1	1	0
NM_013763	Tbl2	chr5	+	135625580	135638532	4336	7	8	9	686	3298	3183	380	680	1746	89	0.146828785	0.313085644	7.099490448	58.71087231	48.49826191	35.689206	23.22514707	34.8995663	27.48521126	0	8	1	8	131	134	65	235	49	37	21	14	421	651	376	559	284	1007	527	490	707	362	728	369
NM_026907	Sectm1b	chr11	-	120914736	120924883	2322	5	0	0	11	0	1	0	0	0	0	0	0	0.113840226	0	0.015236652	0	0	0	0	0	0	0	0	11	0	0	0	0	0	0	0	0	0	0	0	0	0	0	0	0	1	0	0
NM_027008	Kctd5	chr17	-	24184686	24210452	2457	6	7791	2414	3437	2363	2853	896	2173	6081	196	142.9928834	83.9765272	35.56989602	42.06603738	43.4701669	84.15139098	74.21800674	121.5488332	60.52922929	3890	3901	850	1564	269	341	223	242	602	492	442	826	241	494	108	647	252	621	446	592	739	428	300	348
NR_015545	4930481A15Rik	chr19	+	5406873	5422846	2105	5	2	3	14	115	100	22	83	79	14	0.036707196	0.104361881	0.14488756	2.047225687	1.523665156	2.066217189	2.834834128	1.579075451	4.323516378	2	0	1	2	0	1	0	0	11	0	1	1	16	24	10	28	11	26	24	11	29	8	10	18
NM_009562	Zfp62	chr11	+	49017001	49032318	3927	4	196	59	2774	1239	478	136	362	4054	128	3.597305244	2.052450333	28.70843514	22.05663153	7.283119445	12.77297899	12.36397535	81.03255544	39.5292926	160	36	41	18	387	790	221	284	188	420	272	212	322	43	57	308	118	391	56	66	102	184	32	38
NM_009564	Zfp64	chr2	-	168750860	168781087	2753	6	159	373	59	425	980	322	1171	3183	226	2.918222111	12.97566058	0.610597575	7.565834061	14.93191853	30.24190613	39.99506944	63.62274888	69.79390724	153	6	138	235	1	1	2	0	15	14	10	16	68	93	38	130	32	64	105	57	309	361	42	106
NM_009561	Zfp61	chr7	-	25076064	25084568	2347	7	12	54	537	278	354	50	299	605	7	0.220243178	1.878513865	5.557472843	4.948945574	5.393774652	4.695948157	10.21223378	12.0929196	2.161758189	3	9	17	37	57	49	37	69	73	48	62	142	23	22	18	23	20	172	96	12	19	15	125	87
NM_001159595	Ints8	chr4	-	11130074	11181406	4676	27	5049	1956	24132	7010	8461	800	3526	6722	245	92.66731723	68.04394665	249.7447573	124.7917571	128.9173088	75.13517052	120.4292185	134.3613314	75.66153661	4435	614	1525	431	3780	3511	1929	3119	3162	3191	1882	3558	944	1928	404	1250	638	1846	1734	748	1482	1873	1522	1102
NM_001159570	Meis2	chr2	-	115686999	115890357	4989	13	27937	7572	37957	1308	156	43	149	93	152	512.7444725	263.4093886	392.8212229	23.28496694	2.376917643	4.038515415	5.089039578	1.858911607	46.94103496	24258	3679	3992	3580	6891	7339	1973	2749	4019	4791	3363	6832	176	296	172	63	76	525	33	17	38	23	17	28
NM_019440	Irgm2	chr11	+	58028478	58036282	3511	2	0	32	6	0	0	0	2	113	0	0	1.113193401	0.062094669	0	0	0	0.068309256	2.258677544	0	0	0	6	26	6	0	0	0	0	0	0	0	0	0	0	0	0	0	0	0	0	0	0	0
NM_011695	Vdac2	chr14	+	22650782	22665101	1662	10	284	433	2431	3166	5383	1714	8278	16009	587	5.212421884	15.06289821	25.15868991	56.36101326	82.01889534	160.9771028	282.7320109	319.9926443	181.2788653	129	155	288	145	282	276	175	210	370	409	218	491	470	585	207	755	290	859	879	1647	668	1139	514	536
NM_030741	V1rd2	chr7_random	-	93814	95806	1992	1	0	0	0	0	0	0	0	0	0	0	0	0	0	0	0	0	0	0	0	0	0	0	0	0	0	0	0	0	0	0	0	0	0	0	0	0	0	0	0	0	0	0
NM_012010	Eif2s3x	chrX	-	91434047	91457990	3587	12	2	0	12	32	42	5	40	31	0	0.036707196	0	0.124189337	0.5696628	0.639939365	0.469594816	1.366185122	0.619637202	0	1	1	0	0	7	0	1	2	0	1	1	0	2	6	5	9	3	7	5	5	8	9	9	6
NM_001081079	Ogfrl1	chr1	-	23373262	23390014	4844	7	1133	258	2749	895	741	325	1039	807	97	20.79462674	8.975121797	28.44970735	15.93275643	11.2903588	30.52366302	35.48665854	16.13055556	29.95579205	841	292	182	76	569	541	144	306	209	421	105	454	83	311	37	293	91	80	68	29	180	343	41	80
NM_009989	Cyct	chr2	-	76191999	76198505	652	4	125	168	215	418	660	46	430	553	117	2.294199773	5.844265356	2.22505896	7.441220323	10.05619003	4.320272305	14.68649006	11.05352816	36.13224401	77	48	113	55	36	27	6	11	51	3	26	55	29	265	19	46	28	31	36	142	52	173	219	38
NM_173069	Speer2	chr16	-	69857118	69863989	1118	6	0	0	1	0	0	0	0	0	0	0	0	0.010349111	0	0	0	0	0	0	0	0	0	0	0	0	0	0	1	0	0	0	0	0	0	0	0	0	0	0	0	0	0	0
NM_145850	V1rh17	chr13	+	22179746	22180673	927	1	0	0	0	0	0	0	0	0	0	0	0	0	0	0	0	0	0	0	0	0	0	0	0	0	0	0	0	0	0	0	0	0	0	0	0	0	0	0	0	0	0	0
NM_172437	Pus7l	chr15	-	94353070	94373938	2848	9	583	191	2629	1060	246	45	80	721	2	10.70014774	6.644373113	27.20781398	18.87008025	3.748216283	4.226353342	2.732370243	14.41156203	0.617645197	368	215	57	134	343	521	94	210	399	472	228	362	41	178	18	307	52	464	26	49	23	86	21	41
NM_172399	A930038C07Rik	chr6	+	65621604	65656924	4684	4	0	0	20	2	0	0	0	221	0	0	0	0.206982229	0.035603925	0	0	0	4.417413604	0	0	0	0	0	0	19	0	0	0	0	0	1	0	0	2	0	0	0	0	0	0	0	0	0
NM_024220	Ndufc2	chr7	+	104548512	104556309	680	3	256	195	287	1721	4378	819	7010	11373	927	4.698521135	6.783522289	2.970194983	30.63717745	66.70606052	76.91963082	239.4239426	227.3269001	286.2785487	240	16	170	25	55	86	5	19	59	4	44	15	330	366	156	451	171	247	875	642	758	569	804	730
NM_019784	Tex21	chr12	-	77299676	77347733	2136	10	70	49	613	16	6	1	105	547	1	1.284751873	1.704577396	6.344005313	0.2848314	0.091419909	0.093918963	3.586235944	10.93359838	0.308822598	31	39	23	26	93	50	26	52	76	120	95	101	3	11	1	0	1	0	0	0	3	1	1	1
NM_019785	Actr10	chr12	+	72038843	72065702	4019	13	1195	573	780	3101	6066	881	3291	5519	307	21.93254983	19.93311934	8.072306923	55.2038857	92.42552835	82.74260653	112.4028809	110.3154103	94.80853771	881	314	354	219	83	93	113	71	26	141	59	194	398	604	364	904	226	605	795	853	1536	1106	847	929
NM_007433	Alppl2	chr1	-	88983265	88986503	2112	11	50	1	11945	157600	194902	22280	18346	14	6	0.917679909	0.034787294	123.6201362	2805.589289	2969.653862	2092.514499	626.6008061	0.279836156	1.85293559	31	19	1	0	975	1220	1306	1793	2225	2043	1053	1330	18759	34514	11462	43353	10633	38879	35334	23614	34957	31314	37062	32621
NM_019769	1500003O03Rik	chr2	+	119373442	119412758	2594	7	1536	841	2895	2724	2407	597	826	630	45	28.19112681	29.25611408	29.96067762	48.49254584	36.6746203	56.069621	28.21172276	12.59262702	13.89701693	1164	372	353	488	381	433	220	369	377	427	233	455	427	619	187	498	228	765	640	347	483	451	280	206
NM_019767	Arpc1a	chr5	+	145844737	145869625	1588	10	6	78	464	8962	8480	1676	2466	7887	365	0.110121589	2.713408915	4.801987708	159.5411879	129.2068052	157.4081822	84.22531275	157.6476973	112.7202484	1	5	26	52	14	30	84	106	96	35	85	14	1468	2217	505	1661	724	2387	1605	1180	1209	999	1766	1721
NM_021491	Smpd3	chr8	-	108776447	108861888	5148	9	7	11	179	245	61	25	141	99	23	0.128475187	0.382660232	1.852490948	4.361480811	0.929435745	2.347974079	4.815802554	1.978841388	7.102919763	4	3	11	0	10	19	29	40	4	41	8	28	37	158	4	13	20	13	6	22	8	10	6	9
NM_007651	Cd53	chr3	-	106561778	106593067	2802	8	22	175	24	0	1	0	0	0	0	0.40377916	6.087776413	0.248378675	0	0.015236652	0	0	0	0	16	6	148	27	5	0	0	0	0	0	0	19	0	0	0	0	0	0	0	0	1	0	0	0
NM_026611	Rnaset2b	chr17	+	7183208	7202542	1013	9	0	0	0	0	0	0	0	0	0	0	0	0	0	0	0	0	0	0	0	0	0	0	0	0	0	0	0	0	0	0	0	0	0	0	0	0	0	0	0	0	0	0
NM_030064	Phf23	chr11	+	69809272	69813513	2014	5	12192	6849	31100	27854	17723	3775	8195	9106	572	223.7670691	238.2581752	321.8573658	495.8558633	270.0391756	354.5440859	279.8971768	182.0134311	176.6465263	7003	5189	2941	3908	4337	4458	3353	4606	3669	4061	2364	4252	4553	11222	1285	3807	1725	5262	4002	2101	3728	3380	2797	1715
NM_001145435	4930451C15Rik	chr16	-	17544557	17561340	2135	8	0	0	60	67	83	5	11	0	8	0	0	0.620946686	1.192731487	1.264642079	0.469594816	0.375700908	0	2.470580787	0	0	0	0	0	25	1	1	3	21	0	9	1	4	4	47	4	7	6	4	62	2	4	5
NM_015770	a	chr2	+	154839305	154876748	692	4	0	0	0	4	32	0	4	12	0	0	0	0	0.07120785	0.48757285	0	0.136618512	0.239859562	0	0	0	0	0	0	0	0	0	0	0	0	0	2	0	1	1	0	0	0	1	24	3	3	1
NM_133247	Usp33	chr3	+	152009444	152056578	4188	24	4330	892	11500	19486	30751	3270	5418	3740	212	79.47108013	31.03026606	119.0147816	346.8890412	468.5422721	307.1150095	185.0497747	74.75623023	65.47039086	3850	480	706	186	1914	1820	940	1480	1084	1145	958	2159	2933	5345	1465	3765	1442	4536	6173	2929	7320	4886	5153	4290
NM_145482	Setd4	chr16	-	93583705	93604060	1825	12	1868	1906	5084	1000	1611	126	743	955	24	34.28452141	66.30458196	52.61488256	17.8019625	24.54624566	11.83378936	25.37688864	19.08882349	7.411742362	1251	617	970	936	720	652	258	528	649	742	511	1024	125	123	129	239	59	325	469	93	104	456	237	252
NM_145484	Zfp758	chr17	+	22498419	22514248	2974	4	186	22	1549	578	1553	74	237	115	5	3.413769262	0.765320463	16.03077362	10.28953432	23.66251987	6.950003273	8.094646846	2.298654138	1.544112992	182	4	20	2	288	362	117	140	220	227	92	103	114	91	36	74	47	216	81	57	987	78	199	151
NM_145480	Rfc4	chr16	-	23114020	23127803	1216	11	151	4	499	3157	7387	1338	7240	9206	400	2.771393326	0.139149175	5.164206609	56.2007956	112.5531451	125.6635727	247.279507	184.0122608	123.5290394	109	42	1	3	124	91	33	92	35	31	20	73	470	826	225	799	307	530	1053	1727	441	1454	1447	1265
NM_145474	Cyp2d34	chr15	-	82446394	82451337	1622	9	0	0	0	0	0	0	0	0	0	0	0	0	0	0	0	0	0	0	0	0	0	0	0	0	0	0	0	0	0	0	0	0	0	0	0	0	0	0	0	0	0	0
NM_130458	Sp7	chr15	-	102187607	102196702	2284	2	0	0	0	15	4	0	1	105	2	0	0	0	0.267029437	0.060946606	0	0.034154628	2.098771169	0.617645197	0	0	0	0	0	0	0	0	0	0	0	0	14	0	0	0	0	1	1	0	1	1	1	0
NM_001146707	Nap1l1	chr10	+	110917672	110935200	3928	14	8635	3591	20263	10718	16564	3547	15968	58896	2134	158.4833203	124.921172	209.7040451	190.801434	252.3798964	333.1305623	545.3811006	1177.230731	659.027425	7173	1462	1970	1621	2824	2941	1628	2781	2529	3099	1534	2927	1634	1747	810	2209	1060	3258	3693	2152	3150	2133	2388	3048
NM_019549	Plek	chr11	-	16871208	16908721	4117	10	951	87	13108	543	80	18	23	2	0	17.45427187	3.02649456	135.6561528	9.666465635	1.218932125	1.690541337	0.785556445	0.039976594	0	654	297	61	26	1557	1928	789	1260	1718	2458	1115	2283	15	164	92	21	63	188	24	7	15	11	10	13
NM_007737	Col5a2	chr1	-	45431175	45560127	6615	54	0	0	0	0	0	0	29	1	0	0	0	0	0	0	0	0.990484213	0.019988297	0	0	0	0	0	0	0	0	0	0	0	0	0	0	0	0	0	0	0	0	0	0	0	0	0
NM_013721	Rpl7a	chr2	+	26766326	26768831	864	8	0	0	4	28	71	16	27	477	37	0	0	0.041396446	0.49845495	1.081802261	1.50270341	0.922174957	9.534417598	11.42643614	0	0	0	0	0	1	0	2	0	1	0	0	0	8	3	7	3	7	17	7	16	17	7	7
NM_173434	9930111J21Rik	chr11	-	48779318	48792900	2403	3	0	0	0	0	0	0	0	0	0	0	0	0	0	0	0	0	0	0	0	0	0	0	0	0	0	0	0	0	0	0	0	0	0	0	0	0	0	0	0	0	0	0
NM_173434	9930111J21Rik	chr11	-	48851161	48864744	2403	3	0	0	0	0	0	0	0	0	0	0	0	0	0	0	0	0	0	0	0	0	0	0	0	0	0	0	0	0	0	0	0	0	0	0	0	0	0	0	0	0	0	0
NM_173433	Kdm4d	chr9	-	14267024	14304926	2662	2	5	0	34	0	0	0	0	0	0	0.091767991	0	0.351869789	0	0	0	0	0	0	0	5	0	0	7	15	0	0	4	3	2	3	0	0	0	0	0	0	0	0	0	0	0	0
NM_173432	Pskh1	chr8	+	108424373	108455702	3246	3	1265	661	4020	2461	1510	341	471	1424	114	23.2173017	22.99440119	41.60342799	43.8106297	23.00734385	32.02636643	16.08682981	28.46333472	35.20577622	971	294	291	370	601	645	264	411	433	684	318	664	305	756	162	378	154	706	189	205	302	209	440	165
NM_201361	Fam82a1	chr17	+	80014239	80081492	1802	11	63	20	48	85	423	16	27	741	1	1.156276686	0.695745876	0.496757349	1.513166812	6.445103609	1.50270341	0.922174957	14.81132797	0.308822598	63	0	15	5	0	27	9	0	1	11	0	0	22	19	9	17	9	9	12	186	13	13	8	191
NM_201356	Gm839	chr6	-	89162239	89166073	604	3	5983	7530	6110	181	19	9	11	0	0	109.8095779	261.9483222	63.2330709	3.222155212	0.28949638	0.845270668	0.375700908	0	0	2903	3080	2522	5008	934	890	350	563	622	958	489	1304	5	123	6	17	14	16	6	0	3	3	5	2
NM_001037740	Fam40b	chr6	+	29867012	29909680	5285	21	713	435	4215	596	394	41	319	0	10	13.0861155	15.1324728	43.62150472	10.60996965	6.003240714	3.850677489	10.89532635	0	3.088225984	591	122	269	166	569	603	586	436	545	394	360	722	90	271	16	147	23	49	116	36	169	24	23	26
NM_016741	Scarb1	chr5	-	125757459	125821444	2498	13	2805	699	1885	384	520	346	321	634	376	51.4818429	24.31631836	19.50807506	6.835953598	7.92305881	32.49596125	10.9636356	12.6725802	116.117297	2022	783	220	479	206	240	64	206	330	254	242	343	111	35	45	42	50	101	54	98	274	34	20	40
NM_018732	Scn3a	chr2	-	65295174	65405549	9560	27	59	45	151	16	184	7	78	79	20	1.082862293	1.56542822	1.562715827	0.2848314	2.803543887	0.657432742	2.664060987	1.579075451	6.176451968	55	4	45	0	26	54	8	22	9	11	2	19	3	2	2	3	3	3	10	13	1	6	10	144
NM_181547	Nostrin	chr2	+	68973856	69027384	1805	16	178	31	800	14	3	1	8	36	32	3.266940477	1.078406107	8.279289152	0.249227475	0.045709955	0.093918963	0.273237024	0.719578687	9.882323149	167	11	28	3	96	41	71	152	125	53	94	168	1	1	0	11	0	1	1	0	0	0	0	2
NM_181548	Eras	chrX	-	7501401	7505733	1077	2	1002	160	702	6	0	1	123	3964	155	18.39030538	5.565967006	7.265076231	0.106811775	0	0.093918963	4.201019249	79.23360872	47.86750275	803	199	41	119	138	122	50	52	74	132	36	98	0	6	0	0	0	0	0	0	0	0	0	0
NM_027188	Smyd3	chr1	-	180885169	181448134	3761	12	443	272	781	809	166	138	656	1157	102	8.130643995	9.46214391	8.082656035	14.40178766	2.529284159	12.96081691	22.405436	23.12645946	31.49990504	374	69	172	100	134	133	83	53	122	82	68	106	65	245	29	147	89	234	27	31	22	31	21	34
NM_001081328	Chsy3	chr18	+	59334993	59570990	3882	3	1	0	0	0	1	0	0	22	0	0.018353598	0	0	0	0.015236652	0	0	0.439742531	0	0	1	0	0	0	0	0	0	0	0	0	0	0	0	0	0	0	0	0	0	1	0	0	0
NM_001033219	Slc45a4	chr15	-	73410722	73455174	4640	8	38	125	4	833	489	485	3599	1795	149	0.697436731	4.348411723	0.041396446	14.82903476	7.450722612	45.55069713	122.9225063	35.87899285	46.01456716	38	0	41	84	0	0	0	4	0	0	0	0	116	160	93	241	96	127	69	51	152	54	60	103
NM_001033229	Cyp11b1	chr15	-	74665322	74672073	2397	9	2	0	0	1	0	0	0	0	0	0.036707196	0	0	0.017801962	0	0	0	0	0	0	2	0	0	0	0	0	0	0	0	0	0	0	0	0	0	0	1	0	0	0	0	0	0
NM_029163	Usp50	chr2	-	126586785	126609196	1748	7	5	9	904	1351	256	38	58	42	0	0.091767991	0.313085644	9.355596742	24.05045133	3.900582799	3.5689206	1.980968426	0.839508468	0	5	0	9	0	77	37	118	116	150	214	126	66	178	511	22	142	76	422	61	29	29	41	51	45
NM_008171	Grin2b	chr6	-	135679822	136123529	7505	15	23	30	22	0	2	0	1	103	0	0.422132758	1.043618814	0.227680452	0	0.030473303	0	0.034154628	2.058794576	0	22	1	6	24	16	1	0	0	4	0	1	0	0	0	0	0	0	0	0	1	0	0	0	1
NM_007983	Faf1	chr4	+	109349231	109636565	4429	19	1074	632	8116	6743	8255	2134	5787	11098	1028	19.71176445	21.98556967	83.99338845	120.0386331	125.7785586	200.4230674	197.6528325	221.8301185	317.4696312	861	213	400	232	746	809	700	1124	989	1409	852	1487	815	1587	425	1498	516	1902	1656	947	2165	1340	891	1256
NM_010220	Fkbp5	chr17	-	28536039	28623057	3505	11	19948	12471	33185	6250	3448	444	1300	7726	85	366.1175766	433.8323408	343.4352631	111.2622656	52.53597457	41.70001964	44.40101646	154.4295815	26.24992086	13670	6278	5753	6718	4325	3575	2175	3262	4884	5641	3181	6142	655	1631	372	1419	498	1675	577	355	478	753	524	761
NM_009692	Apoa1	chr9	+	46036712	46038549	985	4	1	0	1	24	9	87	63	1	1	0.018353598	0	0.010349111	0.4272471	0.137129864	8.170949794	2.151741567	0.019988297	0.308822598	1	0	0	0	0	0	1	0	0	0	0	0	2	5	2	2	6	7	2	3	0	1	0	3
NR_028108	Myeov2	chr1	-	94533723	94538525	672	3	7086	4306	10571	6448	4585	742	1400	2918	144	130.0535967	149.7940871	109.400457	114.7870542	69.86004739	69.68787066	47.81647926	58.32585021	44.47045417	5612	1474	2135	2171	1556	1491	727	1172	1119	1557	980	1969	681	1931	452	1480	441	1463	881	585	841	678	747	853
NM_001163766	Wdr90	chr17	-	25981678	25998460	6068	41	599	596	726	236	324	24	248	788	17	10.99380531	20.7332271	7.513454906	4.201263149	4.936675105	2.254055116	8.470347755	15.75077792	5.249984173	349	250	146	450	87	90	25	53	88	186	47	150	34	52	18	54	17	61	30	15	201	16	22	40
NM_026877	Aspscr1	chr11	+	120534286	120570758	1836	16	1711	815	4044	1833	2305	729	1338	3541	116	31.40300649	28.35164444	41.85180666	32.63099725	35.12048184	68.46692414	45.69889232	70.77855915	35.82342141	1054	657	248	567	452	450	297	517	531	729	309	759	332	302	164	487	178	370	562	349	567	136	429	262
NM_010362	Gsto1	chr19	+	47929478	47939278	1161	6	20	82	1133	3475	4300	6970	19119	3941	287	0.367071964	2.852558091	11.72554326	61.86181967	65.5176017	654.6151732	653.0023335	78.77387789	88.63208574	14	6	39	43	184	152	99	217	126	56	143	156	587	469	329	896	488	706	549	424	624	667	1229	807
NM_001004177	Celsr2	chr3	-	108193765	108218412	10401	34	8	5	12	11	7	0	4	269	5	0.146828785	0.173936469	0.124189337	0.195821587	0.106656561	0	0.136618512	5.376851853	1.544112992	1	7	4	1	0	1	5	0	1	3	0	2	1	0	0	6	1	3	0	1	1	2	1	2
NM_017392	Celsr2	chr3	-	108193765	108218412	10543	34	8	5	13	11	7	0	5	306	5	0.146828785	0.173936469	0.134538449	0.195821587	0.106656561	0	0.17077314	6.116418837	1.544112992	1	7	4	1	0	1	5	0	1	4	0	2	1	0	0	6	1	3	0	1	1	2	1	2
NM_009808	Casp12	chr9	+	5345475	5373034	2605	11	0	0	0	0	0	0	0	0	0	0	0	0	0	0	0	0	0	0	0	0	0	0	0	0	0	0	0	0	0	0	0	0	0	0	0	0	0	0	0	0	0	0
NM_001081054	Qrsl1	chr10	-	43593995	43621542	1970	11	27	28	202	583	1535	206	649	1964	66	0.495547151	0.974044226	2.090520511	10.37854413	23.38826014	19.34730641	22.1663536	39.25701502	20.38229149	25	2	17	11	5	7	15	36	11	63	30	35	127	96	86	145	48	81	95	56	53	567	574	190
NM_008552	Mas1	chr17	-	13033944	13061009	2401	9	0	0	238	0	0	0	0	0	0	0	0	2.463088523	0	0	0	0	0	0	0	0	0	0	17	77	3	21	49	3	2	66	0	0	0	0	0	0	0	0	0	0	0	0
NM_016688	Pdcd7	chr9	+	65193874	65207450	2455	5	30054	9670	8356	8753	12303	1019	1996	4312	239	551.5990398	336.3931309	86.4771752	155.8205777	187.4565241	95.70342345	68.17263757	86.18953603	73.80860102	23018	7036	5185	4485	830	1424	889	898	946	1156	740	1473	1135	1798	506	2171	507	2636	1592	1312	2455	3647	2096	1201
NM_033595	Pcdhga12	chr18	+	37925233	38001526	5079	4	9	0	88	138	443	16	64	1434	36	0.165182384	0	0.910721807	2.456670824	6.74983664	1.50270341	2.185896195	28.66321769	11.11761354	9	0	0	0	10	9	1	34	21	6	3	4	28	46	10	26	13	15	143	10	124	138	20	8
NM_213729	Inca1	chr11	-	70501862	70513657	1218	7	61	34	486	3	2	16	2	64	0	1.119569489	1.182767989	5.02966816	0.053405887	0.030473303	1.50270341	0.068309256	1.279250999	0	40	21	6	28	80	106	7	61	54	70	45	63	1	1	0	0	1	0	0	0	0	2	0	0
NM_213728	Krt72	chr15	-	101606990	101616889	1563	9	31	7	116	10	0	0	0	0	0	0.568961544	0.243511057	1.200496927	0.178019625	0	0	0	0	0	18	13	0	7	20	21	1	16	22	6	9	21	1	8	0	0	0	1	0	0	0	0	0	0
NM_008964	Ptger2	chr14	+	45607785	45623495	3768	2	1	1	1	1	1	0	1	13	3	0.018353598	0.034787294	0.010349111	0.017801962	0.015236652	0	0.034154628	0.259847859	0.926467795	0	1	0	1	0	0	0	0	0	1	0	0	0	1	0	0	0	0	0	0	1	0	0	0
NM_010069	Doc2a	chr7	+	133991066	133996219	2538	11	457	283	2096	2806	5796	895	3245	5403	360	8.38759437	9.844804142	21.69173758	49.95230676	88.31163243	84.05747202	110.831768	107.9967679	111.1761354	302	155	142	141	290	298	137	359	301	256	126	329	396	518	175	785	268	664	1745	442	700	738	1342	829
NM_020625	Zbtb22	chr17	+	34053120	34056270	2607	2	1127	550	538	665	688	353	801	1929	196	20.68450515	19.13301158	5.567821955	11.83830506	10.48281627	33.15339399	27.35785706	38.55742463	60.52922929	805	322	226	324	29	43	34	124	61	59	73	115	120	129	38	156	45	177	78	154	42	204	118	92
NR_030693	4930412C18Rik	chr4	+	9697731	9750558	3969	4	78	10	25	3	0	1	1	1	0	1.431580658	0.347872938	0.258727786	0.053405887	0	0.093918963	0.034154628	0.019988297	0	78	0	2	8	0	1	0	15	1	1	2	5	0	0	1	0	1	1	0	0	0	0	0	0
NM_139151	Spag4	chr2	+	155890948	155895235	1502	12	0	0	0	98	131	7	9	52	1	0	0	0	1.744592325	1.996001354	0.657432742	0.307391652	1.039391436	0.308822598	0	0	0	0	0	0	0	0	0	0	0	0	10	6	17	7	45	13	6	5	72	42	6	0
NM_001101597	Gm7244	chr9	+	31082482	31082859	377	1	8	7	84	149	176	15	68	177	12	0.146828785	0.243511057	0.869325361	2.652492412	2.681650674	1.408784447	2.322514707	3.537928543	3.705871181	6	2	0	7	14	3	4	9	11	28	8	7	21	16	9	29	17	57	41	21	26	29	36	23
NM_001101595	Gm7197	chrX	-	83643544	83644583	1039	1	0	0	0	0	1	1	0	0	0	0	0	0	0	0.015236652	0.093918963	0	0	0	0	0	0	0	0	0	0	0	0	0	0	0	0	0	0	0	0	0	0	0	0	0	1	0
NM_001081110	Cd8a	chr6	+	71323420	71329165	3130	5	12	3	88	76	11	5	5	0	0	0.220243178	0.104361881	0.910721807	1.35294915	0.167603167	0.469594816	0.17077314	0	0	12	0	3	0	39	6	0	29	2	1	10	1	2	0	1	5	2	66	0	2	2	3	1	3
NM_009159	Sfrs5	chr12	+	82046490	82051494	1523	8	221	61	649	1425	1474	255	737	2611	158	4.056145199	2.122024921	6.716573325	25.36779656	22.4588244	23.9493356	25.17196087	52.18944308	48.79397055	173	48	38	23	87	125	57	121	70	46	57	86	197	374	75	215	106	458	457	151	256	290	117	203
NM_007681	Cenpa	chr5	+	30969274	30977199	1337	5	16225	8415	28836	16625	15451	2307	10109	22058	1232	297.7871305	292.7350772	298.4269775	295.9576265	235.4215032	216.671048	345.2691349	440.901852	380.4694412	12674	3551	4497	3918	3873	3617	3479	4686	3352	3941	2282	3606	2551	3865	1404	3144	1500	4161	2944	1729	3375	2573	2079	2751
NM_019745	Pdcd10	chr3	-	75320411	75360721	1870	8	7	4	66	148	323	16	115	485	27	0.128475187	0.139149175	0.683041355	2.634690449	4.921438453	1.50270341	3.927782225	9.694323973	8.338210157	3	4	2	2	8	8	7	13	5	12	2	11	13	7	13	25	7	83	31	9	18	236	17	12
NM_027651	Tmem30c	chr16	-	57266251	57292964	1382	8	0	0	1	0	1	0	0	0	0	0	0	0.010349111	0	0.015236652	0	0	0	0	0	0	0	0	0	0	0	0	0	1	0	0	0	0	0	0	0	0	1	0	0	0	0	0
NM_001105254	Gm10436	chr12	-	89414032	89420338	1893	4	1522	11	8842	711	177	38	31	0	0	27.93417644	0.382660232	91.50684336	12.65719533	2.696887326	3.5689206	1.058793469	0	0	1071	451	5	6	169	121	804	1490	1448	2011	895	1904	86	179	26	157	61	202	24	18	11	16	54	54
NM_001105189	Vmn2r78	chr7	+	94063858	94103687	2562	6	0	0	0	1	0	0	0	0	0	0	0	0	0.017801962	0	0	0	0	0	0	0	0	0	0	0	0	0	0	0	0	0	1	0	0	0	0	0	0	0	0	0	0	0
NM_001104557	Med7	chr11	+	46250448	46256223	2222	2	835	235	6300	5535	5265	1655	3294	7465	231	15.32525448	8.17501404	65.19940207	98.53386241	80.22097045	155.435884	112.5053448	149.212636	71.33802023	728	107	199	36	856	1056	525	1439	597	706	364	757	700	1278	322	1422	486	1327	843	761	429	1659	611	962
NM_001104625	Vmn2r14	chr5	-	109644520	109653641	2547	6	0	0	0	0	0	0	0	1	0	0	0	0	0	0	0	0	0.019988297	0	0	0	0	0	0	0	0	0	0	0	0	0	0	0	0	0	0	0	0	0	0	0	0	0
NM_001104627	Vmn2r16	chr5	+	109759399	109793500	2553	6	0	0	4	48	7	1	1	1	0	0	0	0.041396446	0.8544942	0.106656561	0.093918963	0.034154628	0.019988297	0	0	0	0	0	4	0	0	0	0	0	0	0	14	11	0	3	1	19	4	0	0	1	1	1
NM_001104628	Vmn2r17	chr5	+	109849031	109882406	2550	6	0	1	1	0	0	0	0	0	0	0	0.034787294	0.010349111	0	0	0	0	0	0	0	0	1	0	0	0	0	0	0	0	0	1	0	0	0	0	0	0	0	0	0	0	0	0
NM_145379	Mrgprf	chr7	+	152486813	152495462	2006	3	0	1	2	0	0	0	0	0	0	0	0.034787294	0.020698223	0	0	0	0	0	0	0	0	0	1	0	0	0	1	1	0	0	0	0	0	0	0	0	0	0	0	0	0	0	0
NM_145378	Pla2g4b	chr2	+	119859168	119868768	3858	20	0	12	18	21	13	4	72	19	6	0	0.417447525	0.186284006	0.373841212	0.19807647	0.375675853	2.459133219	0.37977764	1.85293559	0	0	0	12	0	0	5	1	8	0	0	4	5	0	0	1	2	13	0	1	0	3	4	5
NM_145376	Lpcat1	chr13	+	73604830	73651986	1605	14	563	1174	1003	289	276	34	693	115	13	10.33307578	40.84028291	10.38015877	5.144767161	4.20531583	3.193244747	23.66915723	2.298654138	4.014693779	356	207	413	761	88	95	81	154	134	136	63	252	41	27	39	48	33	101	33	45	39	27	108	24
NM_145377	Trim41	chr11	-	48619905	48630893	3470	6	470	406	10285	4290	3439	397	1920	3720	187	8.626191146	14.12364128	106.4406112	76.37041911	52.39884471	37.28582837	65.57688584	74.35646429	57.7498259	378	92	257	149	1201	1440	1264	1897	1012	1249	809	1413	525	1517	191	534	373	1150	618	250	927	535	858	251
NM_146110	Aamp	chr1	-	74326420	74331240	1738	11	3328	2452	3930	5575	9081	1357	5311	7924	496	61.08077475	85.29844437	40.67200796	99.24594091	138.3640328	127.448033	181.3952295	158.3872643	153.1760088	2436	892	660	1792	509	695	163	323	544	548	376	772	911	1410	370	1107	577	1200	1397	916	2036	1966	1446	1320
NM_145368	Acnat2	chr4	-	49392716	49421023	1659	5	0	0	0	0	0	0	0	0	0	0	0	0	0	0	0	0	0	0	0	0	0	0	0	0	0	0	0	0	0	0	0	0	0	0	0	0	0	0	0	0	0	0
NM_145363	Tspan10	chr11	+	120303944	120308635	2064	3	0	1	1	0	1	0	1	1	0	0	0.034787294	0.010349111	0	0.015236652	0	0.034154628	0.019988297	0	0	0	0	1	0	1	0	0	0	0	0	0	0	0	0	0	0	0	1	0	0	0	0	0
NM_019413	Robo1	chr16	+	72663393	73046345	7568	29	195	48	620	56	18	0	10	506	2	3.578951646	1.669790102	6.416449093	0.9969099	0.274259728	0	0.34154628	10.11407821	0.617645197	186	9	39	9	75	105	17	90	52	85	61	135	2	1	1	1	0	51	3	2	3	6	1	3
NM_011836	Lamc3	chr2	+	31742800	31802055	5930	28	0	0	27	460	101	20	25	1	0	0	0	0.279426009	8.188902748	1.538901807	1.878379263	0.853865701	0.019988297	0	0	0	0	0	0	1	6	12	2	0	2	4	62	140	5	138	23	92	12	9	48	15	9	8
NM_026940	Ydjc	chr16	+	17147071	17148936	1294	5	21	32	18	1006	443	47	412	2091	237	0.385425562	1.113193401	0.186284006	17.90877427	6.74983664	4.414191268	14.07170675	41.79552872	73.19095582	16	5	24	8	0	0	0	2	1	2	0	13	75	65	114	356	98	298	104	153	52	67	35	32
NM_030240	2900092E17Rik	chr7	-	134158564	134160866	1412	3	158	211	1238	4069	3520	1126	2523	4718	269	2.899868513	7.340118989	12.81219996	72.43618539	53.63301348	105.7527525	86.17212655	94.30478455	83.07327897	118	40	72	139	160	100	136	241	124	230	108	139	466	1232	209	1115	265	782	871	482	633	690	497	347
NM_027041	1700003M02Rik	chr4	-	34635823	34677444	2219	13	105	226	55	104	6	5	6	26	0	1.927127809	7.861928396	0.569201129	1.8514041	0.091419909	0.469594816	0.204927768	0.519695718	0	88	17	191	35	35	2	1	3	0	12	2	0	9	4	0	84	3	4	1	1	1	1	1	1
NM_027040	1700007K13Rik	chr2	-	28317520	28321844	804	3	0	0	4	279	102	266	503	1388	82	0	0	0.041396446	4.966747536	1.554138459	24.9824442	17.17977791	27.74375603	25.32345307	0	0	0	0	0	0	0	0	0	4	0	0	15	189	14	23	16	22	26	6	12	13	28	17
NM_026065	D10Ertd322e	chr10	-	94943439	94964561	666	6	146	28	344	2552	3845	745	3391	7701	552	2.679625335	0.974044226	3.560094335	45.43060829	58.58492524	69.96962755	115.8183437	153.9298741	170.4700743	109	37	14	14	57	30	32	52	32	48	31	62	290	457	132	778	253	642	939	489	664	899	512	342
NM_019570	Rev1	chr1	-	38109630	38186507	4262	23	7263	2222	7990	2532	2047	208	383	3634	134	133.3021836	77.2973668	82.68940041	45.07456904	31.18942574	19.53514434	13.08122254	72.63747076	41.38222819	5261	2002	1095	1127	1211	1309	612	998	883	1100	620	1257	345	606	57	478	212	834	158	400	230	717	374	168
NM_016663	Syt3	chr7	+	51639495	51655400	2498	11	1	0	0	0	0	0	3	176	0	0.018353598	0	0	0	0	0	0.102463884	3.517940246	0	0	1	0	0	0	0	0	0	0	0	0	0	0	0	0	0	0	0	0	0	0	0	0	0
NM_201370	Wee2	chr6	+	40392861	40416814	2886	12	43669	15814	112377	1722	395	68	100	41	0	801.4832791	550.126264	1163.002096	30.65497942	6.018477365	6.386489494	3.415462804	0.819520171	0	36594	7075	9043	6771	14732	18052	8645	12655	15298	15055	9549	18391	108	193	37	97	219	1068	50	57	140	56	42	50
NM_033146	Fam158a	chr14	-	56200360	56204091	805	5	0	0	7	149	173	17	353	32	0	0	0	0.07244378	2.652492412	2.63594072	1.596622374	12.0565837	0.639625499	0	0	0	0	0	0	0	1	3	0	1	2	0	26	9	4	82	11	17	103	13	12	15	8	22
NM_026811	Lce1e	chr3	-	92511321	92512996	712	2	0	0	0	0	0	0	0	0	0	0	0	0	0	0	0	0	0	0	0	0	0	0	0	0	0	0	0	0	0	0	0	0	0	0	0	0	0	0	0	0	0	0
NM_001034891	2210404J11Rik	chr17	+	15190022	15201196	1580	7	100	56	143	111	61	6	138	739	183	1.835359818	1.948088452	1.479922936	1.976017837	0.929435745	0.563513779	4.71333867	14.77135137	56.51453551	89	11	37	19	28	28	5	5	29	2	39	7	8	5	6	84	4	4	5	8	22	4	6	16
NM_001109657	Gas7	chr11	+	67400037	67502494	7069	14	0	5	16	1	0	1	1	27	0	0	0.173936469	0.165585783	0.017801962	0	0.093918963	0.034154628	0.539684015	0	0	0	5	0	9	1	0	0	3	0	1	2	0	0	0	0	1	0	0	0	0	0	0	0
NM_175937	Cpeb2	chr5	+	43625197	43677429	1922	12	77	117	4694	4095	1684	276	579	5	2	1.41322706	4.070113373	48.5787291	72.89903642	25.65852122	25.92163383	19.77552964	0.099941484	0.617645197	52	25	54	63	169	211	665	2020	570	585	215	259	613	1870	169	581	195	667	363	365	125	305	289	237
NM_020560	Mrps31	chr8	+	23521811	23540137	1536	7	270	94	190	2539	5072	1170	3959	7390	394	4.95547151	3.270005616	1.966331174	45.19918278	77.2802967	109.8851869	135.2181724	147.7135137	121.6761038	248	22	92	2	18	4	17	16	62	15	24	34	436	317	256	650	295	585	687	901	1165	960	532	827
NM_025562	Fis1	chr5	+	137437946	137442102	784	5	557	298	1710	2703	2959	684	2269	4120	325	10.22295419	10.36661355	17.69698056	48.11870463	45.08525196	64.24057079	77.49685103	82.35178303	100.3673445	349	208	101	197	184	212	96	225	203	287	170	333	331	562	248	521	261	780	599	535	472	547	261	545
NM_025560	1810049H13Rik	chr11	-	120317917	120319377	810	2	0	1	3	93	132	148	309	247	2	0	0.034787294	0.031047334	1.655582512	2.011238006	13.90000655	10.55378007	4.937109322	0.617645197	0	0	0	1	0	0	0	0	0	1	2	0	17	7	5	18	31	15	21	16	5	5	10	75
NM_029158	Zcchc13	chrX	+	100825924	100827003	1079	1	0	0	250	276	23	10	22	0	0	0	0	2.58727786	4.913341649	0.350442986	0.939189631	0.751401817	0	0	0	0	0	0	2	2	63	167	4	6	3	3	37	119	34	43	8	35	4	6	1	1	6	5
NM_026469	Tex13a	chrX	-	134742703	134744119	1317	2	0	0	0	0	0	0	0	0	0	0	0	0	0	0	0	0	0	0	0	0	0	0	0	0	0	0	0	0	0	0	0	0	0	0	0	0	0	0	0	0	0	0
NM_026468	Atp5g2	chr15	-	102493298	102501478	647	5	0	0	0	0	0	0	0	0	0	0	0	0	0	0	0	0	0	0	0	0	0	0	0	0	0	0	0	0	0	0	0	0	0	0	0	0	0	0	0	0	0	0
NM_026465	Prdxdd1	chr11	-	29413054	29415033	739	2	53	42	616	2652	4699	308	1261	1068	252	0.972740704	1.461066339	6.375052647	47.21080454	71.59702567	28.92704065	43.06898596	21.34750104	77.8232948	51	2	26	16	51	66	54	283	38	39	21	64	289	207	203	1083	195	675	614	653	606	1499	695	632
NM_172876	Gpatch3	chr4	+	133130659	133140157	2003	7	44	21	2561	4165	1712	314	819	1027	34	0.80755832	0.73053317	26.5040744	74.14517379	26.08514747	29.49055443	27.97264037	20.52798087	10.49996835	25	19	10	11	540	396	280	514	261	227	159	184	483	806	302	695	310	1569	234	187	362	160	520	249
NM_172872	Kank4	chr4	-	98421582	98484228	4801	10	1	0	231	2282	4004	751	287	147	20	0.018353598	0	2.390644743	40.62407841	61.00755284	70.53314133	9.802378248	2.938279637	6.176451968	0	1	0	0	19	3	59	66	28	16	3	37	302	286	161	482	252	799	803	902	548	1156	402	193
NM_172873	Cdcp2	chr4	+	106769495	106780353	2611	4	0	0	0	0	0	0	0	1	0	0	0	0	0	0	0	0	0.019988297	0	0	0	0	0	0	0	0	0	0	0	0	0	0	0	0	0	0	0	0	0	0	0	0	0
NM_172869	Frmd3	chr4	+	73659506	73835832	3977	14	32	11	2039	360	55	13	15	3	0	0.587315142	0.382660232	21.10183823	6.408706498	0.838015836	1.220946521	0.512319421	0.059964891	0	6	26	1	10	487	589	17	45	315	293	66	227	9	162	8	164	6	11	10	4	8	13	8	12
NM_172871	Klhl9	chr4	-	88364195	88368412	4217	1	6958	318	7330	997	1397	86	226	1598	110	127.7043362	11.06235942	75.85898686	17.74855661	21.28560223	8.077030831	7.718945938	31.94129837	33.97048582	6447	511	173	145	1234	1523	588	1096	679	756	422	1032	184	119	113	161	74	346	276	441	146	107	51	376
NM_029427	Pnpla5	chr15	-	83943050	83953605	1694	10	0	0	5	8	2	0	0	0	0	0	0	0.051745557	0.1424157	0.030473303	0	0	0	0	0	0	0	0	0	2	0	1	0	0	2	0	0	0	1	7	0	0	1	1	0	0	0	0
NM_027374	Ppil3	chr1	-	58490630	58502330	1292	6	56	91	625	678	1531	286	1148	3431	177	1.027801498	3.165643735	6.46819465	12.06973057	23.32731354	26.86082346	39.20951299	68.5798465	54.66159992	46	10	33	58	129	64	30	59	33	118	44	148	127	126	58	201	59	107	347	157	193	273	341	220
NM_145615	Etfa	chr9	-	55302242	55360050	1464	12	3829	1488	3642	3798	4955	1081	5843	3521	418	70.27592744	51.76349316	37.69146387	67.61185356	75.49760847	101.5263992	199.5654917	70.37879322	129.0878461	3054	775	796	692	450	508	115	408	468	530	365	798	456	1095	264	825	291	867	1067	901	849	1137	466	535
NM_145613	C1qtnf5	chr9	+	43909924	43917270	4203	14	665	139	1826	195	20	16	17	0	23	12.20514279	4.835433837	18.89747749	3.471382687	0.304733031	1.50270341	0.580628677	0	7.102919763	565	100	40	99	245	192	112	218	224	311	258	266	10	20	2	7	62	94	8	2	2	6	2	0
NM_010809	Mmp3	chr9	+	7445821	7455974	1800	10	0	2	5	0	0	0	0	0	0	0	0.069574588	0.051745557	0	0	0	0	0	0	0	0	0	2	0	0	0	0	4	1	0	0	0	0	0	0	0	0	0	0	0	0	0	0
NM_009610	Actg2	chr6	-	83462902	83486245	1315	9	1	0	755	62	7	0	6	3	0	0.018353598	0	7.813579137	1.103721675	0.106656561	0	0.204927768	0.059964891	0	0	1	0	0	175	96	32	91	27	191	40	103	24	19	1	1	13	4	1	0	1	0	3	2
NM_026235	Larp6	chr9	+	60560927	60586608	2308	3	0	0	0	0	0	0	0	1	0	0	0	0	0	0	0	0	0.019988297	0	0	0	0	0	0	0	0	0	0	0	0	0	0	0	0	0	0	0	0	0	0	0	0	0
NM_026233	4933434I20Rik	chr8	+	85872370	85903301	1292	11	0	10	0	0	0	0	0	1	0	0	0.347872938	0	0	0	0	0	0.019988297	0	0	0	10	0	0	0	0	0	0	0	0	0	0	0	0	0	0	0	0	0	0	0	0	0
NM_172771	Dmxl2	chr9	-	54212964	54349433	10614	44	4835	1284	9217	2967	3324	572	527	1024	8	88.73964722	44.66688522	95.38776015	52.81842272	50.64662978	53.72164692	17.99948898	20.46801598	2.470580787	4201	634	798	486	1484	1199	610	1016	1180	1761	722	1245	615	925	106	738	262	321	342	683	1549	322	184	244
NM_001109764	Ctnna2	chr6	-	76831630	77929661	4130	20	12	25	248	0	0	0	0	114	1	0.220243178	0.869682345	2.566579637	0	0	0	0	2.278665841	0.308822598	8	4	14	11	3	52	14	25	14	47	48	45	0	0	0	0	0	0	0	0	0	0	0	0
NM_198862	Nlgn2	chr11	-	69636624	69648351	5002	7	1	0	28	34	27	11	213	620	19	0.018353598	0	0.28977512	0.605266725	0.411389592	1.033108595	7.274935773	12.39274405	5.86762937	1	0	0	0	4	10	3	3	2	4	1	1	10	2	5	10	1	6	2	2	2	6	5	10
NM_198854	Dlx5	chr6	-	6827804	6832068	1324	3	0	0	20	8	44	1	7	1	0	0	0	0.206982229	0.1424157	0.670412669	0.093918963	0.239082396	0.019988297	0	0	0	0	0	3	3	0	0	1	12	1	0	2	0	2	2	0	2	1	0	1	1	40	1
NM_198703	Wnk1	chr6	-	119873988	119988673	10556	28	20264	8528	53883	39555	32330	4470	10196	15624	1015	371.9173136	296.6660414	557.6411717	704.1566265	492.6009449	419.8177653	348.2405875	312.29715	313.4549374	16380	3884	5309	3219	6977	6664	3781	6516	7029	8432	5282	9202	5640	10999	2193	7960	2554	10209	7047	3275	4370	4753	6167	6718
NM_183039	Defb40	chr8	-	18974939	18978116	249	2	0	0	0	0	0	0	0	0	0	0	0	0	0	0	0	0	0	0	0	0	0	0	0	0	0	0	0	0	0	0	0	0	0	0	0	0	0	0	0	0	0	0
NM_183038	Defb39	chr8	-	19052825	19064810	252	2	0	0	0	0	0	0	0	0	0	0	0	0	0	0	0	0	0	0	0	0	0	0	0	0	0	0	0	0	0	0	0	0	0	0	0	0	0	0	0	0	0	0
NM_183036	Defb38	chr8	-	19023463	19026529	192	2	0	0	0	0	0	0	0	0	0	0	0	0	0	0	0	0	0	0	0	0	0	0	0	0	0	0	0	0	0	0	0	0	0	0	0	0	0	0	0	0	0	0
NM_183037	Trim46	chr3	-	89038098	89049819	3122	10	0	0	0	9	34	0	0	13	0	0	0	0	0.160217662	0.518046153	0	0	0.259847859	0	0	0	0	0	0	0	0	0	0	0	0	0	0	1	3	3	1	1	1	30	3	0	0	0
NM_183035	Defb34	chr8	+	19123751	19126540	246	2	0	0	0	0	0	0	0	0	0	0	0	0	0	0	0	0	0	0	0	0	0	0	0	0	0	0	0	0	0	0	0	0	0	0	0	0	0	0	0	0	0	0
NM_183033	Zfp516	chr18	+	83125010	83172107	4917	5	42	2	29	0	1	0	0	35	0	0.770851124	0.069574588	0.300124232	0	0.015236652	0	0	0.69959039	0	19	23	2	0	3	3	10	0	0	5	3	5	0	0	0	0	0	0	0	0	0	1	0	0
NM_007404	Adam9	chr8	-	26060082	26127394	3985	23	3261	951	2570	1182	2398	567	2805	1688	574	59.85108368	33.08271639	26.5972164	21.04191967	36.53749044	53.25205211	95.80373166	33.74024509	177.2641715	3046	215	697	254	256	261	304	322	423	287	174	543	151	121	89	269	150	402	763	127	533	203	366	406
NM_027452	Lrfn2	chr17	+	49071906	49236915	3001	3	0	0	1	0	0	0	2	1	0	0	0	0.010349111	0	0	0	0.068309256	0.019988297	0	0	0	0	0	0	1	0	0	0	0	0	0	0	0	0	0	0	0	0	0	0	0	0	0
NM_028797	Gtsf1	chr15	-	103232891	103260858	720	9	421	147	6108	858	877	359	134	128	2	7.726864835	5.113732187	63.21237268	15.27408382	13.36254342	33.71690777	4.576720158	2.558501997	0.617645197	335	86	75	72	1005	962	375	939	535	793	488	1011	84	283	40	100	46	305	299	278	53	52	80	115
NM_001145931	Yeats2	chr16	+	20141135	20172603	2347	8	5	5	104	357	62	15	29	1	0	0.091767991	0.173936469	1.07630759	6.355300611	0.944672397	1.408784447	0.990484213	0.019988297	0	0	5	5	0	6	14	22	24	7	5	22	4	53	201	11	60	15	17	15	13	7	12	8	7
NM_001122768	Lrrc8d	chr5	+	106128987	106244234	3923	3	7488	3602	4790	83	216	12	54	2168	179	137.4317432	125.3038322	49.5722438	1.477562887	3.291116737	1.127027558	1.844349914	43.33462758	55.27924511	5944	1544	2043	1559	748	867	399	673	461	594	419	629	12	22	4	14	20	11	178	3	13	8	6	8
NM_001122732	Spata3	chr1	+	87918516	87926533	1104	4	0	0	0	0	0	0	0	0	0	0	0	0	0	0	0	0	0	0	0	0	0	0	0	0	0	0	0	0	0	0	0	0	0	0	0	0	0	0	0	0	0	0
NM_173363	Eif5	chr12	+	112776311	112784964	3966	12	7622	2445	29634	35227	41407	4631	14358	13441	991	139.8911254	85.05493331	306.6855684	627.1097328	630.9040311	434.9387183	490.3921494	268.662698	306.043195	6666	956	1595	850	4904	4211	2328	4024	3458	4248	2055	4406	5303	8475	2281	8222	2681	8265	6945	3975	7740	6591	8271	7885
NM_148924	Zfp263	chr16	+	3744098	3750788	3242	6	165	98	624	3147	1779	290	621	1453	128	3.0283437	3.409154791	6.457845539	56.02277597	27.10600312	27.23649931	21.21002401	29.04299533	39.5292926	110	55	45	53	60	33	111	220	66	72	32	30	362	912	299	894	186	494	413	201	337	467	119	242
NM_022316	Smoc1	chr12	+	82127794	82287400	3462	13	0	0	1	18	9	33	194	2138	74	0	0	0.010349111	0.320435325	0.137129864	3.099325784	6.62599784	42.73497867	22.85287228	0	0	0	0	0	0	0	0	0	0	0	1	11	2	1	3	1	0	1	1	3	2	1	1
NM_024193	Nop56	chr2	+	130100147	130105049	1895	12	1405	938	688	2498	3444	617	2221	4640	163	25.78680545	32.63048157	7.120188671	44.46930231	52.47502797	57.94800026	75.85742888	92.74569739	50.33808354	1125	280	344	594	101	69	96	86	131	81	56	68	299	574	234	553	178	660	609	552	747	369	627	540
NM_134247	Acot4	chr12	+	85379328	85385673	2325	3	447	119	209	0	0	0	0	0	1	8.204058388	4.139687961	2.162964291	0	0	0	0	0	0.308822598	408	39	61	58	36	24	16	36	12	33	24	28	0	0	0	0	0	0	0	0	0	0	0	0
NM_001033248	Gm266	chr12	-	112722821	112724034	1213	1	0	0	0	0	0	0	0	0	0	0	0	0	0	0	0	0	0	0	0	0	0	0	0	0	0	0	0	0	0	0	0	0	0	0	0	0	0	0	0	0	0	0
NM_172511	Abhd10	chr16	-	45730509	45743019	2127	5	414	286	913	389	397	26	277	2758	76	7.598389648	9.949166023	9.448738745	6.924963411	6.048950669	2.441893042	9.460831968	55.12772272	23.47051748	279	135	152	134	171	222	17	84	109	113	71	126	22	111	106	82	14	54	27	26	262	26	25	31
NM_145932	Osta	chr16	-	32475663	32487965	1544	9	0	0	10	244	90	18	221	0	0	0	0	0.103491114	4.343678849	1.37129864	1.690541337	7.548172797	0	0	0	0	0	0	0	0	5	0	5	0	0	0	21	130	6	10	34	43	10	14	7	23	22	14
NM_026918	Zg16	chr7	-	134193669	134195491	636	3	21	0	9	0	0	0	0	21	8	0.385425562	0	0.093142003	0	0	0	0	0.419754234	2.470580787	21	0	0	0	2	0	0	1	0	6	0	0	0	0	0	0	0	0	0	0	0	0	0	0
NM_133248	Glmn	chr5	-	107977985	108026658	2015	19	822	362	4967	1534	1602	169	1097	1928	141	15.08665771	12.59300035	51.40403652	27.30821047	24.4091158	15.87230477	37.46762696	38.53743633	43.54398637	752	70	295	67	714	874	251	458	619	676	448	927	196	549	119	385	65	220	500	165	155	332	173	277
NM_011247	Rbbp6	chr7	+	130114077	130146086	6199	18	269	696	28158	23194	13972	2127	3334	5946	213	4.937117911	24.21195648	291.4102799	412.8987181	212.8864956	199.7656346	113.8715299	118.8504131	65.77921346	224	45	341	355	4605	3598	2514	4091	3371	3920	2147	3912	3970	6827	1051	3769	1604	5973	2728	2039	3412	2727	1069	1997
NM_011246	Rasgrp1	chr2	-	117105728	117168613	5105	17	0	6	10	0	1	0	2	379	0	0	0.208723763	0.103491114	0	0.015236652	0	0.068309256	7.575564507	0	0	0	2	4	1	0	8	0	0	1	0	0	0	0	0	0	0	0	1	0	0	0	0	0
NM_009896	Socs1	chr16	-	10783901	10785629	1219	2	995	219	4426	498	449	350	307	129	49	18.26183019	7.61841734	45.80516723	8.865377323	6.84125655	32.8716371	10.48547081	2.578490294	15.13230732	874	121	99	120	718	621	382	513	504	513	446	729	89	106	50	49	46	158	157	125	23	54	59	31
NM_027269	1110034A24Rik	chr12	-	70290824	70299416	2639	3	8	25	98	3539	3455	535	1285	1263	169	0.146828785	0.869682345	1.014212921	63.00114527	52.64263113	50.24664529	43.88869703	25.24521892	52.19101913	2	6	9	16	4	0	40	37	2	1	14	0	376	863	264	891	308	837	829	284	886	702	489	265
NM_029546	Pwp2	chr10	-	77633654	77647894	3871	21	107	47	432	3576	5064	532	1345	5528	227	1.963835006	1.635002808	4.470816142	63.65981788	77.15840349	49.9648884	45.93797472	110.495305	70.10272984	68	39	10	37	34	110	74	93	25	32	34	30	524	813	278	834	283	844	1440	657	609	610	1017	731
NM_133654	Cd34	chr1	+	196765014	196787486	2465	8	0	0	1	0	0	0	3	445	0	0	0	0.010349111	0	0	0	0.102463884	8.894792099	0	0	0	0	0	0	1	0	0	0	0	0	0	0	0	0	0	0	0	0	0	0	0	0	0
NM_010272	Gdf11	chr10	-	128321601	128328774	1811	3	0	2	0	20	9	3	49	2	0	0	0.069574588	0	0.35603925	0.137129864	0.281756889	1.673576774	0.039976594	0	0	0	2	0	0	0	0	0	0	0	0	0	0	19	0	0	1	0	0	0	4	3	1	1
NM_032400	Sucnr1	chr3	+	59885790	59891488	1571	2	0	0	5	0	0	0	0	0	0	0	0	0.051745557	0	0	0	0	0	0	0	0	0	0	0	0	0	0	5	0	0	0	0	0	0	0	0	0	0	0	0	0	0	0
NM_031998	Tsga14	chr6	-	30603456	30643682	3380	11	1137	125	8148	320	635	34	71	1064	9	20.86804113	4.348411723	84.32456002	5.696627999	9.675273739	3.193244747	2.424978591	21.26754785	2.779403386	969	168	60	65	1075	1258	495	907	918	1115	798	1582	71	82	25	77	40	25	25	58	170	91	150	141
NM_001146275	Iigp1	chr18	+	60535682	60552281	3121	3	0	42	1	0	0	0	0	1	0	0	1.461066339	0.010349111	0	0	0	0	0.019988297	0	0	0	26	16	0	0	0	1	0	0	0	0	0	0	0	0	0	0	0	0	0	0	0	0
NM_008247	Ppap2a	chr13	+	113590999	113657888	1384	6	1954	1288	3159	918	1606	484	2128	1535	463	35.86293085	44.8060344	32.69284304	16.34220157	24.4700624	45.45677816	72.68104847	30.68203567	142.9848631	1261	693	928	360	479	354	281	463	309	525	258	490	134	104	59	202	109	310	203	150	273	101	635	244
NM_008234	Hells	chr19	+	39005479	39042767	3019	22	4255	1024	9508	6334	9976	1602	3874	19223	898	78.09456027	35.62218884	98.39935157	112.7576304	152.0008359	150.458179	132.315029	384.2350304	277.3226934	3792	463	707	317	1266	1623	1031	1484	1254	1103	649	1098	806	1954	397	1211	505	1461	1474	1220	2498	1403	1651	1730
NM_009067	Ralbp1	chr17	-	66197770	66217171	3522	9	88061	38196	107878	6198	5800	1279	1362	4128	639	1616.23621	1328.735474	1116.441444	110.3365635	88.37257904	120.1223539	46.51860339	82.51168941	197.3376404	74864	13197	16238	21958	12269	12768	6931	11752	12880	18772	10952	21554	884	815	379	1416	589	2115	959	732	1654	990	665	800
NM_009102	Rrh	chr3	-	129511492	129525423	1394	7	525	977	899	0	0	0	0	1	0	9.635639046	33.98718603	9.303851185	0	0	0	0	0.019988297	0	418	107	729	248	66	83	43	26	158	179	45	299	0	0	0	0	0	0	0	0	0	0	0	0
NM_021480	Tdh	chr14	-	64111185	64127929	1879	9	4	1	59	2390	2779	345	3847	14034	609	0.073414393	0.034787294	0.610597575	42.54669036	42.34265468	32.40204229	131.3928541	280.515758	188.0729624	0	4	1	0	1	11	10	12	16	2	4	3	456	909	176	383	246	220	300	152	948	549	233	597
NM_007732	Col17a1	chr19	-	47720830	47766532	5428	53	0	27	3	577	2293	107	129	55	0	0	0.939256932	0.031047334	10.27173236	34.93764202	10.04932906	4.405947017	1.099356327	0	0	0	14	13	0	0	0	3	0	0	0	0	106	57	51	100	62	201	411	62	390	78	754	598
NM_025829	Eif4e3	chr6	-	99575130	99616765	2513	7	43459	15419	29453	902	531	38	97	120	0	797.6290235	536.3852829	304.8123793	16.05737017	8.090661977	3.5689206	3.31299892	2.398595622	0	35827	7632	8529	6890	4465	5114	1983	3299	3281	4470	2408	4433	80	141	32	42	60	547	35	93	53	161	134	55
NM_177652	Ryr3	chr2	-	112471538	112870488	15408	104	37	31	312	7	7	0	20	284	1	0.679083133	1.078406107	3.228922769	0.124613737	0.106656561	0	0.683092561	5.676676306	0.308822598	20	17	15	16	11	43	22	20	60	57	31	68	1	0	0	1	2	3	0	0	0	7	0	0
NM_178692	C130074G19Rik	chr1	-	186695804	186706915	2853	2	0	0	482	6590	8117	747	670	44	0	0	0	4.988271714	117.3149328	123.6759007	70.15746547	22.88360079	0.879485061	0	0	0	0	0	91	55	46	141	34	76	5	34	926	1605	441	2074	501	1043	1826	1153	906	880	1735	1617
NM_178701	Lrrc8d	chr5	+	106129828	106244228	3907	3	7488	3600	4790	82	216	12	53	2168	179	137.4317432	125.2342576	49.5722438	1.459760925	3.291116737	1.127027558	1.810195286	43.33462758	55.27924511	5944	1544	2043	1557	748	867	399	673	461	594	419	629	12	22	4	13	20	11	178	3	13	8	6	8
NM_178691	Yod1	chr1	+	132613903	132618634	3827	2	0	0	39	66	37	7	197	93	64	0	0	0.403615346	1.174929525	0.563756108	0.657432742	6.728461724	1.858911607	19.7646463	0	0	0	0	29	7	0	2	0	0	1	0	10	6	3	14	25	8	6	20	2	3	4	2
NM_178690	Rab3gap1	chr1	+	129765349	129840453	4251	24	3617	887	9292	1091	2019	174	333	2499	66	66.38496463	30.85632959	96.1639435	19.42194108	30.7627995	16.34189959	11.37349114	49.95075383	20.38229149	2700	917	422	465	1158	1396	789	1300	994	1164	878	1613	183	187	161	171	118	271	214	234	555	269	347	400
NM_011815	Fyb	chr15	+	6529870	6613312	2677	18	7	200	4	0	0	0	1	1	0	0.128475187	6.957458758	0.041396446	0	0	0	0.034154628	0.019988297	0	7	0	113	87	0	1	1	0	1	1	0	0	0	0	0	0	0	0	0	0	0	0	0	0
NM_013458	Add2	chr6	+	86028077	86069549	3119	16	46	59	320	0	0	0	8	2	0	0.844265516	2.052450333	3.311715661	0	0	0	0.273237024	0.039976594	0	39	7	21	38	38	28	29	12	46	86	45	36	0	0	0	0	0	0	0	0	0	0	0	0
NM_013457	Add1	chr5	+	34916362	34974954	3954	16	26772	17424	11768	6472	7106	1235	5228	2943	131	491.3625306	606.133807	121.7883434	115.2143013	108.271646	115.9899195	178.5603954	58.82555764	40.45576039	20814	5958	6539	10885	1070	1518	655	1113	1780	1738	1329	2565	619	1246	459	1772	538	1838	1164	702	1635	1460	913	1232
NM_026792	Agpat5	chr8	+	18846278	18884413	3829	8	2871	1422	4791	12016	14549	1535	3340	5240	406	52.69318038	49.46753177	49.58259291	213.9083813	221.6780435	144.1656084	114.0764577	104.7386755	125.381975	2482	389	583	839	452	482	522	1000	334	919	388	694	1667	3244	871	2971	992	2271	3579	2208	1624	2190	2367	2581
NM_026789	Wdr65	chr4	-	118227301	118293010	3749	22	32	14	126	24	21	43	144	5	0	0.587315142	0.487022113	1.303988041	0.4272471	0.319969683	4.038515415	4.918266438	0.099941484	0	12	20	10	4	20	24	1	21	13	22	24	1	4	3	2	11	1	3	3	4	1	7	2	4
NM_011422	Smr3a	chr5	+	88431549	88437559	663	3	0	0	0	0	0	0	0	0	0	0	0	0	0	0	0	0	0	0	0	0	0	0	0	0	0	0	0	0	0	0	0	0	0	0	0	0	0	0	0	0	0	0
NM_011419	Kdm5d	chrY	+	234230	280254	5471	26	1	0	52	15	95	4	5	1	0	0.018353598	0	0.538153795	0.267029437	1.447481898	0.375675853	0.17077314	0.019988297	0	0	1	0	0	1	0	2	1	0	19	2	27	3	3	3	4	0	2	3	1	3	1	69	18
NM_010997	Olfr54	chr11	+	50840505	50841447	942	1	0	0	0	0	1	0	0	0	0	0	0	0	0	0.015236652	0	0	0	0	0	0	0	0	0	0	0	0	0	0	0	0	0	0	0	0	0	0	0	0	0	0	0	1
NM_011107	Pla2g1b	chr5	+	115916274	115924726	552	4	0	6	14	3	16	2	78	6173	18	0	0.208723763	0.14488756	0.053405887	0.243786425	0.187837926	2.664060987	123.3877565	5.558806771	0	0	6	0	3	0	1	0	6	0	4	0	0	0	0	1	1	1	9	7	0	0	0	0
NM_001081435	Fbxo47	chr11	-	97715620	97745468	1681	11	26	27	754	1564	398	95	81	4	1	0.477193553	0.939256932	7.803230026	27.84226934	6.06418732	8.922301499	2.766524871	0.079953187	0.308822598	25	1	27	0	68	145	69	167	113	58	49	85	245	741	31	325	66	156	93	86	30	46	95	48
NM_013677	Surf1	chr2	-	26768897	26772050	1178	9	416	105	1075	1972	4153	395	1525	2612	117	7.635096844	3.652665848	11.1252948	35.10547004	63.27781392	37.09799044	52.08580776	52.20943138	36.13224401	315	101	66	39	179	121	38	75	185	181	126	170	220	300	200	609	169	474	694	178	878	658	988	757
NM_013674	Irf4	chr13	+	30841126	30858796	4683	9	0	0	175	0	2	0	0	2	3	0	0	1.811094502	0	0.030473303	0	0	0.039976594	0.926467795	0	0	0	0	3	32	27	35	8	17	2	51	0	0	0	0	0	0	2	0	0	0	0	0
NM_019535	Sh3gl2	chr4	+	84851359	85035283	2806	9	24	15	1292	1	2	0	4	1455	7	0.440486356	0.521809407	13.37105198	0.017801962	0.030473303	0	0.136618512	29.08297192	2.161758189	24	0	8	7	130	116	111	98	88	204	169	376	0	0	0	0	1	0	0	0	0	2	0	0
NM_019942	06-Sep	chrX	-	34452239	34529452	2339	10	7	31	45	15	7	80	12	282	1	0.128475187	1.078406107	0.465710015	0.267029437	0.106656561	7.513517052	0.409855537	5.636699712	0.308822598	0	7	20	11	9	1	1	0	0	1	25	8	1	3	2	4	2	3	1	0	2	1	1	2
NM_027788	Fam83c	chr2	-	155654918	155660590	2337	4	8	0	15	0	0	0	0	1	0	0.146828785	0	0.155236672	0	0	0	0	0.019988297	0	0	8	0	0	0	7	0	1	0	6	1	0	0	0	0	0	0	0	0	0	0	0	0	0
NM_001160268	Plekha6	chr1	+	135142673	135200012	7085	23	194	54	6013	974	1150	84	377	47	5	3.560598048	1.878513865	62.22920709	17.33911147	17.52214929	7.889192905	12.87629477	0.939449952	1.544112992	174	20	30	24	666	822	413	586	700	1430	512	884	118	433	41	119	62	201	291	45	52	74	180	508
NM_027725	Wdr69	chr1	+	83156336	83207145	1351	10	3458	1940	7322	0	0	0	0	43	0	63.46674252	67.48734995	75.77619397	0	0	0	0	0.859496765	0	2419	1039	803	1137	1249	1041	390	512	549	868	1011	1702	0	0	0	0	0	0	0	0	0	0	0	0
NM_027722	Nudt4	chr10	-	95009640	95026801	3231	5	302	188	14396	46475	68805	6590	13395	12111	429	5.542786651	6.540011232	148.9858083	827.346207	1048.35781	618.9259672	457.5012426	242.0782632	132.4848947	151	151	137	51	1532	1824	2015	2734	2038	1856	980	1417	7014	14119	3298	9194	3666	9184	12007	8499	14536	9774	14538	9451
NM_027717	Dydc2	chr14	-	41862497	41882363	592	4	1	0	16	507	957	41	63	0	0	0.018353598	0	0.165585783	9.025594985	14.58147554	3.850677489	2.151741567	0	0	1	0	0	0	6	7	0	1	0	0	0	2	43	35	58	244	71	56	113	232	63	336	63	150
NM_027721	Katnal2	chr18	-	77231938	77286035	1673	14	33	27	343	69	18	2	5	29	0	0.60566874	0.939256932	3.549745224	1.228335412	0.274259728	0.187837926	0.17077314	0.579660609	0	18	15	21	6	38	35	12	84	43	31	46	54	4	30	3	0	8	24	2	0	2	14	0	0
NM_029834	Ppp1r12c	chr7	-	4433122	4453282	2982	22	17	189	53	3031	4152	391	1378	1780	90	0.312011169	6.574798526	0.548502906	53.95774832	63.26257727	36.72231459	47.06507744	35.5791684	27.79403386	11	6	74	115	3	1	0	15	2	28	3	1	356	639	286	942	218	590	539	599	964	603	847	600
NM_026172	Decr1	chr4	-	15844386	15872654	2959	10	0	14	26	148	257	522	205	1170	4	0	0.487022113	0.269076897	2.634690449	3.91581945	49.02569876	7.001698749	23.38630732	1.235290394	0	0	3	11	3	1	1	4	2	3	11	1	19	10	10	50	40	19	163	26	16	17	20	15
NM_027687	Cabyr	chr18	+	12899863	12913651	2125	6	43	12	254	12	40	4	13	60	0	0.789204722	0.417447525	2.628674306	0.21362355	0.609466062	0.375675853	0.444010165	1.199297811	0	33	10	9	3	34	30	35	1	18	24	49	63	1	2	1	2	3	3	2	1	0	0	37	0
NM_027678	Zranb3	chr1	-	129850762	129998985	4154	21	613	96	899	332	512	37	484	2169	100	11.25075569	3.339580204	9.303851185	5.910251548	7.801165598	3.475001637	16.53083997	43.35461587	30.88225984	524	89	33	63	158	269	66	71	79	58	68	130	78	25	13	61	11	144	190	78	49	27	141	27
NM_027673	Tssk4	chr14	+	56269018	56271368	1237	4	0	0	3	0	0	0	0	10	0	0	0	0.031047334	0	0	0	0	0.199882969	0	0	0	0	0	0	2	1	0	0	0	0	0	0	0	0	0	0	0	0	0	0	0	0	0
NM_027671	Sntg1	chr1	-	8352741	9289811	4193	21	35	100	42	1	2	0	0	1	0	0.642375936	3.478729379	0.43466268	0.017801962	0.030473303	0	0	0.019988297	0	35	0	41	59	0	6	2	0	11	1	18	4	1	0	0	0	0	0	0	0	0	0	1	1
NM_011941	Mapkbp1	chr2	+	119798434	119853138	6936	30	9722	5710	5362	2734	768	143	263	347	7	178.4336815	198.6354475	55.49193554	48.67056546	11.7017484	13.43041173	8.982667175	6.935939008	2.161758189	7271	2451	2088	3622	728	714	564	604	676	821	437	818	392	671	96	622	148	805	129	206	125	87	87	134
NM_010367	Magi1	chr6	-	93625448	94233898	7589	22	864	339	2420	353	177	32	275	1212	6	15.85750883	11.79289259	25.04484969	6.284092761	2.696887326	3.005406821	9.392522712	24.22581578	1.85293559	521	343	226	113	492	309	102	281	189	382	222	443	24	85	13	70	54	107	11	16	21	13	11	105
NM_011916	Xrn1	chr9	+	95855178	95953448	5501	42	356	272	1281	1588	1443	103	223	246	14	6.533880953	9.46214391	13.25721176	28.26951644	21.9864882	9.673653204	7.616482054	4.917121026	4.323516378	304	52	191	81	158	181	124	269	110	193	83	163	258	369	54	396	72	439	125	223	350	201	215	329
NM_013849	Dusp13	chr14	-	22552617	22562101	1069	4	2	0	11	135	25	0	8	0	0	0.036707196	0	0.113840226	2.403264937	0.380916289	0	0.273237024	0	0	2	0	0	0	0	1	0	0	0	10	0	0	6	114	2	2	5	6	5	4	7	2	2	5
NM_177039	A530016L24Rik	chr12	+	113727658	113738138	2636	5	0	0	26	2	1	0	0	0	0	0	0	0.269076897	0.035603925	0.015236652	0	0	0	0	0	0	0	0	0	0	0	0	1	8	0	17	0	1	0	1	0	0	0	1	0	0	0	0
NM_019545	Hao2	chr3	-	98678441	98697153	2042	9	0	0	0	0	0	0	0	0	0	0	0	0	0	0	0	0	0	0	0	0	0	0	0	0	0	0	0	0	0	0	0	0	0	0	0	0	0	0	0	0	0	0
NM_019945	Mast1	chr8	-	87435751	87461252	4922	26	0	0	328	1796	1366	108	234	258	14	0	0	3.394508552	31.97232464	20.81326603	10.14324802	7.992182962	5.156980588	4.323516378	0	0	0	0	21	11	38	52	37	25	20	124	196	448	67	507	105	473	147	120	257	65	328	449
NM_013840	Uxt	chrX	-	20528790	20539104	833	7	10	2	14	44	45	3	45	148	4	0.183535982	0.069574588	0.14488756	0.78328635	0.68564932	0.281756889	1.536958262	2.958267934	1.235290394	8	2	1	1	4	0	0	10	0	0	0	0	6	5	2	13	1	17	22	3	5	7	7	1
NM_145944	Ccdc25	chr14	+	66456138	66485441	2227	9	617	145	3024	6247	7572	751	1451	4092	474	11.32417008	5.044157599	31.295713	111.2088597	115.3719256	70.53314133	49.55836529	81.79211072	146.3819116	544	73	89	56	244	311	384	735	254	337	198	561	658	1617	432	1389	542	1609	917	659	1115	1069	2293	1519
NM_146540	Olfr1364	chr13	-	21665380	21666323	943	1	0	0	0	0	0	0	0	1	0	0	0	0	0	0	0	0	0.019988297	0	0	0	0	0	0	0	0	0	0	0	0	0	0	0	0	0	0	0	0	0	0	0	0	0
NM_134223	V1ri6	chr13	+	22370185	22371273	1088	1	0	0	0	0	0	0	0	0	0	0	0	0	0	0	0	0	0	0	0	0	0	0	0	0	0	0	0	0	0	0	0	0	0	0	0	0	0	0	0	0	0	0
NM_001170638	Slc17a1	chr13	+	23962141	23987598	1956	13	0	1	37	0	1	0	0	0	0	0	0.034787294	0.382917123	0	0.015236652	0	0	0	0	0	0	1	0	6	0	0	0	0	0	8	23	0	0	0	0	0	0	0	0	1	0	0	0
NM_145941	Eif4g1	chr16	+	20672821	20692956	5417	33	4859	3641	7683	19165	18611	3540	8696	11255	835	89.18013357	126.6605367	79.5122232	341.1746112	283.5693221	332.4731295	297.0086455	224.9682811	257.8668697	3836	1023	1931	1710	855	821	718	1476	875	1143	666	1129	2640	4696	1091	4416	1430	4892	3799	2881	2952	2557	3638	2784
NM_146041	Gmds	chr13	-	31911454	32430413	1510	11	3604	1958	1755	32	25	6	150	654	69	66.14636785	68.11352124	18.16269058	0.5696628	0.380916289	0.563513779	5.123194206	13.07234614	21.30875929	2634	970	918	1040	214	372	105	154	160	269	184	297	3	5	2	2	3	17	2	5	4	4	4	6
NM_053186	Cnnm3	chr1	+	36568720	36585082	5184	8	29	19	1096	3206	2113	295	880	1366	18	0.532254347	0.660958582	11.34262614	57.07309176	32.19504474	27.70609413	30.05607268	27.3040135	5.558806771	29	0	18	1	122	17	114	211	93	212	101	226	428	1164	150	564	236	664	279	324	269	386	688	167
NM_147153	Vps39	chr2	-	120142201	120178869	4375	26	3435	1865	4365	782	782	98	418	1144	63	63.04460976	64.87830291	45.17387144	13.92113467	11.91506152	9.204058389	14.27663452	22.8666116	19.4558237	2923	512	777	1088	442	558	212	580	501	737	441	894	77	35	82	120	100	368	241	24	61	317	74	65
NM_053190	S1pr5	chr9	-	21047360	21052887	2495	3	2	0	15	333	345	42	32	0	0	0.036707196	0	0.155236672	5.928053511	5.256644788	3.944596452	1.092948097	0	0	2	0	0	0	0	0	0	0	0	0	15	0	22	60	12	165	12	62	26	28	21	16	215	39
NM_053200	Ces3	chr8	-	95689970	95721703	1966	14	119	3	0	0	0	0	0	0	0	2.184078184	0.104361881	0	0	0	0	0	0	0	59	60	0	3	0	0	0	0	0	0	0	0	0	0	0	0	0	0	0	0	0	0	0	0
NM_001146324	Hps3	chr3	-	19915220	19935310	2335	9	8	42	55	17	1	2	11	87	4	0.146828785	1.461066339	0.569201129	0.302633362	0.015236652	0.187837926	0.375700908	1.738981826	1.235290394	7	1	6	36	21	1	0	27	1	3	0	2	13	1	1	2	0	0	0	1	0	0	0	0
NM_001112715	Ifitm1	chr7	+	148153974	148155726	702	2	0	2	17	130	254	11	50	5148	48	0	0.069574588	0.175934894	2.314255124	3.870109496	1.033108595	1.707731402	102.8997522	14.82348472	0	0	1	1	2	0	3	2	3	0	0	7	14	33	13	14	16	40	34	7	59	40	87	27
NM_001111267	Ncoa7	chr10	-	30365387	30375673	2756	6	104	105	1435	122	21	2	21	1519	44	1.908774211	3.652665848	14.85097492	2.171839424	0.319969683	0.187837926	0.717247189	30.36222292	13.58819433	81	23	71	34	300	264	152	76	212	238	93	100	1	4	1	4	28	84	5	4	3	5	3	1
NM_026739	9530077C05Rik	chr9	+	22216020	22249123	2157	7	20	27	1247	710	872	45	60	96	22	0.367071964	0.939256932	12.90534197	12.63939337	13.28636016	4.226353342	2.049277683	1.918876498	6.794097165	3	17	14	13	134	105	69	151	89	175	133	391	107	116	86	59	89	253	141	188	182	278	37	46
NM_008415	Jrk	chr15	-	74534992	74539752	3378	2	9	25	18	363	676	40	87	992	103	0.165182384	0.869682345	0.186284006	6.462112386	10.29997645	3.756758526	2.97145264	19.82839048	31.80872764	1	8	8	17	0	1	11	0	2	0	4	0	56	81	16	151	29	30	150	203	24	156	113	30
NM_020583	Isg20	chr7	+	86058650	86065282	1083	4	176	321	607	275	88	16	20	33	1	3.23023328	11.16672131	6.281910644	4.895539686	1.340825337	1.50270341	0.683092561	0.659613796	0.308822598	136	40	161	160	100	73	45	83	68	96	52	90	106	36	12	54	8	59	12	12	6	49	6	3
NM_011087	Pira1	chr7	-	3788416	3867086	3440	10	0	0	1	0	0	0	2	0	0	0	0	0.010349111	0	0	0	0.068309256	0	0	0	0	0	0	1	0	0	0	0	0	0	0	0	0	0	0	0	0	0	0	0	0	0	0
NM_028339	Tmx1	chr12	+	71554140	71568611	2320	8	6	33	426	1345	1737	918	2781	1377	228	0.110121589	1.147980695	4.408721474	23.94363956	26.46606376	86.21760817	94.98402059	27.52388477	70.41155244	6	0	24	9	63	111	8	27	49	80	38	50	215	433	92	248	97	260	288	430	276	126	367	250
NM_028336	Tmem107	chr11	+	68884310	68886794	1264	4	4017	3624	4160	889	663	73	660	1716	110	73.7264039	126.0691527	43.05230359	15.82594466	10.10189998	6.85608431	22.54205451	34.2999174	33.97048582	3344	673	923	2701	609	598	496	515	461	424	369	688	115	97	59	378	93	147	141	250	54	48	46	124
NM_028335	Zfp248	chr6	-	118377336	118405524	3661	6	389	248	67	33	228	65	72	205	1	7.139549693	8.627248859	0.693390466	0.587464762	3.473956555	6.104732605	2.459133219	4.097600855	0.308822598	353	36	132	116	14	10	19	0	0	1	1	22	6	5	6	5	7	4	8	35	8	5	162	10
NM_146148	C8a	chr4	-	104488286	104549003	3633	11	5	0	131	17	5	0	0	0	0	0.091767991	0	1.355733599	0.302633362	0.076183258	0	0	0	0	0	5	0	0	14	2	3	33	33	31	6	9	1	1	0	2	0	13	0	0	0	0	2	3
NM_146144	Usp1	chr4	+	98590500	98602224	3567	9	3707	2017	18828	18903	17296	1801	3321	3516	302	68.03678847	70.16597157	194.8530702	336.5104971	263.5331253	169.1480526	113.4275197	70.27885173	93.26442472	2961	746	1231	786	2758	2936	1441	2327	2173	2945	1360	2888	2559	4597	1022	4349	1384	4992	2703	2023	3379	2593	3180	3418
NM_172695	Plaa	chr4	-	94231829	94269938	6815	14	13306	6330	19085	11914	16109	1855	12693	13362	944	244.2129774	220.2035697	197.5127918	212.0925812	245.4472199	174.2196766	433.5246937	267.0836225	291.5285329	11478	1828	4787	1543	3175	3234	1343	1910	2061	2300	1857	3205	1661	2673	730	3327	926	2597	3989	2771	2311	2702	1832	2504
NM_181324	Ddx6	chr9	+	44412974	44448814	6033	14	370	524	1241	1421	1471	397	718	2779	142	6.790831328	18.22854194	12.8432473	25.29658871	22.41311444	37.28582837	24.52302293	55.54747695	43.85280897	240	130	242	282	193	190	93	209	161	201	68	126	262	332	87	423	118	199	295	206	486	183	190	111
NM_001101519	4932443I19Rik	chr8	+	13705888	13743066	781	4	0	0	0	0	0	0	0	0	0	0	0	0	0	0	0	0	0	0	0	0	0	0	0	0	0	0	0	0	0	0	0	0	0	0	0	0	0	0	0	0	0	0
NM_152825	Usp45	chr4	+	21703416	21765019	6007	18	1180	366	3651	1630	1757	264	896	1381	195	21.65724586	12.73214953	37.78460587	29.01719887	26.77079679	24.79460627	30.60254673	27.60383795	60.22040669	1004	176	261	105	767	481	283	223	430	509	295	663	255	634	92	235	106	308	103	200	610	367	249	228
NM_144509	Arl6ip4	chr5	+	124566116	124568204	1182	5	45	72	125	3375	3964	813	1562	4022	153	0.825911918	2.504685153	1.29363893	60.08162342	60.39808678	76.35611704	53.349529	80.39292994	47.24985756	27	18	40	32	33	10	13	35	15	1	10	8	577	1223	252	621	185	517	904	662	578	410	774	636
NM_144500	Osbpl2	chr2	+	179854070	179897385	2745	14	262	115	5739	3863	3019	313	682	1187	11	4.808642724	4.000538786	59.39355056	68.76898112	45.99945105	29.39663547	23.29345633	23.72610836	3.397048582	125	137	55	60	775	851	423	831	636	629	559	1035	447	965	147	809	382	1113	783	284	860	469	399	224
NM_001159529	Cox7a2l	chr17	-	83901256	83913673	1149	4	129	127	1054	1223	1689	451	1061	2270	83	2.367614166	4.417986311	10.90796346	21.77180013	25.73470448	42.35745238	36.23806035	45.37343385	25.63227567	58	71	56	71	132	152	90	106	118	150	96	210	211	279	101	400	93	139	265	161	381	221	384	277
NM_001029934	Usp32	chr11	-	84797989	84953457	6924	34	1507	759	4234	2756	2097	255	2194	1889	308	27.65887246	26.40355599	43.81813784	49.06220864	31.95125832	23.9493356	74.93525393	37.75789275	95.11736031	1282	225	420	339	575	511	292	529	476	701	489	661	275	1038	106	554	172	611	446	353	133	610	174	381
NM_139299	Il31ra	chr13	-	113313016	113370870	3666	17	2787	3495	1730	417	168	20	23	0	1	51.15147814	121.5815918	17.90396279	7.423418361	2.559757462	1.878379263	0.785556445	0	0.308822598	2352	435	1304	2191	193	185	265	212	146	199	153	377	26	239	19	19	28	86	17	102	11	10	20	8
NM_139310	Otoa	chr7	+	128226951	128306603	3649	29	35	86	354	22	97	5	20	2	0	0.642375936	2.991707266	3.66358545	0.391643175	1.477955201	0.469594816	0.683092561	0.039976594	0	9	26	23	63	31	59	25	15	36	14	14	160	3	6	2	2	4	5	7	5	75	2	3	5
NM_145429	Arrb2	chr11	+	70246154	70254176	1728	15	307	94	4469	3046	1467	187	457	1163	5	5.634554642	3.270005616	46.25017903	54.22477776	22.35216784	17.56284611	15.60866502	23.24638924	1.544112992	252	55	77	17	545	619	348	620	615	636	360	726	361	837	215	538	189	906	275	116	392	137	231	316
NM_001169153	Cd300lf	chr11	-	114977528	114995306	1884	7	2606	558	2133	107	21	4	52	0	0	47.82947687	19.41130993	22.0746547	1.904809987	0.319969683	0.375675853	1.776040658	0	0	2107	499	235	323	240	262	204	174	281	402	214	356	22	13	1	39	28	4	6	4	3	2	0	6
NM_139227	Atxn7	chr14	+	14845004	14939815	6852	12	1980	630	10671	8351	6714	970	1151	115	14	36.3401244	21.91599509	110.4353682	148.6641888	102.2988786	91.10139426	39.31197688	2.298654138	4.323516378	1688	292	339	291	1277	1370	1342	1545	1353	1764	668	1352	951	1567	518	2113	732	2470	628	1385	896	1949	725	1131
NM_139224	Defb35	chr8	+	23048823	23051350	267	2	0	0	3	0	0	0	0	0	0	0	0	0.031047334	0	0	0	0	0	0	0	0	0	0	0	2	0	1	0	0	0	0	0	0	0	0	0	0	0	0	0	0	0	0
NM_139225	Defb10	chr8	+	22969372	22972482	297	2	0	0	0	0	0	0	0	0	0	0	0	0	0	0	0	0	0	0	0	0	0	0	0	0	0	0	0	0	0	0	0	0	0	0	0	0	0	0	0	0	0	0
NM_139226	Onecut3	chr10	+	79957650	79980005	4689	2	0	5	11	2	3	0	0	0	0	0	0.173936469	0.113840226	0.035603925	0.045709955	0	0	0	0	0	0	4	1	0	4	0	4	0	1	1	1	0	0	0	1	1	0	0	0	0	1	1	1
NM_139223	Defb13	chr8	+	23057233	23059094	224	2	0	0	0	0	0	0	0	0	0	0	0	0	0	0	0	0	0	0	0	0	0	0	0	0	0	0	0	0	0	0	0	0	0	0	0	0	0	0	0	0	0	0
NM_139221	Defb11	chr8	-	23015860	23016883	303	2	0	0	0	0	0	0	0	0	0	0	0	0	0	0	0	0	0	0	0	0	0	0	0	0	0	0	0	0	0	0	0	0	0	0	0	0	0	0	0	0	0	0
NM_139222	Defb15	chr8	-	23040284	23043182	331	2	0	0	2	0	0	0	0	0	0	0	0	0.020698223	0	0	0	0	0	0	0	0	0	0	0	0	0	0	1	0	0	1	0	0	0	0	0	0	0	0	0	0	0	0
NM_139220	Defb7	chr8	+	19495096	19497775	306	2	0	0	0	0	0	0	0	0	0	0	0	0	0	0	0	0	0	0	0	0	0	0	0	0	0	0	0	0	0	0	0	0	0	0	0	0	0	0	0	0	0	0
NM_152803	Hpse	chr5	-	101108504	101148702	3082	12	3175	5862	3227	377	249	16	185	5	11	58.27267423	203.9231162	33.39658262	6.711339861	3.793926238	1.50270341	6.318606188	0.099941484	3.397048582	2354	821	2890	2972	193	376	337	573	372	480	281	615	50	19	12	9	70	217	90	9	15	67	58	10
NM_001146010	Fchsd2	chr7	+	108257288	108432919	4339	20	10589	3148	26689	5583	2294	291	546	773	46	194.3462512	109.5104008	276.2074352	99.38835661	34.95287867	27.33041828	18.64842691	15.45095347	14.20583953	8806	1783	1773	1375	4646	4645	2073	3066	3198	3482	1893	3686	510	743	252	1554	406	2118	202	264	484	728	171	445
NM_001146007	9230105E10Rik	chr7	-	111487268	111501872	3735	8	1	5	38	41	134	14	136	470	61	0.018353598	0.173936469	0.393266235	0.729880462	2.041711309	1.314865484	4.645029414	9.394499521	18.8381785	0	1	3	2	9	1	0	0	5	1	19	3	9	3	4	11	4	10	6	10	5	2	8	103
NM_026672	Gstm7	chr3	-	107729251	107734663	1305	8	0	0	23	7	10	7	383	110	74	0	0	0.238029563	0.124613737	0.152366516	0.657432742	13.08122254	2.198712654	22.85287228	0	0	0	0	0	0	10	1	0	4	7	1	2	1	3	1	0	0	1	2	1	2	0	4
NM_026673	Apoo	chrX	+	91612448	91662429	920	9	3	2	48	6	7	2	10	17	0	0.055060795	0.069574588	0.496757349	0.106811775	0.106656561	0.187837926	0.34154628	0.339801046	0	3	0	0	2	10	8	2	2	3	9	7	7	0	3	0	1	0	2	1	1	0	2	2	1
NM_015798	Fbxo15	chr18	+	85104416	85150784	1586	10	1721	229	31002	157117	217853	20315	47093	12371	726	31.58654247	7.966290277	320.8431529	2796.990941	3319.350252	1907.963736	1608.443898	247.2752204	224.2052064	1444	277	102	127	4408	4189	1718	3526	5122	4903	2845	4291	15069	21861	13495	54830	11040	40822	36558	32182	35083	32190	46159	35681
NM_015807	Nt5c	chr11	-	115351739	115353128	804	5	14	38	23	2853	7180	1113	2083	2039	198	0.256950375	1.321917164	0.238029563	50.788999	109.3991582	104.531806	71.14409021	40.75613728	61.14687448	12	2	11	27	0	8	5	1	2	1	0	6	353	298	427	943	279	553	2018	1101	944	1689	586	842
NM_027288	Manba	chr3	+	135148574	135234367	3674	17	649	43	1126	26	18	77	84	3711	389	11.91148522	1.495853633	11.65309948	0.462851025	0.274259728	7.231760163	2.868988756	74.17656962	120.1319908	648	1	29	14	204	116	65	185	99	190	99	168	7	0	4	5	3	7	3	0	4	2	3	6
NM_010231	Fmo1	chr1	-	164759691	164796679	2326	9	0	0	2	0	0	0	0	0	0	0	0	0.020698223	0	0	0	0	0	0	0	0	0	0	0	0	0	0	0	0	2	0	0	0	0	0	0	0	0	0	0	0	0	0
NM_026858	Xrcc6bp1	chr10	-	126305485	126338427	916	6	649	534	461	938	1233	90	453	602	125	11.91148522	18.57641488	4.770940374	16.69824082	18.78679137	8.452706683	15.4720465	12.03295471	38.6028248	336	313	277	257	66	59	83	21	61	45	38	88	126	154	56	257	62	283	151	290	93	184	316	199
NM_026860	Gkn3	chr6	-	87333312	87338929	793	6	0	0	0	0	0	0	1	0	0	0	0	0	0	0	0	0.034154628	0	0	0	0	0	0	0	0	0	0	0	0	0	0	0	0	0	0	0	0	0	0	0	0	0	0
NM_026855	Arv1	chr8	+	127246038	127258023	1165	6	32	28	337	1286	956	161	192	560	9	0.587315142	0.974044226	3.487650555	22.89332377	14.56623889	15.12095307	6.557688584	11.19344624	2.779403386	23	9	8	20	52	7	12	160	8	28	22	48	220	238	49	486	72	221	307	56	243	135	54	161
NM_031367	H28	chr3	-	151421700	151425855	1296	4	0	63	0	0	0	0	0	0	0	0	2.191599509	0	0	0	0	0	0	0	0	0	28	35	0	0	0	0	0	0	0	0	0	0	0	0	0	0	0	0	0	0	0	0
NM_009833	Ccnt1	chr15	-	98373641	98398067	2175	9	2083	2220	3490	4298	4386	621	541	641	118	38.23054502	77.22779221	36.11839893	76.51283481	66.82795373	58.32367612	18.47765377	12.81249828	36.44106661	1540	543	958	1262	615	461	258	403	387	582	242	542	670	1028	310	1027	339	924	937	525	518	1008	634	764
NM_025747	4933411K20Rik	chr8	+	47254909	47280944	4523	4	15161	5959	31090	5209	2731	325	778	1683	15	278.2589021	207.2974837	321.7538747	92.73042264	41.61129541	30.52366302	26.57230062	33.6403036	4.632338976	10559	4602	2845	3114	4888	5321	2258	4102	3604	4225	2559	4133	680	1309	207	1506	306	1201	689	142	465	253	426	756
NM_019653	Wsb1	chr11	-	79052883	79068197	2490	9	1485	566	36003	43876	97198	7211	13427	7016	417	27.2550933	19.68960828	372.5990592	781.0789065	1480.972058	677.2496433	458.5941907	140.2378907	128.7790235	1253	232	369	197	5282	4210	4707	7897	3701	4572	1906	3728	6862	8821	3234	10533	4494	9932	15564	11598	21449	19525	16608	12454
NM_019652	Asna1	chr8	-	87541829	87549177	1253	7	276	138	3546	5806	9513	1734	3799	5338	167	5.065593099	4.800646543	36.69794917	103.3581942	144.9462663	162.8554821	129.7534319	106.6975286	51.57337393	244	32	87	51	448	383	273	646	478	543	175	600	901	1351	407	1269	526	1352	1920	1452	1909	1516	1499	1217
NM_001142743	Pcdh15	chr10	+	73284614	74107472	6338	35	2872	574	5368	245	39	20	14	2	0	52.71153398	19.96790663	55.55403021	4.361480811	0.594229411	1.878379263	0.478164793	0.039976594	0	2331	541	327	247	654	525	367	595	583	861	573	1210	19	187	4	11	6	18	9	3	7	7	4	9
NM_001142742	Pcdh15	chr10	+	73284614	74107472	6298	36	2872	574	5368	245	39	20	14	2	0	52.71153398	19.96790663	55.55403021	4.361480811	0.594229411	1.878379263	0.478164793	0.039976594	0	2331	541	327	247	654	525	367	595	583	861	573	1210	19	187	4	11	6	18	9	3	7	7	4	9
NM_001142741	Pcdh15	chr10	+	73284614	74097510	8969	31	2906	617	5443	245	40	20	14	3	0	53.33555632	21.46376027	56.33021357	4.361480811	0.609466062	1.878379263	0.478164793	0.059964891	0	2353	553	352	265	656	534	369	595	597	860	610	1222	19	187	4	11	6	18	9	3	7	8	4	9
NM_001142740	Pcdh15	chr10	+	73284614	74097510	9034	32	2907	620	5448	245	40	20	14	3	0	53.35390992	21.56812215	56.38195913	4.361480811	0.609466062	1.878379263	0.478164793	0.059964891	0	2354	553	354	266	658	534	369	595	598	860	610	1224	19	187	4	11	6	18	9	3	7	8	4	9
NM_001142739	Pcdh15	chr10	+	73284614	74097510	8978	32	2906	617	5443	245	40	20	14	3	0	53.33555632	21.46376027	56.33021357	4.361480811	0.609466062	1.878379263	0.478164793	0.059964891	0	2353	553	352	265	656	534	369	595	597	860	610	1222	19	187	4	11	6	18	9	3	7	8	4	9
NM_001083957	Car1	chr3	-	14766213	14778460	1184	7	110	0	158	0	0	0	0	0	0	2.0188958	0	1.635159608	0	0	0	0	0	0	66	44	0	0	32	62	2	1	28	31	0	2	0	0	0	0	0	0	0	0	0	0	0	0
NM_001083188	Lig1	chr7	+	13864613	13896776	3169	28	1032	763	801	1612	3356	1477	4287	8769	589	18.94091333	26.54270516	8.289638264	28.69676354	51.13420263	138.7183086	146.4208904	175.2773751	181.8965105	780	252	357	406	175	172	29	58	26	110	78	153	269	229	154	426	212	322	645	500	689	466	518	538
NM_007384	Accn1	chr11	-	80693666	80966405	3022	10	0	0	4	0	0	0	0	0	0	0	0	0.041396446	0	0	0	0	0	0	0	0	0	0	0	0	4	0	0	0	0	0	0	0	0	0	0	0	0	0	0	0	0	0
NM_001081386	Cdh19	chr1	-	112785771	112873949	3054	12	100	28	450	3	0	1	0	1	0	1.835359818	0.974044226	4.657100148	0.053405887	0	0.093918963	0	0.019988297	0	96	4	15	13	106	84	50	49	94	37	22	8	0	0	0	0	0	3	0	0	0	0	0	0
NM_022416	Stk32b	chr5	-	37838064	38108392	3439	12	1417	692	4604	13	2	0	1	94	7	26.00704863	24.0728073	47.64730907	0.231425512	0.030473303	0	0.034154628	1.878899904	2.161758189	1168	249	490	202	339	560	329	326	673	860	456	1061	2	0	0	0	0	11	0	1	0	1	0	0
NM_029324	1700018C11Rik	chr4	-	63268124	63283463	671	5	0	0	31	0	0	0	0	0	0	0	0	0.320822455	0	0	0	0	0	0	0	0	0	0	0	4	0	1	1	25	0	0	0	0	0	0	0	0	0	0	0	0	0	0
NM_029299	Spata19	chr9	+	27204405	27209295	696	7	10	0	78	0	0	0	0	0	0	0.183535982	0	0.807230692	0	0	0	0	0	0	8	2	0	0	31	8	13	16	7	1	1	1	0	0	0	0	0	0	0	0	0	0	0	0
NM_134094	Ncald	chr15	-	37295929	37722162	3707	7	1014	772	3573	13	10	46	4	0	0	18.61054856	26.8557908	36.97737518	0.231425512	0.152366516	4.320272305	0.136618512	0	0	756	258	316	456	392	471	189	316	424	524	446	811	3	2	0	3	3	2	1	5	1	1	1	1
NM_170669	Rps15a	chr7	-	125247889	125259661	5134	5	23	24	122	1074	1508	93	147	1300	61	0.422132758	0.834895051	1.262591596	19.11930772	22.97687055	8.734463573	5.020730322	25.98478591	18.8381785	21	2	11	13	28	5	15	20	21	7	9	17	120	488	67	230	76	93	135	462	362	269	180	100
NM_170599	Igsf11	chr16	+	38902457	39027270	3412	7	2735	29	3825	226	44	13	40	123	0	50.19709103	1.00883152	39.58535126	4.023243524	0.670412669	1.220946521	1.366185122	2.458560513	0	2471	264	7	22	482	475	296	382	567	518	345	760	16	139	7	16	10	38	8	4	4	11	8	9
NM_170598	Rbm12	chr2	-	155920617	155937701	3720	3	585	469	3326	2897	6266	670	1852	4214	419	10.73685494	16.31524079	34.42114465	51.57228535	95.47285866	62.92570531	63.25437113	84.23068294	129.3966687	385	200	259	210	558	521	418	739	427	126	233	304	441	480	198	428	259	1091	1188	926	1390	1251	760	751
NM_170597	Creg2	chr1	-	39675250	39708027	5799	4	1	21	3	3	20	1	7	46	0	0.018353598	0.73053317	0.031047334	0.053405887	0.304733031	0.093918963	0.239082396	0.919461655	0	0	1	4	17	2	0	1	0	0	0	0	0	1	0	1	1	0	0	0	2	0	1	1	16
NM_022891	Rpl23	chr11	-	97638839	97643753	1062	5	21	41	796	3573	6916	1007	2206	7099	422	0.385425562	1.426279045	8.237892706	63.606412	105.3766822	94.57639589	75.34510946	141.8969194	130.3231365	16	5	25	16	90	50	117	212	91	119	45	72	572	917	278	759	279	768	1597	1376	1306	1112	723	802
NM_016873	Wisp2	chr2	+	163646569	163658880	1772	5	1	0	0	2	29	3	2	0	0	0.018353598	0	0	0.035603925	0.441862895	0.281756889	0.068309256	0	0	1	0	0	0	0	0	0	0	0	0	0	0	0	0	0	2	0	0	0	21	1	4	2	1
NM_015763	Lpin1	chr12	-	16542474	16596576	5581	21	525	130	529	157	506	39	303	460	49	9.635639046	4.522348192	5.474679952	2.794908112	7.709745688	3.662839563	10.3488523	9.194616552	15.13230732	464	61	56	74	110	80	21	61	29	12	72	144	22	15	10	74	15	21	19	223	14	188	38	24
NM_016871	Tomm40	chr7	-	20286661	20300778	1568	10	1	36	863	8979	10872	1850	4108	9548	500	0.018353598	1.252342576	8.931283173	159.8438212	165.6528757	173.7500818	140.307212	190.8482583	154.4112992	0	1	24	12	96	112	73	116	76	83	83	224	1248	1824	696	2118	750	2343	1845	1292	1906	1927	2482	1420
NM_023712	Spns1	chr7	-	133513575	133521448	2701	12	227	102	4469	25879	30370	4136	11935	2753	325	4.166266788	3.548303966	46.25017903	460.6969874	462.7371078	388.4488316	407.6354857	55.02778123	100.3673445	111	116	47	55	559	412	519	868	496	708	364	543	3743	5973	2141	5601	1947	6474	5893	3926	5586	5108	5141	4716
NR_027371	Arhgap1	chr2	+	91490274	91512475	2950	14	2048	1596	2239	3674	5889	796	1456	1506	115	37.58816908	55.52052089	23.17166051	65.40441021	89.72864103	74.75949467	49.72913843	30.10237506	35.51459882	1725	323	522	1074	233	245	277	358	248	234	204	440	557	971	253	763	323	807	1637	626	1080	715	1128	703
NR_028098	Rabggtb	chr3	-	153570252	153573931	1260	7	375	227	749	8332	15589	2414	4239	21536	476	6.882599319	7.89671569	7.751484469	148.3259515	237.5241611	226.720377	144.7814683	430.467961	146.9995568	314	61	98	129	216	73	57	113	9	93	57	131	1304	1696	630	1602	656	2444	2208	2064	3874	3141	2060	2242
NM_001081302	Trio	chr15	-	27660403	27955603	11497	57	1434	292	2895	333	133	397	299	898	72	26.3190598	10.15788979	29.96067762	5.928053511	2.026474657	37.28582837	10.21223378	17.94949057	22.23522708	1171	263	152	140	589	561	191	308	250	294	291	411	23	125	11	27	24	123	24	17	30	35	14	13
NM_009566	Zfp92	chrX	+	70656441	70672326	5749	6	1543	452	2209	56	7	3	3	1	0	28.319602	15.72385679	22.86118717	0.9969099	0.106656561	0.281756889	0.102463884	0.019988297	0	1039	504	211	241	337	429	141	234	270	226	188	384	2	2	0	51	1	0	2	0	1	2	0	2
NM_021452	Kcnmb4	chr10	-	115854923	115910579	1005	3	0	0	0	1	0	0	0	0	0	0	0	0	0.017801962	0	0	0	0	0	0	0	0	0	0	0	0	0	0	0	0	0	0	0	0	1	0	0	0	0	0	0	0	0
NM_021439	Chst11	chr10	+	82448241	82658636	5519	3	508	5	2505	96	17	39	7	3	1	9.323627877	0.173936469	25.92452416	1.7089884	0.259023076	3.662839563	0.239082396	0.059964891	0.308822598	380	128	3	2	252	319	118	389	376	401	213	437	19	31	0	15	6	25	3	3	5	2	3	1
NM_028966	Samd4	chr14	+	47502639	47725492	6856	12	170	23	204	18	12	2	4	68	2	3.120111691	0.800107757	2.111218734	0.320435325	0.182839819	0.187837926	0.136618512	1.359204186	0.617645197	127	43	14	9	36	68	14	2	11	8	27	38	0	1	1	7	2	7	0	0	9	2	0	1
NM_028967	Batf2	chr19	+	6164457	6172475	1371	3	2	7	3	0	0	1	0	0	0	0.036707196	0.243511057	0.031047334	0	0	0.093918963	0	0	0	0	2	7	0	0	0	0	0	3	0	0	0	0	0	0	0	0	0	0	0	0	0	0	0
NM_028965	Snx11	chr11	-	96628862	96638869	2581	9	6414	6104	4124	2726	1140	167	554	1438	41	117.7199787	212.3416413	42.67973558	48.52814976	17.36978278	15.68446685	18.92166394	28.74317087	12.66172653	3800	2614	1986	4118	547	550	373	554	557	637	335	571	349	529	143	767	222	716	145	119	194	250	83	349
NM_020017	Magea3	chrX	-	151383005	151384112	1107	1	0	1	0	0	1	0	0	0	0	0	0.034787294	0	0	0.015236652	0	0	0	0	0	0	1	0	0	0	0	0	0	0	0	0	0	0	0	0	0	0	0	0	0	1	0	0
NM_029066	Wbp2nl	chr15	+	82129413	82144988	1318	6	3	6	48	258	63	12	12	0	0	0.055060795	0.208723763	0.496757349	4.592906324	0.959909048	1.127027558	0.409855537	0	0	2	1	2	4	2	8	0	18	5	2	2	11	9	46	6	160	32	5	12	4	7	3	30	7
NM_028964	Snx29	chr16	+	11405740	11755565	1622	14	194	51	103	64	8	4	9	0	0	3.560598048	1.774151983	1.065958478	1.1393256	0.121893212	0.375675853	0.307391652	0	0	141	53	20	31	13	3	1	39	12	14	5	16	5	0	17	39	2	1	2	2	0	1	3	0
NM_080458	Bsnd	chr4	-	106156062	106164848	2714	4	0	0	0	0	0	0	0	1	0	0	0	0	0	0	0	0	0.019988297	0	0	0	0	0	0	0	0	0	0	0	0	0	0	0	0	0	0	0	0	0	0	0	0	0
NM_080456	Mrps6	chr16	+	92058580	92112472	780	3	174	92	3871	7633	7674	1083	2930	2906	187	3.193526084	3.200431028	40.06141039	135.8823797	116.9260641	101.7142371	100.0730602	58.08599065	57.7498259	121	53	48	44	388	358	437	827	339	543	447	532	969	1858	521	1546	678	2061	2138	1342	1055	1501	960	678
NM_001081088	Lrp2	chr2	-	69262391	69424124	15467	79	10	28	217	726	865	3381	303	4296	374	0.183535982	0.974044226	2.245757183	12.92422477	13.1797036	317.5400144	10.3488523	85.86972328	115.4996518	4	6	24	4	44	7	11	11	10	30	30	74	125	90	83	215	109	104	133	85	290	109	150	98
NM_011702	Vip	chr10	-	4698926	4707323	1527	7	3	0	4	0	1	0	0	0	0	0.055060795	0	0.041396446	0	0.015236652	0	0	0	0	0	3	0	0	0	1	0	0	2	1	0	0	0	0	0	0	0	0	0	0	0	0	1	0
NM_011700	Vill	chr9	+	118961895	118980643	2663	19	0	0	11	145	485	60	168	167	2	0	0	0.113840226	2.581284562	7.389776006	5.635137789	5.737977511	3.338045574	0.617645197	0	0	0	0	1	9	0	0	1	0	0	0	26	43	18	27	8	23	248	33	145	15	20	24
NM_011674	Ugt8a	chr3	-	125568260	125641468	3599	6	371	78	1082	32	5	5	6	337	1	6.809184926	2.713408915	11.19773858	0.5696628	0.076183258	0.469594816	0.204927768	6.736056039	0.308822598	305	66	60	18	271	368	75	246	21	38	19	44	3	13	0	2	14	0	3	0	1	1	0	0
NM_011675	Uck1	chr2	-	32110521	32115625	1951	7	0	0	3	15	40	16	64	143	7	0	0	0.031047334	0.267029437	0.609466062	1.50270341	2.185896195	2.85832645	2.161758189	0	0	0	0	2	0	0	0	0	0	1	0	3	7	1	0	4	0	13	9	2	8	0	8
NM_011666	Uba3	chr6	-	97133809	97155636	2443	18	5757	609	18959	3166	2433	980	2281	6743	377	105.6616647	21.18546192	196.2088038	56.36101326	37.07077324	92.04058389	77.90670657	134.7810857	116.4261196	5360	397	435	174	3701	3986	1200	1935	1934	2008	1400	2795	445	803	121	258	248	1291	430	301	190	435	676	401
NM_011667	Ube1y1	chrY	+	155155	180667	3981	26	0	0	0	0	0	0	0	7	0	0	0	0	0	0	0	0	0.139918078	0	0	0	0	0	0	0	0	0	0	0	0	0	0	0	0	0	0	0	0	0	0	0	0	0
NM_027251	2010107G23Rik	chr10	-	61570403	61573761	1731	4	85928	25919	170086	15961	3438	818	1005	433	15	1577.087985	901.6518677	1760.238968	284.1371234	52.38360806	76.82571186	34.32540118	8.654932537	4.632338976	66647	19281	13353	12566	24971	26333	12202	18621	21075	26132	14917	25835	2364	4587	495	1670	1290	5555	657	517	528	636	389	711
NM_027256	Ints4	chr7	+	104629465	104689907	3243	23	2638	709	5254	5005	6419	871	2586	3433	250	48.41679201	24.6641913	54.37423151	89.09882229	97.80406635	81.8034169	88.32386812	68.61982309	77.2056496	1730	908	494	215	673	662	465	793	727	605	484	845	691	1425	312	934	441	1202	1197	673	1847	654	917	1131
NM_027257	Obfc2b	chr10	-	127838450	127846852	1052	7	309	246	1875	1044	1245	231	741	2878	193	5.671261839	8.557674272	19.40458395	18.58524885	18.96963119	21.69528049	25.30857938	57.52631834	59.60276149	203	106	78	168	254	227	123	166	251	385	158	311	102	273	28	322	52	267	195	86	215	323	308	118
NM_027249	Tlcd2	chr11	+	75281580	75284146	1140	5	1	31	18	35	13	0	31	40	0	0.018353598	1.078406107	0.186284006	0.623068687	0.19807647	0	1.058793469	0.799531874	0	0	1	24	7	5	0	1	0	6	0	0	6	8	9	4	11	1	2	0	0	10	1	1	1
NM_025772	Dtnbp1	chr13	-	45017448	45097465	1310	10	524	343	833	1267	3030	357	912	942	16	9.617285448	11.93204177	8.62080983	22.55508648	46.16705422	33.52906984	31.14902077	18.82897563	4.941161574	387	137	102	241	100	109	76	69	103	163	70	143	134	332	84	399	111	207	660	428	838	464	261	379
NM_146426	Olfr469	chr7	-	114966036	114966981	945	1	0	0	1	0	0	0	0	0	0	0	0	0.010349111	0	0	0	0	0	0	0	0	0	0	0	0	0	0	0	0	0	1	0	0	0	0	0	0	0	0	0	0	0	0
NM_146424	Olfr888	chr9	+	37916272	37917217	945	1	0	0	0	0	0	0	0	0	0	0	0	0	0	0	0	0	0	0	0	0	0	0	0	0	0	0	0	0	0	0	0	0	0	0	0	0	0	0	0	0	0	0
NM_146425	Olfr470	chr7	-	114988300	114989245	945	1	0	0	1	0	0	0	0	0	0	0	0	0.010349111	0	0	0	0	0	0	0	0	0	0	0	0	0	0	0	0	1	0	0	0	0	0	0	0	0	0	0	0	0	0
NM_146423	Olfr887	chr9	+	37892422	37893352	930	1	0	0	0	0	0	0	0	0	0	0	0	0	0	0	0	0	0	0	0	0	0	0	0	0	0	0	0	0	0	0	0	0	0	0	0	0	0	0	0	0	0	0
NM_146419	Olfr883	chr9	+	37833392	37834322	930	1	0	0	0	0	0	0	0	1	0	0	0	0	0	0	0	0	0.019988297	0	0	0	0	0	0	0	0	0	0	0	0	0	0	0	0	0	0	0	0	0	0	0	0	0
NM_175519	Kctd8	chr5	-	69500523	69732948	2889	2	57	2	48	0	0	0	0	16	0	1.046155096	0.069574588	0.496757349	0	0	0	0	0.31981275	0	55	2	2	0	0	0	0	45	1	0	0	2	0	0	0	0	0	0	0	0	0	0	0	0
NM_175518	D730040F13Rik	chr4	-	56888884	56960301	6895	18	1156	861	660	241	303	136	728	157	27	21.2167595	29.95185995	6.830413551	4.290272961	4.616705422	12.77297899	24.86456922	3.138162606	8.338210157	1034	122	348	513	105	104	47	47	68	98	66	125	25	19	12	36	48	101	40	44	35	69	92	23
NM_146866	Olfr1008	chr2	+	85529587	85530529	942	1	0	1	0	0	0	0	0	0	0	0	0.034787294	0	0	0	0	0	0	0	0	0	1	0	0	0	0	0	0	0	0	0	0	0	0	0	0	0	0	0	0	0	0	0
NM_146867	Olfr131	chr17	-	38218976	38219921	945	1	0	0	0	0	0	0	0	0	0	0	0	0	0	0	0	0	0	0	0	0	0	0	0	0	0	0	0	0	0	0	0	0	0	0	0	0	0	0	0	0	0	0
NM_146863	Olfr770	chr10	-	128569886	128570822	936	1	0	0	0	0	0	0	0	0	0	0	0	0	0	0	0	0	0	0	0	0	0	0	0	0	0	0	0	0	0	0	0	0	0	0	0	0	0	0	0	0	0	0
NM_146862	Olfr763	chr10	+	128448342	128449272	930	1	0	0	0	0	0	0	0	0	0	0	0	0	0	0	0	0	0	0	0	0	0	0	0	0	0	0	0	0	0	0	0	0	0	0	0	0	0	0	0	0	0	0
NM_170704	Cd40	chr2	+	164881135	164897154	1678	9	5	76	97	2	0	0	0	9	0	0.091767991	2.643834328	1.00386381	0.035603925	0	0	0	0.179894672	0	0	5	49	27	1	15	2	22	29	13	12	3	0	2	0	0	0	0	0	0	0	0	0	0
NM_146697	Olfr1442	chr19	+	12748668	12749731	1063	1	0	0	4	0	0	0	0	0	0	0	0	0.041396446	0	0	0	0	0	0	0	0	0	0	0	0	0	0	0	1	3	0	0	0	0	0	0	0	0	0	0	0	0	0
NM_032542	Sval2	chr6	+	41810337	41814321	435	4	0	0	0	0	0	0	0	0	0	0	0	0	0	0	0	0	0	0	0	0	0	0	0	0	0	0	0	0	0	0	0	0	0	0	0	0	0	0	0	0	0	0
NM_032465	Cd96	chr16	-	46035769	46120361	2181	15	4	8	91	0	0	0	0	14	0	0.073414393	0.27829835	0.941769141	0	0	0	0	0.279836156	0	0	4	8	0	15	6	14	10	20	25	0	1	0	0	0	0	0	0	0	0	0	0	0	0
NM_022310	Hspa5	chr2	+	34627609	34632049	2616	8	947	572	25580	32312	26916	7929	14985	37409	4699	17.38085748	19.89833205	264.7302706	575.2170122	410.1097133	744.6834588	511.8071012	747.7421969	1451.15739	829	118	403	169	3505	3686	2090	4612	2737	3978	2066	2906	3919	5952	2544	10363	2334	7200	5635	4048	5869	3198	4884	3282
NM_008583	Men1	chr19	+	6335038	6340894	2980	9	103	196	1829	2515	3879	395	1195	3010	396	1.890420613	6.818309582	18.92852482	44.77193568	59.10297139	37.09799044	40.81478051	60.16477353	122.293749	83	20	123	73	137	228	157	91	305	378	236	297	377	568	292	632	233	413	963	352	1200	591	542	231
NM_144839	Ube2e2	chr14	-	19406090	19726141	1374	6	19	101	271	285	407	188	30	366	4	0.348718365	3.513516673	2.8046092	5.073559311	6.201317184	17.65676507	1.024638841	7.315716648	1.235290394	16	3	60	41	12	73	9	43	48	36	29	21	20	173	22	28	13	29	22	15	12	323	16	19
NM_144838	Sgtb	chr13	+	104899869	104931521	2705	11	265	12	560	146	309	24	48	137	2	4.863703519	0.417447525	5.795502407	2.599086524	4.708125331	2.254055116	1.639422146	2.738396669	0.617645197	243	22	10	2	77	105	67	94	31	144	18	24	17	12	7	24	11	75	211	13	8	11	57	9
NM_144836	Slc17a2	chr13	+	23898895	23915394	2974	12	71	27	82	0	0	0	0	0	0	1.303105471	0.939256932	0.848627138	0	0	0	0	0	0	59	12	19	8	35	0	12	2	10	0	14	9	0	0	0	0	0	0	0	0	0	0	0	0
NM_144834	Serpina10	chr12	-	104854884	104869615	1570	5	0	0	0	0	0	0	0	0	0	0	0	0	0	0	0	0	0	0	0	0	0	0	0	0	0	0	0	0	0	0	0	0	0	0	0	0	0	0	0	0	0	0
NM_175252	6720457D02Rik	chr13	-	62618156	62659959	2103	7	0	0	1	138	279	69	97	54	2	0	0	0.010349111	2.456670824	4.251025785	6.480408457	3.31299892	1.07936803	0.617645197	0	0	0	0	0	1	0	0	0	0	0	0	16	13	33	48	12	16	16	51	11	68	70	63
NM_146059	2410075B13Rik	chr15	-	75810302	75812715	2300	2	98	137	754	610	299	30	58	193	2	1.798652622	4.765859249	7.803230026	10.85919712	4.555758816	2.817568894	1.980968426	3.857741292	0.617645197	49	49	48	89	70	57	102	93	150	122	92	68	57	106	42	229	46	130	191	16	32	22	22	16
NM_009570	Zfy1	chrY	-	61649	133852	2785	9	0	1	64	0	0	0	0	0	0	0	0.034787294	0.662343132	0	0	0	0	0	0	0	0	0	1	2	1	2	0	12	44	2	1	0	0	0	0	0	0	0	0	0	0	0	0
NM_019913	Txn2	chr15	-	77745480	77759424	1282	4	6393	2633	27100	10785	16774	3465	7562	14710	850	117.3345532	91.59494454	280.46092	191.9941655	255.5795932	325.4292073	258.2772973	294.0278467	262.4992086	3424	2969	879	1754	3585	3693	1869	3091	3125	4378	2593	4766	1576	2777	889	2423	991	2129	3362	1867	3441	2845	2735	2524
NM_019875	Abcb9	chr5	-	124511865	124545807	3334	12	1585	904	4270	118	17	4	53	1	0	29.09045312	31.44771358	44.19070585	2.100631574	0.259023076	0.375675853	1.810195286	0.019988297	0	876	709	340	564	462	590	287	452	519	895	260	805	13	36	19	7	26	17	4	1	2	2	4	4
NM_010724	Psmb8	chr17	+	34335139	34338399	1223	6	0	303	12	0	0	0	6	181	0	0	10.54055002	0.124189337	0	0	0	0.204927768	3.61788173	0	0	0	151	152	7	0	0	0	1	0	0	4	0	0	0	0	0	0	0	0	0	0	0	0
NM_175541	Mum1l1	chrX	+	135744582	135772874	4523	6	0	9	1158	116	13	3	14	870	7	0	0.313085644	11.98427105	2.065027649	0.19807647	0.281756889	0.478164793	17.38981826	2.161758189	0	0	7	2	50	197	263	437	41	130	11	29	19	89	0	5	1	2	3	3	0	3	0	4
NM_175539	Dcaf12l2	chrX	-	41718633	41721514	2881	1	0	0	0	0	1	0	1	1	0	0	0	0	0	0.015236652	0	0.034154628	0.019988297	0	0	0	0	0	0	0	0	0	0	0	0	0	0	0	0	0	0	0	0	0	1	0	0	0
NM_175540	Eda2r	chrX	-	94529180	94572548	4743	8	1	1	25	19	7	0	146	1713	22	0.018353598	0.034787294	0.258727786	0.338237287	0.106656561	0	4.986575694	34.23995251	6.794097165	0	1	1	0	1	1	0	17	1	5	0	0	1	0	18	0	0	0	1	3	0	2	1	0
NM_175538	E130304F04Rik	chr13_random	+	66904	112693	4103	4	0	0	0	0	0	0	0	0	0	0	0	0	0	0	0	0	0	0	0	0	0	0	0	0	0	0	0	0	0	0	0	0	0	0	0	0	0	0	0	0	0	0
NM_175538	E130304F04Rik	chr13_random	+	260753	306603	4103	4	0	0	0	0	0	0	0	0	0	0	0	0	0	0	0	0	0	0	0	0	0	0	0	0	0	0	0	0	0	0	0	0	0	0	0	0	0	0	0	0	0	0
NM_009758	Bmpr1a	chr14	-	35224253	35315732	5481	13	2332	748	3548	6927	5841	967	3096	5535	214	42.80059096	26.02089575	36.71864739	123.3141942	88.99728175	90.81963737	105.7427284	110.6352231	66.08803606	2224	108	543	205	426	424	391	573	436	435	467	396	821	2554	288	1265	469	1530	1375	818	857	1083	842	866
NM_009798	Capzb	chr4	+	138748845	138847727	1636	9	225	435	7941	1796	3728	2328	6137	13066	806	4.129559591	15.1324728	82.18229395	31.97232464	56.80223701	218.6433462	209.6069523	261.1670867	248.9110143	184	41	170	265	966	1175	519	853	816	1128	663	1821	317	231	151	402	217	478	392	365	852	886	757	476
NR_003631	Gm6578	chr6	-	12049516	12059579	10063	1	850	194	1820	144	120	26	146	164	13	15.60055846	6.748734995	18.83538282	2.563482599	1.828398187	2.441893042	4.986575694	3.278080684	4.014693779	617	233	117	77	317	291	118	180	120	197	236	361	25	35	9	26	23	26	24	8	24	25	19	20
NR_003630	Gm6498	chr14	+	48818390	48848088	1599	3	0	0	5	0	0	0	2	15	3	0	0	0.051745557	0	0	0	0.068309256	0.299824453	0.926467795	0	0	0	0	0	0	0	4	0	0	0	1	0	0	0	0	0	0	0	0	0	0	0	0
NM_144909	Gckr	chr5	+	31599953	31629675	2014	19	1344	290	4728	257	26	17	16	29	0	24.66723596	10.0883152	48.93059889	4.575104361	0.396152941	1.596622374	0.546474049	0.579660609	0	885	459	94	196	786	766	237	624	548	652	422	693	15	46	9	12	13	162	7	4	4	4	1	6
NM_010855	Myh4	chr11	+	67051530	67073948	6016	39	0	1	0	0	0	0	1	23	0	0	0.034787294	0	0	0	0	0.034154628	0.459730828	0	0	0	1	0	0	0	0	0	0	0	0	0	0	0	0	0	0	0	0	0	0	0	0	0
NM_029431	Them4	chr3	+	94114053	94136454	1730	6	11	28	346	3279	3223	464	1355	544	29	0.20188958	0.974044226	3.580792558	58.37263502	49.10772797	43.5783989	46.279521	10.87363349	8.955855354	7	4	19	9	55	32	97	7	26	72	42	15	357	535	200	603	264	1320	448	344	614	395	932	490
NM_021892	Npvf	chr6	-	50600869	50604392	567	3	0	0	5	0	0	0	0	1	0	0	0	0.051745557	0	0	0	0	0.019988297	0	0	0	0	0	0	1	0	0	0	0	1	3	0	0	0	0	0	0	0	0	0	0	0	0
NM_021889	Syt9	chr7	+	114514303	114692169	3816	7	18	23	931	471	347	127	2242	994	263	0.330364767	0.800107757	9.635022751	8.384724335	5.287118091	11.92770832	76.57467607	19.86836707	81.22034338	4	14	16	7	42	41	16	123	153	386	70	100	82	36	33	99	34	187	58	40	70	45	51	83
NM_145375	Tm6sf1	chr7	+	89003907	89028954	2202	10	86	44	57	196	23	53	313	12	2	1.578409444	1.530640927	0.589899352	3.489184649	0.350442986	4.977705047	10.69039858	0.239859562	0.617645197	78	8	23	21	0	22	28	3	0	3	0	1	8	6	1	171	5	5	5	5	4	3	6	0
NM_033594	Pcdhga11	chr18	+	37915426	38001526	4713	4	9	0	88	137	443	16	64	1451	36	0.165182384	0	0.910721807	2.438868862	6.74983664	1.50270341	2.185896195	29.00301873	11.11761354	9	0	0	0	9	9	1	34	21	6	3	5	28	46	10	25	13	15	143	10	124	138	20	8
NM_178780	Ric3	chr7	-	116190246	116226838	1920	5	16	10	28	30	187	8	7	2	0	0.293657571	0.347872938	0.28977512	0.534058875	2.849253841	0.751351705	0.239082396	0.039976594	0	16	0	4	6	1	3	0	8	15	0	1	0	2	6	10	3	4	5	5	4	2	2	0	174
NM_175360	Obfc1	chr19	-	47575537	47611510	1878	10	25	44	256	1827	1825	131	486	1077	17	0.458839955	1.530640927	2.649372529	32.52418548	27.80688909	12.30338417	16.59914923	21.52739571	5.249984173	11	14	24	20	59	23	17	41	26	36	28	26	260	352	197	527	133	358	371	146	228	367	551	162
NM_172909	Cd163l1	chr7	+	147404165	147417044	3454	14	0	0	0	0	0	0	1	0	0	0	0	0	0	0	0	0.034154628	0	0	0	0	0	0	0	0	0	0	0	0	0	0	0	0	0	0	0	0	0	0	0	0	0	0
NM_181326	Zfp521	chr18	-	13846724	14002918	1770	5	9	0	119	212	21	12	10	210	1	0.165182384	0	1.231544261	3.774016049	0.319969683	1.127027558	0.34154628	4.197542339	0.308822598	6	3	0	0	68	28	0	0	0	15	5	3	102	5	1	9	49	46	6	5	3	0	2	5
NM_001166370	Trmt112	chr19	+	6984187	6985513	1029	4	2933	2724	3869	1112	990	195	551	559	112	53.83110347	94.76058828	40.04071216	19.79578229	15.08428504	18.31419781	18.81920005	11.17345794	34.58813102	1970	963	1409	1315	579	578	197	274	416	601	520	704	86	362	89	232	119	224	118	96	256	243	166	111
NM_175356	Pi4kb	chr3	+	94778652	94810765	3692	11	109	105	1197	3761	2649	426	1284	1162	49	2.000542202	3.652665848	12.38788639	66.95318095	40.36188998	40.0094783	43.85454241	23.22640094	15.13230732	75	34	63	42	133	234	113	163	171	130	84	169	485	1137	304	881	242	712	286	474	570	631	321	367
NM_175357	Crbn	chr6	-	106728238	106750068	4040	11	4417	1794	11335	3377	5260	398	2179	6174	423	81.06784318	62.40840506	117.3071782	60.11722735	80.1447872	37.37974733	74.4229345	123.4077448	130.6319591	3545	872	1043	751	1906	1949	672	1292	1493	1517	939	1567	550	1215	236	605	250	521	611	783	880	817	1354	815
NM_007903	Edn3	chr2	+	174586273	174609543	2963	5	0	0	2	35	38	3	5	0	0	0	0	0.020698223	0.623068687	0.578992759	0.281756889	0.17077314	0	0	0	0	0	0	0	0	0	0	0	0	2	0	10	4	2	4	13	2	2	7	19	3	1	6
NM_001085493	2310030N02Rik	chr4	-	10978194	11003351	1079	9	4	7	11	899	849	245	1117	699	188	0.073414393	0.243511057	0.113840226	16.00396428	12.93591717	23.01014597	38.15071952	13.9718195	58.0586485	1	3	4	3	2	2	0	3	1	0	3	0	60	235	41	321	72	170	163	68	212	298	53	55
NM_001085502	Nt5c1a	chr4	+	122878795	122893450	1103	6	0	0	0	0	0	0	0	1	0	0	0	0	0	0	0	0	0.019988297	0	0	0	0	0	0	0	0	0	0	0	0	0	0	0	0	0	0	0	0	0	0	0	0	0
NM_001085491	1700125D06Rik	chr4	+	129168433	129169200	558	3	3	50	5	17	3	1	2	11	0	0.055060795	1.739364689	0.051745557	0.302633362	0.045709955	0.093918963	0.068309256	0.219871265	0	3	0	16	34	0	0	0	0	0	0	5	0	4	3	0	6	0	4	0	0	0	3	0	0
NM_001085501	Ppp1r3d	chr2	-	178145911	178149177	3266	1	17615	3277	5149	547	344	24	36	2	0	323.298632	113.9979617	53.28757481	9.737673485	5.241408136	2.254055116	1.22956661	0.039976594	0	13857	3758	1885	1392	659	820	208	178	1002	857	617	808	32	37	28	85	50	315	37	19	224	17	23	24
NM_001085500	Cisd3	chr11	+	97547265	97549939	742	3	4	25	6	9	3	22	4	355	5	0.073414393	0.869682345	0.062094669	0.160217662	0.045709955	2.066217189	0.136618512	7.095845383	1.544112992	1	3	15	10	1	2	0	0	1	0	0	2	0	1	0	3	1	4	1	0	0	2	0	0
NM_001099349	Gm14308	chr2	-	175247800	175261277	1628	5	0	0	0	0	0	0	0	0	0	0	0	0	0	0	0	0	0	0	0	0	0	0	0	0	0	0	0	0	0	0	0	0	0	0	0	0	0	0	0	0	0	0
NM_080728	Myh7	chr14	-	55589524	55613386	6054	41	0	6	15	23	5	1	2	8	0	0	0.208723763	0.155236672	0.409445137	0.076183258	0.093918963	0.068309256	0.159906375	0	0	0	0	6	0	0	1	0	1	3	10	0	0	17	3	0	2	1	0	1	0	1	0	3
NM_133903	Spon2	chr5	-	33556166	33560887	2237	6	0	0	0	23	2	0	35	17	0	0	0	0	0.409445137	0.030473303	0	1.195411981	0.339801046	0	0	0	0	0	0	0	0	0	0	0	0	0	1	1	1	1	0	19	0	0	0	1	0	1
NM_178653	Sccpdh	chr1	+	181598361	181617315	1922	12	14	6	39	518	232	146	2801	283	434	0.256950375	0.208723763	0.403615346	9.221416573	3.534903161	13.71216862	95.66711315	5.656688009	134.0290077	8	6	6	0	1	6	3	14	1	0	8	6	139	66	25	61	47	180	42	24	31	35	44	56
NM_178651	Slc30a9	chr5	+	67698195	67747384	3411	18	234	197	549	346	799	403	426	3546	201	4.294741975	6.853096876	5.681662181	6.159479023	12.17408459	37.84934215	14.54987155	70.87850064	62.07334228	157	77	78	119	63	92	29	94	101	35	37	98	44	68	42	58	37	97	196	313	121	80	45	44
NM_207527	4930504O13Rik	chr11	-	58259650	58266425	549	4	0	0	0	0	0	0	1	0	0	0	0	0	0	0	0	0.034154628	0	0	0	0	0	0	0	0	0	0	0	0	0	0	0	0	0	0	0	0	0	0	0	0	0	0
NM_023191	Wdr61	chr9	-	54564961	54582335	1202	11	646	1123	648	3862	6722	1201	4559	8881	923	11.85642443	39.06613092	6.706224213	68.75117916	102.4207718	112.7966747	155.7109492	177.5160643	285.0432583	539	107	335	788	90	148	24	49	102	39	53	143	630	784	384	953	340	771	1129	864	840	1691	761	1437
NM_019637	Styx	chr14	+	45970860	45996559	4258	11	0	0	6	0	2	1	1	10	1	0	0	0.062094669	0	0.030473303	0.093918963	0.034154628	0.199882969	0.308822598	0	0	0	0	2	2	0	0	1	1	0	0	0	0	0	0	0	0	1	0	0	0	1	0
NM_001100449	Taf4b	chr18	+	14941753	15058868	5149	15	1247	663	14380	10270	6632	804	1341	1564	106	22.88693693	23.06397578	148.8202225	182.8261548	101.0494731	75.51084637	45.80135621	31.26169628	32.73519543	943	304	482	181	1287	1765	1729	2434	1751	2223	1079	2112	1554	2913	662	2425	535	2181	1482	539	1393	954	1152	1112
NM_029250	Etnk1	chr6	+	143115749	143157064	6431	8	2787	1834	389	17153	22556	2784	4387	6357	422	51.15147814	63.79989681	4.02580435	305.3570627	343.6779125	261.4703934	149.8363532	127.0656031	130.3231365	2513	274	915	919	9	7	60	68	15	84	75	71	1750	3691	1549	5615	958	3590	3503	2780	5123	4874	3171	3105
NM_011698	Lin7b	chr7	-	52623260	52625934	716	6	0	0	28	17	11	1	0	0	0	0	0	0.28977512	0.302633362	0.167603167	0.093918963	0	0	0	0	0	0	0	2	3	1	4	0	2	16	0	1	14	1	0	0	1	5	3	0	0	1	2
NM_013625	Pafah1b1	chr11	-	74487451	74537886	5516	11	7256	2328	16493	7272	10802	2231	8855	15322	1112	133.1737084	80.98481994	170.687895	129.4558713	164.5863101	209.5332068	302.4392313	306.2606844	343.4107294	6309	947	1543	785	2331	2208	1158	1889	1697	2569	1220	3421	1060	1576	438	1805	559	1834	1948	1723	2399	1935	1032	1765
NM_013623	Orm3	chr4	+	63017195	63020545	773	6	0	0	0	0	0	0	0	0	0	0	0	0	0	0	0	0	0	0	0	0	0	0	0	0	0	0	0	0	0	0	0	0	0	0	0	0	0	0	0	0	0	0
NM_138666	Nlgn1	chr3	-	25330762	26230831	5630	8	2511	893	6391	295	35	13	18	2	0	46.08588504	31.06505335	66.14117121	5.251578936	0.533282805	1.220946521	0.614783305	0.039976594	0	1993	518	415	478	798	1055	564	532	1028	1174	494	746	34	86	10	84	24	57	6	5	5	9	4	6
NM_138663	Pcdha12	chr18	+	37179883	37347311	5254	4	89	7	1210	1	0	0	0	250	0	1.633470238	0.243511057	12.52242484	0.017801962	0	0	0	4.997074213	0	70	19	3	4	65	104	76	80	12	37	256	580	0	0	0	0	0	1	0	0	0	0	0	0
NM_133688	Lyrm5	chr6	+	145159666	145165062	1386	3	1	0	21	1030	1704	356	510	1172	100	0.018353598	0	0.21733134	18.33602137	25.96325426	33.43515088	17.4188603	23.42628391	30.88225984	0	1	0	0	0	0	0	0	1	20	0	0	121	131	57	267	113	341	83	52	307	258	301	703
NM_138661	Pcdha9	chr18	+	37157533	37347311	5341	4	86	7	1209	1	0	0	0	250	0	1.578409444	0.243511057	12.51207573	0.017801962	0	0	0	4.997074213	0	67	19	3	4	65	104	76	79	12	37	256	580	0	0	0	0	0	1	0	0	0	0	0	0
NM_138660	Casc3	chr11	+	98671121	98695121	3742	14	99	190	1261	7384	7650	885	2072	4787	164	1.81700622	6.60958582	13.05022953	131.4496911	116.5603844	83.11828239	70.7683893	95.68397703	50.64690614	92	7	90	100	91	73	348	390	109	85	75	90	989	2693	437	1183	526	1556	1472	1241	1344	1190	1154	1249
NM_138657	Socs7	chr11	+	97223864	97259856	7015	10	17486	16093	18624	12611	8959	1286	1208	778	70	320.9310178	559.8319189	192.7418515	224.500549	136.5051613	120.7797866	41.25879068	15.55089495	21.61758189	14025	3461	9073	7020	2407	2459	1449	2404	2161	2853	1772	3119	1943	4379	590	2296	881	2522	1299	1224	1246	1509	2349	1332
NM_138655	Tmc2	chr2	+	130020929	130090181	3216	20	3	2	71	30	4	4	2	33	0	0.055060795	0.069574588	0.734786912	0.534058875	0.060946606	0.375675853	0.068309256	0.659613796	0	3	0	0	2	0	8	6	2	0	11	0	44	3	2	1	8	7	9	1	1	0	0	1	1
NM_146194	Picalm	chr7	+	97278741	97357442	3659	21	3581	411	10389	3619	6916	1252	3462	6043	477	65.72423509	14.29757775	107.5169188	64.42530227	105.3766822	117.5865419	118.2433223	120.7892779	147.3083794	3359	222	304	107	1619	1435	664	1243	1239	1455	953	1781	500	929	226	638	316	1010	1167	983	1084	2659	550	473
NM_018873	Srcin1	chr11	-	97370653	97436440	6965	20	2	4	11	43	261	16	17	69	0	0.036707196	0.139149175	0.113840226	0.765484387	3.976766057	1.50270341	0.580628677	1.379192483	0	2	0	4	0	2	2	0	3	1	2	1	0	7	8	3	5	14	6	171	10	9	10	31	30
NM_018868	Nop58	chr1	+	59741849	59768354	1976	15	2018	1140	12001	21459	27109	4053	11267	15666	1656	37.03756113	39.65751492	124.1996864	382.0123132	413.0503871	380.6535576	384.8201942	313.1366585	511.410223	1668	350	798	342	1829	1579	1103	2085	1148	1942	646	1669	3202	4435	1599	4633	1644	5946	3750	2991	4621	4920	5357	5470
NM_001081365	0610010O12Rik	chr18	+	36508277	36553024	595	3	172	169	259	671	2335	361	707	185	112	3.156818888	5.87905265	2.680419863	11.94511683	35.57758139	33.9047457	24.14732203	3.697834918	34.58813102	140	32	73	96	17	17	62	70	14	15	11	53	102	109	81	208	83	88	282	485	440	463	292	373
NM_028132	Pgm2	chr4	+	99602055	99659899	2334	11	16	11	145	118	53	229	18	1212	10	0.293657571	0.382660232	1.500621159	2.100631574	0.807542533	21.50744256	0.614783305	24.22581578	3.088225984	10	6	5	6	12	12	5	15	3	15	15	68	5	5	33	13	13	49	4	25	5	2	9	8
NM_008540	Smad4	chr18	-	73798666	73863395	3341	12	8601	5942	4006	12115	15224	1702	3200	6143	586	157.859298	206.7060997	41.45854043	215.6707756	231.9627833	159.8500753	109.2948097	122.7881076	180.9700427	7753	848	3284	2658	693	514	279	419	367	550	433	751	2887	4242	727	1690	1130	1439	3704	1916	2234	3306	2206	1858
NM_007593	Cetn1	chr18	-	9618416	9619467	1051	1	0	2	89	31	23	1	6	53	0	0	0.069574588	0.921070918	0.551860837	0.350442986	0.093918963	0.204927768	1.059379733	0	0	0	1	1	10	18	4	15	5	19	6	12	6	8	4	7	3	3	1	8	2	11	0	1
NM_010168	F2	chr2	-	91465476	91476571	1988	14	163	34	63	190	354	29	25	4	0	2.991636504	1.182767989	0.651994021	3.382372874	5.393774652	2.723649931	0.853865701	0.079953187	0	129	34	33	1	6	0	5	0	16	25	7	4	15	16	39	84	24	12	13	8	10	13	216	94
NM_008646	Cpamd8	chr6	+	121956815	122035985	4544	35	0	1	0	0	0	0	0	0	0	0	0.034787294	0	0	0	0	0	0	0	0	0	1	0	0	0	0	0	0	0	0	0	0	0	0	0	0	0	0	0	0	0	0	0
NM_009398	Tnfaip6	chr2	+	51893632	51912201	1601	6	0	0	103	19	2	1	0	0	1	0	0	1.065958478	0.338237287	0.030473303	0.093918963	0	0	0.308822598	0	0	0	0	8	19	0	28	2	46	0	0	11	0	2	1	5	0	0	0	0	2	0	0
NM_001127188	Zfp534	chr4	-	147047611	147076662	2884	4	9	0	27	3	9	1	28	92	9	0.165182384	0	0.279426009	0.053405887	0.137129864	0.093918963	0.956329585	1.83892331	2.779403386	9	0	0	0	2	4	1	4	5	6	2	3	0	0	0	1	0	2	3	2	0	1	2	1
NM_178626	Cdc42se2	chr11	-	54530916	54601205	3138	6	96561	42834	151402	28466	10234	2021	4365	6296	372	1772.241794	1490.078942	1566.87617	506.7506644	155.931892	189.8102245	149.0849514	125.846317	114.8820066	74966	21595	17205	25629	21263	21087	11455	18179	19330	23584	13400	23104	3431	6941	1131	4431	2231	10301	1564	1604	1936	1592	1503	2035
NM_178625	Tmem209	chr6	-	30431232	30459706	3403	15	14367	6900	4033	4877	4910	903	3030	4843	347	263.6861451	240.0323271	41.73796644	86.82017109	74.81195915	84.80882372	103.488523	96.80332166	107.1614416	12143	2224	3468	3432	357	396	306	499	577	669	373	856	474	1170	442	975	344	1472	1269	254	914	790	990	693
NM_133249	Ppargc1b	chr18	-	61457789	61560085	3656	12	1444	502	610	65	21	87	38	12	61	26.50259578	17.46322148	6.312957979	1.157127562	0.319969683	8.170949794	1.297875866	0.239859562	18.8381785	1078	366	136	366	50	166	49	115	71	73	51	35	8	3	1	43	3	7	1	6	8	4	0	2
NM_019995	Fam48a	chr3	+	54497026	54520759	1968	20	231	113	1590	965	825	91	207	541	3	4.23968118	3.930964198	16.45508719	17.17889381	12.57023754	8.546625647	7.070008005	10.8136686	0.926467795	196	35	78	35	352	201	168	211	132	121	88	317	78	86	59	225	34	483	103	136	73	272	76	165
NM_016704	C6	chr15	+	4677209	4754045	2841	16	0	0	0	0	1	0	0	0	0	0	0	0	0	0.015236652	0	0	0	0	0	0	0	0	0	0	0	0	0	0	0	0	0	0	0	0	0	0	0	0	0	1	0	0
NM_001168405	Ankrd55	chr13	+	113078658	113134849	1556	6	0	0	0	0	0	0	0	1	0	0	0	0	0	0	0	0	0.019988297	0	0	0	0	0	0	0	0	0	0	0	0	0	0	0	0	0	0	0	0	0	0	0	0	0
NM_001168403	Ankrd55	chr13	+	113078658	113174210	2887	12	0	0	4	0	0	0	0	2	1	0	0	0.041396446	0	0	0	0	0.039976594	0.308822598	0	0	0	0	2	1	0	0	0	0	0	1	0	0	0	0	0	0	0	0	0	0	0	0
NM_029394	Snx24	chr18	+	53405315	53550479	1882	7	1	13	69	20	9	92	2	169	36	0.018353598	0.452234819	0.714088689	0.35603925	0.137129864	8.64054461	0.068309256	3.378022168	11.11761354	0	1	9	4	34	1	0	1	33	0	0	0	6	0	2	2	4	6	0	3	1	0	4	1
NM_178803	Aebp2	chr6	+	140571183	140604002	5932	8	6237	2008	16133	13961	24029	2504	8462	3596	180	114.4713919	69.85288593	166.9622149	248.5331984	366.1215003	235.1730837	289.0164625	71.87791548	55.58806771	4945	1292	768	1240	1884	2319	1490	2106	2151	2007	1606	2570	2126	3012	1045	2963	1196	3619	4172	2819	5013	4267	3940	3818
NM_178802	Trim65	chr11	-	115986021	115992442	3050	6	17	5	9	1	2	0	2	0	0	0.312011169	0.173936469	0.093142003	0.017801962	0.030473303	0	0.068309256	0	0	17	0	5	0	1	0	3	3	0	2	0	0	0	0	0	0	0	1	0	2	0	0	0	0
NM_008723	Npm3	chr19	-	45822223	45824053	860	6	3	0	8	12	11	2	15	39	5	0.055060795	0	0.082792892	0.21362355	0.167603167	0.187837926	0.512319421	0.779543577	1.544112992	1	2	0	0	2	1	0	1	2	2	0	0	1	2	0	2	1	6	4	1	4	0	1	1
NM_008037	Fosl2	chr5	+	32438844	32460207	5858	4	20	32	133	74	39	122	16	15	53	0.367071964	1.113193401	1.376431822	1.317345225	0.594229411	11.4581135	0.546474049	0.299824453	16.36759772	20	0	19	13	36	11	31	20	11	5	0	19	5	9	4	51	2	3	2	3	8	7	17	2
NM_133689	4930579J09Rik	chr19	-	10548746	10557387	1458	14	0	0	0	0	1	0	0	1	0	0	0	0	0	0.015236652	0	0	0.019988297	0	0	0	0	0	0	0	0	0	0	0	0	0	0	0	0	0	0	0	0	0	1	0	0	0
NM_133686	Qprt	chr7	-	134251283	134265543	1197	4	1	0	8	33	7	0	8	406	2	0.018353598	0	0.082792892	0.587464762	0.106656561	0	0.273237024	8.115248522	0.617645197	1	0	0	0	0	1	6	0	1	0	0	0	1	0	0	2	0	30	0	2	0	1	4	0
NM_001013810	Gm5591	chr7	-	39303157	39313212	3441	3	0	0	0	0	0	0	0	0	0	0	0	0	0	0	0	0	0	0	0	0	0	0	0	0	0	0	0	0	0	0	0	0	0	0	0	0	0	0	0	0	0	0
NM_008883	Plxna3	chrX	+	71574404	71590028	6943	33	0	0	8	0	0	0	2	802	1	0	0	0.082792892	0	0	0	0.068309256	16.03061408	0.308822598	0	0	0	0	2	0	0	5	0	0	0	1	0	0	0	0	0	0	0	0	0	0	0	0
NM_001163819	Fance	chr17	+	28450474	28463519	2016	10	545	415	456	1649	1321	175	719	852	94	10.00271101	14.43672692	4.719194817	29.35543616	20.12761671	16.43581855	24.55717756	17.03002892	29.02932425	392	153	259	156	78	63	24	65	51	76	37	62	257	398	82	439	115	358	274	312	152	151	339	93
NM_001163855	BC051142	chr17	+	34535764	34597677	1573	24	0	9	0	69	156	1	62	4	0	0	0.313085644	0	1.228335412	2.376917643	0.093918963	2.117586939	0.079953187	0	0	0	1	8	0	0	0	0	0	0	0	0	4	34	1	13	9	8	8	123	2	7	8	8
NM_011638	Tfrc	chr16	+	32609106	32632876	4785	19	81	858	11471	66266	93275	8186	11066	24810	425	1.486641453	29.84749807	118.7146573	1179.664847	1421.198674	768.8206323	377.9551139	495.9096449	131.2496043	63	18	541	317	1537	1212	1285	2469	1099	1185	954	1730	9891	15377	4714	14915	5237	16132	18321	14083	18670	10768	16313	15120
NM_011637	Trex1	chr9	-	108960445	108962237	1074	2	13	266	150	98	92	17	284	351	3	0.238596776	9.253420148	1.552366716	1.744592325	1.401771943	1.596622374	9.699914364	7.015892195	0.926467795	13	0	34	232	11	24	5	0	11	48	10	41	6	11	8	11	14	48	4	17	19	37	8	7
NM_011632	Traf3	chr12	+	112404758	112505359	6975	12	1700	605	2818	1585	1038	468	420	901	122	31.20111691	21.04631274	29.16379604	28.21611056	15.81564432	43.95407475	14.34494378	18.00945546	37.67635701	1318	382	201	404	458	370	218	374	390	500	275	233	198	778	55	128	157	269	322	66	70	196	157	227
NM_011597	Tjp2	chr19	-	24168991	24299444	4540	23	2424	734	6691	2481	3382	3345	4238	9774	428	44.489122	25.53387364	69.24590465	44.16666895	51.53035557	314.1589317	144.7473136	195.3656134	132.1760721	2039	385	373	361	1129	970	469	634	846	1073	583	987	477	416	246	427	339	576	326	548	778	513	469	748
NM_011407	Slfn1	chr11	+	82930346	82936161	1857	2	0	73	565	0	0	0	1	0	0	0	2.539472447	5.847247964	0	0	0	0.034154628	0	0	0	0	45	28	182	92	29	19	19	61	63	100	0	0	0	0	0	0	0	0	0	0	0	0
NM_001099276	Pik3c2b	chr1	+	134942588	135005265	7929	33	690	1080	3322	565	507	49	345	25	8	12.66398275	37.57027729	34.3797482	10.05810881	7.72498234	4.602029194	11.78334667	0.499707421	2.470580787	591	99	626	454	456	389	254	232	525	645	334	487	77	175	25	87	27	174	30	56	116	205	43	57
NM_207162	LOC382133	chrY_random	+	29870824	29873147	1213	2	0	0	0	0	0	0	0	0	0	0	0	0	0	0	0	0	0	0	0	0	0	0	0	0	0	0	0	0	0	0	0	0	0	0	0	0	0	0	0	0	0	0
NM_207161	BC048355	chr17	+	46633737	46636567	1106	4	0	0	0	1827	4373	552	988	3139	35	0	0	0	32.52418548	66.62987726	51.84326766	33.74477251	62.74326382	10.80879094	0	0	0	0	0	0	0	0	0	0	0	0	252	367	205	312	187	504	952	462	997	605	882	475
NM_019492	Rgs3	chr4	+	62220880	62320880	4704	20	0	0	93	69	37	65	58	5	0	0	0	0.962467364	1.228335412	0.563756108	6.104732605	1.980968426	0.099941484	0	0	0	0	0	15	19	4	35	15	0	4	1	5	38	2	3	3	18	5	4	4	8	4	12
NM_019918	Vmn2r1	chr3	+	63885563	63909380	2739	6	0	0	1442	57	6	2	4	0	0	0	0	14.9234187	1.014711862	0.091419909	0.187837926	0.136618512	0	0	0	0	0	0	158	154	69	91	167	253	99	451	1	1	1	4	2	48	4	0	1	0	1	0
NM_001081338	L3mbtl	chr2	+	162769200	162800258	2733	23	1	6	20	10	35	1	2	2	0	0.018353598	0.208723763	0.206982229	0.178019625	0.533282805	0.093918963	0.068309256	0.039976594	0	0	1	6	0	0	4	1	0	4	5	5	1	2	1	0	6	0	1	1	1	28	1	2	2
NM_028995	Nipal3	chr4	-	135004815	135050419	5025	12	4	4	399	522	355	31	300	311	79	0.073414393	0.139149175	4.129295465	9.292624423	5.409011303	2.911487858	10.24638841	6.216360321	24.39698527	4	0	1	3	69	35	43	37	61	101	34	19	131	69	42	47	30	203	29	28	199	26	47	26
NM_016811	Dgka	chr10	-	128157191	128181112	2813	24	11	1	301	895	1893	212	2288	2469	182	0.20188958	0.034787294	3.115082544	15.93275643	28.8429814	19.91082019	78.14578896	49.35110493	56.20571291	6	5	0	1	39	9	47	60	31	36	16	63	115	303	70	141	94	172	510	83	142	93	608	457
NM_022883	Lpin3	chr2	+	160706468	160731528	3202	20	36	18	32	157	57	123	116	171	1	0.660729535	0.626171288	0.331171566	2.794908112	0.868489139	11.55203247	3.961936853	3.417998762	0.308822598	29	7	6	12	8	6	0	3	2	0	13	0	11	74	16	12	19	25	4	4	7	15	6	21
NM_031881	Nedd4l	chr18	+	65183180	65377480	8212	30	13736	1604	13536	2175	3325	812	1771	569	49	252.1050246	55.79881924	140.0855725	38.71926843	50.66186643	76.26219808	60.48784626	11.37334091	15.13230732	9702	4034	450	1154	1737	1553	1487	2206	1295	1481	1427	2350	236	361	167	487	180	744	456	562	896	367	437	607
NM_026686	0610011F06Rik	chr17	+	26012444	26014108	811	6	12	4	7	298	662	258	415	760	55	0.220243178	0.139149175	0.07244378	5.304984824	10.08666333	24.23109249	14.17417064	15.19110561	16.98524291	9	3	4	0	0	0	0	7	0	0	0	0	42	122	20	52	25	37	231	62	118	54	101	96
NM_026685	Tmem174	chr13	-	99404932	99407365	2252	2	0	0	0	1	0	0	0	0	0	0	0	0	0.017801962	0	0	0	0	0	0	0	0	0	0	0	0	0	0	0	0	0	0	1	0	0	0	0	0	0	0	0	0	0
NR_003145	Snhg10	chr12	-	106268828	106270489	527	2	689	107	320	607	290	33	62	107	0	12.64562915	3.722240435	3.311715661	10.80579123	4.418628952	3.099325784	2.117586939	2.138747763	0	531	158	40	67	42	42	14	61	26	47	46	42	79	366	38	42	39	43	29	14	19	170	29	29
NM_001163445	2700089E24Rik	chr6	+	133055256	133057762	2506	1	0	0	49	720	2052	78	97	1043	10	0	0	0.507106461	12.817413	31.265609	7.325679126	3.31299892	20.84779362	3.088225984	0	0	0	0	2	1	0	0	0	0	6	40	151	127	61	253	55	73	319	204	47	533	844	105
NM_011838	Lynx1	chr15	-	74578285	74583409	3952	4	0	0	1	1	0	0	0	5	2	0	0	0.010349111	0.017801962	0	0	0	0.099941484	0.617645197	0	0	0	0	0	0	0	0	0	0	0	1	0	1	0	0	0	0	0	0	0	0	0	0
NM_008535	Lyl1	chr8	+	87225355	87228615	1801	4	0	12	0	0	0	0	0	0	0	0	0.417447525	0	0	0	0	0	0	0	0	0	0	12	0	0	0	0	0	0	0	0	0	0	0	0	0	0	0	0	0	0	0	0
NM_001002897	Atg9b	chr5	-	23889998	23897961	3902	14	2	2	236	12	15	1	14	93	9	0.036707196	0.069574588	2.4423903	0.21362355	0.228549773	0.093918963	0.478164793	1.858911607	2.779403386	0	2	0	2	20	7	39	4	29	33	63	41	1	0	0	1	8	2	0	0	10	2	0	3
NM_028792	Josd1	chr15	-	79504679	79518302	3394	4	4224	2114	6696	1641	1505	455	1274	2077	184	77.52559873	73.54033907	69.2976502	29.21302046	22.93116059	42.73312823	43.51299613	41.51569256	56.82335811	3284	940	1090	1024	872	1064	428	706	954	907	660	1105	146	324	50	343	95	683	197	183	114	815	72	124
NM_026392	Tmem70	chr1	+	16655271	16668356	1732	3	2325	1684	5702	8347	9657	1618	9421	2893	414	42.67211578	58.58180274	59.01063343	148.5929809	147.1403441	151.9608824	321.7707508	57.82614279	127.8525557	1807	518	1060	624	812	590	787	1146	635	650	384	698	1201	1440	780	1834	635	2457	1642	1381	1879	1276	2420	1059
NM_001113325	Gria1	chr11	+	56825192	57143746	5665	16	0	1	141	1	0	0	0	2	0	0	0.034787294	1.459224713	0.017801962	0	0	0	0.039976594	0	0	0	0	1	31	2	7	5	25	17	27	27	0	0	0	0	0	1	0	0	0	0	0	0
NM_001113404	Tshr	chr12	+	92639432	92760981	1346	9	0	0	20	0	0	0	2	5	0	0	0	0.206982229	0	0	0	0.068309256	0.099941484	0	0	0	0	0	0	1	0	0	2	0	17	0	0	0	0	0	0	0	0	0	0	0	0	0
NM_172282	Tmco3	chr8	+	13288012	13322924	4533	13	7919	5500	8127	382	1314	53	234	438	39	145.342144	191.3301158	84.10722868	6.800349673	20.02096015	4.977705047	7.992182962	8.754874021	12.04408134	6569	1350	1963	3537	962	945	570	971	1484	1046	779	1370	74	31	26	69	66	116	155	96	249	125	425	264
NM_001146047	Lrrc49	chr9	-	60435045	60535341	2784	17	1926	1041	2886	6	19	9	108	635	6	35.3490301	36.21357283	29.86753562	0.106811775	0.28949638	0.845270668	3.688699829	12.6925685	1.85293559	1304	622	668	373	383	362	171	438	296	354	341	541	0	2	3	1	0	0	3	0	5	4	3	4
NM_001146046	Lrrc49	chr9	-	60435045	60535941	2785	16	1928	1040	2877	8	19	9	107	635	6	35.3857373	36.17878554	29.77439361	0.1424157	0.28949638	0.845270668	3.654545201	12.6925685	1.85293559	1306	622	667	373	379	362	171	438	296	355	341	535	0	2	3	1	0	2	3	0	5	4	3	4
NM_001146023	Fam98c	chr7	-	29937529	29941229	1268	8	32	36	87	546	1144	332	1070	974	141	0.587315142	1.252342576	0.900372695	9.719871523	17.43072938	31.18109577	36.54545201	19.46860113	43.54398637	21	11	15	21	9	8	7	30	6	11	3	13	89	80	52	110	53	162	250	49	224	269	296	56
NM_001146022	Wdfy4	chr14	-	33772733	33998252	9680	59	1	75	37	1	0	0	0	0	0	0.018353598	2.609047034	0.382917123	0.017801962	0	0	0	0	0	1	0	37	38	1	11	0	7	2	1	14	1	0	0	1	0	0	0	0	0	0	0	0	0
NM_080443	Asb7	chr7	-	73789456	73834447	4887	6	134	65	435	829	461	44	668	1118	13	2.459382157	2.261174096	4.501863477	14.75782691	7.024096368	4.132434379	22.81529153	22.34691588	4.014693779	129	5	9	56	34	39	46	93	33	79	55	56	55	178	39	79	31	447	120	26	50	129	70	66
NM_177335	D930020B18Rik	chr10	+	121078756	121130970	3427	13	260	211	321	67	64	7	27	4	6	4.771935528	7.340118989	3.322064772	1.192731487	0.9751457	0.657432742	0.922174957	0.079953187	1.85293559	190	70	73	138	23	17	51	41	51	21	52	65	1	3	12	4	4	43	3	25	4	21	3	8
NM_011088	Pira11	chr7	-	3789755	3849695	2101	10	0	0	1	0	0	0	2	0	0	0	0	0.010349111	0	0	0	0.068309256	0	0	0	0	0	0	1	0	0	0	0	0	0	0	0	0	0	0	0	0	0	0	0	0	0	0
NM_009825	Serpinh1	chr7	-	106493884	106501749	2400	5	1	0	18	12	15	4	2633	1455	2287	0.018353598	0	0.186284006	0.21362355	0.228549773	0.375675853	89.92913564	29.08297192	706.2772825	1	0	0	0	6	5	5	1	1	0	0	0	2	2	3	2	2	1	4	3	3	1	2	2
NM_009824	Cbfa2t3	chr8	-	125149035	125223009	7650	12	689	1228	6742	69	15	13	103	135	10	12.64562915	42.71879677	69.77370933	1.228335412	0.228549773	1.220946521	3.517926688	2.698420075	3.088225984	581	108	309	919	640	724	414	706	906	857	739	1756	4	6	11	2	6	40	1	3	2	2	3	4
NM_029162	Zfp509	chr5	-	38591282	38611667	2985	8	229	249	434	131	33	92	127	224	2	4.202973984	8.662036153	4.491514365	2.332057087	0.502809501	8.64054461	4.337637761	4.477378495	0.617645197	145	84	60	189	30	41	79	105	40	74	13	52	20	71	5	9	10	16	4	5	1	11	3	9
NM_153749	Mill1	chr7	+	18830695	18851441	2489	5	127	18	1660	0	0	1	0	1	0	2.330906969	0.626171288	17.17952499	0	0	0.093918963	0	0.019988297	0	119	8	4	14	312	236	101	114	194	297	189	217	0	0	0	0	0	0	0	0	0	0	0	0
NM_009078	Rpl19	chr11	+	97888237	97891806	751	6	0	1	49	175	265	35	68	72	6	0	0.034787294	0.507106461	3.115343437	4.037712663	3.28716371	2.322514707	1.439157373	1.85293559	0	0	1	0	1	3	12	7	4	6	3	13	36	36	23	60	8	12	51	37	64	46	31	36
NM_009077	Rpl18	chr7	+	52973440	52976205	679	6	3	4	88	576	823	184	439	1341	89	0.055060795	0.139149175	0.910721807	10.2539304	12.53976423	17.28108922	14.99388171	26.80430608	27.48521126	3	0	3	1	7	18	9	16	23	4	6	5	91	111	46	125	49	154	172	118	152	158	105	118
NM_138950	Wdr81	chr11	-	75254445	75268219	6908	10	70	115	426	7046	6342	646	1079	249	10	1.284751873	4.000538786	4.408721474	125.4326277	96.63084418	60.67165019	36.85284366	4.977085916	3.088225984	0	70	23	92	51	17	62	109	28	61	58	40	834	1953	613	1810	396	1440	953	475	1150	973	1710	1081
NM_030563	N4bp1	chr8	-	89365037	89409157	6469	7	35706	19377	59502	11280	8051	1050	3905	8261	267	655.3335767	674.0733917	615.7928289	200.8061369	122.6702817	98.61491131	133.3738225	165.1233203	82.45563377	25844	9862	6044	13333	8323	9172	4767	7753	7646	9386	4054	8401	1603	2594	419	1576	1090	3998	1450	727	1489	1781	1519	1085
NM_021326	Rbak	chr5	-	143933867	143942422	3445	5	15	19	16	593	664	33	54	644	35	0.275303973	0.660958582	0.165585783	10.55656376	10.11713663	3.099325784	1.844349914	12.87246317	10.80879094	8	7	6	13	1	0	13	2	0	0	0	0	31	35	52	288	26	161	31	22	31	374	163	43
NM_024236	Qdpr	chr5	-	45825272	45841468	1392	7	1330	869	3094	2615	4665	838	4374	15489	817	24.41028558	30.2301583	32.0201508	46.55213193	71.07897952	78.70409112	149.3923431	309.5987299	252.3080629	862	468	389	480	489	541	178	317	385	405	350	429	489	528	208	591	257	542	1513	253	1351	672	307	569
NM_019690	Gnas	chr2	+	174109820	174163585	1645	5	495	168	1112	17	54	1	134	322	8	9.085031101	5.844265356	11.50821192	0.302633362	0.822779184	0.093918963	4.576720158	6.436231586	2.470580787	458	37	104	64	141	153	65	140	134	105	124	250	2	4	1	4	1	5	11	8	19	8	4	4
NM_021324	Ttyh1	chr7	+	4071134	4087843	3888	14	10	10	686	491	233	26	62	570	45	0.183535982	0.347872938	7.099490448	8.740763585	3.550139813	2.441893042	2.117586939	11.39332921	13.89701693	1	9	10	0	135	40	22	102	59	117	74	137	24	25	13	186	20	223	24	8	160	11	14	16
NM_021322	Wdr4	chr17	-	31631267	31649432	3889	11	6	8	151	4979	8363	1001	2668	4751	191	0.110121589	0.27829835	1.562715827	88.63597126	127.424117	94.01288211	91.12454762	94.96439834	58.98511629	0	6	7	1	17	19	17	29	10	4	13	42	775	749	309	1437	367	1342	1285	655	2260	1861	1197	1105
NM_008579	Meig1	chr2	-	3326314	3339920	706	3	0	0	4	0	0	0	0	30	0	0	0	0.041396446	0	0	0	0	0.599648906	0	0	0	0	0	0	0	0	0	0	0	4	0	0	0	0	0	0	0	0	0	0	0	0	0
NM_001103181	Tulp4	chr17	+	6106829	6240637	8854	14	205	187	507	309	380	27	131	153	1	3.762487628	6.505223938	5.2469995	5.500806411	5.789927592	2.535812005	4.474256274	3.058209418	0.308822598	163	42	88	99	74	57	10	68	65	80	48	105	52	78	12	79	35	53	77	32	51	118	50	52
NM_007406	Adcy7	chr8	+	90796301	90853861	6121	28	0	16	12	15	4	1	0	89	0	0	0.556596701	0.124189337	0.267029437	0.060946606	0.093918963	0	1.77895842	0	0	0	0	16	3	0	3	0	0	6	0	0	1	13	0	0	0	1	1	0	2	0	0	1
NM_177596	Gm4769	chr17	-	22281325	22302944	2659	5	87	20	413	515	1259	73	65	41	5	1.596763042	0.695745876	4.274183025	9.168010685	19.18294431	6.85608431	2.220050823	0.819520171	1.544112992	87	0	19	1	54	38	28	37	43	122	35	56	53	128	19	192	47	76	178	201	82	122	556	120
NM_001080924	Znrf3	chr11	-	5176331	5344850	6306	9	50	51	637	2152	1453	120	666	799	51	0.917679909	1.774151983	6.592383987	38.30982329	22.13885471	11.27027558	22.74698228	15.97064918	15.74995252	31	19	14	37	99	82	66	55	134	88	37	76	288	460	98	314	157	835	386	247	92	320	94	314
NM_001077410	Gimap8	chr6	+	48597232	48610874	3654	6	38	0	70	0	0	0	0	0	0	0.697436731	0	0.724437801	0	0	0	0	0	0	37	1	0	0	5	19	19	2	11	4	2	8	0	0	0	0	0	0	0	0	0	0	0	0
NM_008228	Hdac1	chr4	-	129193347	129219890	1971	14	2	46	681	3275	5797	457	1049	220	76	0.036707196	1.600215514	7.047744891	58.30142717	88.32686908	42.92096616	35.82820482	4.397425307	23.47051748	2	0	29	17	58	79	115	115	59	39	77	139	462	730	316	618	299	850	1256	788	1193	822	892	846
NM_008226	Hcn2	chr10	+	79179378	79198853	3195	8	1	7	24	14	32	5	3	1	0	0.018353598	0.243511057	0.248378675	0.249227475	0.48757285	0.469594816	0.102463884	0.019988297	0	1	0	6	1	0	0	3	6	12	0	1	2	2	2	0	0	1	9	2	4	22	2	1	1
NM_008223	Serpind1	chr16	+	17331463	17343665	2188	5	0	0	4	0	0	0	16	2	0	0	0	0.041396446	0	0	0	0.546474049	0.039976594	0	0	0	0	0	0	2	0	0	2	0	0	0	0	0	0	0	0	0	0	0	0	0	0	0
NM_009290	Wnt8a	chr18	+	34701981	34707715	1519	6	2	9	2	0	0	0	5	633	1	0.036707196	0.313085644	0.020698223	0	0	0	0.17077314	12.65259191	0.308822598	0	2	0	9	0	0	2	0	0	0	0	0	0	0	0	0	0	0	0	0	0	0	0	0
NM_009289	Slk	chr19	+	47654508	47719735	7029	19	2764	1011	6424	2059	1672	945	697	1827	158	50.72934538	35.16995402	66.48269189	36.65424078	25.47568141	88.75342018	23.80577575	36.51861835	48.79397055	2071	693	519	492	991	966	650	1029	601	944	464	779	402	321	85	459	109	683	138	262	261	255	254	502
NM_008320	Irf8	chr8	+	123260275	123280592	2827	9	329	230	1375	460	616	28	66	84	0	6.038333802	8.001077571	14.23002823	8.188902748	9.38577736	2.629730968	2.254205451	1.679016936	0	302	27	97	133	100	191	79	82	176	185	194	368	61	287	19	32	31	30	49	19	267	226	31	24
NM_008159	Gpr33	chr12	-	53123992	53129050	1385	2	0	0	0	0	1	0	0	0	0	0	0	0	0	0.015236652	0	0	0	0	0	0	0	0	0	0	0	0	0	0	0	0	0	0	0	0	0	0	0	0	1	0	0	0
NM_008158	Gpr27	chr6	+	99642672	99643812	1140	1	28	22	5	0	1	0	2	15	0	0.513900749	0.765320463	0.051745557	0	0.015236652	0	0.068309256	0.299824453	0	27	1	7	15	0	1	0	3	0	1	0	0	0	0	0	0	0	0	0	0	0	1	0	0
NM_001167697	Gpr19	chr6	-	134819110	134837877	1738	3	42	17	718	729	1120	78	474	1096	76	0.770851124	0.591383994	7.430662014	12.97763066	17.06504975	7.325679126	16.18929369	21.90717335	23.47051748	15	27	17	0	59	113	43	99	69	75	116	144	82	181	40	109	58	259	59	37	871	63	46	44
NM_011914	Whsc2	chr5	-	34240828	34278907	2161	11	6595	2882	20454	6687	9180	1133	2265	3309	232	121.04198	100.2569807	211.6807254	119.0417232	139.8724613	106.4101852	77.36023252	66.14127428	71.64684283	5346	1249	1490	1392	1520	1844	1110	2217	3863	3616	2512	3772	995	1542	491	1354	530	1775	2093	1244	1872	1119	1572	1280
NM_001163450	Mapk8ip3	chr17	-	25034451	25073922	5485	32	1030	584	1368	275	51	20	283	727	80	18.90420613	20.31577957	14.15758445	4.895539686	0.777069229	1.878379263	9.665759736	14.53149181	24.70580787	825	205	157	427	273	90	211	169	189	171	114	151	38	116	9	20	47	45	5	4	4	11	16	11
NM_021306	Ecel1	chr1	-	89044229	89051602	2698	17	19	0	1	39	57	1	3	0	0	0.348718365	0	0.010349111	0.694276537	0.868489139	0.093918963	0.102463884	0	0	13	6	0	0	0	0	1	0	0	0	0	0	6	4	1	3	9	16	43	6	2	3	3	0
NM_019953	Cnpy2	chr10	+	127759514	127764243	1017	6	114	69	78	1204	1261	701	5862	5763	715	2.092310193	2.400323271	0.807230692	21.43356284	19.21341761	65.83719317	200.2144296	115.1925548	220.8081579	91	23	56	13	30	4	18	0	7	3	8	8	166	243	95	419	107	174	202	132	166	491	106	164
NM_013827	Mtf2	chr5	+	108494760	108538021	4058	15	5222	2484	20595	25217	47342	8639	8480	24492	1109	95.84248971	86.41163777	213.1399501	448.9120882	721.3335581	811.3659227	289.6312458	489.5533665	342.4842616	4383	839	1503	981	2783	3459	1977	3470	2140	3114	1256	2396	4155	5006	2309	5546	2060	6141	7437	5262	8984	8154	10515	6990
NM_028247	Slc16a10	chr10	-	39795207	39862060	2313	3	140	162	207	1031	191	41	288	8	0	2.569503746	5.635541594	2.142266068	18.35382333	2.910200448	3.850677489	9.836532876	0.159906375	0	108	32	69	93	18	15	18	17	32	24	50	33	89	428	37	70	49	358	33	46	25	30	15	42
NM_028236	Ceacam18	chr7	+	50890108	50904664	1937	6	1	0	0	178	26	8	54	1	0	0.018353598	0	0	3.168749324	0.396152941	0.751351705	1.844349914	0.019988297	0	1	0	0	0	0	0	0	0	0	0	0	0	8	44	5	110	7	4	4	3	5	9	4	1
NM_028235	Ttc30b	chr2	-	75773906	75776519	2613	1	37	14	2811	269	313	18	148	73	0	0.679083133	0.487022113	29.09135226	4.788727911	4.769071938	1.690541337	5.05488495	1.45914567	0	19	18	8	6	276	348	87	130	380	448	381	761	33	103	15	48	32	38	23	30	99	7	137	17
NM_011388	Slc10a2	chr8	-	5085622	5105232	1629	6	3	0	0	1	0	0	0	0	0	0.055060795	0	0	0.017801962	0	0	0	0	0	3	0	0	0	0	0	0	0	0	0	0	0	0	0	0	0	0	1	0	0	0	0	0	0
NM_147097	Olfr628	chr7	+	110880441	110881392	951	1	0	0	0	0	0	0	0	0	0	0	0	0	0	0	0	0	0	0	0	0	0	0	0	0	0	0	0	0	0	0	0	0	0	0	0	0	0	0	0	0	0	0
NM_019880	Mtch1	chr17	-	29469020	29484849	1918	12	204	97	1040	2030	2748	510	675	5167	291	3.744134029	3.374367497	10.7630759	36.13798387	41.87031848	47.89867121	23.05437393	103.2795298	89.86737614	190	14	20	77	251	138	114	64	69	109	110	185	200	750	135	427	147	371	433	220	844	744	233	274
NM_007812	Cyp2a5	chr7	+	27620357	27628283	1715	9	0	0	0	0	0	0	0	0	0	0	0	0	0	0	0	0	0	0	0	0	0	0	0	0	0	0	0	0	0	0	0	0	0	0	0	0	0	0	0	0	0	0
NM_011498	Bhlhe40	chr6	+	108610622	108616919	3113	5	315	204	4831	317	529	34	193	1400	30	5.781383428	7.096607933	49.99655737	5.643222111	8.060188674	3.193244747	6.591843212	27.98361559	9.264677952	202	113	85	119	477	817	244	492	657	605	474	1065	30	84	10	61	23	109	22	98	166	20	15	208
NM_010577	Itga5	chr15	-	103174719	103197179	4364	30	0	15	16	279	298	115	1212	1469	151	0	0.521809407	0.165585783	4.966747536	4.540522164	10.80068076	41.39540919	29.36280808	46.63221236	0	0	15	0	0	2	2	2	4	1	3	2	35	63	32	74	26	49	78	129	16	20	28	27
NM_020283	B3galt1	chr2	+	67955769	67960746	4977	1	14	4	1602	66	13	0	7	83	0	0.256950375	0.139149175	16.57927653	1.174929525	0.19807647	0	0.239082396	1.659028639	0	3	11	3	1	293	322	68	42	238	435	59	145	6	0	53	1	2	4	2	4	4	0	2	1
NM_013454	Abca1	chr4	-	53043660	53172767	10260	50	0	136	120	39	49	9	290	1835	8	0	4.731071955	1.241893373	0.694276537	0.746595926	0.845270668	9.904842132	36.67852472	2.470580787	0	0	118	18	0	40	0	0	0	25	0	55	7	5	6	8	7	6	6	6	3	4	15	15
NM_001110163	Pde4dip	chr3	-	97493751	97628544	8230	44	481	231	1807	151	123	8	39	92	0	8.828080726	8.035864865	18.70084437	2.688096337	1.874108142	0.751351705	1.332030494	1.83892331	0	350	131	67	164	211	240	78	212	229	300	180	357	12	12	6	39	15	67	13	7	27	7	61	8
NM_007394	Acvr1	chr2	-	58298848	58419239	3053	12	612	330	2198	406	650	30	121	1044	75	11.23240209	11.47980695	22.74734695	7.227596773	9.903823513	2.817568894	4.132709993	20.86778191	23.16169488	481	131	183	147	89	119	87	246	497	500	272	388	25	145	18	26	34	158	32	78	286	22	27	205
NM_001083319	Ubp1	chr9	+	113840051	113886319	3852	17	25126	15309	42607	12224	6530	1062	2588	9098	480	461.152508	532.5586806	440.9445911	217.6111895	99.49533467	99.74193886	88.39217737	181.8535248	148.2348472	19504	5622	7053	8256	5104	5602	3462	6270	5034	5786	3959	7390	1355	2467	431	1067	1063	5841	1368	889	1289	1115	913	956
NM_001083891	Ndufv3	chr17	+	31657059	31668270	487	3	26	148	187	728	1327	1483	1490	7666	691	0.477193553	5.148519481	1.935283839	12.9598287	20.21903662	139.2818224	50.89039578	153.2302837	213.3964155	20	6	63	85	12	14	43	9	38	33	8	30	146	84	57	215	100	126	180	94	275	265	134	379
NM_001083887	Pars2	chr4	+	106323673	106327885	3075	2	155	38	259	333	799	49	286	520	14	2.844807718	1.321917164	2.680419863	5.928053511	12.17408459	4.602029194	9.76822362	10.39391436	4.323516378	60	95	15	23	39	9	22	106	21	17	10	35	86	28	28	46	46	99	117	263	22	69	210	118
NM_007713	Clk3	chr9	-	57598517	57613667	2494	13	4975	3467	4383	2962	2272	432	1525	1600	147	91.30915096	120.6075476	45.36015544	52.72941291	34.61767234	40.57299208	52.08580776	31.98127496	45.39692197	3535	1440	1173	2294	648	516	397	596	579	678	529	440	568	1168	124	341	219	542	618	244	383	282	298	447
NM_175026	Pyhin1	chr1	+	175560989	175578059	3497	7	0	36	11	0	0	0	0	0	0	0	1.252342576	0.113840226	0	0	0	0	0	0	0	0	24	12	0	0	0	0	0	11	0	0	0	0	0	0	0	0	0	0	0	0	0	0
NM_175027	Fancb	chrX	+	161418523	161435203	2514	9	797	239	1074	194	279	22	587	881	5	14.62781775	8.314163215	11.11494569	3.453580724	4.251025785	2.066217189	20.04876666	17.60968953	1.544112992	676	121	165	74	154	276	82	155	88	141	126	52	19	113	9	23	16	14	24	168	13	34	20	20
NM_009885	Cel	chr2	-	28411339	28418882	2038	11	6	0	0	0	0	0	0	0	0	0.110121589	0	0	0	0	0	0	0	0	0	6	0	0	0	0	0	0	0	0	0	0	0	0	0	0	0	0	0	0	0	0	0	0
NM_009842	Cd151	chr7	+	148653260	148657380	1904	8	1232	351	1302	5305	3805	1085	1266	2800	133	22.61163296	12.21034012	13.4745431	94.43941104	57.97545918	101.902075	43.2397591	55.96723119	41.07340559	702	530	189	162	109	124	179	103	167	85	125	410	497	1780	317	840	389	1482	505	444	617	965	660	614
NM_009859	07-Sep	chr9	+	25060168	25116150	2393	13	1049	509	6040	3433	5586	2333	4159	11725	736	19.25292449	17.70673254	62.5086331	61.11413725	85.1119356	219.112941	142.049098	234.3627806	227.2934324	938	111	431	78	1085	720	519	1237	772	777	306	624	509	665	314	1053	294	598	1374	951	926	931	1057	347
NM_001099919	Gm10147	chrX	-	24475577	24498454	864	9	0	0	0	0	0	0	0	0	0	0	0	0	0	0	0	0	0	0	0	0	0	0	0	0	0	0	0	0	0	0	0	0	0	0	0	0	0	0	0	0	0	0
NM_028079	2010111I01Rik	chr13	+	63116293	63400964	3509	15	1430	309	1336	157	495	13	95	613	3	26.2456454	10.74927378	13.82641288	2.794908112	7.542142521	1.220946521	3.244689664	12.25282597	0.926467795	981	449	140	169	274	179	76	121	131	99	120	336	22	37	22	25	23	28	44	86	266	59	12	28
NM_008839	Pik3ca	chr3	+	32335072	32367408	8917	20	4930	1091	16918	3177	3401	437	1484	1973	333	90.48323904	37.95293752	175.0862673	56.55683485	51.81985195	41.0425869	50.68546802	39.43690969	102.8379253	4384	546	699	392	2322	2644	1019	2375	1896	1844	1451	3367	510	877	236	567	287	700	604	457	739	532	574	495
NM_010180	Fbln1	chr15	+	85036437	85116724	3359	17	21	3	45	355	335	351	753	1387	78	0.385425562	0.104361881	0.465710015	6.319696686	5.104278272	32.96555607	25.71843492	27.72376773	24.08816268	0	21	2	1	5	2	6	1	1	17	10	3	43	196	14	51	23	28	57	31	138	31	30	48
NM_001163136	Macc1	chr12	+	120681882	120705403	3814	4	0	2	37	0	0	0	0	1	0	0	0.069574588	0.382917123	0	0	0	0	0.019988297	0	0	0	2	0	0	1	30	0	5	0	0	1	0	0	0	0	0	0	0	0	0	0	0	0
NM_001161432	Eda2r	chrX	-	94529180	94572548	4788	8	1	1	25	19	7	0	146	1713	22	0.018353598	0.034787294	0.258727786	0.338237287	0.106656561	0	4.986575694	34.23995251	6.794097165	0	1	1	0	1	1	0	17	1	5	0	0	1	0	18	0	0	0	1	3	0	2	1	0
NM_001161431	Slitrk2	chrX	+	63902492	63914576	7777	3	1	0	0	1	0	0	1	19	0	0.018353598	0	0	0.017801962	0	0	0.034154628	0.37977764	0	1	0	0	0	0	0	0	0	0	0	0	0	0	0	1	0	0	0	0	0	0	0	0	0
NM_001161430	Nxt2	chrX	+	138662479	138674233	2445	5	174	35	3316	2143	3630	260	410	1495	10	3.193526084	1.217555283	34.31765354	38.14960563	55.30904516	24.41893042	14.0033975	29.88250379	3.088225984	150	24	24	11	773	573	190	614	385	413	121	247	299	396	127	369	152	800	975	490	766	531	602	266
NM_001161428	Unc93b1	chr19	+	3935185	3949339	1991	10	103	252	1	484	1072	67	69	205	0	1.890420613	8.766398035	0.010349111	8.616149848	16.33369047	6.292570531	2.356669335	4.097600855	0	88	15	75	177	0	1	0	0	0	0	0	0	49	80	31	138	36	150	70	87	190	240	304	181
NM_001161424	Ikbkg	chrX	+	71638629	71699117	6785	10	8	23	76	4736	5220	829	1610	1960	163	0.146828785	0.800107757	0.786532469	84.31009438	79.53532113	77.85882045	54.98895115	39.17706183	50.33808354	1	7	7	16	1	27	2	1	16	14	14	1	548	1165	275	1317	486	945	1011	1134	1184	434	897	560
NM_001161423	Ikbkg	chrX	+	71638629	71699117	6788	10	8	23	76	4736	5221	829	1610	1962	163	0.146828785	0.800107757	0.786532469	84.31009438	79.55055778	77.85882045	54.98895115	39.21703842	50.33808354	1	7	7	16	1	27	2	1	16	14	14	1	548	1165	275	1317	486	945	1011	1134	1185	434	897	560
NM_001161422	Ikbkg	chrX	+	71674653	71699117	6736	10	8	23	76	4736	5219	829	1610	1962	163	0.146828785	0.800107757	0.786532469	84.31009438	79.52008448	77.85882045	54.98895115	39.21703842	50.33808354	1	7	7	16	1	27	2	1	16	14	14	1	548	1165	275	1317	486	945	1009	1134	1185	434	897	560
NM_001163102	Eme2	chr17	-	25029097	25032032	1520	8	0	6	0	98	73	13	340	182	0	0	0.208723763	0	1.744592325	1.112275564	1.220946521	11.61257353	3.637870027	0	0	0	0	6	0	0	0	0	0	0	0	0	6	4	5	37	9	37	4	6	8	21	28	6
NM_001161410	Ttc15	chr12	-	29375492	29435259	3152	12	734	400	1451	931	1216	229	1167	1642	121	13.47154107	13.91491752	15.0165607	16.57362708	18.52776829	21.50744256	39.85845093	32.82078343	37.36753441	456	278	149	251	264	238	68	180	111	169	120	301	74	216	37	110	66	428	361	141	94	164	105	351
NM_001145935	Zfp691	chr4	-	118842122	118846461	1719	2	0	43	388	246	551	35	139	389	8	0	1.495853633	4.015455239	4.379282774	8.395395009	3.28716371	4.747493298	7.775447476	2.470580787	0	0	9	34	92	66	13	43	29	29	21	95	72	43	11	31	33	56	182	10	17	131	122	89
NM_001145930	Yeats2	chr16	+	20141135	20232646	6116	31	18	76	391	2215	2001	220	1004	1948	182	0.330364767	2.643834328	4.046502573	39.43134693	30.48853977	20.66217189	34.29124655	38.93720227	56.20571291	17	1	23	53	61	46	144	31	21	25	48	15	327	745	91	597	139	316	611	176	203	539	149	323
NM_001166394	4931428F04Rik	chr8	-	107804309	107813428	3155	7	1	21	43	281	458	48	50	948	5	0.018353598	0.73053317	0.445011792	5.002351461	6.978386414	4.508110231	1.707731402	18.94890542	1.544112992	1	0	10	11	10	0	4	17	5	0	2	5	20	22	19	109	21	90	260	15	13	16	143	11
NM_011235	Rad51l3	chr11	-	82686566	82704117	7061	10	471	488	1373	187	246	78	323	1272	48	8.644544744	16.97619937	14.20933001	3.328966987	3.748216283	7.325679126	11.03194486	25.4251136	14.82348472	265	206	285	203	228	152	66	100	92	228	157	350	21	37	12	36	28	53	39	151	11	15	15	15
NM_010329	Pdpn	chr4	-	142857324	142889410	1769	6	730	627	3687	3064	4848	633	3783	1108	29	13.39812667	21.81163321	38.15717388	54.54521309	73.86728675	59.45070367	129.2069579	22.14703291	8.955855354	534	196	307	320	388	566	215	278	442	616	413	769	496	731	241	532	299	765	1241	580	961	680	992	394
NM_011234	Rad51	chr2	+	118938552	118961806	2138	10	2954	697	13477	10726	11411	1881	5197	9630	983	54.21652903	24.24674377	139.4749749	190.9438497	173.8654309	176.6615697	177.5016019	192.4872987	303.5726142	2347	607	413	284	2085	1854	925	1400	1833	1700	1116	2564	1760	3487	866	2012	732	1869	2572	1174	2083	1661	2091	1830
NM_009321	Tbca	chr13	+	95558897	95612854	503	4	458	135	565	346	539	113	552	1579	107	8.405947968	4.696284661	5.847247964	6.159479023	8.21255519	10.61284284	18.85335468	31.56152073	33.04401803	391	67	86	49	51	54	36	43	69	106	62	144	49	88	25	86	28	70	83	43	206	77	39	91
NM_011231	Rabggtb	chr3	-	153570252	153575167	1476	8	399	259	781	8625	16078	2513	4423	22380	494	7.323085675	9.009909091	8.082656035	153.5419265	244.9748838	236.0183544	151.0659198	447.3380836	152.5583636	331	68	108	151	220	77	60	118	9	99	61	137	1350	1750	648	1677	676	2524	2258	2124	4005	3269	2118	2304
NM_010318	Gng5	chr3	+	146162799	146168507	535	3	131	181	138	20	21	13	22	227	7	2.404321362	6.296500176	1.428177379	0.35603925	0.319969683	1.220946521	0.751401817	4.537343385	2.161758189	91	40	48	133	15	22	10	10	11	20	16	34	1	3	2	7	3	4	4	3	7	4	3	0
NM_011227	Rab20	chr8	-	11453976	11478499	722	2	18	15	1942	8493	5352	834	1330	4	44	0.330364767	0.521809407	20.09797442	151.1920675	81.54655914	78.32841527	45.4256553	0.079953187	13.58819433	17	1	11	4	123	63	267	451	351	282	247	158	990	2370	688	2242	554	1649	726	792	624	1051	1299	860
NM_024281	Rrbp1	chr2	-	143773130	143836999	5177	24	446	513	4632	7432	4717	1016	3552	4444	625	8.18570479	17.84588171	47.93708419	132.3041853	71.8712854	95.42166656	121.3172388	88.82799121	193.014124	310	136	249	264	477	269	602	852	826	631	434	541	1282	1918	358	1589	483	1802	914	556	551	1255	611	830
NM_001085495	Arfgef2	chr2	+	166631080	166723551	8776	39	3837	1524	13214	2767	1812	703	1736	2431	93	70.42275623	53.01583573	136.7531586	49.25803022	27.60881262	66.02503109	59.29243428	48.59154965	28.72050165	2868	969	599	925	1863	1966	843	1130	1811	2100	1241	2260	259	544	134	716	255	859	199	187	472	367	183	404
NM_008446	Kif4	chrX	+	97821403	97922610	4712	30	5500	11688	6996	9575	12493	1137	2042	3376	114	100.94479	406.5938898	72.40238364	170.4537909	190.3514879	106.7858611	69.74375046	67.48049017	35.20577622	4064	1436	8373	3315	802	772	851	1556	677	674	467	1197	1133	2910	634	1698	707	2493	2317	1537	3575	2665	1171	1228
NM_172205	Sbsn	chr7	+	31536489	31541153	2286	4	94	7	274	44	26	4	8	76	3	1.725238229	0.243511057	2.835656535	0.78328635	0.396152941	0.375675853	0.273237024	1.519110561	0.926467795	79	15	6	1	56	17	5	20	33	38	30	75	6	2	23	2	4	7	2	1	2	2	4	15
NM_146126	Sord	chr2	+	122060574	122091073	2259	9	138	163	555	21815	20919	11956	15195	578	280	2.532796549	5.670328887	5.743756849	388.3498118	318.7355139	1122.895123	518.9795731	11.55323558	86.47032755	125	13	114	49	37	55	43	97	156	52	65	50	3056	4888	1298	2941	1937	7695	3134	2407	4067	3154	3890	4267
NM_001081360	Camsap1l1	chr1	-	138164699	138242681	7823	19	5201	1339	34439	9796	7267	1065	1625	3486	221	95.45706415	46.58018638	356.4130489	174.3880246	110.7247469	100.0236958	55.50127057	69.67920283	68.24979425	4508	693	797	542	4585	5440	2271	4174	3807	4838	3062	6262	1295	3097	530	2015	666	2193	990	689	1856	1320	1280	1132
NM_029981	Adamtsl2	chr2	+	26934900	26964133	3242	19	0	0	0	0	0	0	0	0	0	0	0	0	0	0	0	0	0	0	0	0	0	0	0	0	0	0	0	0	0	0	0	0	0	0	0	0	0	0	0	0	0	0
NM_144807	Chpt1	chr10	-	87936221	87966715	3238	8	384	69	1268	18646	15544	2576	5272	285	226	7.047781702	2.400323271	13.12267331	331.9353927	236.8385118	241.9352491	180.063199	5.696664603	69.79390724	336	48	40	29	49	185	184	301	144	184	143	78	1825	4025	1079	3096	1433	7188	2503	1133	2324	1667	4601	3316
NM_029965	Rnf170	chr8	+	27229851	27254341	3915	8	597	223	1579	271	222	36	47	131	10	10.95709812	7.757566515	16.34124696	4.824331836	3.382536646	3.381082673	1.605267518	2.618466888	3.088225984	405	192	144	79	155	220	77	219	191	284	155	278	28	95	9	20	20	99	49	5	91	15	14	48
NM_029963	Mrps5	chr2	+	127413161	127429722	1434	12	393	101	81	194	343	130	390	812	27	7.212964086	3.513516673	0.838278027	3.453580724	5.226171484	12.20946521	13.32030494	16.23049704	8.338210157	346	47	61	40	11	5	6	5	10	19	15	10	27	23	23	30	30	61	34	23	101	56	69	60
NM_029960	9230104L09Rik	chr2	-	148672449	148676670	658	3	1	0	10	0	0	0	0	0	0	0.018353598	0	0.103491114	0	0	0	0	0	0	1	0	0	0	0	3	0	0	6	0	1	0	0	0	0	0	0	0	0	0	0	0	0	0
NM_029959	Lcn9	chr2	+	25678672	25681057	839	7	0	0	3	0	0	0	0	0	0	0	0	0.031047334	0	0	0	0	0	0	0	0	0	0	0	0	1	0	2	0	0	0	0	0	0	0	0	0	0	0	0	0	0	0
NM_029958	Lcn12	chr2	-	25346364	25349431	716	6	0	0	1	0	0	0	0	0	0	0	0	0.010349111	0	0	0	0	0	0	0	0	0	0	0	1	0	0	0	0	0	0	0	0	0	0	0	0	0	0	0	0	0	0
NM_029956	Mmab	chr5	-	114881042	114894036	2987	9	243	33	613	116	377	21	157	509	9	4.459924359	1.147980695	6.344005313	2.065027649	5.744217637	1.972298226	5.362276603	10.1740431	2.779403386	170	73	19	14	38	78	31	64	88	147	76	91	11	19	35	12	20	19	18	41	104	95	18	101
NM_001110783	Ank1	chr8	+	24085353	24260966	8218	44	1	6	40	39	4	2	3	5	0	0.018353598	0.208723763	0.413964458	0.694276537	0.060946606	0.187837926	0.102463884	0.099941484	0	1	0	0	6	2	6	0	8	1	22	1	0	36	0	1	1	0	1	1	1	0	2	0	0
NM_001110133	1700093K21Rik	chr11	-	23416202	23419942	1320	5	59	84	976	37	1	3	1	184	2	1.082862293	2.922132678	10.10073277	0.658672612	0.015236652	0.281756889	0.034154628	3.677846621	0.617645197	43	16	40	44	66	154	43	82	144	92	140	255	0	1	1	34	1	0	0	0	0	1	0	0
NM_001110017	Dzip3	chr16	-	48924340	48994225	5771	32	2126	850	6303	1614	1535	102	356	1859	61	39.01974974	29.56919972	65.23044941	28.73236747	23.38826014	9.579734241	12.15904758	37.15824385	18.8381785	1936	190	721	129	593	900	475	829	722	758	523	1503	126	583	38	440	136	291	359	67	407	284	207	211
NM_009016	Raet1a	chr10	+	21878414	22093945	1545	10	116	24	384	35	91	9	167	1220	5	2.129017389	0.834895051	3.974058793	0.623068687	1.386535292	0.845270668	5.703822883	24.38572216	1.544112992	101	15	16	8	35	94	16	42	39	41	48	69	3	9	2	4	10	7	11	3	62	7	4	4
NM_016751	Clec4f	chr6	-	83594535	83606110	2400	7	0	0	0	0	0	0	1	2	0	0	0	0	0	0	0	0.034154628	0.039976594	0	0	0	0	0	0	0	0	0	0	0	0	0	0	0	0	0	0	0	0	0	0	0	0	0
NM_016749	Mybph	chr1	+	136090024	136097809	1829	11	0	0	0	0	0	1	1	3	3	0	0	0	0	0	0.093918963	0.034154628	0.059964891	0.926467795	0	0	0	0	0	0	0	0	0	0	0	0	0	0	0	0	0	0	0	0	0	0	0	0
NM_016750	H2afz	chr3	+	137527562	137529886	957	5	29	31	399	1050	1495	418	2319	2431	315	0.532254347	1.078406107	4.129295465	18.69206062	22.77879408	39.2581266	79.20458243	48.59154965	97.2791185	20	9	18	13	42	34	64	76	41	70	27	45	207	287	72	159	107	218	300	241	327	322	172	133
NM_016747	Dlg3	chrX	+	97963085	98013747	4958	21	1	1	66	1839	3793	389	431	1033	2	0.018353598	0.034787294	0.683041355	32.73780903	57.79261936	36.53447667	14.72064469	20.64791065	0.617645197	0	1	1	0	2	23	15	2	1	0	0	23	239	631	123	202	141	503	1103	332	672	1020	428	238
NM_022996	Ndfip1	chr18	+	38578628	38624060	937	8	3665	1597	448	1077	1151	379	3583	2747	77	67.26593734	55.55530818	4.636401925	19.17271361	17.53738594	35.59528703	122.3760323	54.90785145	23.77934008	3163	502	1026	571	33	112	40	26	25	76	21	115	182	264	84	202	123	222	268	201	305	135	88	154
NM_020257	Clec2i	chr6	+	128837631	128846866	973	6	0	0	0	5	1	1	0	0	0	0	0	0	0.089009812	0.015236652	0.093918963	0	0	0	0	0	0	0	0	0	0	0	0	0	0	0	0	0	0	5	0	0	1	0	0	0	0	0
NM_024199	Cstf1	chr2	+	172196502	172206586	1820	6	406	432	3024	9773	7546	1247	2493	2693	238	7.451560862	15.02811092	31.295713	173.9785795	114.9757727	117.116947	85.14748771	53.82848342	73.49977842	218	188	191	241	202	295	463	644	234	602	214	370	1574	3280	568	2037	620	1694	1407	775	1013	1582	1602	1167
NM_172706	9330182L06Rik	chr5	+	9266192	9480717	4627	22	707	384	201	6	0	0	3	0	0	12.97599392	13.35832081	2.080171399	0.106811775	0	0	0.102463884	0	0	679	28	193	191	25	5	6	15	30	26	22	72	0	1	0	5	0	0	0	0	0	0	0	0
NM_001042711	Amy2a5	chr3	-	113084762	113094229	1577	10	0	0	0	0	0	0	0	0	0	0	0	0	0	0	0	0	0	0	0	0	0	0	0	0	0	0	0	0	0	0	0	0	0	0	0	0	0	0	0	0	0	0
NM_008816	Pecam1	chr11	-	106515531	106576595	3305	15	2599	1249	1098	2674	4886	346	1469	2403	35	47.70100168	43.44932994	11.36332436	47.60244771	74.44627951	32.49596125	50.17314859	48.03187734	10.80879094	1983	616	699	550	89	78	116	104	140	217	128	226	343	472	422	730	236	471	839	1001	624	1078	768	576
NM_008815	Etv4	chr11	-	101631055	101646624	2336	13	4	28	113	49	58	3	84	3416	129	0.073414393	0.974044226	1.169449593	0.872296162	0.88372579	0.281756889	2.868988756	68.28002205	39.83811519	1	3	25	3	5	2	21	1	18	21	2	43	6	6	5	23	3	6	4	4	46	1	1	2
NM_008812	Padi2	chr4	+	140462274	140508501	4758	16	117	44	56	20	1	0	16	62	0	2.147370987	1.530640927	0.579550241	0.35603925	0.015236652	0	0.546474049	1.239274405	0	93	24	24	20	23	6	1	0	9	6	2	9	18	1	1	0	0	0	0	0	1	0	0	0
NM_001166623	Rbmx	chrX	-	54639206	54646213	2440	9	12	0	1302	941	612	68	256	242	34	0.220243178	0	13.4745431	16.75164671	9.324830754	6.386489494	8.743584779	4.837167838	10.49996835	9	3	0	0	85	229	67	106	153	96	214	352	118	146	76	446	55	100	196	69	217	44	38	48
NM_153509	AF529169	chr9	-	89484871	89517824	4245	4	1	0	2	0	0	0	0	0	0	0.018353598	0	0.020698223	0	0	0	0	0	0	0	1	0	0	0	0	1	0	1	0	0	0	0	0	0	0	0	0	0	0	0	0	0	0
NM_013746	Plekhb1	chr7	-	107792411	107810908	2060	9	526	97	4393	1238	761	58	82	319	24	9.653992645	3.374367497	45.46364656	22.03882957	11.59509184	5.447299863	2.800679499	6.376266696	7.411742362	287	239	51	46	480	496	189	326	704	873	427	898	62	67	42	184	100	783	78	47	234	312	36	54
NM_177823	Ubash3a	chr17	+	31345010	31379348	2953	14	0	0	6	1	0	1	41	123	27	0	0	0.062094669	0.017801962	0	0.093918963	1.40033975	2.458560513	8.338210157	0	0	0	0	0	0	0	0	0	6	0	0	0	0	0	0	0	1	0	0	0	0	0	0
NM_181821	Hcfc1r1	chr17	+	23810574	23812491	1243	3	1033	738	3458	1247	1267	418	1192	1911	222	18.95926692	25.67302282	35.78722736	22.19904723	19.30483752	39.2581266	40.71231663	38.19763528	68.55861685	654	379	381	357	401	397	265	455	281	538	378	743	152	196	88	331	86	394	137	239	171	263	286	171
NM_181816	Ccdc67	chr9	-	15364307	15432377	3025	12	0	153	75	2	0	0	0	0	0	0	5.32245595	0.776183358	0.035603925	0	0	0	0	0	0	0	81	72	0	4	1	5	9	1	2	53	0	1	1	0	0	0	0	0	0	0	0	0
NM_019992	Stap1	chr5	+	86500852	86533018	1136	9	0	14	16	1	0	0	0	0	0	0	0.487022113	0.165585783	0.017801962	0	0	0	0	0	0	0	0	14	1	0	6	1	6	2	0	0	0	0	0	0	1	0	0	0	0	0	0	0
NM_146211	Glt25d1	chr8	+	74134922	74148810	3181	12	1	93	211	2807	2901	359	2138	3033	613	0.018353598	3.235218322	2.183662514	49.97010872	44.20152617	33.71690777	73.02259476	60.62450435	189.3082528	1	0	36	57	19	11	57	51	2	15	16	40	468	630	253	859	200	397	733	248	446	355	815	304
NM_172699	Foxj3	chr4	+	119212292	119301724	4762	13	1512	911	32826	4719	1210	295	395	325	32	27.75064045	31.69122464	339.7199321	84.00746102	18.43634839	27.70609413	13.49107808	6.496196477	9.882323149	1007	505	410	501	4414	4470	2726	4950	3816	4581	2631	5238	579	1359	194	1107	272	1208	281	126	180	132	265	226
NM_138948	Cabp7	chr11	-	4638823	4646781	699	5	0	0	0	1	22	1	2	7	0	0	0	0	0.017801962	0.335206334	0.093918963	0.068309256	0.139918078	0	0	0	0	0	0	0	0	0	0	0	0	0	1	0	0	0	0	0	21	0	1	0	0	0
NM_138743	Fam165b	chr16	+	92301547	92313286	500	4	12830	4632	20283	603	1411	108	324	3238	163	235.4766647	161.1347448	209.9110273	10.73458338	21.49891535	10.14324802	11.06609949	64.72210521	50.33808354	10390	2440	1790	2842	2159	2740	1504	2170	2387	3235	1904	4184	180	149	41	119	53	61	56	41	37	982	247	48
NM_145460	Oxnad1	chr14	+	32898913	32916389	2062	8	233	139	1861	680	704	51	636	2235	198	4.276388377	4.835433837	19.25969639	12.1053345	10.7266027	4.789867121	21.72234344	44.67384346	61.14687448	150	83	49	90	229	243	122	359	254	238	196	220	74	71	67	167	80	221	311	52	212	48	33	48
NM_172698	4732418C07Rik	chr4	+	115410677	115449932	4300	12	18192	3951	22657	1458	1466	363	1010	1891	133	333.8886582	137.4445978	234.4798179	25.95526132	22.33693118	34.09258362	34.49617432	37.79786935	41.07340559	15355	2837	2014	1937	2923	2813	1801	3016	2485	3887	2122	3610	127	170	67	154	144	796	146	134	563	283	138	202
NM_175935	G6pc3	chr11	+	102051012	102055396	1544	6	23	23	482	695	2141	231	647	817	11	0.422132758	0.800107757	4.988271714	12.37236393	32.62167099	21.69528049	22.09804434	16.33043853	3.397048582	23	0	13	10	82	57	66	50	20	23	30	154	109	76	78	120	52	260	546	69	417	230	528	351
NM_177099	Lefty2	chr1	+	182823249	182829233	2461	4	0	0	0	0	0	0	107	3389	96	0	0	0	0	0	0	3.654545201	67.74033803	29.64696945	0	0	0	0	0	0	0	0	0	0	0	0	0	0	0	0	0	0	0	0	0	0	0	0
NM_001130030	Catsper4	chr4	-	133767882	133783298	1508	9	0	0	0	0	1	0	0	0	0	0	0	0	0	0.015236652	0	0	0	0	0	0	0	0	0	0	0	0	0	0	0	0	0	0	0	0	0	0	0	0	0	0	0	1
NM_177279	4732415M23Rik	chr8	+	125736757	125745945	518	3	2	0	17	58	7	2	7	0	0	0.036707196	0	0.175934894	1.032513825	0.106656561	0.187837926	0.239082396	0	0	0	2	0	0	1	0	0	0	0	11	0	5	10	1	1	26	2	18	2	1	0	1	0	3
NM_177274	Negr1	chr3	+	156224922	156834793	2095	7	0	0	0	0	0	0	0	0	0	0	0	0	0	0	0	0	0	0	0	0	0	0	0	0	0	0	0	0	0	0	0	0	0	0	0	0	0	0	0	0	0	0
NM_001039537	Lif	chr11	+	4167097	4172517	3798	3	0	1	21	166	92	27	106	67	4	0	0.034787294	0.21733134	2.955125774	1.401771943	2.535812005	3.620390573	1.339215889	1.235290394	0	0	0	1	0	14	0	0	2	2	2	1	18	77	32	24	5	10	5	47	8	8	14	10
NM_001039520	Dnm2	chr9	+	21229388	21311568	3483	21	1918	755	5292	3383	3177	853	2261	3155	135	35.20220132	26.26440681	54.76749774	60.22403912	48.406842	80.11287557	77.223614	63.06307657	41.69105078	1206	712	270	485	761	485	443	601	736	807	468	991	395	1057	195	437	269	1030	455	431	721	445	755	370
NM_001033454	AI427809	chr4	-	53274227	53283104	2033	2	14	0	71	66	37	17	318	303	0	0.256950375	0	0.734786912	1.174929525	0.563756108	1.596622374	10.86117172	6.056453946	0	0	14	0	0	12	22	2	1	0	1	9	24	15	16	3	12	7	13	6	2	5	6	8	10
NM_015764	Greb1	chr12	-	16677420	16807692	8079	33	716	307	1181	1	0	0	1	9	0	13.1411763	10.67969919	12.22230061	0.017801962	0	0	0.034154628	0.179894672	0	489	227	183	124	111	291	47	86	163	236	86	161	0	0	1	0	0	0	0	0	0	0	0	0
NR_027618	Vps39	chr2	-	120142201	120178869	4412	26	3435	1865	4365	782	782	98	418	1144	63	63.04460976	64.87830291	45.17387144	13.92113467	11.91506152	9.204058389	14.27663452	22.8666116	19.4558237	2923	512	777	1088	442	558	212	580	501	737	441	894	77	35	82	120	100	368	241	24	61	317	74	65
NM_009720	Atox1	chr11	-	55260144	55274640	438	4	436	647	1517	4110	5235	956	2171	10771	1035	8.002168808	22.50737908	15.69960205	73.16606586	79.76387091	89.78652877	74.14969748	215.2939454	319.6313893	332	104	381	266	207	174	113	214	218	185	129	277	717	1110	284	838	369	792	1008	559	1461	669	776	762
NM_009032	Rbm4	chr19	-	4784292	4793877	2586	4	401	224	3075	3719	2301	745	718	2556	137	7.359792872	7.792353808	31.82351768	66.20549852	35.05953524	69.96962755	24.52302293	51.09008675	42.30869598	181	220	68	156	389	380	181	197	308	590	363	667	343	710	205	516	296	1649	226	439	309	185	574	568
NM_029781	Rab36	chr10	+	74499833	74516845	2620	11	63	19	65	0	0	0	0	0	6	1.156276686	0.660958582	0.672692244	0	0	0	0	0	1.85293559	45	18	16	3	15	32	4	2	2	9	0	1	0	0	0	0	0	0	0	0	0	0	0	0
NM_177214	Snrnp200	chr2	+	127034139	127066187	6740	45	2537	916	1208	7696	11263	1322	5040	11424	450	46.56307859	31.86516111	12.50172662	137.0039034	171.6104065	124.1608693	172.1393253	228.3463032	138.9701693	1710	827	428	488	93	210	26	287	120	111	77	284	1289	1585	406	1816	588	2012	2143	1048	2022	2131	1941	1978
NM_010564	Inha	chr1	+	75503651	75506929	1463	2	0	0	0	0	0	0	0	13	0	0	0	0	0	0	0	0	0.259847859	0	0	0	0	0	0	0	0	0	0	0	0	0	0	0	0	0	0	0	0	0	0	0	0	0
NM_178253	Klhdc1	chr12	+	70342818	70384948	1949	13	773	60	4280	199	100	5	13	1	0	14.1873314	2.087237627	44.29419696	3.542590537	1.523665156	0.469594816	0.444010165	0.019988297	0	684	89	37	23	459	513	278	301	673	750	396	910	9	27	7	11	7	138	6	26	39	8	6	15
NM_053243	Prss1	chr6	+	41408928	41413785	807	5	2	4	4	14	2	2	0	0	0	0.036707196	0.139149175	0.041396446	0.249227475	0.030473303	0.187837926	0	0	0	0	2	4	0	0	0	0	0	0	0	0	4	1	13	0	0	0	0	0	0	1	1	0	0
NM_029199	4930542N07Rik	chrX	+	150916544	150919225	963	3	1	8	0	0	0	0	0	0	0	0.018353598	0.27829835	0	0	0	0	0	0	0	1	0	8	0	0	0	0	0	0	0	0	0	0	0	0	0	0	0	0	0	0	0	0	0
NM_025376	Tmem8c	chr2	-	26917157	26927681	1362	5	1	0	0	0	0	0	0	0	0	0.018353598	0	0	0	0	0	0	0	0	1	0	0	0	0	0	0	0	0	0	0	0	0	0	0	0	0	0	0	0	0	0	0	0
NM_017375	Ostf1	chr19	-	18654853	18706303	1714	10	2416	1662	2467	2531	3121	1749	7009	2998	398	44.34229321	57.81648228	25.53125792	45.05676708	47.55358951	164.2642665	239.389788	59.92491396	122.9113942	1939	477	721	941	364	320	255	395	322	351	173	287	421	290	196	518	305	801	498	201	590	715	440	677
NM_145420	Ube2d1	chr10	-	70717727	70748010	1431	7	1011	424	456	334	812	48	666	3052	357	18.55548776	14.74981257	4.719194817	5.945855473	12.37216107	4.508110231	22.74698228	61.00428199	110.2496676	794	217	262	162	54	101	35	48	59	41	32	86	79	28	29	76	34	88	196	80	123	115	33	265
NM_145419	Hkdc1	chr10	-	61845884	61885205	3483	18	0	0	0	676	2208	437	359	23	20	0	0	0	12.03412665	33.64252664	41.0425869	12.26151147	0.459730828	6.176451968	0	0	0	0	0	0	0	0	0	0	0	0	91	84	54	166	88	193	237	278	480	145	857	211
NM_145418	BC013529	chr10	-	7487744	7500715	1557	8	1534	1109	869	504	1567	254	580	1251	172	28.15441961	38.57910881	8.993377842	8.972189098	23.87583299	23.85541664	19.80968426	25.00535936	53.11748693	1083	451	776	333	39	159	41	118	38	190	52	232	112	106	45	76	68	97	79	137	127	801	139	284
NM_172806	Btbd7	chr12	-	104022857	104116616	4306	12	56	42	791	1118	747	122	145	301	5	1.027801498	1.461066339	8.186147149	19.90259407	11.38177871	11.4581135	4.952421066	6.016477353	1.544112992	35	21	24	18	50	132	58	122	168	100	42	119	118	409	64	246	75	206	102	76	313	33	51	172
NM_033270	E2f6	chr12	+	16817770	16833549	2421	7	5	33	99	607	1555	213	709	930	77	0.091767991	1.147980695	1.024562033	10.80579123	23.69299317	20.00473915	24.21563128	18.58911607	23.77934008	5	0	24	9	7	11	1	32	19	3	2	24	94	99	58	222	58	76	288	116	295	440	240	176
NM_019655	Adar	chr3	+	89534639	89557376	5831	15	907	455	4237	1048	1120	152	658	2001	13	16.64671355	15.82821867	43.84918517	18.6564567	17.06504975	14.2756824	22.47374525	39.996582	4.014693779	619	288	231	224	558	617	231	411	444	808	364	804	167	382	64	165	84	186	327	258	127	87	176	145
NM_011718	Wnt10b	chr15	-	98602183	98608581	2226	5	0	0	1	380	882	45	63	2	0	0	0	0.010349111	6.764745748	13.43872667	4.226353342	2.151741567	0.039976594	0	0	0	0	0	0	0	0	0	0	0	1	0	91	105	28	42	33	81	95	210	83	336	136	22
NM_025825	Appbp2	chr11	-	85004811	85048622	2405	13	210	488	8222	12823	12901	1578	4023	2671	320	3.854255619	16.97619937	85.09039426	228.2745651	196.5680418	148.2041239	137.4040686	53.38874089	98.82323149	169	41	353	135	620	704	1084	1918	1158	1118	787	833	1925	3631	865	2523	915	2964	2503	1625	3115	2358	1655	1645
NM_001145960	Slc37a2	chr9	-	37036733	37063323	4436	19	1	6	38	94	79	138	1270	83	24	0.018353598	0.208723763	0.393266235	1.673384475	1.203695473	12.96081691	43.37637761	1.659028639	7.411742362	1	0	6	0	4	20	1	0	0	6	5	2	23	17	5	15	14	20	17	18	5	12	12	15
NM_175215	Lysmd4	chr7	+	74367493	74373342	2898	3	13302	5291	3525	528	550	42	226	225	64	244.139563	184.0595714	36.48061783	9.399436198	8.380158357	3.944596452	7.718945938	4.497366792	19.7646463	10385	2917	1675	3616	570	325	288	295	505	583	355	604	56	46	22	134	58	212	46	31	329	89	22	33
NM_024242	Riok1	chr13	+	38129163	38153298	2434	17	57227	22187	49534	3789	3290	473	1301	2923	171	1050.321363	771.8256873	512.6328861	67.4516359	50.12858363	44.42366957	44.43517108	58.4257917	52.80866433	45474	11753	11498	10689	6714	5878	2325	3876	6608	8546	4857	10730	358	1030	171	995	250	985	347	342	1030	608	605	358
NM_024240	Gins4	chr8	-	24337081	24348140	1364	8	725	309	14362	10387	13741	1635	6646	7960	505	13.30635868	10.74927378	148.6339385	184.9089844	209.3668291	153.5575047	226.991658	159.1068429	155.9554122	452	273	113	196	1910	2003	1048	2395	1540	1571	1401	2494	1238	3274	840	1986	892	2157	2853	1446	2724	2248	1808	2662
NM_024241	Kif24	chr4	-	41337780	41411881	5598	13	880	494	3478	1139	314	53	163	266	24	16.1511664	17.18492313	35.99420959	20.27643528	4.784308589	4.977705047	5.567204371	5.316886963	7.411742362	728	152	191	303	335	261	318	405	446	737	307	669	97	115	38	379	67	443	31	59	24	37	42	121
NM_133702	Nol11	chr11	-	107027976	107050695	3158	18	119	43	6560	10887	11995	2304	3093	7294	326	2.184078184	1.495853633	67.89017105	193.8099657	182.7636354	216.3892911	105.6402645	145.7946372	100.6761671	96	23	37	6	694	724	806	935	832	1025	567	977	1415	3046	665	2384	880	2497	1725	1179	2135	2199	2471	2286
NM_133691	Puf60	chr15	-	75900613	75911376	1861	11	155	223	4143	13706	15484	2049	5782	15229	715	2.844807718	7.757566515	42.8763687	243.993698	235.9243127	192.4399555	197.4820593	304.4017728	220.8081579	137	18	126	97	359	347	354	693	719	622	362	687	1983	3580	996	3337	852	2958	3054	1855	2338	2766	2629	2842
NM_010609	Kcnk7	chr19	+	5704475	5707101	1117	3	0	81	0	3	26	1	1	0	0	0	2.817770797	0	0.053405887	0.396152941	0.093918963	0.034154628	0	0	0	0	52	29	0	0	0	0	0	0	0	0	0	1	0	0	0	2	0	21	4	0	0	1
NM_175833	Cdv3	chr9	-	103255431	103268110	3319	5	1082	321	1572	960	982	123	338	999	67	19.85859323	11.16672131	16.26880318	17.089884	14.96239183	11.55203247	11.54426428	19.96830856	20.69111409	906	176	171	150	271	252	133	206	181	179	116	234	171	265	69	172	68	215	160	124	125	228	189	156
NM_021365	Xlr4b	chrX	+	70459703	70467792	1288	9	95	20	625	65	232	20	62	0	3	1.743591827	0.695745876	6.46819465	1.157127562	3.534903161	1.878379263	2.117586939	0	0.926467795	61	34	17	3	81	87	54	61	67	88	81	106	9	5	7	11	12	21	53	9	24	73	45	28
NM_007978	F8a	chrX	+	70473644	70476134	2490	1	152	73	2715	379	644	36	90	178	6	2.789746924	2.539472447	28.09783756	6.746943786	9.812403603	3.381082673	3.073916524	3.55791684	1.85293559	127	25	45	28	262	422	204	336	290	317	359	525	25	64	17	189	26	58	36	22	178	351	28	29
NM_001111293	Xlr5b	chrX	+	70394179	70403738	1134	9	0	0	0	0	0	0	1	0	0	0	0	0	0	0	0	0.034154628	0	0	0	0	0	0	0	0	0	0	0	0	0	0	0	0	0	0	0	0	0	0	0	0	0	0
NM_001037999	Dbi	chr1	-	122009856	122017496	593	4	6663	2507	14895	2576	2455	399	2674	7715	769	122.2900247	87.21174553	154.1500149	45.85785539	37.40597958	37.4736663	91.32947539	154.2097102	237.4845782	5138	1525	1490	1017	1653	2085	1213	1728	1923	2110	1430	2753	323	628	120	243	262	1000	241	222	862	374	331	425
NM_001038231	Banf1	chr19	-	5364639	5366347	743	3	3730	2836	7707	8564	12779	2535	9014	26605	1485	68.45892122	98.65676518	79.76060187	152.4560068	194.7091703	238.0845716	307.8698172	531.7886378	458.6015586	2718	1012	1280	1556	1083	1133	393	685	713	798	961	1941	1112	2561	580	1848	665	1798	1799	1688	2337	2117	2805	2033
NM_001038230	Anapc11	chr11	+	120459845	120469512	3384	3	518	520	632	3577	4167	939	2118	3690	260	9.507163859	18.08939277	6.54063843	63.67761985	63.49112704	88.1899064	72.33950219	73.75681538	80.29387558	357	161	382	138	50	90	62	82	80	105	46	117	571	1092	276	756	277	605	772	637	606	884	596	672
NM_175681	Glp2r	chr11	-	67519933	67584655	4871	13	0	0	1	1	0	0	0	2	0	0	0	0.010349111	0.017801962	0	0	0	0.039976594	0	0	0	0	0	0	0	0	1	0	0	0	0	0	1	0	0	0	0	0	0	0	0	0	0
NM_001110784	Xlr3a	chrX	-	70331631	70342434	1647	9	136	43	1752	58	65	40	48	1	23	2.496089353	1.495853633	18.13164324	1.032513825	0.990382351	3.756758526	1.639422146	0.019988297	7.102919763	83	53	27	16	175	249	137	233	206	277	191	284	6	0	4	7	9	32	6	4	10	30	4	11
NM_001081416	Fndc1	chr17	-	7931432	7997839	5846	20	15	0	7	1	0	0	1	103	0	0.275303973	0	0.07244378	0.017801962	0	0	0.034154628	2.058794576	0	15	0	0	0	1	1	0	0	5	0	0	0	0	0	0	0	1	0	0	0	0	0	0	0
NM_010814	Mog	chr17	-	37147684	37160343	1707	8	1	1	85	526	373	28	38	2	0	0.018353598	0.034787294	0.879674472	9.363832273	5.683271031	2.629730968	1.297875866	0.039976594	0	1	0	0	1	3	12	4	6	10	38	5	7	42	243	48	42	25	126	38	22	135	24	24	130
NM_010547	Ikbkg	chrX	+	71675019	71699117	6814	10	8	23	81	4736	5219	829	1610	1962	163	0.146828785	0.800107757	0.838278027	84.31009438	79.52008448	77.85882045	54.98895115	39.21703842	50.33808354	1	7	7	16	1	28	6	1	16	14	14	1	548	1165	275	1317	486	945	1009	1134	1185	434	897	560
NM_001110250	Gm14819	chrX	+	32944209	32967088	893	9	0	0	0	0	0	0	0	0	0	0	0	0	0	0	0	0	0	0	0	0	0	0	0	0	0	0	0	0	0	0	0	0	0	0	0	0	0	0	0	0	0	0
NM_172708	Dok7	chr5	+	35399732	35430480	2483	9	0	8	0	0	0	0	1	1	0	0	0.27829835	0	0	0	0	0.034154628	0.019988297	0	0	0	5	3	0	0	0	0	0	0	0	0	0	0	0	0	0	0	0	0	0	0	0	0
NM_027002	Polr2d	chr18	+	31948812	31956296	956	4	10150	5703	10278	8333	7738	974	3183	8607	440	186.2890216	198.3919365	106.3681674	148.3437535	117.9012098	91.47707011	108.7141811	172.039271	135.8819433	8633	1517	3224	2479	1822	1270	1044	1406	1294	1429	727	1286	1066	1966	549	1555	700	2497	1300	902	1086	1062	1847	1541
NM_030205	Coro7	chr16	-	4626883	4679720	3488	28	34	156	166	83	197	68	241	656	111	0.624022338	5.426817831	1.717952499	1.477562887	3.001620357	6.386489494	8.231265358	13.11232274	34.27930842	7	27	69	87	4	25	18	46	39	1	3	30	8	12	7	18	25	13	18	14	8	117	24	16
NM_007392	Acta2	chr19	-	34315580	34329826	1780	9	0	0	0	0	2	0	1	134	0	0	0	0	0	0.030473303	0	0.034154628	2.678431778	0	0	0	0	0	0	0	0	0	0	0	0	0	0	0	0	0	0	0	0	1	1	0	0	0
NM_199317	Phf16	chrX	+	20037652	20095022	2472	10	12	7	67	205	70	13	17	82	4	0.220243178	0.243511057	0.693390466	3.649402312	1.066565609	1.220946521	0.580628677	1.639040342	1.235290394	12	0	3	4	0	2	4	42	7	1	4	7	31	84	7	69	7	7	10	5	24	23	3	5
NM_001039684	Mks1	chr11	+	87666726	87677181	2365	18	169	80	136	19	13	5	215	614	3	3.101758093	2.782983503	1.407479156	0.338237287	0.19807647	0.469594816	7.343245029	12.27281427	0.926467795	142	27	65	15	8	32	1	2	3	47	8	35	3	11	1	3	1	0	3	0	1	5	0	4
NM_001039545	Myh2	chr11	+	66984528	67011018	6082	40	68	5	105	0	0	0	0	0	0	1.248044676	0.173936469	1.086656701	0	0	0	0	0	0	48	20	2	3	20	24	1	43	6	2	0	9	0	0	0	0	0	0	0	0	0	0	0	0
NM_013489	Cd84	chr1	+	173770709	173820849	3190	8	0	34	7	3	1	0	3	0	0	0	1.182767989	0.07244378	0.053405887	0.015236652	0	0.102463884	0	0	0	0	29	5	2	2	2	1	0	0	0	0	0	1	1	1	0	0	1	0	0	0	0	0
NR_015581	5430402O13Rik	chr6	+	50516641	50544864	1007	4	0	0	19	139	206	8	19	0	0	0	0	0.196633117	2.474472787	3.138750221	0.751351705	0.648937933	0	0	0	0	0	0	1	3	4	0	0	0	0	11	53	15	5	9	9	48	7	8	3	171	11	6
NR_003202	Pinc	chr1	-	73437958	73454143	1560	5	0	0	0	0	0	0	0	0	0	0	0	0	0	0	0	0	0	0	0	0	0	0	0	0	0	0	0	0	0	0	0	0	0	0	0	0	0	0	0	0	0	0
NM_011933	Decr2	chr17	-	26218155	26227109	2051	9	2	3	107	359	129	36	58	59	2	0.036707196	0.104361881	1.107354924	6.390904536	1.965528051	3.381082673	1.980968426	1.179309514	0.617645197	2	0	3	0	2	12	15	11	13	20	1	33	63	100	14	80	9	93	37	26	10	15	26	15
NM_011663	Zrsr1	chr11	+	22872028	22874908	2880	1	9	6	3885	2690	2478	230	923	1313	16	0.165182384	0.208723763	40.20629795	47.88727911	37.75642256	21.60136152	31.52472168	26.24463377	4.941161574	0	9	2	4	526	422	552	607	482	754	295	247	217	720	125	629	211	788	557	387	675	353	130	376
NM_177186	A530082C11Rik	chr4	+	154975524	154997450	6292	9	18	39	782	4743	3561	569	1267	1549	278	0.330364767	1.356704458	8.093005146	84.43470812	54.2577162	53.43989003	43.27391373	30.96187182	85.85268236	18	0	18	21	67	111	70	245	120	72	62	35	712	811	291	917	251	1761	639	246	1624	229	380	443
NM_177185	Ubn2	chr6	+	38383924	38462763	14669	17	8247	4425	19146	7665	7192	797	1313	3795	40	151.3621242	153.933775	198.1440876	136.4520425	109.581998	74.85341363	44.84502662	75.85558655	12.35290394	6047	2200	2036	2389	2679	3342	1558	2435	2596	2466	1242	2828	1475	2742	513	1153	706	1076	812	741	1392	1244	1945	1058
NM_011111	Serpinb2	chr1	+	109412049	109422175	1905	7	3	0	1	0	0	0	0	0	0	0.055060795	0	0.010349111	0	0	0	0	0	0	2	1	0	0	0	0	0	0	1	0	0	0	0	0	0	0	0	0	0	0	0	0	0	0
NM_009270	Sqle	chr15	+	59146646	59162748	2748	11	1121	140	22745	12731	12403	1455	3023	8481	1664	20.57438356	4.87022113	235.3905397	226.6367845	188.9801893	136.6520914	103.2494406	169.5207456	513.8808037	787	334	80	60	2636	2234	2941	3724	3401	3807	1087	2915	1327	2802	659	2971	1072	3900	2047	2180	3209	1541	1304	2122
NM_175149	2310022B05Rik	chr8	-	127159656	127187269	3306	4	1532	1286	1925	587	1299	194	344	1432	6	28.11771242	44.73645981	19.92203952	10.44975198	19.79241037	18.22027885	11.74919205	28.62324109	1.85293559	1174	358	299	987	329	238	115	200	191	355	171	326	61	117	39	130	90	150	81	220	519	322	43	114
NM_172488	9030625A04Rik	chr14	-	77424007	77436424	2419	8	0	22	9	0	2	0	3	339	0	0	0.765320463	0.093142003	0	0.030473303	0	0.102463884	6.776032633	0	0	0	10	12	0	1	0	8	0	0	0	0	0	0	0	0	0	0	0	0	0	0	2	0
NM_172485	Thsd7b	chr1	+	131169880	132115853	6251	28	767	44	75	1	0	0	0	1	0	14.07720981	1.530640927	0.776183358	0.017801962	0	0	0	0.019988297	0	635	132	33	11	7	20	0	2	1	30	1	14	0	1	0	0	0	0	0	0	0	0	0	0
NM_139298	Wnt9a	chr11	+	59120431	59147054	3318	4	0	25	6	0	1	0	0	0	0	0	0.869682345	0.062094669	0	0.015236652	0	0	0	0	0	0	14	11	1	0	0	0	0	2	0	3	0	0	0	0	0	0	0	0	0	0	0	1
NM_139296	Moxd2	chr6	-	40828792	40837493	1860	13	0	0	0	0	0	0	0	0	0	0	0	0	0	0	0	0	0	0	0	0	0	0	0	0	0	0	0	0	0	0	0	0	0	0	0	0	0	0	0	0	0	0
NM_025849	3110001D03Rik	chr4	-	74923257	74924190	722	2	392	229	1467	1765	2641	261	1965	6502	220	7.194610488	7.966290277	15.18214648	31.4204638	40.23999676	24.51284938	67.1138441	129.9639061	67.94097165	178	214	94	135	370	167	113	104	107	152	149	305	210	167	277	432	179	500	365	241	944	477	397	217
NM_025848	Sdhd	chr9	-	50404445	50411954	1284	4	78	48	1399	2913	3185	787	6468	13015	785	1.431580658	1.669790102	14.4784069	51.85711675	48.52873521	73.914224	220.9121342	260.1476835	242.4257397	39	39	25	23	279	342	78	216	123	161	81	119	342	378	176	789	241	987	341	475	986	633	189	561
NM_025845	Prpf38b	chr3	-	108705724	108714622	3003	6	9086	4104	9040	6291	8022	1361	3216	8342	502	166.7607931	142.7670537	93.55596742	111.9921461	122.2284188	127.8237088	109.8412838	166.7423723	155.0289444	6785	2301	1883	2221	1387	1760	964	1251	896	910	718	1154	717	1128	565	2132	413	1336	1576	1402	1279	1385	1265	1115
NM_025844	Chordc1	chr9	+	18096710	18118444	2205	11	846	360	2674	2950	6688	1405	2972	8812	399	15.52714406	12.52342576	27.67352399	52.51578936	101.9027256	131.9561432	101.5075545	176.1368719	123.2202168	715	131	214	146	348	428	206	416	148	345	322	461	455	557	351	725	295	567	611	772	1923	1361	1205	816
NM_025843	Ndufb7	chr8	+	86090656	86095522	533	3	5	65	68	2773	4427	1302	1929	2819	238	0.091767991	2.261174096	0.703739578	49.364842	67.45265645	122.28249	65.88427749	56.34700883	73.49977842	0	5	42	23	9	1	7	22	0	22	4	3	379	473	201	707	196	817	812	706	1014	741	638	516
NM_025842	Vps28	chr15	-	76452517	76456457	885	10	347	129	706	1570	2916	1010	2618	4267	242	6.36869857	4.487560899	7.306472677	27.94908112	44.43007594	94.85815278	89.41681622	85.29006267	74.73506881	198	149	33	96	73	164	18	29	109	98	60	155	233	272	245	285	133	402	332	376	431	375	555	847
NM_001110250	Gm14819	chrX	-	28236042	28258913	893	9	0	0	0	0	0	0	0	0	0	0	0	0	0	0	0	0	0	0	0	0	0	0	0	0	0	0	0	0	0	0	0	0	0	0	0	0	0	0	0	0	0	0
NM_009693	Apob	chr12	+	7984482	8023645	13909	29	0	22	19	0	1	0	12	2	0	0	0.765320463	0.196633117	0	0.015236652	0	0.409855537	0.039976594	0	0	0	20	2	0	0	1	0	1	0	7	10	0	0	0	0	0	0	0	0	1	0	0	0
NM_146231	Zfp825	chr13	-	74617504	74631398	1383	4	2	0	23	12	3	2	121	215	8	0.036707196	0	0.238029563	0.21362355	0.045709955	0.187837926	4.132709993	4.297483823	2.470580787	1	1	0	0	7	0	6	1	0	0	4	5	3	2	0	2	0	5	0	1	1	0	1	0
NM_146229	Dync1li1	chr9	+	114597948	114632895	2035	13	10	136	712	1192	1503	363	546	1137	59	0.183535982	4.731071955	7.368567345	21.21993929	22.90068729	34.09258362	18.64842691	22.72669352	18.22053331	10	0	87	49	63	20	138	103	89	118	61	120	165	290	73	321	120	223	321	156	271	411	247	97
NM_146217	Aars	chr8	+	113557866	113580770	4891	21	151	402	3756	15881	12617	2616	9010	9997	544	2.771393326	13.9844921	38.87126257	282.7129664	192.2408327	245.6920076	307.7331987	199.8230036	167.9994935	102	49	214	188	407	415	424	645	554	408	368	535	2435	5537	948	3378	1161	2422	2598	1046	2265	1715	2478	2515
NM_007471	App	chr16	-	84954687	85173948	3121	16	0	35	211	103	94	10	78	371	48	0	1.217555283	2.183662514	1.833602137	1.432245246	0.939189631	2.664060987	7.415658132	14.82348472	0	0	22	13	44	12	5	64	32	2	24	28	6	62	1	6	3	25	5	0	7	74	3	5
NM_007606	Car3	chr3	+	14863537	14872373	1529	7	0	136	0	0	0	0	5	560	1	0	4.731071955	0	0	0	0	0.17077314	11.19344624	0.308822598	0	0	89	47	0	0	0	0	0	0	0	0	0	0	0	0	0	0	0	0	0	0	0	0
NM_170689	Ank3	chr10	+	68996455	69490184	9971	42	1431	39	943	27	0	2	2	515	2	26.263999	1.356704458	9.759212088	0.480652987	0	0.187837926	0.068309256	10.29397288	0.617645197	1229	202	15	24	134	86	70	132	142	113	138	128	0	2	1	2	20	2	0	0	0	0	0	0
NM_207549	Olfr192	chr16	-	59097891	59098816	925	1	0	0	0	0	0	0	0	0	0	0	0	0	0	0	0	0	0	0	0	0	0	0	0	0	0	0	0	0	0	0	0	0	0	0	0	0	0	0	0	0	0	0
NM_011184	Psma3	chr12	+	72075609	72095908	1418	11	17	21	72	596	658	117	543	1280	50	0.312011169	0.73053317	0.745136024	10.60996965	10.02571673	10.98851869	18.54596303	25.58501997	15.44112992	11	6	12	9	5	5	16	13	2	12	5	14	77	184	30	97	46	162	102	68	123	113	147	105
NM_001122682	Gm16448	chr7	+	22880538	22882940	2402	1	0	0	0	0	0	0	0	0	0	0	0	0	0	0	0	0	0	0	0	0	0	0	0	0	0	0	0	0	0	0	0	0	0	0	0	0	0	0	0	0	0	0
NM_145406	Slc10a3	chrX	-	71614557	71618595	1928	3	144	155	3190	5866	3220	377	424	382	2	2.642918138	5.392030537	33.01366549	104.426312	49.06201802	35.40744911	14.48156229	7.635529398	0.617645197	75	69	108	47	263	448	475	472	299	665	216	352	598	868	385	1987	363	1665	281	410	920	1005	284	320
NM_033610	Sncb	chr13	-	54860220	54867801	1196	6	5	28	18	0	0	0	22	14	0	0.091767991	0.974044226	0.186284006	0	0	0	0.751401817	0.279836156	0	5	0	5	23	1	2	7	0	2	1	2	3	0	0	0	0	0	0	0	0	0	0	0	0
NM_080857	Asb13	chr13	+	3633323	3651020	2359	6	2	163	197	4233	6491	539	1970	158	54	0.036707196	5.670328887	2.038774954	75.35570724	98.90110526	50.62232114	67.28461724	3.158150903	16.67642031	0	2	92	71	1	16	6	30	32	29	26	57	479	870	312	1342	232	998	868	965	702	1541	1254	1161
NM_015823	Magi2	chr5	+	19413335	20210609	6571	22	2249	304	1079	280	437	88	346	31	1	41.27724231	10.57533731	11.16669124	4.984549499	6.658416731	8.264868757	11.8175013	0.619637202	0.308822598	2131	118	187	117	125	121	56	25	206	230	139	177	31	24	30	24	39	132	22	20	25	336	11	23
NM_010804	Mllt10	chr2	+	17976897	18134017	4886	23	22457	5621	46239	4362	3237	464	893	1039	56	412.1667544	195.5393784	478.5325639	77.65216041	49.32104109	43.5783989	30.50008284	20.76784043	17.29406551	18247	4210	2348	3273	6450	6419	3454	5152	5185	6994	4112	8473	658	876	325	897	345	1261	551	455	860	465	573	333
NM_175329	Chchd10	chr10	+	75398317	75400479	948	4	23	40	510	1779	3040	874	2217	9205	526	0.422132758	1.391491752	5.278046835	31.66969128	46.31942074	82.08517379	75.72081037	183.9922725	162.4406868	18	5	34	6	81	40	81	129	32	62	31	54	262	374	116	447	194	386	676	525	280	655	508	396
NM_175328	Slc6a15	chr10	+	102830476	102882011	3607	13	5395	891	7808	1543	1602	152	2061	639	77	99.0176622	30.99547877	80.80586213	27.46842813	24.4091158	14.2756824	70.3926884	12.77252169	23.77934008	4188	1207	883	8	1088	1236	520	845	948	1319	843	1009	213	360	120	236	104	510	116	394	238	500	126	228
NM_001142736	Pcdh15	chr10	+	73284614	74097510	9043	33	2907	620	5448	245	40	20	14	3	0	53.35390992	21.56812215	56.38195913	4.361480811	0.609466062	1.878379263	0.478164793	0.059964891	0	2354	553	354	266	658	534	369	595	598	860	610	1224	19	187	4	11	6	18	9	3	7	8	4	9
NM_001142735	Pcdh15	chr10	+	73284614	74097510	9044	33	2907	620	5448	245	40	20	14	3	0	53.35390992	21.56812215	56.38195913	4.361480811	0.609466062	1.878379263	0.478164793	0.059964891	0	2354	553	354	266	658	534	369	595	598	860	610	1224	19	187	4	11	6	18	9	3	7	8	4	9
NM_009573	Zic1	chr9	-	91255182	91260637	3350	3	6	1	78	5	2	0	4	31	9	0.110121589	0.034787294	0.807230692	0.089009812	0.030473303	0	0.136618512	0.619637202	2.779403386	3	3	1	0	5	35	2	2	1	23	4	6	1	1	0	1	2	0	0	0	0	0	2	0
NM_010573	Irx1	chr13	-	72095679	72101171	2062	4	23	28	15	19	8	1	3	55	16	0.422132758	0.974044226	0.155236672	0.338237287	0.121893212	0.093918963	0.102463884	1.099356327	4.941161574	12	11	7	21	9	4	0	1	0	0	1	0	0	0	18	1	0	0	1	3	0	1	2	1
NM_028654	4930404H21Rik	chr7	-	140778706	140793798	915	4	3	16	18	3	2	0	0	1	0	0.055060795	0.556596701	0.186284006	0.053405887	0.030473303	0	0	0.019988297	0	0	3	10	6	0	5	1	0	1	1	0	10	0	0	2	0	1	0	0	1	0	0	0	1
NM_028651	Tmtc4	chr14	-	123318196	123382483	3390	18	350	61	1132	107	572	24	530	219	24	6.423759364	2.122024921	11.71519415	1.904809987	8.715364691	2.254055116	18.10195286	4.377437011	7.411742362	324	26	43	18	161	154	65	113	112	151	142	234	21	13	34	11	11	17	14	18	83	247	11	199
NM_028647	Spata3	chr1	+	87918516	87923753	1051	4	0	0	0	0	0	0	0	0	0	0	0	0	0	0	0	0	0	0	0	0	0	0	0	0	0	0	0	0	0	0	0	0	0	0	0	0	0	0	0	0	0	0
NM_028639	Ttc7	chr17	+	87682225	87781098	4603	20	66	46	618	215	403	27	58	13	11	1.21133748	1.600215514	6.39575087	3.827421937	6.140370578	2.535812005	1.980968426	0.259847859	3.397048582	22	44	21	25	63	70	55	56	107	42	101	124	40	18	17	98	21	21	17	15	92	23	24	232
NM_001111094	Btnl1	chr17	+	34514076	34522973	2113	10	14	93	58	2	0	0	0	0	0	0.256950375	3.235218322	0.600248464	0.035603925	0	0	0	0	0	12	2	43	50	13	7	6	8	16	1	0	7	0	0	0	2	0	0	0	0	0	0	0	0
NM_001101445	Cyp4f17	chr17	+	32643406	32665839	1693	13	0	1	1	1	0	0	5	0	0	0	0.034787294	0.010349111	0.017801962	0	0	0.17077314	0	0	0	0	0	1	0	0	0	0	0	0	0	1	0	0	0	0	0	1	0	0	0	0	0	0
NM_001101479	Pabpc4l	chr3	-	46246118	46251863	5218	2	3	46	0	0	0	0	2	262	0	0.055060795	1.600215514	0	0	0	0	0.068309256	5.236933775	0	3	0	38	8	0	0	0	0	0	0	0	0	0	0	0	0	0	0	0	0	0	0	0	0
NM_001101467	Cyp2a22	chr7	-	27716649	27724405	2226	9	0	0	12	0	0	0	0	1	0	0	0	0.124189337	0	0	0	0	0.019988297	0	0	0	0	0	2	0	0	1	1	0	0	8	0	0	0	0	0	0	0	0	0	0	0	0
NM_027870	Armcx3	chrX	+	131291106	131295995	3385	5	0	0	0	0	0	0	0	29	0	0	0	0	0	0	0	0	0.579660609	0	0	0	0	0	0	0	0	0	0	0	0	0	0	0	0	0	0	0	0	0	0	0	0	0
NM_010941	Nsdhl	chrX	+	70163859	70203867	2218	8	189	57	6485	796	1692	238	1000	2270	628	3.468830057	1.982875746	67.11398769	14.17036215	25.78041444	22.35271323	34.15462804	45.37343385	193.9405918	98	91	39	18	869	1206	393	795	850	510	615	1247	144	93	65	270	50	174	100	359	525	313	96	299
NM_028721	Nphp3	chr9	+	103904873	103946141	5894	27	1337	257	1226	37	37	7	223	525	3	24.53876077	8.940334503	12.68801063	0.658672612	0.563756108	0.657432742	7.616482054	10.49385585	0.926467795	1186	151	135	122	70	127	122	254	102	174	181	196	5	6	13	8	4	1	3	3	10	14	5	2
NM_016743	Nell2	chr15	-	95049880	95359137	3367	21	11	0	48	1	0	0	0	27	0	0.20188958	0	0.496757349	0.017801962	0	0	0	0.539684015	0	11	0	0	0	4	2	0	0	0	20	12	10	0	0	1	0	0	0	0	0	0	0	0	0
NR_030441	Mir488	chr1	+	160435755	160435863	108	1	0	0	0	0	0	0	0	0	0	0	0	0	0	0	0	0	0	0	0	0	0	0	0	0	0	0	0	0	0	0	0	0	0	0	0	0	0	0	0	0	0	0
NR_029810	Mir199a-2	chr1	+	164147944	164148053	109	1	3	0	0	0	0	0	0	0	0	0.055060795	0	0	0	0	0	0	0	0	3	0	0	0	0	0	0	0	0	0	0	0	0	0	0	0	0	0	0	0	0	0	0	0
NM_010190	Fcnb	chr2	-	27931998	27940398	1062	9	0	0	0	0	0	0	0	0	0	0	0	0	0	0	0	0	0	0	0	0	0	0	0	0	0	0	0	0	0	0	0	0	0	0	0	0	0	0	0	0	0	0
NM_011046	Furin	chr7	-	87534079	87547648	4286	16	24178	12824	1405	680	1369	391	905	215	128	443.7532969	446.1122555	14.54050157	12.1053345	20.85897598	36.72231459	30.90993838	4.297483823	39.5292926	20805	3373	5151	7673	141	178	128	188	165	189	167	249	126	79	25	111	77	262	139	371	205	314	140	200
NM_011010	Omp	chr7	-	105291868	105293957	2089	1	0	0	0	0	1	0	0	6	0	0	0	0	0	0.015236652	0	0	0.119929781	0	0	0	0	0	0	0	0	0	0	0	0	0	0	0	0	0	0	0	0	0	0	0	0	1
NM_010910	Nefl	chr14	+	68701940	68705794	2001	4	0	0	102	16	10	4	144	1069	42	0	0	1.055609367	0.2848314	0.152366516	0.375675853	4.918266438	21.36748933	12.97054913	0	0	0	0	10	1	21	3	27	36	1	3	2	3	2	4	3	2	2	1	1	3	2	1
NM_172573	Engase	chr11	+	118338273	118350512	3922	14	0	9	22	123	44	14	308	651	63	0	0.313085644	0.227680452	2.189641387	0.670412669	1.314865484	10.51962544	13.01238125	19.4558237	0	0	0	9	18	0	0	0	4	0	0	0	10	45	5	47	5	11	7	7	5	5	10	10
NM_175643	Adamts2	chr11	+	50415586	50617551	3741	22	0	4	0	0	0	0	0	1	0	0	0.139149175	0	0	0	0	0	0.019988297	0	0	0	0	4	0	0	0	0	0	0	0	0	0	0	0	0	0	0	0	0	0	0	0	0
NM_175642	Bai3	chr1	-	25124320	25886552	5522	31	956	581	1516	1	2	0	0	1	0	17.54603986	20.21141769	15.68925294	0.017801962	0.030473303	0	0	0.019988297	0	612	344	573	8	161	168	125	52	206	259	210	335	0	0	1	0	0	0	0	1	0	0	0	1
NM_001110300	Ap1m2	chr9	-	21099900	21116777	1738	11	2666	468	5373	4673	3667	1816	2275	665	125	48.93069276	16.28045349	55.60577577	83.18857074	55.87280126	170.5568371	77.7017788	13.29221741	38.6028248	1874	792	337	131	712	619	202	538	781	919	519	1083	622	1366	340	919	386	1040	980	304	727	421	678	557
NM_008934	Proc	chr18	-	32282779	32297859	1581	9	4	9	65	0	1	0	0	175	1	0.073414393	0.313085644	0.672692244	0	0.015236652	0	0	3.497951949	0.308822598	4	0	9	0	0	8	5	0	1	22	12	17	0	0	0	0	0	0	0	0	0	1	0	0
NM_009028	Rasl2-9	chr7	-	5076543	5077552	1009	1	12	49	1742	152	86	41	31	78	5	0.220243178	1.704577396	18.02815213	2.705898299	1.310352034	3.850677489	1.058793469	1.559087154	1.544112992	8	4	13	36	318	229	96	191	213	239	212	244	24	15	9	32	11	61	21	14	9	8	28	6
NM_009026	Rasd1	chr11	-	59776684	59778444	1607	2	0	0	210	32	26	178	11	59	8	0	0	2.173313402	0.5696628	0.396152941	16.71757544	0.375700908	1.179309514	2.470580787	0	0	0	0	55	47	28	0	31	17	19	13	4	2	0	22	4	0	8	3	5	6	2	2
NM_007540	Bdnf	chr2	+	109514856	109567200	4302	2	0	1	60	2	0	0	0	2	3	0	0.034787294	0.620946686	0.035603925	0	0	0	0.039976594	0.926467795	0	0	1	0	1	16	6	0	1	28	0	8	0	0	0	1	0	1	0	0	0	0	0	0
NM_007533	Bckdha	chr7	-	26414870	26443780	1773	9	23	20	73	1490	2390	299	1157	2456	134	0.422132758	0.695745876	0.755485135	26.52492412	36.41559722	28.08176998	39.51690465	49.09125707	41.38222819	13	10	16	4	26	5	9	1	1	14	12	5	264	247	169	440	126	244	470	239	473	365	545	298
NM_027696	Mier1	chr4	+	102787069	102838354	4758	15	12	95	457	1633	1864	260	821	2950	85	0.220243178	3.30479291	4.729543928	29.07060476	28.4011185	24.41893042	28.04094962	58.96547571	26.24992086	1	11	48	47	42	60	71	111	33	33	19	88	154	401	98	432	144	404	268	199	437	102	480	378
NM_025634	2310042E22Rik	chr16	-	21152731	21154017	1286	1	0	0	1	1	0	3	5	2	19	0	0	0.010349111	0.017801962	0	0.281756889	0.17077314	0.039976594	5.86762937	0	0	0	0	0	0	0	0	1	0	0	0	0	0	0	1	0	0	0	0	0	0	0	0
NM_138653	Bspry	chr4	+	62141100	62158332	1743	7	579	289	9416	12867	9338	1236	1096	674	73	10.62673335	10.0535279	97.44723332	229.0578514	142.2798522	116.0838385	37.43347233	13.47211208	22.54404968	315	264	152	137	834	834	1319	2228	980	1300	708	1213	1735	3975	1028	2570	852	2707	1120	886	2066	2238	1326	1702
NM_138652	Atp12a	chr14	+	56983904	57007388	3951	23	0	0	44	402	161	113	35	0	0	0	0	0.455360903	7.156388923	2.453100901	10.61284284	1.195411981	0	0	0	0	0	0	10	13	0	19	0	0	0	2	305	14	12	30	14	27	20	9	86	15	12	19
NM_001113327	Fam131b	chr6	-	42265310	42274639	4065	6	1	0	0	21	14	8	127	62	1	0.018353598	0	0	0.373841212	0.213313122	0.751351705	4.337637761	1.239274405	0.308822598	1	0	0	0	0	0	0	0	0	0	0	0	3	5	0	1	2	10	4	2	2	0	0	6
NM_010433	Hipk2	chr6	-	38647838	38826189	4259	15	2721	5313	5883	810	684	61	257	279	48	49.94014066	184.8248919	60.8838226	14.41958962	10.42186967	5.729056752	8.777739407	5.576734822	14.82348472	1807	914	1332	3981	936	832	475	1014	458	797	478	893	111	180	27	116	98	278	108	90	213	125	38	110
NM_001142706	Cfb	chr17	-	34993323	34999459	2738	18	0	79	79	109	125	16	23	27	0	0	2.748196209	0.817579804	1.940413912	1.904581445	1.50270341	0.785556445	0.539684015	0	0	0	32	47	9	5	19	7	16	5	16	2	13	41	4	10	10	31	51	5	25	4	4	36
NM_013673	Sp100	chr1	+	87546624	87606023	2158	20	9	55	149	9	2	0	34	1	0	0.165182384	1.913301158	1.542017605	0.160217662	0.030473303	0	1.161257353	0.019988297	0	2	7	37	18	5	8	2	13	34	4	26	57	0	7	0	0	2	0	1	0	0	0	0	1
NM_011712	Wbp5	chrX	+	132779618	132781678	1018	3	25	32	1	9	6	76	162	7130	485	0.458839955	1.113193401	0.010349111	0.160217662	0.091419909	7.137841199	5.533049743	142.5165566	149.7789602	21	4	27	5	0	0	0	0	0	1	0	0	1	1	2	3	1	1	0	0	0	1	0	5
NM_011711	Fmnl3	chr15	-	99147653	99200897	4409	27	1051	166	41961	3711	1620	442	353	968	7	19.28963169	5.774690769	434.2590651	66.06308282	24.68337552	41.51218171	12.0565837	19.34867135	2.161758189	820	231	86	80	5780	5941	3639	5186	5350	6388	3408	6269	334	805	184	386	299	1703	349	272	517	163	121	198
NM_054066	Plcz1	chr6	-	139938242	139989938	2182	14	0	0	0	0	0	0	0	0	0	0	0	0	0	0	0	0	0	0	0	0	0	0	0	0	0	0	0	0	0	0	0	0	0	0	0	0	0	0	0	0	0	0
NM_009568	Zfp94	chr7	-	25086814	25101623	2467	5	132	23	228	100	399	20	181	385	15	2.42267496	0.800107757	2.359597408	1.78019625	6.079423972	1.878379263	6.181987676	7.695494288	4.632338976	95	37	2	21	39	23	9	17	19	78	22	21	19	13	6	24	19	19	41	119	12	13	16	198
NM_019626	Cbln1	chr8	-	89992751	89996491	2335	3	1027	620	2271	1083	364	70	1015	43	9	18.84914533	21.56812215	23.50283208	19.27952538	5.546141167	6.57432742	34.66694746	0.859496765	2.779403386	946	81	360	260	231	437	348	475	265	161	195	159	170	234	47	75	161	396	65	28	62	55	100	54
NM_013459	Cfd	chr10	+	79353597	79355401	923	5	0	0	1	0	0	0	0	0	0	0	0	0.010349111	0	0	0	0	0	0	0	0	0	0	1	0	0	0	0	0	0	0	0	0	0	0	0	0	0	0	0	0	0	0
NM_013610	Ninj1	chr13	+	49282915	49291620	1132	4	43933	34490	19283	3698	1029	207	279	762	54	806.328629	1199.813763	199.5619159	65.83165731	15.67851445	19.44122537	9.529141224	15.2310822	16.67642031	29682	14251	11029	23461	2246	2404	1176	2209	2978	3081	1804	3385	438	1133	221	399	329	1178	254	165	179	117	134	180
NM_001162532	Fam174b	chr7	+	80885192	80921804	2677	3	68	138	823	85	75	7	15	32	0	1.248044676	4.800646543	8.517318715	1.513166812	1.142748867	0.657432742	0.512319421	0.639625499	0	42	26	95	43	45	91	42	89	135	113	60	248	6	32	5	20	3	19	4	5	59	3	2	2
NM_027613	Mmrn1	chr6	+	60894310	60939372	4636	8	0	0	1	0	0	0	1	0	0	0	0	0.010349111	0	0	0	0.034154628	0	0	0	0	0	0	0	1	0	0	0	0	0	0	0	0	0	0	0	0	0	0	0	0	0	0
NM_031386	Tex14	chr11	+	87218566	87369325	4763	31	1145	552	1904	286	442	30	178	88	0	21.01486992	19.20258617	19.70470818	5.091361274	6.734599989	2.817568894	6.079523792	1.758970123	0	788	357	302	250	172	129	103	80	282	486	305	347	31	15	17	59	20	144	52	205	22	76	67	20
NM_028838	Lrrc2	chr9	+	110854048	110886568	3655	9	0	0	171	313	267	35	999	5018	114	0	0	1.769698056	5.572014261	4.068185966	3.28716371	34.12047341	100.3012736	35.20577622	0	0	0	0	36	23	7	24	2	33	12	34	36	30	14	101	85	47	17	13	15	20	132	70
NM_026422	Mrrf	chr2	+	35991917	36045801	2248	7	195	86	1754	681	1198	179	564	1440	146	3.578951646	2.991707266	18.15234147	12.12313646	18.25350857	16.8114944	19.26321022	28.78314747	45.08809937	140	55	53	33	206	259	148	224	224	201	145	347	86	156	52	143	93	151	173	115	249	229	152	280
NM_146207	Cul4a	chr8	+	13105720	13147939	3627	20	842	1072	279	1031	1419	227	432	1431	55	15.45372967	37.29197894	2.887402092	18.35382333	21.62080856	21.31960463	14.75479931	28.6032528	16.98524291	525	317	442	630	53	48	11	9	74	25	35	24	171	235	94	274	55	202	378	190	156	255	223	217
NM_011897	Spry2	chr14	-	106291163	106296036	2087	2	1	0	2249	2295	5979	774	4602	8962	218	0.018353598	0	23.27515163	40.85550393	91.09993967	72.69327748	157.1795983	179.1351164	67.32332645	0	1	0	0	154	109	495	1079	94	151	72	95	297	511	252	341	378	516	910	671	1185	1752	600	861
NM_012006	Acot1	chr12	+	85350451	85358619	1558	3	0	0	0	16	1	1	17	1417	10	0	0	0	0.2848314	0.015236652	0.093918963	0.580628677	28.32341664	3.088225984	0	0	0	0	0	0	0	0	0	0	0	0	1	14	0	0	0	1	1	0	0	0	0	0
NM_013506	Eif4a2	chr16	+	23107551	23114205	2358	11	2092	868	1822	2614	4829	843	4291	7583	396	38.3957274	30.19537101	18.85608104	46.53432996	73.57779037	79.17368594	146.5575089	151.571255	122.293749	1617	475	584	284	272	311	172	202	213	318	142	192	315	483	215	487	268	846	1054	444	978	1142	716	495
NM_011905	Tlr2	chr3	-	83640193	83645530	2855	3	0	30	1	34	37	14	319	414	0	0	1.043618814	0.010349111	0.605266725	0.563756108	1.314865484	10.89532635	8.275154897	0	0	0	6	24	0	1	0	0	0	0	0	0	10	6	4	8	3	3	8	7	0	10	6	6
NM_011896	Spry1	chr3	+	37538871	37543521	2490	3	912	42	3234	499	622	422	367	732	63	16.73848154	1.461066339	33.4690264	8.883179285	9.477197269	39.63380245	12.53474849	14.6314333	19.4558237	644	268	0	42	348	630	274	422	385	356	248	571	35	89	23	168	37	147	40	56	33	27	431	35
NM_013503	Drd5	chr5	+	38710747	38713549	2802	1	5	8	23	0	0	0	0	1	0	0.091767991	0.27829835	0.238029563	0	0	0	0	0.019988297	0	0	5	4	4	1	13	5	2	0	0	1	1	0	0	0	0	0	0	0	0	0	0	0	0
NM_011881	Grk1	chr8	+	13405080	13421949	7429	7	0	0	11	0	0	0	0	0	0	0	0	0.113840226	0	0	0	0	0	0	0	0	0	0	1	0	0	7	0	3	0	0	0	0	0	0	0	0	0	0	0	0	0	0
NM_011882	Rnasel	chr1	+	155596555	155611350	4757	9	0	10	4	39	199	7	249	24	0	0	0.347872938	0.041396446	0.694276537	3.03209366	0.657432742	8.504502383	0.479719124	0	0	0	3	7	0	0	0	1	2	1	0	0	7	6	10	6	7	3	8	3	173	8	4	3
NM_013491	Clcn1	chr6	+	42236683	42264655	3545	23	0	0	1	0	0	0	0	0	0	0	0	0.010349111	0	0	0	0	0	0	0	0	0	0	0	0	1	0	0	0	0	0	0	0	0	0	0	0	0	0	0	0	0	0
NM_148917	Pabpc4	chr4	+	122960527	122976064	2499	14	382	252	496	616	1066	111	314	318	36	7.011074506	8.766398035	5.133159274	10.9660089	16.24227056	10.42500491	10.72455321	6.356278399	11.11761354	240	142	128	124	54	49	48	73	50	74	54	94	70	119	52	188	65	122	220	156	176	160	208	146
NM_148673	Slu7	chr11	+	43247232	43261483	3732	17	6492	2619	8786	5520	5659	891	2222	2323	73	119.1515594	91.10792243	90.92729311	98.26683297	86.22421117	83.68179617	75.89158351	46.43281359	22.54404968	5331	1161	1315	1304	928	1028	612	1391	1188	1594	623	1422	960	1000	399	1000	443	1718	1035	377	1032	939	1326	950
NM_133889	Bsdc1	chr4	+	129138922	129165676	2659	11	615	261	2432	1615	2244	396	1129	1457	29	11.28746288	9.079483679	25.16903902	28.75016943	34.1910461	37.19190941	38.56057506	29.12294851	8.955855354	473	142	107	154	381	428	253	160	374	328	178	330	128	348	170	602	108	259	209	425	392	106	776	336
NM_010140	Epha3	chr16	-	63545043	63863983	3978	17	378	583	2644	21	6	2	1	3	0	6.937660113	20.28099228	27.36305065	0.373841212	0.091419909	0.187837926	0.034154628	0.059964891	0	293	85	581	2	310	345	153	507	267	495	175	392	14	2	0	1	4	0	0	0	3	0	2	1
NM_019868	Hnrnph2	chrX	+	131135824	131141593	2364	4	39	23	77	243	421	19	103	371	11	0.715790329	0.800107757	0.796881581	4.325876886	6.414630306	1.7844603	3.517926688	7.415658132	3.397048582	31	8	15	8	9	19	7	9	6	8	8	11	34	56	19	58	19	57	49	55	128	97	48	44
NM_007399	Adam10	chr9	+	70526807	70628036	4589	16	8324	1855	9208	11439	13882	2404	4348	2132	362	152.7753513	64.53042998	95.29461814	203.636649	211.5151969	225.7811874	148.5043227	42.61504889	111.7937806	7526	798	1407	448	1497	1278	661	1161	1076	1381	771	1383	2530	3237	518	2340	844	1970	3041	1283	3033	3110	1136	2279
NM_001102678	Gm10096	chrX	-	27574948	27597871	907	9	0	0	0	0	0	0	0	0	0	0	0	0	0	0	0	0	0	0	0	0	0	0	0	0	0	0	0	0	0	0	0	0	0	0	0	0	0	0	0	0	0	0
NM_001100415	Gm14430	chr2	+	175737073	175753460	4538	5	0	0	0	0	0	0	0	0	0	0	0	0	0	0	0	0	0	0	0	0	0	0	0	0	0	0	0	0	0	0	0	0	0	0	0	0	0	0	0	0	0	0
NM_021511	Rrs1	chr1	+	9535488	9537535	2047	1	7	143	3413	4503	7573	887	2051	3319	302	0.128475187	4.974583012	35.32151735	80.16223712	115.3871622	83.30612031	70.05114212	66.34115725	93.26442472	5	2	87	56	203	506	448	644	437	563	189	423	649	983	404	1133	374	960	1504	838	1259	1601	1394	977
NM_023117	Cdc25b	chr2	+	131012686	131024233	3089	16	475	197	14865	1625	2627	226	257	1955	25	8.717959137	6.853096876	153.8395416	28.92818906	40.02668364	21.22568567	8.777739407	39.07712035	7.72056496	297	178	118	79	1883	1565	750	1089	2074	2355	1478	3671	348	260	82	477	120	338	327	93	427	1104	422	254
NM_207153	Olfr325	chr11	+	58394365	58395328	963	1	0	0	0	0	0	0	0	0	0	0	0	0	0	0	0	0	0	0	0	0	0	0	0	0	0	0	0	0	0	0	0	0	0	0	0	0	0	0	0	0	0	0
NM_207152	Olfr1338	chr4	-	118426199	118427141	942	1	0	0	0	1	0	0	0	0	0	0	0	0	0.017801962	0	0	0	0	0	0	0	0	0	0	0	0	0	0	0	0	0	0	0	0	0	0	1	0	0	0	0	0	0
NM_207151	Olfr1308	chr2	-	111800265	111801228	963	1	0	0	0	0	0	0	0	0	0	0	0	0	0	0	0	0	0	0	0	0	0	0	0	0	0	0	0	0	0	0	0	0	0	0	0	0	0	0	0	0	0	0
NM_207149	Olfr1010	chr2	+	85593519	85594463	944	1	2	0	19	0	0	0	0	1	0	0.036707196	0	0.196633117	0	0	0	0	0.019988297	0	0	2	0	0	7	0	1	0	0	0	0	11	0	0	0	0	0	0	0	0	0	0	0	0
NM_207150	Olfr1313	chr2	-	111911802	111912738	936	1	0	0	0	0	0	0	0	0	0	0	0	0	0	0	0	0	0	0	0	0	0	0	0	0	0	0	0	0	0	0	0	0	0	0	0	0	0	0	0	0	0	0
NM_016909	Tsnax	chr8	+	127536896	127558092	2391	6	550	1061	1886	1570	1706	272	1084	2692	54	10.094479	36.90931871	19.51842418	27.94908112	25.99372756	25.54595798	37.0236168	53.80849513	16.67642031	393	157	612	449	310	235	112	172	259	287	187	324	204	485	85	247	91	458	313	140	474	221	318	240
NM_001165929	Ccdc78	chr17	+	25923524	25927458	1651	13	23	25	15	4	17	1	7	4	0	0.422132758	0.869682345	0.155236672	0.07120785	0.259023076	0.093918963	0.239082396	0.079953187	0	23	0	25	0	1	0	0	8	0	4	1	1	0	0	1	0	2	1	1	14	1	1	0	0
NM_009817	Cast	chr13	-	74831733	74945369	2894	31	11	395	1649	123	299	33	43	764	95	0.20188958	13.74098105	17.06568477	2.189641387	4.555758816	3.099325784	1.468649006	15.2710588	29.33814685	0	11	262	133	236	249	129	279	105	214	183	254	15	16	13	19	9	51	71	12	61	23	19	113
NM_010517	Igfbp4	chr11	+	98902573	98913957	2066	4	0	7	0	0	0	0	2	605	0	0	0.243511057	0	0	0	0	0.068309256	12.0929196	0	0	0	6	1	0	0	0	0	0	0	0	0	0	0	0	0	0	0	0	0	0	0	0	0
NM_009517	Zmat3	chr3	-	32233715	32264587	7782	6	70	105	272	275	169	89	716	4974	117	1.284751873	3.652665848	2.814958312	4.895539686	2.574994113	8.35878772	24.45471368	99.42178854	36.13224401	42	28	51	54	23	27	8	54	54	31	18	57	16	113	8	71	13	54	36	14	13	12	38	56
NM_020488	Gabrq	chrX	+	70070774	70083883	2000	9	7	0	24	0	0	0	0	0	0	0.128475187	0	0.248378675	0	0	0	0	0	0	1	6	0	0	5	17	0	1	0	0	0	1	0	0	0	0	0	0	0	0	0	0	0	0
NM_013490	Chka	chr19	+	3851772	3894367	2571	11	104	97	15338	52451	57271	5977	6294	4749	258	1.908774211	3.374367497	158.7346713	933.7307348	872.6182714	561.3536427	214.9692289	94.92442175	79.67623039	43	61	62	35	2115	1759	1929	2848	2018	2005	1183	1481	6201	7990	4627	17011	3956	12666	12761	7348	9249	7817	10936	9160
NM_001083317	Slc35a4	chr18	+	36838868	36843516	2735	4	2151	464	4352	975	1037	349	649	1554	207	39.47858969	16.14130432	45.03933299	17.35691343	15.80040767	32.77771814	22.1663536	31.06181331	63.92627787	1184	967	154	310	643	502	211	504	555	652	515	770	135	301	45	242	91	161	138	252	118	224	176	129
NM_001101605	Gm14446	chr19	-	34667377	34676458	2215	2	11	44	157	5	59	2	1	0	0	0.20188958	1.530640927	1.624810496	0.089009812	0.898962442	0.187837926	0.034154628	0	0	7	4	42	2	3	35	1	16	5	4	24	69	1	1	0	0	1	2	1	0	3	54	1	0
NM_001083919	Xirp2	chr2	+	67284058	67364661	11969	9	2	5	17	0	0	0	1	7	0	0.036707196	0.173936469	0.175934894	0	0	0	0.034154628	0.139918078	0	0	2	5	0	1	14	0	0	0	1	1	0	0	0	0	0	0	0	0	0	0	0	0	0
NM_001083916	1810019J16Rik	chr4	+	133074877	133086705	1796	4	10	196	45	611	1295	182	431	481	23	0.183535982	6.818309582	0.465710015	10.87699908	19.73146377	17.09325129	14.72064469	9.614370786	7.102919763	10	0	109	87	0	7	1	11	4	0	13	9	72	142	38	74	57	228	90	47	261	366	395	136
NM_001085528	Gm13271	chr4	+	88400771	88401320	549	1	0	0	0	0	0	0	0	0	0	0	0	0	0	0	0	0	0	0	0	0	0	0	0	0	0	0	0	0	0	0	0	0	0	0	0	0	0	0	0	0	0	0
NM_001085527	Krtap9-5	chr11	+	99809788	99810865	1077	1	0	0	5	0	0	0	0	0	0	0	0	0.051745557	0	0	0	0	0	0	0	0	0	0	0	0	0	0	0	0	0	5	0	0	0	0	0	0	0	0	0	0	0	0
NM_001085526	Krtap1-3	chr11	-	99451776	99452653	877	1	0	0	0	0	0	0	0	0	0	0	0	0	0	0	0	0	0	0	0	0	0	0	0	0	0	0	0	0	0	0	0	0	0	0	0	0	0	0	0	0	0	0
NM_001085524	Gm5634	chrX	-	8539259	8540101	842	1	0	0	0	1	1	1	0	0	0	0	0	0	0.017801962	0.015236652	0.093918963	0	0	0	0	0	0	0	0	0	0	0	0	0	0	0	0	1	0	0	0	0	1	0	0	0	0	0
NM_001085523	Gm14374	chrX	+	5246184	5248144	1960	1	0	0	0	0	0	0	0	0	0	0	0	0	0	0	0	0	0	0	0	0	0	0	0	0	0	0	0	0	0	0	0	0	0	0	0	0	0	0	0	0	0	0
NM_001166535	Hmga1	chr17	+	27693518	27700617	1717	5	17	19	6	0	2	0	12	203	4	0.312011169	0.660958582	0.062094669	0	0.030473303	0	0.409855537	4.057624261	1.235290394	16	1	9	10	0	0	2	0	1	2	1	0	0	0	0	0	0	0	1	0	0	1	0	0
NM_001085513	Fam131c	chr4	+	140924134	140940090	1433	7	0	0	1	32	24	12	4	78	0	0	0	0.010349111	0.5696628	0.365679637	1.127027558	0.136618512	1.559087154	0	0	0	0	0	0	0	0	0	0	0	0	1	4	4	1	2	3	18	4	1	1	1	15	2
NM_001085511	4932429P05Rik	chrX	+	86997606	87000830	3093	2	0	4	1	0	0	0	0	0	0	0	0.139149175	0.010349111	0	0	0	0	0	0	0	0	4	0	0	0	0	1	0	0	0	0	0	0	0	0	0	0	0	0	0	0	0	0
NM_001085509	Myom3	chr4	+	135315629	135371479	5575	37	18	0	163	1	0	0	0	62	0	0.330364767	0	1.686905165	0.017801962	0	0	0	1.239274405	0	3	15	0	0	15	5	7	1	14	11	36	74	0	0	1	0	0	0	0	0	0	0	0	0
NM_201230	Fgfr1op	chr17	+	8358400	8389333	3074	12	447	426	2117	4405	6219	768	1206	5718	239	8.204058388	14.81938715	21.90906892	78.41764479	94.75673604	72.1297637	41.19048142	114.2930814	73.80860102	242	205	210	216	189	328	342	607	182	100	103	266	713	959	371	1452	272	638	928	592	1880	591	1436	792
NM_001160128	LOC100041284	chrY_random	-	20220374	20222686	1198	2	0	0	0	0	0	0	0	0	0	0	0	0	0	0	0	0	0	0	0	0	0	0	0	0	0	0	0	0	0	0	0	0	0	0	0	0	0	0	0	0	0	0
NM_001160128	LOC100041284	chrY_random	-	23216792	23219104	1198	2	0	0	0	0	0	0	0	0	0	0	0	0	0	0	0	0	0	0	0	0	0	0	0	0	0	0	0	0	0	0	0	0	0	0	0	0	0	0	0	0	0	0
NM_001160128	LOC100041284	chrY_random	-	27365843	27368155	1198	2	0	0	0	0	0	0	0	0	0	0	0	0	0	0	0	0	0	0	0	0	0	0	0	0	0	0	0	0	0	0	0	0	0	0	0	0	0	0	0	0	0	0
NM_001104567	Vmn2r105	chr17	-	20345193	20371836	2583	6	0	1	0	1	0	0	0	0	0	0	0.034787294	0	0.017801962	0	0	0	0	0	0	0	0	1	0	0	0	0	0	0	0	0	0	0	0	0	0	1	0	0	0	0	0	0
NM_184109	Rtl1	chr12	-	110828378	110833613	5235	1	10	1	0	1	2	0	2	130	0	0.183535982	0.034787294	0	0.017801962	0.030473303	0	0.068309256	2.598478591	0	10	0	1	0	0	0	0	0	0	0	0	0	0	0	0	0	0	1	0	0	0	0	1	1
NM_183426	Sbno2	chr10	-	79519758	79565447	4640	32	21	42	34	1094	872	213	970	1343	62	0.385425562	1.461066339	0.351869789	19.47534697	13.28636016	20.00473915	33.1299892	26.84428267	19.1470011	21	0	22	20	1	4	20	0	6	2	1	0	133	213	57	158	116	417	220	76	197	97	164	118
NM_001100609	Gm10487	chrX	+	32607378	32630294	907	9	0	0	0	0	0	0	0	0	0	0	0	0	0	0	0	0	0	0	0	0	0	0	0	0	0	0	0	0	0	0	0	0	0	0	0	0	0	0	0	0	0	0
NM_001102678	Gm10096	chrX	-	26881331	26904251	907	9	0	0	0	0	0	0	0	0	0	0	0	0	0	0	0	0	0	0	0	0	0	0	0	0	0	0	0	0	0	0	0	0	0	0	0	0	0	0	0	0	0	0
NM_001085499	Gm595	chrX	-	46194642	46230890	2122	21	0	0	26	1	2	1	0	0	0	0	0	0.269076897	0.017801962	0.030473303	0.093918963	0	0	0	0	0	0	0	1	2	0	0	13	1	8	1	0	1	0	0	0	0	0	0	2	0	0	0
NM_001127348	Snx10	chr6	+	51494521	51540669	2464	7	25	38	51	2701	3373	903	2967	3186	295	0.458839955	1.321917164	0.527804683	48.0831007	51.39322571	84.80882372	101.3367814	63.68271377	91.10266653	24	1	25	13	17	2	3	10	3	2	13	1	396	518	206	739	273	569	205	296	803	219	1110	740
NM_001127191	Snx16	chr3	-	10417816	10440124	2534	7	6420	1964	12354	7661	15170	1064	1906	651	106	117.8301003	68.322245	127.8529227	136.3808347	231.1400041	99.92977679	65.09872105	13.01238125	32.73519543	5390	1030	1066	898	2299	2035	1060	1329	964	1308	1247	2112	1264	2135	516	1374	703	1669	3468	1277	2528	3250	2578	2069
NM_001127189	Gm13157	chr4	-	147128083	147183895	2726	6	46	6	294	82	42	13	156	307	29	0.844265516	0.208723763	3.042638763	1.459760925	0.639939365	1.220946521	5.328121975	6.136407134	8.955855354	44	2	5	1	44	34	24	41	42	45	34	30	6	26	6	15	4	25	4	8	6	2	9	13
NM_172890	Slc6a11	chr6	+	114081234	114199880	4066	14	1	2	52	1	0	1	0	1	0	0.018353598	0.069574588	0.538153795	0.017801962	0	0.093918963	0	0.019988297	0	0	1	0	2	11	35	0	3	1	0	2	0	0	0	0	0	1	0	0	0	0	0	0	0
NM_001110212	Gigyf2	chr1	+	89223603	89347385	5694	29	2837	947	4906	3107	2685	257	1227	1654	184	52.06915805	32.94356722	50.77274073	55.31069747	40.91040943	24.13717353	41.90772861	33.06064299	56.82335811	2342	495	425	522	631	519	265	356	615	958	562	1000	335	715	283	865	230	679	505	239	961	391	279	310
NM_207298	Cercam	chr2	+	29725013	29738360	2715	12	0	4	12	387	297	135	38	267	3	0	0.139149175	0.124189337	6.889359486	4.525285513	12.67906003	1.297875866	5.33687526	0.926467795	0	0	4	0	0	0	0	0	0	7	2	3	40	97	16	73	16	145	91	15	12	20	132	27
NM_008786	Pcmt1	chr10	-	7350034	7383382	1916	8	853	439	5112	7210	8865	1205	2832	3583	176	15.65561925	15.27162197	52.90465768	128.3521496	135.0729161	113.1723506	96.72590662	71.61806762	54.35277732	592	261	289	150	756	411	529	947	562	641	432	834	1071	1670	464	1787	501	1717	1670	1288	1706	1584	1300	1317
NM_008782	Pax5	chr4	-	44544377	44723312	1208	10	0	0	2	0	0	0	0	0	0	0	0	0.020698223	0	0	0	0	0	0	0	0	0	0	0	0	0	0	0	2	0	0	0	0	0	0	0	0	0	0	0	0	0	0
NM_001115076	Camsap1	chr2	-	25782357	25838802	7978	17	7333	8062	9086	3078	3483	378	733	1298	32	134.5869355	280.4551625	94.03202655	54.79444056	53.06925738	35.50136807	25.03534236	25.94480931	9.882323149	5758	1575	3489	4573	1062	1095	639	1363	1068	1434	900	1525	447	745	134	582	304	866	654	336	553	1013	727	200
NM_001113563	Stat5b	chr11	-	100642044	100711899	4923	19	1	31	9	38	50	2	5	336	2	0.018353598	1.078406107	0.093142003	0.676474575	0.761832578	0.187837926	0.17077314	6.716067742	0.617645197	0	1	8	23	0	3	5	0	0	0	0	1	1	4	17	11	1	4	32	4	4	4	3	3
NM_001083311	Gm11330	chr13	+	23341106	23342192	1086	1	0	0	0	0	0	0	0	0	0	0	0	0	0	0	0	0	0	0	0	0	0	0	0	0	0	0	0	0	0	0	0	0	0	0	0	0	0	0	0	0	0	0
NM_010849	Myc	chr15	+	61816895	61821916	2399	3	2	3	142	2469	3184	456	3641	5861	190	0.036707196	0.104361881	1.469573825	43.9530454	48.51349856	42.8270472	124.3570007	117.1514079	58.6762937	2	0	3	0	28	62	12	7	3	3	8	19	310	399	216	947	213	384	718	565	349	224	782	546
NM_009850	Cd3g	chr9	-	44777654	44788514	1023	7	0	0	11	6	7	1	26	0	0	0	0	0.113840226	0.106811775	0.106656561	0.093918963	0.888020329	0	0	0	0	0	0	2	2	1	0	2	2	0	2	1	1	2	1	1	0	2	1	1	0	1	2
NM_009848	Entpd1	chr19	+	40734283	40816092	4197	10	119	165	4550	624	305	383	66	25	22	2.184078184	5.739903475	47.08845705	11.1084246	4.647178725	35.97096289	2.254205451	0.499707421	6.794097165	63	56	84	81	813	733	348	638	425	481	297	815	54	33	53	41	21	422	42	26	12	33	26	166
NM_019441	Ppt2	chr17	-	34753606	34764042	1701	8	5834	2723	2868	15950	20104	1736	1711	89	2	107.0748918	94.72580098	29.68125161	283.9413018	306.3176429	163.04332	58.43856858	1.77895842	0.617645197	4898	936	1095	1628	358	347	167	277	406	356	263	694	1674	2789	897	4809	1192	4589	2970	2013	3705	2241	4860	4315
NM_010894	Neurod1	chr2	-	79292797	79296793	2494	2	0	0	23	0	1	0	40	4318	9	0	0	0.238029563	0	0.015236652	0	1.366185122	86.30946581	2.779403386	0	0	0	0	1	2	0	0	0	0	18	2	0	0	0	0	0	0	0	0	1	0	0	0
NM_009932	Col4a2	chr8	+	11312828	11449286	6425	48	18	3	661	95	108	16	2260	829	1916	0.330364767	0.104361881	6.840762662	1.691186437	1.645558368	1.50270341	77.18945938	16.57029809	591.7040985	7	11	3	0	100	95	8	69	106	152	48	83	11	16	6	40	11	11	19	12	31	12	16	18
NM_012020	Foxl2	chr9	+	98856025	98858543	2518	1	0	8	9	0	0	0	14	1	0	0	0.27829835	0.093142003	0	0	0	0.478164793	0.019988297	0	0	0	0	8	8	0	0	0	0	1	0	0	0	0	0	0	0	0	0	0	0	0	0	0
NM_011920	Abcg2	chr6	+	58546665	58642445	2491	16	0	0	0	0	0	0	233	6319	242	0	0	0	0	0	0	7.958028334	126.3060478	74.73506881	0	0	0	0	0	0	0	0	0	0	0	0	0	0	0	0	0	0	0	0	0	0	0	0
NM_019822	Adrm1	chr2	+	179906292	179910988	1429	10	34	29	63	247	260	32	99	234	19	0.624022338	1.00883152	0.651994021	4.397084736	3.961529405	3.005406821	3.381308176	4.677261463	5.86762937	8	26	9	20	6	5	9	8	5	9	3	18	30	83	13	60	24	37	72	35	59	22	41	31
NM_153100	Rtp3	chr9	-	110887448	110892217	2453	3	0	0	2	9	2	2	9	0	0	0	0	0.020698223	0.160217662	0.030473303	0.187837926	0.307391652	0	0	0	0	0	0	0	0	1	0	0	0	0	1	1	0	6	2	0	0	0	0	0	1	0	1
NM_153089	Ppp1r16b	chr2	+	158492468	158592069	6369	11	0	0	35	1171	2730	134	172	20	0	0	0	0.3622189	20.84609808	41.59605875	12.58514106	5.874596023	0.399765937	0	0	0	0	0	16	1	7	2	9	0	0	0	136	172	139	322	121	281	179	405	744	665	285	452
NM_153088	Ctdsp1	chr1	+	74438182	74443851	2768	7	575	271	5609	1297	396	219	629	1787	168	10.55331896	9.427356617	58.04816607	23.08914536	6.033714017	20.56825293	21.48326104	35.71908647	51.88219653	505	70	174	97	852	1018	409	550	536	757	493	994	86	362	23	83	133	610	74	65	99	55	43	60
NM_153087	Hrh4	chr18	+	13165498	13181391	1537	3	0	0	0	0	0	0	0	1	0	0	0	0	0	0	0	0	0.019988297	0	0	0	0	0	0	0	0	0	0	0	0	0	0	0	0	0	0	0	0	0	0	0	0	0
NR_028486	1700001O22Rik	chr2	-	30651090	30659177	978	7	0	0	3	790	863	62	61	7	0	0	0	0.031047334	14.06355037	13.14923029	5.822975715	2.083432311	0.139918078	0	0	0	0	0	0	1	2	0	0	0	0	0	114	180	101	197	80	118	410	82	43	140	107	81
NM_133828	Creb1	chr1	+	64579377	64651122	8379	8	52	240	789	2892	3247	630	1500	5207	113	0.954387106	8.348950509	8.165448926	51.48327554	49.47340761	59.16894678	51.23194206	104.0790617	34.89695362	27	25	151	89	161	133	39	99	85	77	100	95	547	447	264	512	273	849	642	635	1105	344	231	290
NM_138747	Nop2	chr6	+	125081900	125094771	2623	16	0	13	4680	17813	25840	2593	5776	9484	369	0	0.452234819	48.43384154	317.1063579	393.7150763	243.5318714	197.2771316	189.5690073	113.9555388	0	0	7	6	238	511	735	727	667	692	436	674	2225	4452	1123	3370	1413	5230	5757	2224	5288	3610	5316	3645
NM_080463	Pofut1	chr2	+	153067267	153095985	5603	7	4	15	34	340	274	42	449	581	75	0.073414393	0.521809407	0.351869789	6.052667248	4.174842527	3.944596452	15.33542799	11.61320047	23.16169488	4	0	0	15	3	0	0	0	6	23	1	1	49	50	14	136	34	57	65	19	13	16	29	132
NM_138748	Ppp2r4	chr2	+	30271569	30303327	2577	10	92	119	1569	2933	3326	785	1679	3866	121	1.688531033	4.139687961	16.23775585	52.213156	50.67710308	73.72638607	57.34562048	77.27475563	37.36753441	21	71	42	77	246	162	133	110	222	296	148	252	396	769	241	901	207	419	680	464	468	777	543	394
NM_177088	Ccdc45	chr11	+	106650565	106680174	2726	20	3609	3422	5410	641	649	41	216	880	20	66.23813584	119.0421193	55.98869289	11.41105796	9.888586861	3.850677489	7.377399657	17.58970123	6.176451968	2687	922	2128	1294	728	684	377	780	471	695	491	1184	144	141	43	152	65	96	79	134	231	32	39	134
NM_080442	Tssk3	chr4	-	129166251	129168014	1034	2	3	7	1	7	59	1	5	0	0	0.055060795	0.243511057	0.010349111	0.124613737	0.898962442	0.093918963	0.17077314	0	0	3	0	3	4	0	1	0	0	0	0	0	0	2	0	2	1	1	1	4	2	2	51	0	0
NM_080437	Celsr3	chr9	+	108728650	108755300	11547	35	40	0	115	90	10	8	61	432	2	0.734143927	0	1.190147816	1.602176625	0.152366516	0.751351705	2.083432311	8.63494424	0.617645197	36	4	0	0	6	5	8	47	5	8	12	24	4	59	2	17	1	7	3	2	2	0	0	3
NM_001035854	Ap2b1	chr11	+	83116198	83218535	5409	22	1185	667	4833	1630	2105	436	1122	1826	137	21.74901385	23.20312496	50.01725559	29.01719887	32.07315153	40.94866793	38.32149266	36.49863005	42.30869598	908	277	337	330	542	644	390	692	581	687	489	808	168	413	129	488	182	250	261	152	355	566	159	612
NM_001036740	B3gnt8	chr7	+	26412642	26414509	1475	2	4	12	85	61	240	28	25	0	0	0.073414393	0.417447525	0.879674472	1.085919712	3.656796374	2.629730968	0.853865701	0	0	0	4	12	0	18	13	7	20	0	8	13	6	5	14	9	13	7	13	5	55	5	59	10	106
NM_001036293	Nrbf2	chr10	-	66729436	66748029	1789	4	191	159	190	108	114	11	101	102	7	3.505537253	5.531179712	1.966331174	1.92261195	1.736978278	1.033108595	3.449617432	2.038806279	2.161758189	127	64	71	88	37	22	15	25	19	18	17	37	22	21	10	33	5	17	10	4	30	43	7	20
NM_001038999	Atp8a1	chr5	-	68009379	68238670	8174	37	699	243	1506	146	539	195	373	526	89	12.82916513	8.45331239	15.58576183	2.599086524	8.21255519	18.31419781	12.73967626	10.51384414	27.48521126	627	72	167	76	184	146	96	132	161	175	77	535	26	42	15	15	15	33	31	21	218	238	17	14
NM_008601	Mitf	chr6	+	97941776	97971352	4581	9	296	546	1557	102	39	15	271	343	4	5.432665062	18.99386241	16.11356651	1.815800175	0.594229411	1.408784447	9.2559042	6.85598582	1.235290394	258	38	316	230	205	393	99	149	140	260	61	250	12	25	40	17	1	7	5	9	4	11	4	6
NM_009209	Slc6a2	chr8	+	95484945	95525566	6073	14	0	0	0	1	1	1	0	0	0	0	0	0	0.017801962	0.015236652	0.093918963	0	0	0	0	0	0	0	0	0	0	0	0	0	0	0	1	0	0	0	0	0	0	0	0	1	0	0
NM_010199	Fgf12	chr16	-	28160183	28753288	3052	6	0	0	1	0	0	0	0	1	0	0	0	0.010349111	0	0	0	0	0.019988297	0	0	0	0	0	0	0	0	0	0	0	0	1	0	0	0	0	0	0	0	0	0	0	0	0
NM_009261	Strbp	chr2	-	37425389	37502805	16346	17	7537	3989	20354	5493	5245	624	3932	6714	433	138.3310695	138.7665149	210.6458143	97.78617999	79.91623742	58.60543301	134.2959975	134.2014251	133.7201851	6007	1530	2544	1445	2555	2877	1672	3110	2455	2975	1665	3045	766	1474	308	938	302	1705	1924	442	621	769	972	517
NM_001081298	Lphn2	chr3	-	148478549	148617599	6052	24	132	8	391	86	179	383	42	2005	46	2.42267496	0.27829835	4.046502573	1.530968775	2.727360629	35.97096289	1.434494378	40.07653519	14.20583953	103	29	6	2	72	27	38	11	32	18	118	75	19	6	6	25	14	16	19	7	116	10	11	16
NM_020603	Wdr46	chr17	+	34077667	34086640	2164	15	190	192	904	7263	11597	887	3602	5305	304	3.487183655	6.679160407	9.355596742	129.2956536	176.6994481	83.30612031	123.0249702	106.0379148	93.88206991	128	62	121	71	54	43	114	148	127	122	128	168	1057	2209	601	1550	570	1276	3020	952	2392	1472	1755	2006
NM_175103	Bola2	chr7	+	133839513	133840207	337	3	94	82	1008	17318	19594	2287	6428	9662	575	1.725238229	2.852558091	10.43190433	308.2943865	298.5469506	214.7926687	219.5459491	193.1269242	177.5729941	86	8	53	29	73	66	224	282	115	162	33	53	2225	3901	1370	4582	1291	3949	3502	2240	3849	3568	3305	3130
NM_153092	Nupl2	chr5	+	23670780	23689826	2909	7	314	228	451	150	273	42	153	830	6	5.76302983	7.931502984	4.66744926	2.670294374	4.159605875	3.944596452	5.225658091	16.59028639	1.85293559	142	172	103	125	60	47	16	15	94	93	46	80	38	67	9	15	11	10	11	30	15	21	72	124
NM_018779	Pde3a	chr6	+	141197789	141447872	4205	16	172	139	1123	6	8	0	1	84	0	3.156818888	4.835433837	11.62205215	0.106811775	0.121893212	0	0.034154628	1.679016936	0	93	79	102	37	126	136	83	80	215	176	40	267	0	0	0	4	2	0	0	0	7	1	0	0
NM_017478	Copg2	chr6	-	30698410	30846760	3125	24	513	256	1440	162	351	21	57	391	2	9.415395868	8.90554721	14.90272047	2.883917924	5.348064697	1.972298226	1.946813798	7.815424069	0.617645197	417	96	153	103	226	242	113	171	208	133	152	195	11	12	19	15	6	99	36	25	155	13	8	114
NM_017463	Pbx2	chr17	+	34729415	34734286	2801	9	1647	658	3059	314	774	81	577	1195	95	30.22837621	22.89003931	31.6579319	5.589816224	11.79316831	7.607436015	19.70722038	23.88601474	29.33814685	1373	274	401	257	593	535	191	235	314	283	338	570	75	44	16	55	40	84	35	144	157	81	177	180
NM_001130176	Tnnt2	chr1	+	137737437	137748838	1109	13	2	3	0	0	0	0	0	0	0	0.036707196	0.104361881	0	0	0	0	0	0	0	2	0	1	2	0	0	0	0	0	0	0	0	0	0	0	0	0	0	0	0	0	0	0	0
NM_001139513	Raly	chr2	+	154616845	154692995	1757	9	5887	7061	8167	1606	1889	635	1631	2542	82	108.0476325	245.6330814	84.52119313	28.58995177	28.78203479	59.6385416	55.70619834	50.8102506	25.32345307	3286	2601	2097	4964	1323	1127	600	862	981	1241	673	1360	171	484	106	424	93	328	311	266	243	183	424	462
NM_031186	Ndst3	chr3	-	123229083	123375310	5338	13	2	0	4	0	0	0	0	2	0	0.036707196	0	0.041396446	0	0	0	0	0.039976594	0	2	0	0	0	0	2	1	0	1	0	0	0	0	0	0	0	0	0	0	0	0	0	0	0
NM_031183	Sp6	chr11	+	96874882	96886052	3375	2	3	0	2997	11340	8119	843	940	118	9	0.055060795	0	31.01628699	201.8742547	123.706374	79.17368594	32.10535036	2.358619029	2.779403386	2	1	0	0	174	106	835	853	355	215	160	299	1290	3247	792	3231	1001	1779	1606	1575	1392	906	1720	920
NM_031180	Klb	chr5	+	65739649	65775242	3439	5	19	0	1517	1050	663	66	380	31	27	0.348718365	0	15.69960205	18.69206062	10.10189998	6.198651568	12.97875866	0.619637202	8.338210157	0	19	0	0	133	61	389	385	155	123	83	188	128	272	31	149	45	425	347	122	40	47	48	59
NM_010731	Zbtb7a	chr10	+	80599015	80614402	5373	3	80	186	892	3693	2635	258	384	545	28	1.468287855	6.470436645	9.231407405	65.7426475	40.14857686	24.23109249	13.11537717	10.89362178	8.647032755	59	21	45	141	147	115	133	133	93	109	45	117	295	1267	218	811	235	867	765	221	407	533	377	332
NM_009729	Atp6v0c	chr17	-	24300832	24306374	1151	3	11	55	25	35	31	4	48	75	1	0.20188958	1.913301158	0.258727786	0.623068687	0.472336198	0.375675853	1.639422146	1.499122264	0.308822598	5	6	15	40	3	5	0	3	4	4	2	4	3	9	3	3	2	15	9	3	1	9	7	2
NM_009728	Atp10a	chr7	+	65913571	66084796	5469	21	17	5	1772	0	0	0	16	1692	5	0.312011169	0.173936469	18.33862547	0	0	0	0.546474049	33.82019827	1.544112992	14	3	5	0	224	252	175	218	176	243	120	364	0	0	0	0	0	0	0	0	0	0	0	0
NM_019993	Aldh9a1	chr1	+	169280121	169298661	2833	11	14380	6225	42802	2704	4237	911	3393	6133	530	263.9247419	216.5509038	442.9626679	48.13650659	64.55769265	85.56017543	115.8866529	122.5882246	163.6759772	11633	2747	3541	2684	4648	5934	2862	4794	5008	6677	4159	8720	292	333	143	441	289	1206	687	435	1040	544	953	578
NM_019989	Sh3bgrl	chrX	+	106290745	106357806	2836	4	715	309	6980	127	10	7	80	2757	5	13.1228227	10.74927378	72.23679785	2.260849237	0.152366516	0.657432742	2.732370243	55.10773442	1.544112992	699	16	275	34	1048	673	390	709	1531	1295	338	996	22	2	2	10	1	90	3	1	1	3	1	1
NM_146107	Actr1b	chr1	-	36756046	36766770	2077	11	20	41	280	1843	2351	1150	2309	4196	289	0.367071964	1.426279045	2.897751203	32.80901688	35.82136781	108.0068076	78.86303615	83.87089359	89.24973094	16	4	25	16	22	38	36	43	8	34	21	78	357	354	133	567	145	287	477	337	523	409	303	302
NM_146106	Lyplal1	chr1	-	187911610	187941189	1577	5	1339	535	2815	347	227	21	53	1754	4	24.57546797	18.61120218	29.1327487	6.177280986	3.458719904	1.972298226	1.810195286	35.05947268	1.235290394	765	574	322	213	433	322	107	349	290	530	169	615	10	115	20	56	52	94	13	18	161	10	7	18
NM_146104	Aph1a	chr3	+	95697918	95702213	2838	6	351	178	530	126	62	10	288	204	93	6.442112962	6.192138294	5.485029063	2.243047274	0.944672397	0.939189631	9.836532876	4.077612558	28.72050165	291	60	98	80	146	53	19	54	9	140	58	51	21	20	6	8	7	64	18	5	5	8	13	13
NM_146103	Tmem185b	chr1	+	121422743	121424803	2060	1	8	4	495	3631	3184	418	1330	609	103	0.146828785	0.139149175	5.122810163	64.63892582	48.51349856	39.2581266	45.4256553	12.17287278	31.80872764	0	8	4	0	68	86	52	29	10	57	63	130	420	1214	223	755	146	873	546	376	914	192	755	401
NM_145993	L3mbtl2	chr15	+	81494365	81518735	3430	17	1811	1542	2888	7471	6034	733	1831	5436	453	33.23836631	53.64200702	29.88823384	132.9984618	91.9379555	68.84259999	62.53712395	108.6563817	139.8966371	1056	755	704	838	304	338	334	444	460	304	378	326	1028	1836	420	1589	431	2167	1001	805	1272	911	1293	752
NM_178728	Napepld	chr5	-	21168720	21207163	3673	5	69	37	460	1211	1320	746	958	1389	5	1.266398275	1.28712987	4.760591263	21.55817658	20.11238006	70.06354651	32.72013366	27.76374433	1.544112992	50	19	22	15	98	26	38	71	35	139	23	30	95	136	53	432	118	377	119	83	81	77	615	345
NM_008722	Npm1	chr11	-	33052510	33063056	1259	11	1549	987	4702	5342	8132	1617	8499	31707	1675	28.42972359	34.33505897	48.66152199	95.09808365	123.9044505	151.8669634	290.2801837	633.7689283	517.2778523	1252	297	710	277	659	723	340	583	551	575	426	845	656	968	446	1194	490	1588	1376	1303	1817	1377	1141	1118
NM_001110250	Gm14819	chrX	+	32607406	32630311	893	9	0	0	0	0	0	0	0	0	0	0	0	0	0	0	0	0	0	0	0	0	0	0	0	0	0	0	0	0	0	0	0	0	0	0	0	0	0	0	0	0	0	0
NM_027355	Rnf168	chr16	+	32277546	32301525	4465	6	7705	9125	11099	7575	7672	952	1131	3531	99	141.414474	317.4340558	114.8647879	134.8498659	116.8955908	89.41085292	38.62888432	70.57867619	30.57343724	6411	1294	5227	3898	1340	1688	616	1078	1466	1646	1077	2188	795	1519	379	1686	624	2572	932	785	2203	1164	1031	1557
NM_009053	Rfng	chr11	-	120642058	120645518	2118	8	305	406	1773	5550	6323	645	1000	1528	91	5.597847446	14.12364128	18.34897458	98.80089185	96.3413478	60.57773123	34.15462804	30.54211759	28.10285645	246	59	275	131	228	236	220	293	186	187	148	275	755	1253	259	1310	433	1540	883	988	1263	869	1222	1098
NM_173864	Gm5077	chr6	-	124574642	124586103	2662	11	0	0	52	24	6	0	2	8	0	0	0	0.538153795	0.4272471	0.091419909	0	0.068309256	0.159906375	0	0	0	0	0	1	17	21	0	1	8	2	2	20	1	1	1	1	0	4	1	0	0	0	1
NM_173865	Slc41a1	chr1	+	133724588	133745438	4658	11	2834	300	1760	714	138	42	1048	1377	147	52.01409725	10.43618814	18.21443613	12.71060122	2.102657915	3.944596452	35.79405019	27.52388477	45.39692197	2188	646	141	159	472	237	93	190	199	201	217	151	60	33	15	33	46	527	37	15	15	27	7	37
NM_173784	Ubtd2	chr11	+	32355371	32418709	3032	3	8	2	1266	4819	7265	683	912	2077	94	0.146828785	0.069574588	13.10197508	85.78765727	110.6942736	64.14665183	31.14902077	41.51569256	29.02932425	0	8	1	1	213	223	85	403	82	102	75	83	630	760	307	1457	499	1166	798	864	2386	1958	783	476
NM_173783	Mageb18	chrX	-	89364217	89844911	2160	5	0	0	1	0	0	0	0	0	0	0	0	0.010349111	0	0	0	0	0	0	0	0	0	0	1	0	0	0	0	0	0	0	0	0	0	0	0	0	0	0	0	0	0	0
NM_001101431	2510049J12Rik	chr6	-	115533564	115542594	2539	4	27	71	510	2070	2961	238	350	21	7	0.495547151	2.469897859	5.278046835	36.85006237	45.11572526	22.35271323	11.95411981	0.419754234	2.161758189	23	4	30	41	39	20	91	71	104	70	30	85	201	678	183	361	177	470	409	115	859	717	232	629
NM_173780	Klf8	chrX	+	149672587	149830677	4457	7	0	10	210	1571	3781	439	4487	1369	210	0	0.347872938	2.173313402	27.96688308	57.60977954	41.23042482	153.251816	27.36397839	64.85274566	0	0	8	2	12	3	27	27	26	52	24	39	252	336	135	325	166	357	553	815	781	581	713	338
NM_173777	Olfm2	chr9	-	20472429	20532658	1525	6	0	4	0	0	0	0	0	0	0	0	0.139149175	0	0	0	0	0	0	0	0	0	3	1	0	0	0	0	0	0	0	0	0	0	0	0	0	0	0	0	0	0	0	0
NM_173779	Ankrd58	chrX	+	34588839	34590413	1574	1	0	0	4	0	0	0	0	0	0	0	0	0.041396446	0	0	0	0	0	0	0	0	0	0	0	0	0	0	0	0	0	4	0	0	0	0	0	0	0	0	0	0	0	0
NM_173774	Slc45a1	chr4	-	150003504	150026283	2563	9	0	0	1	66	15	2	7	90	0	0	0	0.010349111	1.174929525	0.228549773	0.187837926	0.239082396	1.798946717	0	0	0	0	0	0	0	0	0	0	0	1	0	3	41	0	19	2	1	3	2	1	3	3	3
NM_173771	4933406M09Rik	chr1	+	136282516	136287560	1770	4	0	0	0	0	1	0	0	0	0	0	0	0	0	0.015236652	0	0	0	0	0	0	0	0	0	0	0	0	0	0	0	0	0	0	0	0	0	0	0	0	0	0	0	1
NM_028801	Muc5b	chr7	+	149024976	149058990	14963	49	8	6	45	4	2	0	0	1	0	0.146828785	0.208723763	0.465710015	0.07120785	0.030473303	0	0	0.019988297	0	8	0	0	6	1	12	1	2	24	3	2	0	1	0	0	0	3	0	2	0	0	0	0	0
NM_001076679	Gm9733	chr3	-	15296550	15332302	618	3	314	25	31	0	0	0	0	0	0	5.76302983	0.869682345	0.320822455	0	0	0	0	0	0	280	34	8	17	0	3	0	1	0	13	9	5	0	0	0	0	0	0	0	0	0	0	0	0
NM_011884	Rngtt	chr4	+	33397285	33589585	4153	16	311	98	6549	5573	6159	628	1572	4317	384	5.707969035	3.409154791	67.77633082	99.21033699	93.84253695	58.98110886	53.69107528	86.28947751	118.5878778	258	53	42	56	711	828	704	1275	777	876	445	933	699	1869	377	1107	443	1078	922	527	1459	543	1145	1563
NM_026104	Tmco5	chr2	+	116704443	116718230	1164	12	4	17	56	0	0	0	0	0	0	0.073414393	0.591383994	0.579550241	0	0	0	0	0	0	3	1	10	7	9	10	26	7	1	0	1	2	0	0	0	0	0	0	0	0	0	0	0	0
NM_054053	Gpr98	chr13	-	81234066	81772143	19328	90	271	60	184	111	45	5	14	826	3	4.973825108	2.087237627	1.904236505	1.976017837	0.68564932	0.469594816	0.478164793	16.5103332	0.926467795	208	63	52	8	10	31	16	3	21	7	26	70	1	3	7	5	8	87	3	1	3	2	4	32
NM_147112	Olfr559	chr7	-	109872045	109873002	957	1	0	0	0	0	0	0	0	0	0	0	0	0	0	0	0	0	0	0	0	0	0	0	0	0	0	0	0	0	0	0	0	0	0	0	0	0	0	0	0	0	0	0
NM_147111	Olfr586	chr7	-	110270342	110271296	954	1	1	0	125	0	0	0	0	0	0	0.018353598	0	1.29363893	0	0	0	0	0	0	1	0	0	0	1	25	5	11	34	1	3	45	0	0	0	0	0	0	0	0	0	0	0	0
NM_147110	Olfr570	chr7	+	110048882	110049821	939	1	0	0	0	0	0	0	0	0	0	0	0	0	0	0	0	0	0	0	0	0	0	0	0	0	0	0	0	0	0	0	0	0	0	0	0	0	0	0	0	0	0	0
NM_001113560	Glo1	chr17	-	30729806	30749604	899	7	14	16	256	264	407	68	635	2612	164	0.256950375	0.556596701	2.649372529	4.699718099	6.201317184	6.386489494	21.68818881	52.20943138	50.64690614	4	10	6	10	24	75	31	35	20	12	24	35	24	69	16	52	24	79	21	54	23	45	139	125
NR_028447	Hdac10	chr15	-	88953733	88959130	2426	20	2	0	13	159	173	5	79	134	1	0.036707196	0	0.134538449	2.830512037	2.63594072	0.469594816	2.698215615	2.678431778	0.308822598	2	0	0	0	0	6	3	0	1	0	3	0	27	12	11	78	19	12	95	54	6	6	9	3
NM_001113559	Sox5	chr6	-	143781348	144158078	2770	14	176	0	97	19	3	3	1	0	0	3.23023328	0	1.00386381	0.338237287	0.045709955	0.281756889	0.034154628	0	0	157	19	0	0	5	45	0	1	14	16	15	1	2	0	0	3	13	1	0	3	0	0	0	0
NM_001113554	Nudcd1	chr15	-	44206772	44259853	3444	10	5465	2737	5224	2527	2820	571	3337	4161	186	100.3024141	95.2128231	54.06375816	44.98555923	42.96735739	53.62772796	113.9739938	83.1713032	57.4410033	4196	1269	1170	1567	831	934	329	527	625	698	401	879	395	355	137	655	187	798	277	527	848	332	353	483
NM_181664	Crip3	chr17	+	46565890	46568720	955	8	5	0	0	0	0	0	0	2	0	0.091767991	0	0	0	0	0	0	0.039976594	0	5	0	0	0	0	0	0	0	0	0	0	0	0	0	0	0	0	0	0	0	0	0	0	0
NM_027892	Ppp1r12a	chr10	+	107599455	107714631	3403	26	21704	19537	27737	5336	3674	856	940	1096	78	398.346495	679.6393587	287.053304	94.99127188	55.97945782	80.39463246	32.10535036	21.90717335	24.08816268	17471	4233	9795	9742	3364	3148	2026	3200	3511	4735	2677	5076	812	1855	325	681	305	1358	486	273	449	1169	504	793
NM_019575	Scamp4	chr10	+	80065626	80078528	1802	7	1119	594	710	3503	5426	1028	3161	6328	461	20.53767637	20.66365251	7.347869123	62.36027462	82.67407135	96.54869412	107.9627792	126.4859425	142.3672179	730	389	218	376	91	84	12	58	94	153	58	160	481	448	259	677	372	1266	1116	851	1148	869	844	598
NM_016696	Gpc1	chr1	+	94728262	94756773	3552	9	167	152	240	348	131	71	29	327	17	3.065050897	5.287668656	2.483786746	6.195082948	1.996001354	6.668246384	0.990484213	6.536173071	5.249984173	165	2	67	85	6	24	12	51	10	18	43	76	15	5	9	14	6	299	20	8	70	11	9	13
NM_013826	Mocs2	chr13	+	115608444	115619628	1889	7	426	182	896	632	1625	76	513	2406	21	7.818632826	6.331287469	9.272803851	11.2508403	24.75955878	7.137841199	17.52132419	48.09184223	6.485274566	289	137	139	43	145	183	25	25	129	108	130	151	141	166	53	79	72	121	81	241	654	401	184	64
NM_013818	Gtpbp1	chr15	+	79521325	79551909	3398	12	3317	1418	5100	785	808	81	1238	3847	136	60.87888517	49.32838259	52.78046835	13.97454056	12.31121446	7.607436015	42.28342952	76.89497799	41.99987338	2722	595	730	688	832	788	251	435	644	775	414	961	155	221	43	160	74	132	345	81	134	128	52	68
NM_001098271	Tmem176a	chr6	+	48791654	48795363	1012	7	4	122	9	0	0	0	0	0	0	0.073414393	4.244049842	0.093142003	0	0	0	0	0	0	0	4	0	122	0	0	0	0	0	0	9	0	0	0	0	0	0	0	0	0	0	0	0	0
NM_001081282	Ibtk	chr9	-	85580962	85637766	5550	28	21654	6341	46696	9330	10253	1088	3251	4555	255	397.4288151	220.5862299	483.2621078	166.0923101	156.2213884	102.1838319	111.0366958	91.04669216	78.74976259	18033	3621	3576	2765	7215	7939	3110	5304	5659	5478	3711	8280	1506	2087	687	2205	619	2226	1969	909	1525	1987	2294	1569
NM_009043	Reg2	chr6	+	78355148	78358091	692	6	16	0	0	44	6	3	3	0	0	0.293657571	0	0	0.78328635	0.091419909	0.281756889	0.102463884	0	0	16	0	0	0	0	0	0	0	0	0	0	0	23	14	1	3	1	2	2	1	2	1	0	0
NM_144783	Wt1	chr2	+	104966685	105013771	3092	10	0	5	37	1	1	0	5	429	2	0	0.173936469	0.382917123	0.017801962	0.015236652	0	0.17077314	8.57497935	0.617645197	0	0	4	1	1	0	0	0	35	1	0	0	0	0	1	0	0	0	0	0	0	0	0	1
NM_027543	Gpr173	chrX	-	148779188	148802654	3214	3	0	0	1	1	1	1	0	8	0	0	0	0.010349111	0.017801962	0.015236652	0.093918963	0	0.159906375	0	0	0	0	0	0	0	0	1	0	0	0	0	0	1	0	0	0	0	0	0	1	0	0	0
NM_027541	Prpf3	chr3	-	95634544	95659676	2732	16	179	150	2120	2934	5129	858	1896	5421	154	3.285294075	5.218094068	21.94011625	52.23095796	78.14878584	80.58247038	64.75717477	108.3565572	47.55868015	133	46	89	61	220	182	204	542	250	147	246	329	636	655	331	612	209	491	776	885	939	982	735	812
NM_027539	Dclk2	chr3	-	86590072	86724803	4043	16	44682	20239	16553	544	384	30	43	271	2	820.075474	704.060039	171.3088417	9.684267598	5.850874198	2.817568894	1.468649006	5.416828447	0.617645197	31190	13492	7756	12483	2582	2481	864	1608	2069	2176	1571	3202	69	87	8	83	95	202	99	21	134	85	24	21
NM_201255	Krt9	chr11	-	100048094	100054560	2580	8	0	0	0	0	0	0	0	37	0	0	0	0	0	0	0	0	0.739566984	0	0	0	0	0	0	0	0	0	0	0	0	0	0	0	0	0	0	0	0	0	0	0	0	0
NM_001166362	Fgf8	chr19	-	45811288	45817374	1039	5	155	114	1615	55	1	0	1	22	0	2.844807718	3.965751492	16.71381498	0.979107937	0.015236652	0	0.034154628	0.439742531	0	91	64	44	70	154	209	72	210	234	243	141	352	2	2	1	1	28	21	0	0	0	0	1	0
NM_146153	Thrap3	chr4	-	125841326	125879954	4327	11	213	101	262	521	448	101	202	869	42	3.909316413	3.513516673	2.711467197	9.27482246	6.826019898	9.485815278	6.899234865	17.36982996	12.97054913	183	30	62	39	38	49	13	32	26	24	31	49	54	127	48	148	28	116	121	62	51	109	45	60
NM_146152	Ipo13	chr4	-	117567097	117587604	3588	20	75	55	1292	1517	2314	518	285	1757	153	1.376519864	1.913301158	13.37105198	27.00557711	35.25761171	48.65002291	9.734068992	35.11943757	47.24985756	33	42	33	22	187	148	53	215	162	227	135	165	199	361	126	320	171	340	696	257	378	189	412	382
NM_146149	Fam151a	chr4	+	106406519	106420897	1897	8	603	465	649	822	1517	1120	970	60	1	11.0672197	16.17609161	6.716573325	14.63321317	23.11400041	105.1892387	33.1299892	1.199297811	0.308822598	451	152	158	307	66	129	21	94	84	149	48	58	109	106	91	191	119	206	313	192	155	295	207	355
NM_001135019	5730601F06Rik	chr9	-	20299519	20325863	6266	9	3	0	3	45	122	9	72	4106	25	0.055060795	0	0.031047334	0.801088312	1.85887149	0.845270668	2.459133219	82.07194688	7.72056496	3	0	0	0	0	1	0	1	0	1	0	0	7	3	2	2	2	29	4	2	6	107	1	2
NM_009068	Ripk1	chr13	+	34094742	34127039	4495	11	911	1072	5954	510	240	126	160	1030	149	16.72012795	37.29197894	61.61860952	9.079000873	3.656796374	11.83378936	5.464740487	20.58794576	46.01456716	678	233	412	660	767	656	423	850	579	1093	466	1120	47	148	8	175	11	121	24	75	42	28	14	57
NM_010348	Grik1	chr16	-	87896141	88290503	3573	16	21	22	22	0	0	0	1	1	0	0.385425562	0.765320463	0.227680452	0	0	0	0.034154628	0.019988297	0	21	0	15	7	3	4	9	2	0	0	0	4	0	0	0	0	0	0	0	0	0	0	0	0
NM_001048057	Rpl38	chr11	+	114529856	114533645	369	5	3	8	46	1270	1435	248	510	831	58	0.055060795	0.27829835	0.476059126	22.60849237	21.86459499	23.29190286	17.4188603	16.61027468	17.91171071	3	0	3	5	4	1	10	10	4	5	5	7	157	360	102	317	89	245	262	171	338	218	216	230
NM_001048005	1110017D15Rik	chr4	-	41452041	41464366	1114	7	0	0	6	22	10	4	4	13	0	0	0	0.062094669	0.391643175	0.152366516	0.375675853	0.136618512	0.259847859	0	0	0	0	0	0	1	0	0	5	0	0	0	0	21	0	1	0	0	2	1	3	0	2	2
NM_026947	1810022C23Rik	chr13	-	35038482	35055678	1346	9	0	1	0	8	9	3	50	0	28	0	0.034787294	0	0.1424157	0.137129864	0.281756889	1.707731402	0	8.647032755	0	0	0	1	0	0	0	0	0	0	0	0	1	3	0	0	4	0	2	0	2	0	2	3
NM_019987	Ick	chr9	+	77961044	78019914	6637	14	319	95	2321	123	655	34	317	1159	17	5.854797821	3.30479291	24.02028765	2.189641387	9.980006771	3.193244747	10.82701709	23.16643605	5.249984173	265	54	60	35	320	313	156	266	244	524	149	349	24	28	12	23	11	25	288	184	124	18	23	18
NM_173388	Slc43a2	chr11	+	75345211	75388543	4345	14	223	217	664	122	5	11	8	257	37	4.092852395	7.548842752	6.871809996	2.171839424	0.076183258	1.033108595	0.273237024	5.136992291	11.42643614	170	53	15	202	76	152	59	112	31	70	74	90	4	78	2	28	5	5	2	0	1	0	2	0
NM_144849	Ankrd54	chr15	-	78883523	78893289	1878	8	7	48	752	3470	1891	296	1062	569	324	0.128475187	1.669790102	7.782531803	61.77280986	28.8125081	27.80001309	36.27221498	11.37334091	100.0585219	5	2	43	5	124	31	158	100	81	125	41	92	385	1020	227	695	254	889	188	412	183	299	506	303
NM_029939	Ccdc151	chr9	-	21794314	21807078	2197	13	0	1	78	21	45	1	3	76	19	0	0.034787294	0.807230692	0.373841212	0.68564932	0.093918963	0.102463884	1.519110561	5.86762937	0	0	0	1	9	8	3	0	3	13	18	24	13	1	1	1	1	4	2	4	1	0	7	31
NM_029928	Ptprb	chr10	+	115738429	115826594	11912	32	845	522	372	29	216	7	77	5	0	15.50879047	18.15896736	3.849869456	0.516256912	3.291116737	0.657432742	2.629906359	0.099941484	0	749	96	252	270	47	70	7	33	24	60	36	95	11	4	3	3	5	3	8	4	8	6	173	17
NM_007753	Cpa3	chr3	-	20115521	20142076	1442	11	4	0	0	0	0	0	0	1	0	0.073414393	0	0	0	0	0	0	0.019988297	0	1	3	0	0	0	0	0	0	0	0	0	0	0	0	0	0	0	0	0	0	0	0	0	0
NM_016787	Bnip2	chr9	+	69837307	69856124	2429	11	391	157	2008	1447	1081	92	185	1686	44	7.17625689	5.461605125	20.78101577	25.75943973	16.47082033	8.64054461	6.318606188	33.70026849	13.58819433	256	135	63	94	376	289	110	242	242	247	175	327	200	270	153	238	61	525	72	214	219	203	295	78
NM_021606	Nek6	chr2	+	38367216	38443010	3168	10	0	23	119	209	287	751	129	495	16	0	0.800107757	1.231544261	3.720610162	4.372918997	70.53314133	4.405947017	9.894206942	4.941161574	0	0	11	12	30	21	0	13	2	22	21	10	30	98	11	29	17	24	160	23	28	37	21	18
NM_010974	Olfr242	chr9	+	38951686	38952603	917	1	0	0	0	0	0	0	0	0	0	0	0	0	0	0	0	0	0	0	0	0	0	0	0	0	0	0	0	0	0	0	0	0	0	0	0	0	0	0	0	0	0	0
NM_001004762	Pla2g4c	chr7	+	13914670	13946017	3374	16	50894	16422	176147	744	708	61	80	119	3	934.0880259	571.2769386	1822.964933	13.2446601	10.7875493	5.729056752	2.732370243	2.378607325	0.926467795	45437	5457	12740	3682	27705	34319	8299	13160	20996	21057	16099	34512	46	72	23	289	43	271	299	19	53	34	210	93
NR_003650	Gm5972	chr19	-	30613365	30614169	804	1	72	16	6	1	0	0	0	1	0	1.321459069	0.556596701	0.062094669	0.017801962	0	0	0	0.019988297	0	54	18	9	7	0	0	0	3	1	0	1	1	0	1	0	0	0	0	0	0	0	0	0	0
NR_027870	Dtnb	chr12	+	3572390	3781397	2431	20	205	165	1279	2318	2101	209	392	1014	102	3.762487628	5.739903475	13.23651353	41.26494906	32.01220492	19.6290633	13.38861419	20.26813301	31.49990504	176	29	71	94	90	203	169	111	208	158	107	233	269	555	96	677	186	535	138	320	325	417	435	466
NR_027869	Dtnb	chr12	+	3572390	3781397	2452	21	205	165	1279	2318	2101	209	392	1014	102	3.762487628	5.739903475	13.23651353	41.26494906	32.01220492	19.6290633	13.38861419	20.26813301	31.49990504	176	29	71	94	90	203	169	111	208	158	107	233	269	555	96	677	186	535	138	320	325	417	435	466
NM_019718	Arl3	chr19	-	46605598	46647575	822	6	4825	2380	11697	5819	3027	398	542	1351	80	88.55611124	82.79375922	121.0535565	103.5896198	46.12134427	37.37974733	18.5118084	27.00418905	24.70580787	3482	1343	890	1490	1631	1496	1093	1492	1269	1810	1222	1684	615	2196	412	698	418	1480	885	306	469	227	670	470
NM_019717	Atl2	chr17	-	80247731	80295368	3521	13	22483	3519	17337	3349	6275	604	3311	3876	398	412.643948	122.4164868	179.422545	59.6187724	95.60998853	56.72705374	113.0859734	77.4746386	122.9113942	19379	3104	1677	1842	2472	3116	1183	1805	2059	1994	1717	2991	501	940	272	592	319	725	1537	1043	1670	719	571	735
NM_027268	Scrn1	chr6	-	54458809	54516376	1777	8	0	24	27	0	0	0	2	100	0	0	0.834895051	0.279426009	0	0	0	0.068309256	1.998829685	0	0	0	15	9	19	1	0	1	4	1	0	1	0	0	0	0	0	0	0	0	0	0	0	0
NM_029531	Zfp60	chr7	+	28516427	28536708	3863	5	9133	2231	2759	369	255	36	176	997	8	167.6234122	77.61045244	28.55319846	6.568924161	3.885346147	3.381082673	6.011214535	19.92833196	2.470580787	7817	1316	1292	939	530	658	94	271	241	377	155	433	32	15	36	114	34	138	181	7	15	22	16	14
NM_027266	Rg9mtd3	chr4	+	45310039	45329003	2023	9	81	103	1257	483	1428	281	1153	1864	196	1.486641453	3.58309126	13.00883308	8.598347885	21.75793842	26.39122865	39.38028613	37.25818533	60.52922929	71	10	69	34	261	187	107	138	144	183	91	146	64	55	55	161	74	74	95	120	86	550	57	520
NM_027264	Zfp715	chr7	-	50551892	50568631	4190	5	104	42	421	438	624	49	359	688	92	1.908774211	1.461066339	4.356975916	7.797259573	9.507670572	4.602029194	12.26151147	13.75194823	28.41167905	58	46	39	3	32	5	24	167	61	39	19	74	65	119	23	166	22	43	46	321	65	68	88	36
NM_027263	Apitd1	chr4	-	148502457	148511709	930	5	4379	1575	14583	16536	8686	1449	2420	2643	204	80.37040645	54.78998772	150.9210921	294.3732518	132.3455554	136.0885776	82.65419986	52.82906858	62.99981007	2441	1938	583	992	1961	1599	1188	1532	1866	2184	1680	2573	1843	5873	892	3145	1081	3702	1399	936	1639	1349	1329	2034
NM_027261	Taf1d	chr9	+	15110657	15116548	1361	6	699	321	24791	13943	15644	1871	3990	7163	287	12.82916513	11.16672131	256.5648217	248.2127631	238.362177	175.7223801	136.2769659	143.1761704	88.63208574	645	54	237	84	2943	2845	3382	4820	2950	4061	1629	2161	2344	2959	789	3087	1101	3663	2128	1593	3206	2586	3301	2830
NM_027260	Vrk2	chr11	-	26371401	26493920	1891	13	233	48	293	111	342	89	363	1981	138	4.276388377	1.669790102	3.032289652	1.976017837	5.210934833	8.35878772	12.39812998	39.59681606	42.61751858	196	37	3	45	45	109	16	35	8	51	25	4	13	23	10	35	22	8	193	12	31	53	22	31
NM_027259	Polr2i	chr7	+	31017092	31018406	690	6	1289	590	1418	7306	6441	1499	3188	4058	448	23.65778806	20.52450333	14.67504002	130.061138	98.13927269	140.7845258	108.8849542	81.11250863	138.3525241	1093	196	299	291	150	157	159	174	104	233	171	270	873	1819	626	1443	586	1959	1180	866	1626	883	1089	797
NM_001110150	Mgat1	chr11	+	49064053	49076526	2683	3	2076	806	2259	589	293	295	420	246	14	38.10206983	28.03855879	23.37864274	10.48535591	4.464338907	27.70609413	14.34494378	4.917121026	4.323516378	1126	950	335	471	359	236	197	324	216	349	159	419	40	91	34	155	74	195	44	40	15	122	37	35
NM_009899	Clca1	chr3	-	144393279	144423703	3022	14	1	4	8	0	0	0	0	0	0	0.018353598	0.139149175	0.082792892	0	0	0	0	0	0	1	0	3	1	0	4	0	0	0	0	4	0	0	0	0	0	0	0	0	0	0	0	0	0
NM_011539	Tbxas1	chr6	+	38868984	39034578	1978	13	0	55	7	0	0	0	0	0	0	0	1.913301158	0.07244378	0	0	0	0	0	0	0	0	1	54	0	5	0	0	0	0	2	0	0	0	0	0	0	0	0	0	0	0	0	0
NM_026424	Coq10b	chr1	+	55109613	55129546	1583	4	2931	1866	11684	733	1491	161	585	1004	35	53.79439628	64.91309021	120.9190181	13.04883851	22.71784747	15.12095307	19.9804574	20.06825004	10.80879094	2333	598	1124	742	1924	1993	899	1347	1421	1618	864	1618	80	167	64	121	81	220	254	249	267	356	292	73
NM_021391	Ppp1r1a	chr15	-	103360709	103368423	1295	7	12	7	5	36	5	1	13	891	325	0.220243178	0.243511057	0.051745557	0.64087065	0.076183258	0.093918963	0.444010165	17.8095725	100.3673445	8	4	5	2	0	0	0	0	0	5	0	0	2	0	0	0	32	2	0	1	1	1	1	1
NM_023064	Tbata	chr10	+	60638009	60643428	1017	4	0	0	10	6	3	0	0	2	0	0	0	0.103491114	0.106811775	0.045709955	0	0	0.039976594	0	0	0	0	0	0	3	1	1	3	0	1	1	0	2	1	2	0	1	1	0	1	1	0	0
NM_026768	Mrps18a	chr17	+	46247952	46265857	864	6	188	43	686	1819	4384	731	2837	2291	514	3.450476458	1.495853633	7.099490448	32.38176978	66.79748043	68.65476206	96.89667976	45.79318809	158.7348156	80	108	13	30	110	82	9	66	66	114	64	175	327	262	203	595	209	223	922	439	495	777	735	1016
NM_026765	Uckl1	chr2	-	181303858	181316678	1809	15	2090	967	1346	187	362	23	213	430	100	38.3590202	33.63931309	13.929904	3.328966987	5.515667864	2.160136152	7.274935773	8.594967646	30.88225984	1718	372	425	542	169	188	113	191	276	126	101	182	14	19	18	80	13	43	218	13	17	34	36	44
NM_009616	Adam19	chr11	+	45869488	45960844	6387	23	30	0	1	252	168	330	1259	9208	207	0.550607946	0	0.010349111	4.486094549	2.559757462	30.99325784	43.00067671	184.0522374	63.92627787	29	1	0	0	0	0	0	0	1	0	0	0	71	33	18	49	48	33	27	33	26	24	22	36
NM_010202	Fgf4	chr7	+	152047290	152051148	3030	3	0	0	183	2937	2772	358	2707	7319	767	0	0	1.893887394	52.28436385	42.23599812	33.62298881	92.45657811	146.2943447	236.866933	0	0	0	0	17	15	38	86	3	1	17	6	559	689	138	666	285	600	473	485	408	259	779	368
NM_008837	Pick1	chr15	+	79059603	79079896	2035	13	14	38	297	714	889	130	656	1249	125	0.256950375	1.321917164	3.073686098	12.71060122	13.54538324	12.20946521	22.405436	24.96538277	38.6028248	0	14	5	33	14	40	15	40	43	62	38	45	65	132	89	236	63	129	137	261	163	130	52	146
NM_026963	Lzic	chr4	+	148859441	148870776	1777	7	733	210	1680	1138	1582	476	1834	1675	88	13.45318747	7.305331695	17.38650722	20.25863332	24.10438276	44.70542646	62.63958783	33.48039723	27.17638866	666	67	128	82	167	220	153	285	167	279	152	257	220	230	109	207	103	269	465	91	451	373	76	126
NM_026964	Ccdc124	chr8	-	73392125	73397389	911	5	31	146	1491	10158	14684	1852	3061	3511	317	0.568961544	5.078944893	15.43052516	180.832335	223.7349915	173.9379198	104.5473164	70.17891025	97.89676369	19	12	38	108	215	135	194	262	108	222	97	258	1140	2140	992	2839	742	2305	3112	1877	2851	2494	2277	2073
NM_001081213	Ermp1	chr19	-	29684372	29722910	5394	15	134002	80395	146623	25461	12806	1683	3228	6659	185	2459.418864	2796.724484	1517.417767	453.2557671	195.1205599	158.065615	110.2511393	133.1020687	57.1321807	106355	27647	41805	38590	13881	16049	11190	17561	24289	24744	13839	25070	3296	6309	894	3015	2337	9610	3604	1433	1974	1874	1532	2389
NM_027574	Krt28	chr11	-	99226320	99236217	1489	8	0	0	231	699	686	68	66	1	0	0	0	2.390644743	12.44357178	10.45234297	6.386489494	2.254205451	0.019988297	0	0	0	0	0	9	6	21	31	47	37	19	61	78	186	37	74	62	262	45	37	33	25	394	152
NM_001146215	Msh5	chr17	-	35165551	35183668	2673	25	99	20	44	544	205	34	57	62	0	1.81700622	0.695745876	0.455360903	9.684267598	3.123513569	3.193244747	1.946813798	1.239274405	0	73	26	9	11	4	5	15	2	3	3	7	5	100	226	35	85	31	67	19	21	18	17	42	88
NM_145449	Ifi27l2b	chr12	-	104689107	104695433	1093	7	0	0	4	15	0	1	0	0	0	0	0	0.041396446	0.267029437	0	0.093918963	0	0	0	0	0	0	0	0	0	1	0	3	0	0	0	0	0	0	15	0	0	0	0	0	0	0	0
NM_025313	Atp5d	chr10	+	79605059	79608563	931	4	66	110	150	7593	14225	5166	13942	15319	1557	1.21133748	3.826602317	1.552366716	135.1703012	216.7413684	485.1853636	476.1838242	306.2007195	480.8367857	23	43	7	103	6	31	22	21	12	13	27	18	1119	1586	820	1947	808	1313	2841	2575	3121	2500	1690	1498
NM_001039146	B430211C08Rik	chr7	-	15146519	15208415	3919	12	15	3	15	206	51	11	31	173	4	0.275303973	0.104361881	0.155236672	3.667204274	0.777069229	1.033108595	1.058793469	3.457975355	1.235290394	12	3	2	1	0	2	0	10	0	1	1	1	18	88	7	7	8	78	27	3	3	12	2	4
NM_009066	Ring1	chr17	-	34157738	34161625	2032	7	0	13	3	1576	2818	370	831	375	88	0	0.452234819	0.031047334	28.05589289	42.93688409	34.75001637	28.3824959	7.49561132	27.17638866	0	0	13	0	0	1	1	0	0	0	0	1	169	204	159	727	125	192	547	227	621	298	860	265
NM_172575	Zfp277	chr12	-	41041632	41172377	2454	13	2720	3383	5501	613	1120	428	893	2676	123	49.92178706	117.6854149	56.93046203	10.91260301	17.06504975	40.19731623	30.50008284	53.48868238	37.9851796	1812	908	2465	918	752	651	373	572	709	774	478	1192	69	127	54	111	98	154	133	279	103	272	139	194
NM_194340	C330019G07Rik	chr5	-	33131855	33196879	10546	11	8900	3905	16476	9012	5354	882	1465	2634	134	163.3470238	135.8443822	170.5119601	160.431286	81.57703244	82.8365255	50.03653008	52.64917391	41.38222819	7247	1653	2115	1790	2572	2163	1496	1980	1912	2535	1313	2505	1560	2434	370	1382	628	2638	904	532	1264	817	766	1071
NM_001114596	Ehbp1l1	chr19	-	5707373	5726317	3574	19	1	53	36	1	0	0	20	619	26	0.018353598	1.843726571	0.372568012	0.017801962	0	0	0.683092561	12.37275575	8.029387558	1	0	24	29	7	13	2	0	0	0	13	1	1	0	0	0	0	0	0	0	0	0	0	0
NM_001114545	Ksr2	chr5	+	117864837	118213330	2850	19	38	23	281	0	1	0	0	45	0	0.697436731	0.800107757	2.908100315	0	0.015236652	0	0	0.899473358	0	19	19	14	9	31	34	7	8	57	30	44	70	0	0	0	0	0	0	0	0	1	0	0	0
NM_001114541	Fam113a	chr2	-	130243419	130250377	2918	8	89	13	487	408	612	47	459	915	85	1.633470238	0.452234819	5.040017271	7.263200698	9.324830754	4.414191268	15.67697427	18.28929162	26.24992086	81	8	1	12	71	10	38	21	27	169	14	137	83	43	73	53	49	107	186	43	29	41	203	110
NM_016957	Hmgn2	chr4	-	133520653	133523906	1254	6	0	1	1	5	3	0	1	9	0	0	0.034787294	0.010349111	0.089009812	0.045709955	0	0.034154628	0.179894672	0	0	0	1	0	0	0	0	0	0	1	0	0	1	0	0	1	0	3	1	0	1	0	1	0
NM_015774	Ero1l	chr14	-	45903995	45938202	3139	16	6	13	3616	3180	3305	500	421	589	104	0.110121589	0.452234819	37.42238697	56.61024074	50.3571334	46.95948157	14.37909841	11.77310685	32.11755023	0	6	8	5	275	273	469	1429	357	388	233	192	567	659	318	657	174	805	265	638	899	171	660	672
NM_173367	Cypt3	chrX	+	149993135	149993972	666	2	0	0	537	122	15	3	2	0	0	0	0	5.557472843	2.171839424	0.228549773	0.281756889	0.068309256	0	0	0	0	0	0	134	76	68	29	153	65	3	9	4	5	1	5	1	106	0	2	4	5	3	1
NM_173364	Zfp445	chr9	-	122758027	122775124	6189	7	1315	573	7407	6904	6028	954	1378	5190	237	24.13498161	19.93311934	76.65586844	122.9047491	91.84653559	89.59869084	47.06507744	103.7392607	73.19095582	1052	263	406	167	1305	1233	452	849	1063	1236	395	874	876	1598	271	1859	453	1847	918	977	946	1556	996	635
NM_173347	Prune	chr3	-	95057595	95085998	3140	8	3023	837	7863	1706	1920	465	846	3495	40	55.48292731	29.1169649	81.37506326	30.37014802	29.25437099	43.67231786	28.89481532	69.8590975	12.35290394	2340	683	442	395	928	1300	436	892	1060	1212	779	1256	241	367	92	388	145	473	232	250	449	334	402	253
NM_001161743	Hsd3b3	chr3	-	98545398	98567051	1716	5	2	0	0	0	0	0	0	5	0	0.036707196	0	0	0	0	0	0	0.099941484	0	2	0	0	0	0	0	0	0	0	0	0	0	0	0	0	0	0	0	0	0	0	0	0	0
NM_177981	Hap1	chr11	-	100208640	100217455	3157	13	4	14	6	32	20	6	405	1265	113	0.073414393	0.487022113	0.062094669	0.5696628	0.304733031	0.563513779	13.83262436	25.28519552	34.89695362	0	4	0	14	0	1	0	4	1	0	0	0	6	7	2	7	3	7	4	2	3	4	3	4
NM_146228	Als2cl	chr9	+	110782677	110803033	5084	27	23	88	74	2	0	1	12	309	49	0.422132758	3.061281853	0.765834247	0.035603925	0	0.093918963	0.409855537	6.176383727	15.13230732	12	11	17	71	3	13	11	19	6	12	6	4	0	1	0	0	0	1	0	0	0	0	0	0
NM_001135559	Sos2	chr12	-	70684747	70782839	5612	23	550	345	3795	823	2289	259	443	604	21	10.094479	12.00161636	39.27487792	14.65101513	34.87669542	24.32501146	15.13050022	12.0729313	6.485274566	433	117	145	200	475	437	335	296	717	669	309	557	100	303	67	84	63	206	301	441	606	375	304	262
NM_177278	L3mbtl4	chr17	+	68623136	69129426	4570	21	201	67	202	3	1	0	0	3	0	3.689073235	2.330748684	2.090520511	0.053405887	0.015236652	0	0	0.059964891	0	163	38	38	29	27	39	12	10	23	5	11	75	1	1	1	0	0	0	1	0	0	0	0	0
NM_010593	Jup	chr11	-	100231932	100259053	3195	14	38	14	399	668	1092	338	681	1277	174	0.697436731	0.487022113	4.129295465	11.89171095	16.6384235	31.74460954	23.2593017	25.52505508	53.73513212	38	0	9	5	44	66	37	17	63	34	35	103	95	299	40	105	72	57	344	128	121	104	220	175
NM_001122734	Gm15085	chrX	+	144427535	144467717	2029	7	0	0	0	0	0	0	0	0	0	0	0	0	0	0	0	0	0	0	0	0	0	0	0	0	0	0	0	0	0	0	0	0	0	0	0	0	0	0	0	0	0	0
NM_009139	Ccl6	chr11	-	83401387	83406589	1436	4	30	118	79	0	0	0	0	0	0	0.550607946	4.104900667	0.817579804	0	0	0	0	0	0	28	2	68	50	15	18	0	7	12	8	12	7	0	0	0	0	0	0	0	0	0	0	0	0
NM_013611	Nodal	chr10	+	60880719	60888085	2094	3	0	0	0	12	1	0	16	3028	89	0	0	0	0.21362355	0.015236652	0	0.546474049	60.52456287	27.48521126	0	0	0	0	0	0	0	0	0	0	0	0	0	1	1	1	8	1	0	1	0	0	0	0
NM_013609	Ngf	chr3	+	102273850	102324936	1187	4	0	1	0	0	0	0	0	3	0	0	0.034787294	0	0	0	0	0	0.059964891	0	0	0	1	0	0	0	0	0	0	0	0	0	0	0	0	0	0	0	0	0	0	0	0	0
NM_013599	Mmp9	chr2	+	164773750	164781346	3139	13	189	27	119	24	7	2	1	53	0	3.468830057	0.939256932	1.231544261	0.4272471	0.106656561	0.187837926	0.034154628	1.059379733	0	182	7	3	24	19	10	1	1	4	26	14	44	0	1	2	20	0	1	1	3	0	0	2	1
NM_010377	Hist1h1t	chr13	+	23787679	23788591	912	1	0	0	0	1	0	0	3	0	0	0	0	0	0.017801962	0	0	0.102463884	0	0	0	0	0	0	0	0	0	0	0	0	0	0	0	0	1	0	0	0	0	0	0	0	0	0
NM_009374	Tgm3	chr2	+	129838109	129876135	4110	13	0	0	18	0	0	0	0	1	45	0	0	0.186284006	0	0	0	0	0.019988297	13.89701693	0	0	0	0	2	0	1	0	13	0	0	2	0	0	0	0	0	0	0	0	0	0	0	0
NM_009372	Tgif1	chr17	-	71193546	71200550	1632	3	68	548	483	1795	3972	771	8734	17404	525	1.248044676	19.063437	4.998620826	31.95452268	60.51997999	72.41152059	298.3065213	347.8763184	162.1318642	36	32	227	321	59	56	88	54	25	153	19	29	332	285	200	443	234	301	970	735	531	542	797	397
NM_030251	Abtb1	chr6	-	88785907	88791929	1880	12	280	80	184	675	439	163	475	679	25	5.139007491	2.782983503	1.904236505	12.01632468	6.688890034	15.30879099	16.22344832	13.57205356	7.72056496	124	156	17	63	43	11	23	46	15	14	6	26	47	298	23	63	32	212	42	68	21	173	49	86
NM_025357	Smpx	chrX	+	154137049	154190521	942	6	0	6	3	0	1	0	0	0	0	0	0.208723763	0.031047334	0	0.015236652	0	0	0	0	0	0	0	6	0	1	0	0	0	0	1	1	0	0	0	0	0	0	0	0	1	0	0	0
NM_011511	Abcc9	chr6	-	142536381	142650794	7362	40	15	9	188	28	5	0	1	1	0	0.275303973	0.313085644	1.945632951	0.49845495	0.076183258	0	0.034154628	0.019988297	0	1	14	9	0	1	28	17	23	58	19	8	34	1	18	2	1	4	2	0	0	2	1	0	2
NM_025516	Ergic3	chr2	+	155833860	155844015	1297	13	254	663	1917	3962	4847	1068	3386	2406	330	4.661813939	23.06397578	19.83924663	70.53137541	73.8520501	100.3054526	115.6475706	48.09184223	101.9114575	181	73	486	177	117	238	151	247	246	317	140	461	596	973	268	923	401	801	801	965	976	579	715	811
NM_001127346	Ndufaf2	chr13	-	108842782	108948819	680	4	4064	1961	4993	1777	4488	839	3029	4511	318	74.58902302	68.21788312	51.67311342	31.63408735	68.38209219	78.79801008	103.4543683	90.1672071	98.20558629	2602	1462	1247	714	1312	1796	174	279	328	303	251	550	393	170	182	450	185	397	617	828	1045	855	388	755
NM_147032	Olfr705	chr7	-	114016806	114017757	951	1	0	0	0	0	0	0	0	1	0	0	0	0	0	0	0	0	0.019988297	0	0	0	0	0	0	0	0	0	0	0	0	0	0	0	0	0	0	0	0	0	0	0	0	0
NM_133345	Ing4	chr6	+	124989865	124999282	1617	8	121	35	567	3764	5894	572	1295	2595	191	2.22078538	1.217555283	5.867946187	67.00658683	89.80482428	53.72164692	44.23024332	51.86963033	58.98511629	76	45	29	6	48	120	126	51	32	124	31	35	454	841	302	826	299	1042	1136	595	1236	669	965	1293
NM_133204	Zscan5b	chr7	+	6173879	6191014	1969	6	175	421	13385	15626	9595	1080	1057	295	1	3.211879682	14.64545068	138.5228566	278.173466	146.1956717	101.4324802	36.10144184	5.896547571	0.308822598	104	71	218	203	1919	1647	1765	3598	1185	1742	828	701	2090	3892	959	3190	1450	4045	2437	747	1919	1620	1578	1294
NM_178741	Klhl8	chr5	-	104291068	104340248	3163	10	49444	18096	92975	3107	1004	175	432	1911	6	907.4753086	629.5108684	962.2086362	55.31069747	15.29759816	16.43581855	14.75479931	38.19763528	1.85293559	37474	11970	8334	9762	13586	12780	5903	9930	10424	13563	8831	17958	315	405	139	656	385	1207	313	271	109	82	124	105
NM_175017	4933427D06Rik	chr6	+	89046108	89060031	2621	4	14870	8709	30900	222	231	19	32	35	0	272.918005	302.9625416	319.7875435	3.952035674	3.51966651	1.7844603	1.092948097	0.69959039	0	12080	2790	4575	4134	4699	4868	1690	2636	3263	3831	2996	6917	98	24	47	23	18	12	10	10	10	12	178	11
NM_175011	E330017A01Rik	chr16	-	58635374	58638516	677	4	633	767	2935	185	194	13	23	0	0	11.61782765	26.68185434	30.37464208	3.293363062	2.955910402	1.220946521	0.785556445	0	0	607	26	690	77	252	401	288	423	155	570	271	575	4	103	42	17	11	8	15	10	7	10	5	147
NM_178227	Scn3b	chr9	+	40076800	40099203	4241	6	0	0	0	1	1	0	1	25	1	0	0	0	0.017801962	0.015236652	0	0.034154628	0.499707421	0.308822598	0	0	0	0	0	0	0	0	0	0	0	0	0	0	0	0	0	1	0	0	0	0	1	0
NM_175006	Pou6f2	chr13	-	18216793	18473873	2113	8	20	165	25	0	0	0	0	1	4	0.367071964	5.739903475	0.258727786	0	0	0	0	0.019988297	1.235290394	8	12	66	99	5	1	0	1	2	5	7	4	0	0	0	0	0	0	0	0	0	0	0	0
NM_175004	Ptrh2	chr11	+	86497484	86505825	2999	3	410	69	3618	9605	13233	1361	2416	7415	241	7.524975255	2.400323271	37.44308519	170.9878498	201.6266101	127.8237088	82.51758135	148.2132212	74.42624621	238	172	31	38	412	555	399	575	320	506	301	550	1147	2394	647	2190	762	2465	3267	1168	2447	2134	2696	1521
NM_175000	Hbq1	chr11	+	32200068	32200873	604	3	3	0	0	0	0	0	0	0	0	0.055060795	0	0	0	0	0	0	0	0	3	0	0	0	0	0	0	0	0	0	0	0	0	0	0	0	0	0	0	0	0	0	0	0
NM_001082535	4933407P14Rik	chr11	+	104047640	104052480	2220	2	0	0	1	0	0	0	1	0	0	0	0	0.010349111	0	0	0	0.034154628	0	0	0	0	0	0	0	0	0	0	1	0	0	0	0	0	0	0	0	0	0	0	0	0	0	0
NM_001080134	Tmpo	chr10	-	90619843	90634327	2578	4	9	23	115	90	154	45	302	847	55	0.165182384	0.800107757	1.190147816	1.602176625	2.34644434	4.226353342	10.31469767	16.93008743	16.98524291	1	8	20	3	21	8	6	22	6	7	24	21	17	11	15	10	4	33	10	26	16	51	13	38
NM_009497	Vamp2	chr11	+	68902029	68905883	2164	5	1	12	1	95	280	9	74	653	52	0.018353598	0.417447525	0.010349111	1.691186437	4.266262436	0.845270668	2.527442475	13.05235784	16.05877512	1	0	0	12	0	0	0	1	0	0	0	0	11	10	11	45	9	9	113	8	39	18	86	16
NM_029932	Spns3	chr11	-	72311657	72363748	1819	12	0	0	36	6	6	2	0	0	0	0	0	0.372568012	0.106811775	0.091419909	0.187837926	0	0	0	0	0	0	0	0	2	1	2	1	28	1	1	3	0	0	1	0	2	0	0	0	0	0	6
NM_011420	Smn1	chr13	+	100894809	100907653	1227	9	19733	9392	7454	6617	9808	1752	5114	4971	392	362.171553	326.7222633	77.14227668	117.7955858	149.4410785	164.5460234	174.6667678	99.36182365	121.0584586	15800	3933	2971	6421	920	1052	416	746	1112	1276	659	1273	1077	2210	566	1510	413	841	2197	1203	2434	1359	1220	1395
NM_011574	Cirh1a	chr8	+	109417539	109446994	2249	17	608	235	4645	12565	19042	2375	9513	15992	980	11.1589877	8.17501404	48.07162264	223.6816588	290.136319	223.0575375	324.9129766	319.6528433	302.6461464	543	65	155	80	485	562	517	949	568	545	314	705	1633	2452	893	3452	989	3146	3748	2146	3017	2977	4021	3133
NM_022880	Slc29a1	chr17	-	45722170	45729342	2012	12	13	99	7	543	1122	305	1237	11250	1350	0.238596776	3.443942085	0.07244378	9.666465635	17.09552305	28.64528376	42.24927489	224.8683396	416.9105078	10	3	16	83	2	0	0	0	0	2	3	0	72	77	28	115	65	186	123	61	124	212	299	303
NM_022721	Fzd5	chr1	-	64777131	64784324	6914	2	9	25	757	1173	1386	122	2103	1508	71	0.165182384	0.869682345	7.83427736	20.88170201	21.11799906	11.4581135	71.82718277	30.14235165	21.92640449	9	0	2	23	63	52	181	107	74	84	97	99	121	128	75	193	151	505	212	128	585	235	111	115
NM_022654	Lrdd	chr7	-	148624413	148629254	2900	15	13	5	45	439	602	44	158	762	1	0.238596776	0.173936469	0.465710015	7.815061536	9.172464238	4.132434379	5.396431231	15.2310822	0.308822598	1	12	1	4	3	2	3	4	2	21	6	4	44	46	44	167	19	119	201	19	47	147	62	126
NM_025995	Fbxo5	chr10	+	4541075	4547383	1807	5	7491	8862	17805	5757	13273	1602	3229	10511	377	137.486804	308.2849975	184.2659292	102.4858981	202.2360761	150.458179	110.2852939	210.0969882	116.4261196	6279	1212	4535	4327	1657	1669	2408	4011	2024	2566	1378	2092	729	781	488	1214	635	1910	1622	1740	1703	1534	4311	2363
NM_001139504	Dnlz	chr2	-	26203638	26207630	2922	3	34	95	198	589	2109	141	603	944	66	0.624022338	3.30479291	2.049124065	10.48535591	32.13409814	13.2425738	20.59524071	18.86895223	20.38229149	30	4	48	47	54	23	20	29	17	19	22	14	108	74	60	219	43	85	501	227	387	412	315	267
NM_010260	Gbp2	chr3	+	142283626	142300972	2455	11	0	154	0	0	0	0	10	602	0	0	5.357243243	0	0	0	0	0.34154628	12.03295471	0	0	0	92	62	0	0	0	0	0	0	0	0	0	0	0	0	0	0	0	0	0	0	0	0
NM_001080969	Thg1l	chr11	-	45761655	45768996	939	6	3	2	139	911	1143	393	1389	2624	216	0.055060795	0.069574588	1.43852649	16.21758783	17.41549273	36.91015252	47.44077835	52.44929094	66.70568125	3	0	2	0	7	39	6	34	7	24	1	21	175	225	100	186	42	183	268	345	185	161	72	112
NM_152821	Purg	chr8	+	34496796	34498001	1205	1	53	15	457	237	34	11	15	128	1	0.972740704	0.521809407	4.729543928	4.219065111	0.518046153	1.033108595	0.512319421	2.558501997	0.308822598	33	20	8	7	53	92	58	117	22	27	31	57	50	57	4	78	10	38	7	6	8	3	7	3
NM_001098233	Purg	chr8	+	34496796	34527941	1797	2	140	25	1455	426	49	18	23	206	15	2.569503746	0.869682345	15.05795715	7.583636023	0.746595926	1.690541337	0.785556445	4.117589152	4.632338976	98	42	17	8	408	388	125	161	71	76	61	165	53	61	7	137	53	115	7	9	11	7	10	5
NM_009664	Ambn	chr5	+	88885035	88897554	1852	11	5	0	39	0	0	0	0	0	0	0.091767991	0	0.403615346	0	0	0	0	0	0	5	0	0	0	2	17	0	0	16	0	1	3	0	0	0	0	0	0	0	0	0	0	0	0
NM_133740	Prmt3	chr7	+	57033727	57113635	2495	16	585	157	1433	3438	5305	393	2026	6563	348	10.73685494	5.461605125	14.83027669	61.20314706	80.83043652	36.91015252	69.19727641	131.1831922	107.4702642	430	155	41	116	167	203	118	176	257	223	89	200	343	737	230	944	193	991	768	897	814	856	980	990
NM_013935	Ptpla	chr2	-	13948457	13977662	1008	7	49	51	65	23	38	43	81	155	11	0.899326311	1.774151983	0.672692244	0.409445137	0.578992759	4.038515415	2.766524871	3.098186012	3.397048582	44	5	13	38	11	6	6	15	4	7	0	16	2	5	0	6	5	5	4	5	17	4	1	7
NM_016792	Txnl1	chr18	-	63822454	63852013	2558	8	5508	2447	22784	17489	28946	4542	14654	20824	1014	101.0916188	85.1245079	235.7941551	311.3385221	441.040116	426.5799306	500.5019193	416.2362937	313.1461148	3714	1794	1406	1041	3215	3197	1449	2285	2488	3231	2379	4540	2691	4694	1457	4648	1293	2706	6512	5023	5776	4757	2828	4050
NM_146693	Olfr1462	chr19	+	13265158	13266082	924	1	0	1	0	0	0	0	0	0	0	0	0.034787294	0	0	0	0	0	0	0	0	0	1	0	0	0	0	0	0	0	0	0	0	0	0	0	0	0	0	0	0	0	0	0
NM_146692	Olfr1454	chr19	+	13137902	13138826	924	1	0	0	0	0	0	0	0	0	0	0	0	0	0	0	0	0	0	0	0	0	0	0	0	0	0	0	0	0	0	0	0	0	0	0	0	0	0	0	0	0	0	0
NM_146702	Olfr1444	chr19	+	12936266	12937226	960	1	0	0	35	0	0	0	0	0	0	0	0	0.3622189	0	0	0	0	0	0	0	0	0	0	0	1	0	0	0	0	0	34	0	0	0	0	0	0	0	0	0	0	0	0
NM_146701	Olfr1448	chr19	-	12993852	12994797	945	1	0	0	0	0	0	0	0	0	0	0	0	0	0	0	0	0	0	0	0	0	0	0	0	0	0	0	0	0	0	0	0	0	0	0	0	0	0	0	0	0	0	0
NM_146691	Olfr1467	chr19	+	13439119	13440046	927	1	0	0	0	0	0	0	0	0	0	0	0	0	0	0	0	0	0	0	0	0	0	0	0	0	0	0	0	0	0	0	0	0	0	0	0	0	0	0	0	0	0	0
NM_146690	Olfr1472	chr19	-	13528060	13529005	945	1	0	0	0	0	0	0	0	0	0	0	0	0	0	0	0	0	0	0	0	0	0	0	0	0	0	0	0	0	0	0	0	0	0	0	0	0	0	0	0	0	0	0
NM_146689	Olfr1459	chr19	-	13220223	13221147	924	1	0	0	0	0	0	0	0	0	0	0	0	0	0	0	0	0	0	0	0	0	0	0	0	0	0	0	0	0	0	0	0	0	0	0	0	0	0	0	0	0	0	0
NM_001164633	Mum1l1	chrX	+	135751704	135772874	4282	5	0	8	1153	116	13	3	14	870	7	0	0.27829835	11.93252549	2.065027649	0.19807647	0.281756889	0.478164793	17.38981826	2.161758189	0	0	6	2	50	196	262	437	41	127	11	29	19	89	0	5	1	2	3	3	0	3	0	4
NM_001164632	Mum1l1	chrX	+	135751704	135772874	4343	5	0	8	1153	116	13	3	14	870	7	0	0.27829835	11.93252549	2.065027649	0.19807647	0.281756889	0.478164793	17.38981826	2.161758189	0	0	6	2	50	196	262	437	41	127	11	29	19	89	0	5	1	2	3	3	0	3	0	4
NM_001164631	Mum1l1	chrX	+	135751704	135772874	4182	4	0	8	1153	116	13	3	14	870	7	0	0.27829835	11.93252549	2.065027649	0.19807647	0.281756889	0.478164793	17.38981826	2.161758189	0	0	6	2	50	196	262	437	41	127	11	29	19	89	0	5	1	2	3	3	0	3	0	4
NM_001164630	Mum1l1	chrX	+	135744582	135772874	4600	7	0	9	1158	116	13	3	14	870	7	0	0.313085644	11.98427105	2.065027649	0.19807647	0.281756889	0.478164793	17.38981826	2.161758189	0	0	7	2	50	197	263	437	41	130	11	29	19	89	0	5	1	2	3	3	0	3	0	4
NM_001081279	Mfhas1	chr8	+	36650851	36742503	6408	3	532	118	512	6	21	4	6	122	1	9.764114234	4.104900667	5.298745057	0.106811775	0.319969683	0.375675853	0.204927768	2.438572216	0.308822598	462	70	57	61	76	86	45	60	40	45	34	126	0	2	0	0	1	3	1	1	2	0	0	17
NM_026086	Nanp	chr2	-	150855421	150865115	1374	2	0	0	0	2	5	0	2	9	0	0	0	0	0.035603925	0.076183258	0	0.068309256	0.179894672	0	0	0	0	0	0	0	0	0	0	0	0	0	0	1	0	0	0	1	2	1	2	0	0	0
NM_028224	Faim2	chr15	-	99327435	99358448	4520	12	0	0	0	0	0	1	3	36	0	0	0	0	0	0	0.093918963	0.102463884	0.719578687	0	0	0	0	0	0	0	0	0	0	0	0	0	0	0	0	0	0	0	0	0	0	0	0	0
NM_053214	Myo1f	chr17	+	33692651	33744709	3833	28	0	207	4	6	2	0	6	950	1	0	7.200969814	0.041396446	0.106811775	0.030473303	0	0.204927768	18.98888201	0.308822598	0	0	107	100	0	4	0	0	0	0	0	0	0	0	0	0	1	5	0	1	0	0	0	1
NM_010277	Gfap	chr11	-	102748649	102758514	2717	9	0	0	1	0	0	0	0	33	0	0	0	0.010349111	0	0	0	0	0.659613796	0	0	0	0	0	0	0	0	0	1	0	0	0	0	0	0	0	0	0	0	0	0	0	0	0
NM_145942	Hmgcs1	chr13_random	-	114709	132325	3283	11	0	0	0	0	0	0	0	0	0	0	0	0	0	0	0	0	0	0	0	0	0	0	0	0	0	0	0	0	0	0	0	0	0	0	0	0	0	0	0	0	0	0
NM_178613	4933433P14Rik	chr12	+	106923561	106941267	2786	3	33	51	116	2226	2058	629	265	332	2	0.60566874	1.774151983	1.200496927	39.62716851	31.35702891	59.07502782	9.050976431	6.636114555	0.617645197	26	7	29	22	3	18	3	11	11	7	17	46	297	515	123	400	129	762	290	171	437	520	213	427
NM_178410	Marveld2	chr13	-	101365913	101370993	1826	4	1069	740	1718	801	1457	412	115	115	64	19.61999646	25.7425974	17.77977345	14.25937196	22.19980132	38.69461282	3.927782225	2.298654138	19.7646463	707	362	364	376	230	113	212	217	240	261	161	284	88	154	76	220	84	179	243	62	740	61	178	173
NM_178406	Gpr153	chr4	+	151648470	151659446	3777	6	1	0	1	1	7	1	1	371	1	0.018353598	0	0.010349111	0.017801962	0.106656561	0.093918963	0.034154628	7.415658132	0.308822598	0	1	0	0	0	0	1	0	0	0	0	0	0	0	0	1	0	0	2	1	4	0	0	0
NM_178404	Zc3h6	chr2	+	128793137	128844299	4916	12	24425	7807	35234	340	261	27	41	22	0	448.2866356	271.5844026	364.6405925	6.052667248	3.976766057	2.535812005	1.40033975	0.439742531	0	22070	2355	4758	3049	3782	4453	2613	4781	4455	5559	3019	6572	16	26	16	242	14	26	136	80	13	12	8	12
NM_178386	Slc25a31	chr3	+	40512792	40530016	2110	6	6230	3733	2608	2873	2842	223	292	211	2	114.3429167	129.8609677	26.99048264	51.14503825	43.30256373	20.94392878	9.973151388	4.217530636	0.617645197	5635	595	2573	1160	451	458	192	363	178	293	198	475	273	512	242	758	233	855	235	743	362	636	127	739
NM_178385	Tbcc	chr17	+	47027569	47029412	1843	1	556	240	3073	6451	3887	690	1744	1272	188	10.20460059	8.348950509	31.80281946	114.8404601	59.22486461	64.80408457	59.56567131	25.4251136	58.0586485	343	213	123	117	443	240	350	801	211	515	252	261	922	1965	498	1480	434	1152	870	612	619	654	681	451
NM_178379	Cox10	chr11	-	63777387	63892916	1604	7	32791	30122	14969	1619	1328	431	573	714	9	601.832838	1047.862863	154.9158491	28.82137728	20.23427327	40.47907312	19.57060187	14.27164395	2.779403386	25579	7212	10457	19665	1419	1234	927	1397	2404	2727	1614	3247	135	401	116	292	118	557	215	148	223	116	366	260
NM_172395	Cdc42se1	chr3	+	95032701	95040331	2757	5	5044	2309	5625	2775	2463	851	1332	3485	350	92.57554924	80.32386136	58.21375185	49.40044592	37.52787279	79.92503764	45.49396455	69.65921453	108.0879094	3677	1367	1089	1220	689	795	522	1212	483	751	386	787	277	408	158	410	221	1301	641	215	361	705	207	334
NM_001109042	Kif21a	chr15	-	90763706	90880379	6124	33	253	25	395	1	0	0	10	980	15	4.64346034	0.869682345	4.087899019	0.017801962	0	0	0.34154628	19.58853092	4.632338976	233	20	8	17	61	51	34	6	48	85	26	84	0	0	0	0	0	1	0	0	0	0	0	0
NM_001081336	Dgkh	chr14	-	78969415	79124896	3967	29	89	87	1640	217	99	15	37	41	0	1.633470238	3.02649456	16.97254276	3.863025862	1.508428504	1.408784447	1.263721238	0.819520171	0	77	12	42	45	305	185	156	181	110	239	141	323	9	15	12	159	8	14	4	32	20	21	3	19
NM_027227	Glod5	chrX	-	7581326	7595618	672	4	0	1	182	1220	445	76	79	1485	3	0	0.034787294	1.883538282	21.71839424	6.780309943	7.137841199	2.698215615	29.68262083	0.926467795	0	0	0	1	3	12	9	78	41	33	0	6	81	322	107	263	47	400	44	208	27	43	73	50
NM_018749	Eif3d	chr15	-	77789427	77801254	1910	15	949	431	2161	10048	21888	3441	11118	20109	1015	17.41756468	14.99332362	22.36442982	178.8741192	333.4998293	323.1751522	379.7311546	401.9446614	313.4549374	543	406	216	215	331	328	145	372	203	239	135	408	1435	2022	1168	2671	904	1848	3664	2859	4325	4776	3338	2926
NM_018748	Golga4	chr9	+	118415435	118491637	7532	24	15277	4275	9528	3262	3381	595	3805	5381	544	280.3879194	148.7156809	98.6063338	58.07000166	51.51511892	55.88178307	129.9583597	107.5570254	167.9994935	12415	2862	2042	2233	1322	1048	835	1133	1088	1423	1023	1656	489	631	232	455	327	1128	774	266	436	862	567	476
NM_023556	Mvk	chr5	+	114894314	114910599	1659	11	0	8	877	1081	302	61	170	1020	323	0	0.27829835	9.076170733	19.24392146	4.601468771	5.729056752	5.806286767	20.38806279	99.74969928	0	0	8	0	67	78	120	167	144	85	101	115	72	311	54	102	75	467	32	25	29	135	33	48
NM_021422	Dnaja4	chr9	+	54547365	54564119	3000	7	8823	3703	4375	656	399	30	42	91	0	161.9337968	128.8173489	45.27736255	11.6780874	6.079423972	2.817568894	1.434494378	1.818935014	0	6677	2146	2241	1462	467	606	318	433	715	588	455	793	75	29	12	188	34	318	151	20	156	27	23	22
NM_026130	Srpr	chr9	+	35018787	35024588	2934	14	155	90	1933	5590	6438	934	2586	3354	252	2.844807718	3.130856441	20.00483241	99.51297035	98.09356273	87.72031158	88.32386812	67.04074764	77.8232948	133	22	42	48	249	192	227	407	187	254	145	272	916	1276	363	1380	333	1322	1149	635	1266	1023	967	1398
NM_145558	Hadhb	chr5	+	30481861	30511123	1949	16	6	3	13	17	14	6	38	54	7	0.110121589	0.104361881	0.134538449	0.302633362	0.213313122	0.563513779	1.297875866	1.07936803	2.161758189	4	2	3	0	2	0	0	1	3	5	1	1	5	4	1	2	1	4	3	2	0	4	4	1
NM_054064	Psg29	chr7	+	17788825	17801105	5441	5	0	0	2	0	1	0	1	0	0	0	0	0.020698223	0	0.015236652	0	0.034154628	0	0	0	0	0	0	1	0	0	0	0	1	0	0	0	0	0	0	0	0	0	0	0	0	1	0
NM_054063	Psg28	chr7	-	19007886	19017404	1961	5	0	0	0	0	0	0	0	0	0	0	0	0	0	0	0	0	0	0	0	0	0	0	0	0	0	0	0	0	0	0	0	0	0	0	0	0	0	0	0	0	0	0
NM_001042611	Cp	chr3	+	19857053	19907609	4564	20	0	15	0	1	1	0	0	0	0	0	0.521809407	0	0.017801962	0.015236652	0	0	0	0	0	0	1	14	0	0	0	0	0	0	0	0	0	1	0	0	0	0	0	0	0	1	0	0
NM_007497	Atf1	chr15	+	100058289	100091679	2329	7	1837	783	5001	3789	4543	680	1339	2884	118	33.71555986	27.23845104	51.75590631	67.4516359	69.22010803	63.86489494	45.73304695	57.64624812	36.44106661	1589	248	450	333	790	669	445	755	515	656	458	713	556	930	294	938	238	833	818	755	781	439	1029	721
NM_008398	Itga7	chr10	+	128370868	128395340	4020	25	0	1	1	17	83	8	132	98	8	0	0.034787294	0.010349111	0.302633362	1.264642079	0.751351705	4.508410902	1.958853092	2.470580787	0	0	0	1	0	0	0	0	0	0	1	0	2	1	3	3	5	3	9	57	4	3	6	4
NM_023544	Rsc1a1	chr4	-	141239479	141241676	2197	1	22179	12928	11317	7446	3523	699	3386	3577	197	407.0644541	449.7301341	117.1208942	132.5534127	53.67872344	65.64935524	115.6475706	71.49813784	60.83805189	18145	4034	4779	8149	1146	1199	801	1804	1487	1992	1004	1884	1003	2491	326	1205	382	2039	780	424	331	994	526	468
NM_022984	Retn	chr8	+	3655788	3658095	1119	4	0	1	2	0	0	0	1	1	0	0	0.034787294	0.020698223	0	0	0	0.034154628	0.019988297	0	0	0	0	1	0	1	0	0	0	0	0	1	0	0	0	0	0	0	0	0	0	0	0	0
NM_022981	Zfp110	chr7	+	13420158	13435933	3549	8	53	59	824	1517	4436	355	1246	3685	166	0.972740704	2.052450333	8.527667827	27.00557711	67.58978631	33.34123192	42.55666654	73.6568739	51.26455133	45	8	28	31	47	80	134	106	138	31	150	138	139	166	115	404	174	519	828	175	776	990	1259	408
NM_027231	Polr2f	chr15	+	78971796	78982197	520	5	7386	4457	12444	31812	32847	3680	8356	6690	508	135.5596762	155.0469684	128.7843428	566.3160309	500.4782937	345.6217844	285.3960719	133.7217059	156.88188	6160	1226	1760	2697	1522	1432	1100	1551	1728	1738	1371	2002	4040	8674	2209	6113	2425	8351	5642	3738	7272	5840	5616	4739
NM_175274	Ttyh3	chr5	-	141096536	141124985	4653	14	4854	1631	4465	609	338	66	501	341	11	89.08836558	56.73807617	46.20878258	10.84139516	5.149988227	6.198651568	17.11146865	6.816009227	3.397048582	4197	657	535	1096	545	556	341	464	645	669	404	841	120	106	25	83	141	134	36	35	129	61	32	45
NM_175272	Nav2	chr7	+	56501558	56865458	11318	38	7242	2907	15856	1167	413	144	190	1109	16	132.916758	101.126663	164.095511	20.77489023	6.292737093	13.52433069	6.489379328	22.16702121	4.941161574	6030	1212	1706	1201	2227	2242	1285	1630	1690	2511	1364	2907	112	257	77	49	127	545	42	21	33	174	112	31
NM_027324	Sfxn1	chr13	+	54167213	54203712	2808	11	85	53	149	1288	4758	698	1937	6309	307	1.560055846	1.843726571	1.542017605	22.92892769	72.49598811	65.55543628	66.15751452	126.1061648	94.80853771	69	16	8	45	20	41	9	15	17	16	0	31	201	168	120	360	184	255	800	436	1320	691	1060	451
NM_175271	Lpar4	chrX	+	104115963	104129238	4237	3	4	10	43	2	0	0	10	2641	20	0.073414393	0.347872938	0.445011792	0.035603925	0	0	0.34154628	52.78909199	6.176451968	4	0	6	4	0	0	29	0	8	1	2	3	0	0	2	0	0	0	0	0	0	0	0	0
NM_175270	Ankrd56	chr5	-	93470148	93474048	3900	1	0	0	0	51	45	136	237	125	0	0	0	0	0.907900087	0.68564932	12.77297899	8.094646846	2.498537107	0	0	0	0	0	0	0	0	0	0	0	0	0	6	4	2	9	17	13	7	11	4	6	10	7
NM_175266	Epm2aip1	chr9	+	111174348	111181595	7247	1	1	4	1478	1878	2223	156	226	936	5	0.018353598	0.139149175	15.29598671	33.43208557	33.87107641	14.65135825	7.718945938	18.70904585	1.544112992	1	0	4	0	207	186	313	125	210	275	106	56	467	423	141	120	82	645	230	270	339	768	221	395
NM_175268	Fam53b	chr7	-	139903766	139978618	5068	5	1184	1354	372	374	135	22	148	134	2	21.73066025	47.10199579	3.849869456	6.657933973	2.05694796	2.066217189	5.05488495	2.678431778	0.617645197	849	335	327	1027	40	41	36	14	67	72	43	59	96	72	18	122	32	34	18	47	11	22	14	23
NM_026132	Txndc8	chr4	-	57996900	58021996	618	6	0	0	0	0	0	0	0	0	0	0	0	0	0	0	0	0	0	0	0	0	0	0	0	0	0	0	0	0	0	0	0	0	0	0	0	0	0	0	0	0	0	0
NM_001034902	Gm5878	chr6	-	85061409	85076088	4643	3	0	0	3	2	1	0	0	4	0	0	0	0.031047334	0.035603925	0.015236652	0	0	0.079953187	0	0	0	0	0	0	0	0	0	0	1	0	2	0	1	0	0	1	0	0	0	0	1	0	0
NM_020019	Magea6	chrX	-	151358554	151360658	1201	2	0	1	0	0	0	0	0	0	0	0	0.034787294	0	0	0	0	0	0	0	0	0	0	1	0	0	0	0	0	0	0	0	0	0	0	0	0	0	0	0	0	0	0	0
NM_029582	Txndc11	chr16	-	11075003	11134625	2977	12	8471	7947	3116	2755	1638	234	604	705	158	155.4733302	276.4546237	32.24783125	49.04440668	24.95763525	21.97703738	20.62939534	14.09174928	48.79397055	5852	2619	2770	5177	308	305	193	265	508	657	284	596	312	1002	118	376	134	813	176	109	600	375	136	242
NM_146924	Olfr476	chr7	+	115110912	115111845	933	1	0	0	0	0	0	0	0	0	0	0	0	0	0	0	0	0	0	0	0	0	0	0	0	0	0	0	0	0	0	0	0	0	0	0	0	0	0	0	0	0	0	0
NM_001163587	Agxt2l1	chr3	+	130320365	130338666	2651	14	6	0	66	2	4	1	1	0	0	0.110121589	0	0.683041355	0.035603925	0.060946606	0.093918963	0.034154628	0	0	5	1	0	0	2	1	0	11	4	32	1	15	1	0	0	1	0	0	0	0	0	0	4	0
NM_001099919	Gm10147	chrX	-	27228255	27251095	864	9	0	0	0	0	0	0	0	0	0	0	0	0	0	0	0	0	0	0	0	0	0	0	0	0	0	0	0	0	0	0	0	0	0	0	0	0	0	0	0	0	0	0
NM_001099919	Gm10147	chrX	-	27574931	27597811	864	9	0	0	0	0	0	0	0	0	0	0	0	0	0	0	0	0	0	0	0	0	0	0	0	0	0	0	0	0	0	0	0	0	0	0	0	0	0	0	0	0	0	0
NM_001099919	Gm10147	chrX	-	27889230	27912081	864	9	0	0	0	0	0	0	0	0	0	0	0	0	0	0	0	0	0	0	0	0	0	0	0	0	0	0	0	0	0	0	0	0	0	0	0	0	0	0	0	0	0	0
NM_028185	Lsm11	chr11	-	45741770	45758437	6453	4	2645	904	2410	585	876	89	674	376	31	48.5452672	31.44771358	24.94135857	10.41414806	13.34730676	8.35878772	23.0202193	7.515599616	9.57350055	1783	862	495	409	337	591	310	292	221	289	170	200	95	206	20	167	38	59	169	218	72	55	280	82
NM_028184	Oraov1	chr7	+	152101098	152107042	1959	5	1	8	88	4788	6856	702	916	496	59	0.018353598	0.27829835	0.910721807	85.23579643	104.4624831	65.93111213	31.28563929	9.914195239	18.22053331	0	1	0	8	1	9	37	2	16	12	0	11	628	1012	414	1287	353	1094	819	1122	2017	1028	1098	772
NM_028179	2200002D01Rik	chr7	-	30032539	30033486	507	4	0	0	8	188	346	480	410	132	68	0	0	0.082792892	3.346768949	5.271881439	45.08110231	14.0033975	2.638455184	20.99993669	0	0	0	0	0	3	4	0	0	1	0	0	38	29	13	45	28	35	36	189	30	35	27	29
NM_028180	1700030F18Rik	chr15	-	99748778	99762089	621	4	25	4	75	279	28	9	16	0	0	0.458839955	0.139149175	0.776183358	4.966747536	0.426626244	0.845270668	0.546474049	0	0	17	8	0	4	9	4	1	8	14	0	22	17	18	80	10	150	11	10	4	4	3	4	5	8
NM_133685	Rab31	chr17	-	66001065	66122092	3476	7	541	74	1749	437	356	57	184	3845	63	9.929296617	2.57425974	18.10059591	7.779457611	5.424247955	5.3533809	6.28445156	76.8550014	19.4558237	214	327	35	39	247	362	96	203	208	250	160	223	25	93	21	148	62	88	27	117	15	18	160	19
NM_007803	Cttn	chr7	-	151621628	151656646	3029	18	291	209	534	1819	1370	898	2378	2569	267	5.340897071	7.270544402	5.526425509	32.38176978	20.87421263	84.33922891	81.21970549	51.34993461	82.45563377	223	68	45	164	91	100	53	76	60	45	34	75	189	538	109	313	158	512	275	237	256	202	179	221
NM_020290	Olfr690	chr7	-	112477730	112478792	1062	1	15	0	0	0	0	0	0	0	0	0.275303973	0	0	0	0	0	0	0	0	15	0	0	0	0	0	0	0	0	0	0	0	0	0	0	0	0	0	0	0	0	0	0	0
NM_011828	Hs2st1	chr3	-	144094070	144233180	4811	7	14372	11796	8908	2950	2433	359	1489	3524	470	263.7779131	410.3509175	92.18988471	52.51578936	37.07077324	33.71690777	50.85624116	70.43875811	145.1466212	11268	3104	4900	6896	1267	1338	849	1084	869	1286	771	1444	384	880	219	777	160	530	191	562	528	433	147	572
NM_011826	Hax1	chr3	-	89799378	89802608	1117	7	133	161	182	154	193	17	67	170	11	2.441028558	5.6007543	1.883538282	2.741502224	2.940673751	1.596622374	2.288360079	3.398010465	3.397048582	74	59	62	99	26	13	14	21	13	35	14	46	20	29	16	36	17	36	49	18	33	26	39	28
NM_011132	Pole	chr5	+	110715337	110766472	7129	49	53	24	1217	3688	4135	540	2642	7150	289	0.972740704	0.834895051	12.59486862	65.65363768	63.00355419	50.7162401	90.23652729	142.9163225	89.24973094	53	0	1	23	173	103	126	280	59	218	92	166	427	1032	346	794	261	828	475	446	1391	764	591	468
NM_010028	Ddx3x	chrX	+	12858147	12871109	4571	17	27594	7816	46550	35612	37162	4782	11857	14559	1665	506.4491883	271.8974882	481.7511375	633.9634884	566.2244452	449.1204818	404.9714247	291.0096139	514.1896263	25275	2319	5422	2394	8099	8566	3416	5042	5044	6787	3468	6128	4835	8514	2562	7889	2651	9161	7100	4857	7975	6607	5497	5126
NM_198052	Tbx3	chr5	+	120120677	120134610	5022	7	755	572	4742	7349	10409	1731	12385	209	646	13.85696663	19.89833205	49.07548645	130.8266224	158.5983061	162.5737252	423.0050683	4.177554042	199.4993986	662	93	332	240	959	295	617	863	388	623	239	758	1000	1549	756	1073	663	2308	2680	1699	1412	1479	1940	1199
NM_181546	Syt14	chr1	-	194723500	194861892	1731	8	56	8	43	1	5	1	0	5	0	1.027801498	0.27829835	0.445011792	0.017801962	0.076183258	0.093918963	0	0.099941484	0	45	11	1	7	6	7	8	9	5	1	0	7	0	0	0	1	0	0	0	0	0	0	0	5
NM_181545	Slfn8	chr11	-	82815659	82834312	4011	6	1	15	20	0	1	0	0	0	0	0.018353598	0.521809407	0.206982229	0	0.015236652	0	0	0	0	1	0	11	4	0	0	0	0	0	0	2	18	0	0	0	0	0	0	0	0	0	0	0	1
NM_013795	Atp5l	chr9	-	44721332	44728825	511	3	30	50	21	37	79	7	65	112	9	0.550607946	1.739364689	0.21733134	0.658672612	1.203695473	0.657432742	2.220050823	2.238689247	2.779403386	26	4	32	18	3	4	1	2	1	8	1	1	9	11	4	7	3	3	13	8	22	7	22	7
NM_013793	Klra15	chr6	-	129922110	130330680	1071	7	0	0	0	89	186	8	12	0	0	0	0	0	1.584374662	2.83401719	0.751351705	0.409855537	0	0	0	0	0	0	0	0	0	0	0	0	0	0	10	5	19	43	4	8	80	36	2	7	11	50
NM_022881	Rgs18	chr1	-	146599970	146622551	1859	5	0	0	0	1	0	0	0	0	0	0	0	0	0.017801962	0	0	0	0	0	0	0	0	0	0	0	0	0	0	0	0	0	0	0	0	0	1	0	0	0	0	0	0	0
NM_012056	Fkbp9	chr6	+	56782052	56829354	3011	10	5	30	397	946	2739	769	2002	13733	630	0.091767991	1.043618814	4.108597242	16.84065652	41.73318862	72.22368266	68.37756534	274.4992807	194.558237	5	0	28	2	103	35	20	93	37	35	29	45	148	129	97	176	133	263	517	90	1178	182	186	586
NM_026828	Dnlz	chr2	-	26203638	26207630	2918	3	34	93	198	586	2104	140	601	936	66	0.624022338	3.235218322	2.049124065	10.43195002	32.05791488	13.14865484	20.52693145	18.70904585	20.38229149	30	4	46	47	54	23	20	29	17	19	22	14	106	73	60	219	43	85	500	227	386	409	315	267
NM_001039552	2210404J11Rik	chr17	+	15178575	15201196	2513	18	100	56	143	111	61	6	138	739	183	1.835359818	1.948088452	1.479922936	1.976017837	0.929435745	0.563513779	4.71333867	14.77135137	56.51453551	89	11	37	19	28	28	5	5	29	2	39	7	8	5	6	84	4	4	5	8	22	4	6	16
NM_013553	Hoxc4	chr15	+	102864825	102867283	1983	2	1	0	13	0	1	1	0	0	8	0.018353598	0	0.134538449	0	0.015236652	0.093918963	0	0	2.470580787	1	0	0	0	0	1	0	7	0	0	2	3	0	0	0	0	0	0	0	1	0	0	0	0
NM_011379	Sipa1	chr19	-	5651184	5663707	3837	17	56	115	1666	755	1071	94	445	701	110	1.027801498	4.000538786	17.24161966	13.44048168	16.31845382	8.828382536	15.19880948	14.01179609	33.97048582	55	1	28	87	230	235	75	147	191	327	140	321	102	302	32	112	82	125	270	87	253	190	217	54
NM_023053	Twsg1	chr17	-	66272405	66300527	4046	5	156	164	1432	627	73	35	120	2265	201	2.863161317	5.705116181	14.81992758	11.16183048	1.112275564	3.28716371	4.098555365	45.27349237	62.07334228	101	55	73	91	267	166	50	157	157	322	121	192	28	205	12	16	21	345	12	18	9	8	11	15
NM_172467	Zc3hav1l	chr6	-	38241871	38249259	2060	4	0	0	79	192	347	27	37	52	28	0	0	0.817579804	3.417976799	5.287118091	2.535812005	1.263721238	1.039391436	8.647032755	0	0	0	0	1	24	8	5	22	6	0	13	14	31	10	22	20	95	21	12	280	9	9	16
NM_172464	Daam1	chr12	+	72932064	73093354	5869	26	12169	2073	25670	744	821	61	990	655	65	223.3449363	72.11406002	265.6616907	13.2446601	12.50929093	5.729056752	33.81308176	13.09233444	20.0734689	10554	1615	1126	947	3839	4104	1764	3176	2541	3243	2310	4693	110	284	94	53	78	125	221	175	137	184	36	68
NM_010319	Gng7	chr10	-	80411368	80477670	3362	4	0	1	2	283	1194	43	57	230	3	0	0.034787294	0.020698223	5.037955386	18.19256196	4.038515415	1.946813798	4.597308276	0.926467795	0	0	0	1	1	1	0	0	0	0	0	0	42	48	27	98	30	38	102	66	478	104	284	160
NM_009319	Tarbp2	chr15	+	102348676	102354107	1736	9	21	23	176	673	731	125	419	681	33	0.385425562	0.800107757	1.821443613	11.98072076	11.13799229	11.73987039	14.31078915	13.61203016	10.19114575	13	8	16	7	25	18	34	18	25	22	15	19	98	164	55	146	65	145	184	108	124	88	107	120
NM_028242	Htatsf1	chrX	+	54306791	54320359	2809	10	2403	1270	4175	5663	7355	1091	2536	7373	334	44.10369643	44.17986311	43.20754026	100.8125136	112.0655722	102.4655888	86.61613672	147.3737127	103.1467479	1980	423	755	515	794	328	452	394	406	523	328	950	596	1881	332	1060	423	1371	1521	1141	1508	2048	528	609
NM_028230	Shmt2	chr10	-	126954194	126959491	2280	12	5696	9736	5018	1671	1749	456	1439	4353	575	104.5420953	338.6890923	51.93184121	29.74707933	26.64890358	42.8270472	49.14850975	87.0090562	177.5729941	4268	1428	3876	5860	685	580	357	454	706	829	581	826	140	489	111	389	168	374	138	173	515	369	424	130
NM_026487	Atad1	chr19	-	32747052	32786788	2813	10	20973	7998	19262	3003	3678	470	1929	9753	431	384.9300147	278.2287757	199.3445846	53.45929337	56.04040443	44.14191268	65.88427749	194.9458592	133.1025399	18442	2531	5169	2829	2544	3070	2157	2373	2445	2453	1437	2783	570	659	186	1027	207	354	723	730	624	489	617	495
NM_007379	Abca2	chr2	+	25284193	25304059	8061	48	826	638	640	183	45	127	77	463	3	15.1600721	22.19429344	6.623431322	3.257759137	0.68564932	11.92770832	2.629906359	9.254581443	0.926467795	699	127	326	312	85	83	53	99	105	115	26	74	10	64	18	51	12	28	16	7	10	7	3	2
NM_030249	Cttnbp2nl	chr3	-	104804834	104856064	4944	6	5458	1734	50633	3369	2039	578	965	2386	62	100.1739389	60.32116743	524.0065596	59.97481165	31.06753253	54.2851607	32.95921606	47.69207629	19.1470011	3676	1782	1044	690	7397	7627	3475	5958	5905	8040	3717	8514	360	532	195	673	371	1238	183	421	176	784	133	342
NM_177592	Tmem164	chrX	+	139115960	139272781	5149	7	1254	413	8342	3808	3230	438	578	1303	74	23.01541212	14.36715233	86.33228763	67.78987318	49.21438453	41.13650586	19.74137501	26.0447508	22.85287228	1012	242	253	160	1067	1010	552	922	1174	1350	757	1510	453	1346	281	866	211	651	347	531	876	798	208	470
NM_011367	Shbg	chr11	-	69428317	69431407	1407	8	0	0	16	494	321	22	30	0	0	0	0	0.165585783	8.794169473	4.89096515	2.066217189	1.024638841	0	0	0	0	0	0	9	0	0	0	0	2	1	4	27	143	27	43	79	175	34	63	68	23	112	21
NM_009784	Cacna2d1	chr5	+	15440508	15880329	7415	38	95	121	159	25	1	3	14	207	0	1.743591827	4.209262548	1.645508719	0.445049062	0.015236652	0.281756889	0.478164793	4.137577448	0	87	8	57	64	12	15	12	13	37	35	13	22	1	2	0	6	2	14	0	0	1	0	0	0
NM_027353	Cd2bp2	chr7	-	134335173	134339514	3284	7	2876	1514	2917	5414	5802	965	2001	4684	308	52.78494838	52.66796279	30.18835807	96.37982495	88.40305234	90.63179944	68.34341071	93.62518246	95.11736031	1998	878	645	869	332	264	386	596	252	355	306	426	712	1387	268	1140	417	1490	1084	526	783	1162	1289	958
NM_010217	Ctgf	chr10	+	24315247	24318488	2402	5	0	0	32	139	621	236	121	1105	7	0	0	0.331171566	2.474472787	9.461960618	22.1648753	4.132709993	22.08706802	2.161758189	0	0	0	0	1	1	1	0	17	5	7	0	24	18	23	30	18	26	174	25	180	157	22	63
NM_009272	Srm	chr4	+	147965621	147968728	1328	7	22	54	1008	3296	5500	1396	4011	11243	807	0.40377916	1.878513865	10.43190433	58.67526839	83.80158357	131.1108726	136.9942131	224.7284215	249.2198369	19	3	23	31	90	109	92	163	141	131	109	173	565	738	290	843	273	587	1091	721	1282	742	1034	630
NM_011109	Pla2g2d	chr4	+	138331649	138338058	2264	4	1	5	12	1	1	0	84	5	1	0.018353598	0.173936469	0.124189337	0.017801962	0.015236652	0	2.868988756	0.099941484	0.308822598	1	0	0	5	8	1	0	0	0	1	1	1	0	0	0	1	0	0	0	0	0	1	0	0
NM_026520	Fam122a	chr19	-	24550268	24551964	1696	1	5297	1282	2502	1092	1206	87	284	384	159	97.21900958	44.59731064	25.89347682	19.43974305	18.37540178	8.170949794	9.699914364	7.675505991	49.10279315	4595	702	572	710	393	337	254	324	288	270	258	378	79	329	62	77	72	473	56	336	53	331	383	47
NM_026518	Rnf146	chr10	-	29063981	29082248	4323	3	2777	951	14976	1079	1307	223	730	2759	159	50.96794216	33.08271639	154.9882929	19.20831753	19.91430359	20.94392878	24.93287847	55.14771102	49.10279315	2213	564	624	327	2279	2125	832	1685	1546	2406	1111	2992	138	131	69	202	146	393	199	71	341	168	221	307
NM_007656	Cd82	chr2	-	93259268	93302653	1817	10	23	12	25	1	10	0	6	8	6	0.422132758	0.417447525	0.258727786	0.017801962	0.152366516	0	0.204927768	0.159906375	1.85293559	23	0	8	4	2	15	5	0	0	1	1	1	0	1	0	0	0	0	1	1	0	0	0	8
NM_054102	Ivns1abp	chr1	+	153191627	153211575	3513	15	312	182	3105	20419	34103	3953	10491	14904	1015	5.726322633	6.331287469	32.13399102	363.4982722	519.6155281	371.2616613	358.3162028	297.9055763	313.4549374	214	98	104	78	508	416	388	665	305	450	123	250	2904	5769	1510	4141	1879	4216	5158	5523	6367	6284	4799	5972
NM_054100	2310034C09Rik	chr16	+	88759091	88760034	943	1	0	0	0	0	0	0	0	0	0	0	0	0	0	0	0	0	0	0	0	0	0	0	0	0	0	0	0	0	0	0	0	0	0	0	0	0	0	0	0	0	0	0
NM_054088	Pnpla3	chr15	+	83998245	84019951	4649	8	4	8486	739	537	945	63	348	40	89	0.073414393	295.2049751	7.647993354	9.55965386	14.39863572	5.916894678	11.88581056	0.799531874	27.48521126	3	1	3515	4971	15	14	225	431	10	15	10	19	53	130	55	81	49	169	215	116	186	132	102	194
NM_054043	Msi2	chr11	-	88152883	88579543	6490	14	285	58	2291	301	319	38	55	1764	7	5.230775482	2.01766304	23.70981431	5.358390711	4.860491847	3.5689206	1.878504542	35.25935565	2.161758189	187	98	39	19	374	459	183	290	241	365	144	235	84	154	10	19	19	15	218	11	40	15	19	16
NM_173733	Suox	chr10	-	128106942	128110974	2349	4	1729	1317	396	122	426	57	296	260	1	31.73337126	45.81486592	4.09824813	2.171839424	6.490813564	5.3533809	10.1097699	5.196957182	0.308822598	1450	279	500	817	55	48	10	10	39	70	39	125	13	13	8	33	6	49	37	149	53	148	19	20
NM_173732	Tmem194	chr10	+	127114120	127132222	1519	7	398	107	479	3044	1686	197	360	58	2	7.304732077	3.722240435	4.95722438	54.18917384	25.68899453	18.50203574	12.2956661	1.159321217	0.617645197	302	96	60	47	62	105	60	100	42	20	53	37	256	471	176	1008	207	926	215	139	464	423	143	302
NM_173731	Hmgcll1	chr9	+	75862783	75984157	3615	9	6070	1352	17125	2171	318	105	127	384	0	111.406341	47.0324212	177.2285334	38.64806058	4.845255195	9.861491131	4.337637761	7.675505991	0	5156	914	796	556	2720	3130	1158	1950	2024	2677	1284	2182	116	1158	40	112	133	612	55	66	42	45	49	61
NM_001160131	LOC100040911	chrY_random	+	18519132	18520123	991	1	0	0	0	0	0	0	0	0	0	0	0	0	0	0	0	0	0	0	0	0	0	0	0	0	0	0	0	0	0	0	0	0	0	0	0	0	0	0	0	0	0	0
NM_029297	Dynlrb2	chr8	+	119028914	119039815	515	4	0	16	3	0	1	1	26	8	0	0	0.556596701	0.031047334	0	0.015236652	0.093918963	0.888020329	0.159906375	0	0	0	15	1	0	0	1	1	1	0	0	0	0	0	0	0	0	0	0	0	0	0	0	1
NM_173450	Rpusd2	chr2	+	118860525	118867931	5132	3	12	16	254	659	1181	71	580	369	3	0.220243178	0.556596701	2.628674306	11.73149328	17.99448549	6.668246384	19.80968426	7.375681538	0.926467795	7	5	4	12	29	22	29	56	54	36	11	17	72	114	33	263	54	123	220	55	422	88	114	282
NM_001104645	Vmn2r55	chr7	-	13237054	13270340	2346	5	0	0	0	0	0	0	0	0	0	0	0	0	0	0	0	0	0	0	0	0	0	0	0	0	0	0	0	0	0	0	0	0	0	0	0	0	0	0	0	0	0	0
NM_001104644	Vmn2r53	chr7	-	13166818	13191893	2421	5	0	0	1	0	0	0	0	0	0	0	0	0.010349111	0	0	0	0	0	0	0	0	0	0	0	0	0	1	0	0	0	0	0	0	0	0	0	0	0	0	0	0	0	0
NM_007396	Acvr2a	chr2	+	48669628	48758784	5681	11	257	128	1523	1781	2295	256	351	1090	205	4.716874733	4.452773605	15.76169672	31.7052952	34.96811533	24.04325457	11.98827444	21.78724357	63.30863267	220	37	107	21	208	155	85	346	161	238	124	206	259	424	82	310	175	531	126	88	612	293	612	564
NM_053268	Rasa2	chr9	-	96439718	96531922	5699	24	23286	6026	80655	4267	2807	311	455	688	185	427.3818873	209.6282324	834.7075832	75.96097397	42.76928092	29.20879754	15.54035576	13.75194823	57.1321807	19992	3294	3355	2671	10377	11841	5901	9667	10545	12863	6904	12557	595	1044	191	708	316	1413	497	834	780	264	247	185
NM_145585	Thumpd1	chr7	-	126858607	126864279	2655	4	15968	3012	1351	6758	10095	1377	4077	9461	216	293.0702558	104.7793289	13.98164956	120.3056625	153.8139975	129.3264123	139.2484185	189.1092765	66.70568125	13208	2760	1313	1699	191	246	114	185	137	187	71	220	895	1107	661	2231	525	1339	1803	1282	1605	1049	2814	1542
NM_053253	Zmynd10	chr9	+	107449640	107453650	1753	12	177	154	381	33	150	6	52	0	0	3.248586878	5.357243243	3.943011459	0.587464762	2.285497734	0.563513779	1.776040658	0	0	120	57	77	77	87	57	45	43	34	46	18	51	12	7	2	6	1	5	10	8	107	6	10	9
NM_145579	Mypop	chr7	+	19576593	19587115	2175	3	809	259	2865	810	291	108	154	82	126	14.84806093	9.009909091	29.65020428	14.41958962	4.433865603	10.14324802	5.259812719	1.639040342	38.9116474	605	204	119	140	372	434	235	235	369	351	246	623	83	148	26	88	71	394	39	18	16	156	25	37
NM_001039048	Trim63	chr4	+	133871034	133885544	1886	9	0	0	37	19	174	11	8	115	0	0	0	0.382917123	0.338237287	2.651177371	1.033108595	0.273237024	2.298654138	0	0	0	0	0	0	20	0	0	11	0	5	1	3	4	3	1	5	3	146	6	4	9	6	3
NM_001166363	Fgf8	chr19	-	45811288	45817374	1006	5	148	106	1525	50	1	0	1	22	0	2.716332531	3.687453142	15.78239495	0.890098125	0.015236652	0	0.034154628	0.439742531	0	88	60	41	65	142	195	67	193	223	232	133	340	2	2	1	0	24	21	0	0	0	0	1	0
NM_033612	Cela1	chr15	-	100504852	100518351	1106	8	26	16	77	33	3	1	14	88	0	0.477193553	0.556596701	0.796881581	0.587464762	0.045709955	0.093918963	0.478164793	1.758970123	0	5	21	16	0	5	7	5	28	2	8	4	18	2	1	26	2	0	2	1	0	0	0	0	2
NM_001098222	Bhlhb9	chrX	+	132420389	132425620	2815	5	0	0	61	776	645	129	166	3535	227	0	0	0.631295798	13.8143229	9.827640255	12.11554625	5.669668255	70.65862937	70.10272984	0	0	0	0	4	2	34	17	0	1	0	3	130	289	34	87	19	217	188	25	312	54	26	40
NM_008078	Gad2	chr2	+	22477846	22549397	5625	16	33	144	374	1	1	0	1	244	0	0.60566874	5.009370305	3.870567679	0.017801962	0.015236652	0	0.034154628	4.877144432	0	28	5	38	106	64	32	56	95	34	69	16	8	1	0	0	0	0	0	1	0	0	0	0	0
NM_008475	Krt4	chr15	-	101748965	101755166	2133	9	0	0	0	0	1	0	0	0	0	0	0	0	0	0.015236652	0	0	0	0	0	0	0	0	0	0	0	0	0	0	0	0	0	0	0	0	0	0	0	0	1	0	0	0
NM_007740	Col9a1	chr1	+	24184448	24259577	3888	38	0	0	1	1	1	0	1	17	0	0	0	0.010349111	0.017801962	0.015236652	0	0.034154628	0.339801046	0	0	0	0	0	0	0	0	1	0	0	0	0	0	0	0	0	0	1	0	0	0	0	0	1
NM_007581	Cacnb3	chr15	+	98465194	98474961	2819	13	67	455	1397	702	478	167	493	2046	58	1.229691078	15.82821867	14.45770868	12.49697767	7.283119445	15.68446685	16.83823163	40.89605536	17.91171071	49	18	254	201	138	120	155	168	202	240	113	261	54	249	24	134	49	192	150	30	148	48	34	68
NM_133357	Krt75	chr15	-	101393773	101404335	3268	9	0	0	42	27	5	1	1	0	0	0	0	0.43466268	0.480652987	0.076183258	0.093918963	0.034154628	0	0	0	0	0	0	2	3	0	0	11	15	0	11	1	2	17	1	4	2	1	2	1	1	0	0
NM_029671	1700034O15Rik	chr6	+	41634429	41635716	741	2	0	0	0	0	0	0	0	0	0	0	0	0	0	0	0	0	0	0	0	0	0	0	0	0	0	0	0	0	0	0	0	0	0	0	0	0	0	0	0	0	0	0
NM_029667	Lce1i	chr3	-	92581131	92582821	731	2	0	0	0	0	0	0	0	0	0	0	0	0	0	0	0	0	0	0	0	0	0	0	0	0	0	0	0	0	0	0	0	0	0	0	0	0	0	0	0	0	0	0
NM_029665	Ipo11	chr13	-	107584518	107726995	4282	30	318	87	2110	5975	9449	1030	3132	6106	248	5.836444222	3.02649456	21.83662514	106.3667259	143.9711206	96.73653204	106.972295	122.0485406	76.5880044	203	115	57	30	219	207	206	412	217	395	84	370	533	1351	394	1711	456	1530	2087	1114	1715	1498	1501	1534
NM_026255	Slc25a26	chr6	+	94450307	94554644	1917	10	1052	7805	858	795	1053	61	504	903	23	19.30798529	271.514828	8.879537616	14.15256018	16.04419409	5.729056752	17.21393253	18.04943206	7.102919763	825	227	3949	3856	133	82	65	139	66	119	105	149	99	162	42	256	73	163	269	91	43	352	194	104
NM_176847	Ush1g	chr11	-	115176505	115183232	3183	3	1	0	12	0	1	1	0	1	0	0.018353598	0	0.124189337	0	0.015236652	0.093918963	0	0.019988297	0	0	1	0	0	0	0	0	0	11	0	0	1	0	0	0	0	0	0	0	0	0	0	1	0
NM_001105187	Vmn2r74	chr7	-	93100376	93109992	2562	6	0	0	0	0	0	0	0	0	0	0	0	0	0	0	0	0	0	0	0	0	0	0	0	0	0	0	0	0	0	0	0	0	0	0	0	0	0	0	0	0	0	0
NM_009964	Cryab	chr9	+	50560862	50564738	1185	3	0	0	24	111	159	655	48	198	33	0	0	0.248378675	1.976017837	2.422627598	61.51692086	1.639422146	3.957682777	10.19114575	0	0	0	0	23	1	0	0	0	0	0	0	25	13	13	25	15	20	46	21	15	13	41	23
NM_013468	Ankrd1	chr19	-	36186454	36194334	1765	9	1	1	5	0	0	0	0	0	0	0.018353598	0.034787294	0.051745557	0	0	0	0	0	0	0	1	1	0	4	0	0	0	0	0	0	1	0	0	0	0	0	0	0	0	0	0	0	0
NM_011050	Pdcd4	chr19	+	53966720	54004351	2418	12	779	163	4190	527	1174	55	1050	645	42	14.29745298	5.670328887	43.36277693	9.381634235	17.88782893	5.165542973	35.86235944	12.89245147	12.97054913	724	55	140	23	789	960	194	540	275	491	370	571	65	75	48	157	76	106	265	34	41	525	272	37
NR_030769	Nkx2-2as	chr2	+	147009818	147157417	4345	6	0	0	0	0	0	0	0	2	0	0	0	0	0	0	0	0	0.039976594	0	0	0	0	0	0	0	0	0	0	0	0	0	0	0	0	0	0	0	0	0	0	0	0	0
NM_001167936	Zyg11a	chr4	-	107854539	107890527	2288	14	19	9	394	1210	1818	145	866	16	1	0.348718365	0.313085644	4.077549907	21.54037462	27.70023253	13.61824966	29.57790788	0.31981275	0.308822598	19	0	0	9	28	43	56	152	58	22	25	10	109	295	78	346	160	222	139	319	847	114	250	149
NM_018760	Slc4a4	chr5	+	89316284	89668681	7492	26	48	8	210	13	4	7	79	34	1	0.880972713	0.27829835	2.173313402	0.231425512	0.060946606	0.657432742	2.698215615	0.679602093	0.308822598	34	14	5	3	41	35	25	7	40	25	10	27	4	4	2	0	1	2	1	0	1	1	0	1
NM_001099349	Gm14308	chr2	+	175639523	175652992	1628	5	0	0	0	0	0	0	0	0	0	0	0	0	0	0	0	0	0	0	0	0	0	0	0	0	0	0	0	0	0	0	0	0	0	0	0	0	0	0	0	0	0	0
NM_001099332	Cd101	chr3	-	100797452	100826099	3225	9	0	2	3	1	0	0	0	2	0	0	0.069574588	0.031047334	0.017801962	0	0	0	0.039976594	0	0	0	2	0	0	0	0	0	0	3	0	0	0	0	0	0	0	1	0	0	0	0	0	0
NM_028376	Pfn4	chr12	+	4776100	4785072	1306	4	317	94	2094	260	200	9	32	59	1	5.818090624	3.270005616	21.67103936	4.628510249	3.047330312	0.845270668	1.092948097	1.179309514	0.308822598	240	77	54	40	357	324	188	183	167	266	204	405	28	112	6	86	11	17	126	27	14	15	12	6
NM_028364	Puf60	chr15	-	75900613	75911376	1912	12	155	225	4144	13714	15501	2050	5790	15247	717	2.844807718	7.827141102	42.88671781	244.1361137	236.1833358	192.5338745	197.7552964	304.7615621	221.4258031	137	18	126	99	359	347	354	693	719	623	362	687	1985	3580	996	3343	852	2958	3054	1856	2338	2774	2631	2848
NM_020252	Nrxn1	chr17	-	90432983	91492142	9040	23	2	7	42	1	1	0	1	93	0	0.036707196	0.243511057	0.43466268	0.017801962	0.015236652	0	0.034154628	1.858911607	0	2	0	5	2	1	1	2	36	0	2	0	0	0	0	0	0	1	0	1	0	0	0	0	0
NM_024206	Sec13	chr6	-	113678045	113690675	1301	9	19707	15631	10962	4285	6900	1147	4612	7561	915	361.6943594	543.7601892	113.4469596	76.28140929	105.1328958	107.7250507	157.5211445	151.1315125	282.5726775	14717	4990	4956	10675	1493	1570	416	907	1236	1521	1113	2706	641	811	418	1077	367	971	1008	830	1770	1053	1014	1225
NM_020050	Tmem9b	chr7	-	116879349	116895777	1685	5	4190	2339	2073	2839	5429	646	1166	510	218	76.90157639	81.36748017	21.45370802	50.53977152	82.71978131	60.67165019	39.8242963	10.19403139	67.32332645	3028	1162	944	1395	311	241	88	381	353	240	164	295	535	508	181	432	219	964	663	220	1529	1208	1050	759
NM_144853	Cyyr1	chr16	-	85456489	85550618	2033	4	0	0	1	0	0	0	0	29	0	0	0	0.010349111	0	0	0	0	0.579660609	0	0	0	0	0	0	0	1	0	0	0	0	0	0	0	0	0	0	0	0	0	0	0	0	0
NM_133999	Fig4	chr10	-	40907977	41023047	3263	23	18	19	61	2112	4039	354	1574	1457	265	0.330364767	0.660958582	0.631295798	37.59774479	61.54083564	33.24731295	53.75938454	29.12294851	81.83798858	18	0	4	15	9	3	3	0	13	15	0	18	274	510	173	420	163	572	1072	379	690	606	714	578
NM_028074	Ddx42	chr11	+	106078239	106110454	4012	18	1130	611	4950	4693	5316	853	2549	6659	548	20.73956595	21.2550365	51.22810163	83.54460999	80.99803968	80.11287557	87.06014688	133.1020687	169.2347839	922	208	343	268	710	513	307	668	846	787	357	762	648	909	397	992	372	1375	713	688	1360	818	1214	523
NM_028072	Sulf2	chr2	-	165898588	165981156	4573	21	1486	513	12557	3972	3173	858	5015	7026	654	27.2734469	17.84588171	129.9537924	70.70939503	48.34589539	80.58247038	171.2854596	140.4377737	201.9699794	1218	268	309	204	1708	1712	1190	2028	1308	1353	1106	2152	452	484	254	435	324	2023	573	370	397	412	653	768
NM_033477	D17H6S53E	chr17	+	35264059	35264941	882	1	0	0	0	0	0	0	0	0	0	0	0	0	0	0	0	0	0	0	0	0	0	0	0	0	0	0	0	0	0	0	0	0	0	0	0	0	0	0	0	0	0	0
NM_033475	Rab34	chr11	+	78002249	78005695	1721	10	16	82	508	2758	2431	198	291	3077	22	0.293657571	2.852558091	5.257348612	49.09781256	37.04029994	18.5959547	9.93899676	61.50398941	6.794097165	16	0	43	39	17	29	71	83	137	115	31	25	369	633	198	496	233	829	414	759	189	205	422	442
NM_033476	Tcfcp2	chr15	-	100333226	100382378	3192	16	837	1031	1331	3386	3352	289	387	237	0	15.36196168	35.8656999	13.77466733	60.27744501	51.07325602	27.14258035	13.21784105	4.737226354	0	719	118	442	589	96	101	138	123	117	194	231	331	496	1061	201	700	169	759	737	523	710	330	699	353
NM_022031	Hapln2	chr3	-	87825671	87831433	2055	7	0	0	8	1	0	0	0	0	0	0	0	0.082792892	0.017801962	0	0	0	0	0	0	0	0	0	0	0	0	0	0	6	0	2	0	0	0	0	1	0	0	0	0	0	0	0
NM_022016	Impg1	chr9	-	80161136	80359045	3587	17	0	0	2	0	0	0	0	0	0	0	0	0.020698223	0	0	0	0	0	0	0	0	0	0	0	1	0	0	0	1	0	0	0	0	0	0	0	0	0	0	0	0	0	0
NM_001164150	Tcf3	chr10	-	79871909	79896398	3311	19	4260	2473	4258	3635	4645	388	1316	8138	303	78.18632826	86.02897754	44.06651651	64.71013367	70.77424649	36.4405577	44.9474905	162.6647598	93.57324732	3140	1120	1022	1451	568	644	362	519	521	704	331	609	358	946	214	775	284	1058	930	635	1146	763	445	726
NM_028208	Ptar1	chr19	+	23761889	23795619	2064	7	67	39	141	477	88	33	313	71	1	1.229691078	1.356704458	1.459224713	8.49153611	1.340825337	3.099325784	10.69039858	1.419169077	0.308822598	64	3	25	14	9	41	21	6	22	25	16	1	31	90	76	126	30	124	19	14	17	9	10	19
NM_001164787	Sprr2a2	chr3	+	92019756	92026413	3547	2	0	0	0	0	0	0	0	0	0	0	0	0	0	0	0	0	0	0	0	0	0	0	0	0	0	0	0	0	0	0	0	0	0	0	0	0	0	0	0	0	0	0
NM_021366	Klf13	chr7	-	71031237	71083801	6395	2	994	685	1294	2677	2864	584	1684	1058	56	18.24347659	23.82929624	13.3917502	47.6558536	43.63777006	54.84867448	57.51639362	21.14761807	17.29406551	791	203	179	506	130	154	160	372	151	128	71	128	354	782	150	745	184	462	652	568	289	565	349	441
NM_133718	Tmem30a	chr9	-	79616750	79641237	3657	7	2199	467	4808	6500	10929	1632	2101	3580	289	40.35956241	16.2456662	49.7585278	115.7127562	166.5213649	153.2757479	71.75887352	71.55810273	89.24973094	2060	139	372	95	841	609	316	415	688	840	346	753	1010	1826	472	1649	428	1115	1996	1286	3219	1161	1268	1999
NM_009147	Sec23a	chr12	-	60059370	60113004	4108	20	7293	2047	5262	4486	6527	1031	3483	2842	406	133.8527916	71.20959038	54.4570244	79.85960375	99.44962472	96.83045101	118.9605695	56.80673965	125.381975	5957	1336	1187	860	527	521	518	353	642	996	528	1177	433	1040	287	1093	397	1236	1537	565	2442	556	992	435
NM_021330	Acp1	chr12	-	31578190	31596477	3107	6	12	13	358	67	189	43	487	471	152	0.220243178	0.452234819	3.704981896	1.192731487	2.879727144	4.038515415	16.63330386	9.414487817	46.94103496	7	5	9	4	29	65	13	11	56	9	108	67	18	10	6	8	14	11	13	108	21	16	11	20
NM_009387	Tk1	chr11	-	117676832	117687328	1369	7	467	109	335	2921	5949	866	2032	1633	176	8.571130352	3.791815023	3.466952332	51.99953245	90.64284012	81.33382209	69.40220418	32.64088876	54.35277732	339	128	62	47	51	71	28	30	43	58	9	45	394	533	307	880	278	529	1126	729	1091	986	1255	762
NM_015773	Spag6	chr16	-	16753109	16829456	2465	11	330	161	96	60	509	13	19	341	43	6.056687401	5.6007543	0.993514698	1.06811775	7.755455643	1.220946521	0.648937933	6.816009227	13.27937173	286	44	84	77	3	3	16	3	34	0	32	5	9	13	9	9	10	10	331	15	117	16	17	13
NM_031999	Gpr137b	chr13	-	13449887	13485891	2980	7	42	75	283	527	965	133	260	238	1	0.770851124	2.609047034	2.928798538	9.381634235	14.70336875	12.4912221	8.880203291	4.757214651	0.308822598	26	16	45	30	31	63	22	19	31	52	19	46	46	122	34	120	49	156	338	67	209	122	94	135
NM_172541	Tmem120a	chr5	-	136211359	136220042	1278	12	19	80	5465	15454	11631	2585	3244	2318	159	0.348718365	2.782983503	56.55789402	275.1115284	177.2174943	242.7805197	110.7976134	46.3328721	49.10279315	9	10	42	38	509	306	662	1206	881	935	365	601	2161	4185	1206	4077	902	2923	2359	1984	1474	2498	1861	1455
NM_026995	Carkd	chr8	+	11497601	11513284	1322	10	45	26	120	1027	1435	276	1265	1121	66	0.825911918	0.904469638	1.241893373	18.28261548	21.86459499	25.92163383	43.20560447	22.40688077	20.38229149	26	19	19	7	10	33	4	12	9	35	10	7	138	292	121	183	136	157	96	62	301	263	365	348
NM_008607	Mmp13	chr9	+	7272544	7283331	2642	10	0	15	1	0	0	0	0	0	0	0	0.521809407	0.010349111	0	0	0	0	0	0	0	0	15	0	0	1	0	0	0	0	0	0	0	0	0	0	0	0	0	0	0	0	0	0
NM_008606	Mmp11	chr10	-	75385968	75395208	2247	8	1	7	19	10	7	5	119	2394	21	0.018353598	0.243511057	0.196633117	0.178019625	0.106656561	0.469594816	4.064400737	47.85198266	6.485274566	1	0	7	0	1	0	17	0	1	0	0	0	2	0	0	3	2	3	0	2	0	4	0	1
NM_010461	Hoxb8	chr11	+	96143218	96146639	2645	2	3	0	14	4	4	1	0	2	0	0.055060795	0	0.14488756	0.07120785	0.060946606	0.093918963	0	0.039976594	0	0	3	0	0	3	5	0	0	1	1	2	2	0	1	0	1	2	0	2	0	0	1	1	0
NM_172449	Bzrap1	chr11	+	87574042	87599430	7616	32	1	1	0	87	8	3	6	17	0	0.018353598	0.034787294	0	1.548770737	0.121893212	0.281756889	0.204927768	0.339801046	0	1	0	0	1	0	0	0	0	0	0	0	0	9	61	0	9	3	5	1	0	1	4	1	1
NM_146946	Olfr50	chr2	+	36648757	36649696	939	1	0	0	0	0	0	0	0	0	0	0	0	0	0	0	0	0	0	0	0	0	0	0	0	0	0	0	0	0	0	0	0	0	0	0	0	0	0	0	0	0	0	0
NM_146947	Olfr338	chr2	+	36232297	36233218	921	1	0	0	0	0	0	0	0	0	0	0	0	0	0	0	0	0	0	0	0	0	0	0	0	0	0	0	0	0	0	0	0	0	0	0	0	0	0	0	0	0	0	0
NM_178746	Slc38a9	chr13	+	113450983	113523106	3049	15	256	94	742	150	27	22	115	818	83	4.698521135	3.270005616	7.679040689	2.670294374	0.411389592	2.066217189	3.927782225	16.35042683	25.63227567	185	71	50	44	70	63	71	80	39	213	131	75	7	6	8	11	2	116	2	3	2	14	2	4
NM_001081348	Hecw1	chr13	-	14318704	14615493	9460	29	339	54	1585	217	24	14	19	11	0	6.221869784	1.878513865	16.40334163	3.863025862	0.365679637	1.314865484	0.648937933	0.219871265	0	323	16	46	8	221	257	99	129	178	293	99	309	81	6	3	8	9	110	8	2	3	1	4	6
NM_026517	Rpl22l1	chr3	+	28704432	28706337	477	4	0	1	0	49	59	12	23	455	23	0	0.034787294	0	0.872296162	0.898962442	1.127027558	0.785556445	9.094675068	7.102919763	0	0	1	0	0	0	0	0	0	0	0	0	4	12	0	8	2	23	9	9	6	4	25	6
NM_026644	Agpat4	chr17	+	12312149	12412506	1910	9	0	0	10	77	301	16	73	838	118	0	0	0.103491114	1.370751112	4.586232119	1.50270341	2.493287847	16.75019276	36.44106661	0	0	0	0	3	6	0	0	0	0	0	1	17	13	9	24	3	11	174	76	9	26	8	8
NM_026641	Ift80	chr3	-	68696432	68808492	4078	20	575	296	5323	360	84	61	370	1270	118	10.55331896	10.29703896	55.0883202	6.408706498	1.279878731	5.729056752	12.63721238	25.385137	36.44106661	493	82	176	120	871	736	274	608	823	741	400	870	117	59	11	21	35	117	19	7	24	10	12	12
NM_029620	Pcolce2	chr9	+	95538046	95595970	1866	9	714	578	1802	407	780	44	50	1807	15	13.1044691	20.10705581	18.64909882	7.245398736	11.88458822	4.132434379	1.707731402	36.11885241	4.632338976	465	249	72	506	331	333	44	165	112	233	178	406	48	67	52	121	21	98	145	30	170	289	115	31
NM_177610	Duox2	chr2	-	122106172	122123901	4554	32	4	0	56	35	8	1	5	0	0	0.073414393	0	0.579550241	0.623068687	0.121893212	0.093918963	0.17077314	0	0	4	0	0	0	13	6	1	9	1	9	2	15	1	31	1	0	1	1	1	1	2	0	1	3
NM_133910	Tbc1d14	chr5	-	36833252	36925046	4590	14	9892	57197	21626	1242	1388	127	834	2868	111	181.5537932	1989.728843	223.809884	22.11003742	21.14847236	11.92770832	28.48495979	57.32643537	34.27930842	9377	515	21955	35242	2225	2421	1240	1922	3177	3789	2644	4208	127	231	60	165	135	524	126	149	721	174	128	90
NM_029157	Sf3a3	chr4	+	124392104	124409666	1697	17	2492	1140	3070	6318	10360	1237	5020	8418	658	45.73716667	39.65751492	31.77177212	112.472799	157.8517101	116.1777574	171.4562328	168.2614829	203.2052697	1962	530	822	318	310	344	283	518	328	349	389	549	778	1597	441	1951	524	1027	1544	1202	1361	2002	2360	1891
NM_030147	Brd8	chr18	-	34758268	34784464	4677	22	3233	1337	4631	5866	6573	701	1998	8653	212	59.33718293	46.51061179	47.92673508	104.426312	100.1505107	65.83719317	68.24094683	172.9587327	65.47039086	2547	686	478	859	699	315	715	945	446	395	524	592	813	821	533	1594	470	1635	552	1279	1006	890	1290	1556
NM_009863	Cdc7	chr5	+	107393340	107413450	2960	12	4294	2145	1037	4834	5326	803	2099	3533	172	78.8103506	74.61874518	10.73202856	86.0546867	81.1504062	75.41692741	71.69056426	70.61865278	53.11748693	3428	866	863	1282	60	163	70	319	87	219	50	69	491	1091	233	1041	268	1710	860	414	570	1332	1521	629
NM_080467	Atp6v0a4	chr6	-	37998482	38074586	3285	21	75	109	470	562	532	117	181	6	0	1.376519864	3.791815023	4.864082377	10.00470292	8.105898629	10.98851869	6.181987676	0.119929781	0	72	3	60	49	78	46	44	94	64	53	40	51	106	94	19	175	35	133	150	158	58	29	104	33
NM_175522	Elfn1	chr5	+	140383896	140450676	3832	2	0	0	12	38	204	9	14	4	1	0	0	0.124189337	0.676474575	3.108276918	0.845270668	0.478164793	0.079953187	0.308822598	0	0	0	0	3	0	7	1	1	0	0	0	8	1	2	12	6	9	2	80	1	98	4	19
NM_173396	Tgif2	chr2	+	156665812	156681267	2791	3	429	769	1336	1130	1423	120	563	1005	35	7.873693621	26.75142892	13.82641288	20.11621762	21.68175517	11.27027558	19.22905559	20.08823834	10.80879094	167	262	334	435	165	235	115	183	169	168	109	192	159	289	61	153	102	366	356	261	271	94	256	185
NM_173394	Ticam2	chr18	-	46717884	46734186	3263	3	0	3	328	73	309	13	76	7	26	0	0.104361881	3.394508552	1.299543262	4.708125331	1.220946521	2.595751731	0.139918078	8.029387558	0	0	3	0	1	36	11	41	16	53	18	152	36	7	5	9	3	13	16	210	33	23	9	18
NM_175134	Ankrd46	chr15	-	36407422	36426546	2480	5	230	43	474	942	793	135	420	2911	128	4.221327582	1.495853633	4.905478823	16.76944867	12.08266469	12.67906003	14.34494378	58.18593214	39.5292926	138	92	38	5	22	30	18	47	98	147	26	86	126	38	76	316	51	335	177	79	41	152	51	293
NM_172894	Saps1	chr7	-	4583096	4610552	3793	24	136	85	411	889	724	127	215	299	30	2.496089353	2.956919972	4.253484802	15.82594466	11.03133573	11.92770832	7.343245029	5.976500759	9.264677952	76	60	56	29	22	31	38	73	62	48	52	85	178	212	57	290	35	117	83	120	97	248	64	112
NM_146831	Olfr133	chr17	+	38285534	38286473	939	1	0	0	0	0	0	0	0	0	0	0	0	0	0	0	0	0	0	0	0	0	0	0	0	0	0	0	0	0	0	0	0	0	0	0	0	0	0	0	0	0	0	0
NM_146830	Olfr44	chr9	-	39291788	39301573	1071	2	0	0	0	0	0	0	0	0	0	0	0	0	0	0	0	0	0	0	0	0	0	0	0	0	0	0	0	0	0	0	0	0	0	0	0	0	0	0	0	0	0	0
NM_010338	Gpr37	chr6	-	25618522	25639980	3205	2	0	0	0	0	0	0	1	0	0	0	0	0	0	0	0	0.034154628	0	0	0	0	0	0	0	0	0	0	0	0	0	0	0	0	0	0	0	0	0	0	0	0	0	0
NM_026643	2410017P07Rik	chr10	-	41438651	41529436	2113	10	16305	3798	5859	1572	4775	472	2079	2486	71	299.2554184	132.1221418	60.63544393	27.98468504	72.75501119	44.32975061	71.0074717	49.69090597	21.92640449	12838	3467	2558	1240	677	862	463	424	783	1044	597	1009	298	214	208	366	287	199	636	412	1344	662	820	901
NM_181412	Zbed4	chr15	+	88582140	88614946	5374	3	14	14	48	70	52	3	23	46	1	0.256950375	0.487022113	0.496757349	1.246137375	0.792305881	0.281756889	0.785556445	0.919461655	0.308822598	12	2	10	4	9	10	3	4	4	5	5	8	6	19	2	20	2	21	9	5	14	15	8	1
NM_181411	Aftph	chr11	-	20585087	20641487	3892	9	803	339	9818	4259	5233	817	1256	933	166	14.73793934	11.79289259	101.6075761	75.81855827	79.7333976	76.73179289	42.89821282	18.64908096	51.26455133	697	106	228	111	1132	1295	1070	1397	1087	1478	820	1539	677	1269	253	1012	376	672	985	274	1628	503	1142	701
NM_176973	Podxl2	chr6	-	88792551	88824038	2000	8	2	0	2	0	0	0	0	1	0	0.036707196	0	0.020698223	0	0	0	0	0.019988297	0	1	1	0	0	0	0	2	0	0	0	0	0	0	0	0	0	0	0	0	0	0	0	0	0
NM_176972	Usp37	chr1	-	74482084	74590860	7195	26	8176	3929	24350	15431	14964	1609	3317	3482	129	150.0590187	136.6792773	252.0008636	274.7020833	228.0012539	151.1156117	113.2909012	69.59924964	39.83811519	6311	1865	1914	2015	3579	3412	2194	3034	2710	3648	2151	3622	2001	4096	887	3687	1057	3703	3698	1741	2377	2617	2157	2374
NM_001076790	Gm11390	chr13	+	33753273	33763454	1467	7	0	1	11	0	0	0	0	1	0	0	0.034787294	0.113840226	0	0	0	0	0.019988297	0	0	0	0	1	11	0	0	0	0	0	0	0	0	0	0	0	0	0	0	0	0	0	0	0
NM_146542	Olfr11	chr13	-	21730448	21731390	942	1	0	0	0	1	0	0	0	0	0	0	0	0	0.017801962	0	0	0	0	0	0	0	0	0	0	0	0	0	0	0	0	0	0	0	0	1	0	0	0	0	0	0	0	0
NM_133803	Dpp3	chr19	-	4907228	4928287	2683	18	6	60	106	1105	1890	785	1541	6279	326	0.110121589	2.087237627	1.097005813	19.67116856	28.79727144	73.72638607	52.63228181	125.5065159	100.6761671	5	1	13	47	6	1	27	1	17	7	13	34	121	268	169	198	101	248	431	191	278	359	311	320
NM_177816	Sh2d4b	chr14	-	41629156	41706254	1296	8	8	46	31	26	14	1	167	2	6	0.146828785	1.600215514	0.320822455	0.462851025	0.213313122	0.093918963	5.703822883	0.039976594	1.85293559	8	0	28	18	1	1	11	6	1	3	1	7	3	6	2	8	5	2	3	1	1	1	0	8
[truncated: 24,463 more rows]
[truncated: 27 more columns]
