# Supplementary material for: Deterministic and Stochastic Allele Specific Gene Expression in Single Mouse Blastomeres
Source: PLoS One. 2011 Jun 23;6(6):e21208. doi: 10.1371/journal.pone.0021208 (PMC3121735; doi:10.1371/journal.pone.0021208)
Supplement: Table S2 — Allelic Specific Expression (ASE) of single oocytes, and blastomeres of 2-cell, 4-cell, and 8-cell stage embryos. Each entry represents a locus that was found to be heterozygous in at least half of the cells of one cell type. For each such locus we generate observed allele counts, log2 allelic ratio and p-value (as described in SOM) from each individual cell. (TXT) [file pone.0021208.s002.txt]

Chr	location	strand	first_allele (reference)	second_allele (alternative)	geneName	2cell_A11_first_allele	2cell_A11_second_allele	2cell_A11_logRatio	2cell_A11_p_value	2cell_A11_ASEcall	2cell_A12_first_allele	2cell_A12_second_allele	2cell_A12_logRatio	2cell_A12_p_value	2cell_A12_ASEcall	2cell_B5_first_allele	2cell_B5_second_allele	2cell_B5_logRatio	2cell_B5_p_value	2cell_B5_ASEcall	2cell_B6_first_allele	2cell_B6_second_allele	2cell_B6_logRatio	2cell_B6_p_value	2cell_B6_ASEcall	2cell_B7_first_allele	2cell_B7_second_allele	2cell_B7_logRatio	2cell_B7_p_value	2cell_B7_ASEcall	2cell_B8_first_allele	2cell_B8_second_allele	2cell_B8_logRatio	2cell_B8_p_value	2cell_B8_ASEcall	4cell_B1_first_allele	4cell_B1_second_allele	4cell_B1_logRatio	4cell_B1_p_value	4cell_B1_ASEcall	4cell_B2_first_allele	4cell_B2_second_allele	4cell_B2_logRatio	4cell_B2_p_value	4cell_B2_ASEcall	4cell_B5_first_allele	4cell_B5_second_allele	4cell_B5_logRatio	4cell_B5_p_value
chr1	5114419	+	A	G	Atp6v1h	NA	NA	NA	NA	NA	NA	NA	NA	NA	NA	NA	NA	NA	NA	NA	NA	NA	NA	NA	NA	NA	NA	NA	NA	NA	NA	NA	NA	NA	NA	NA	NA	NA	NA	NA	NA	NA	NA	NA	NA	NA	NA	NA	NA
chr1	5114419	-	A	G	Atp6v1h	NA	NA	NA	NA	NA	NA	NA	NA	NA	NA	NA	NA	NA	NA	NA	NA	NA	NA	NA	NA	NA	NA	NA	NA	NA	NA	NA	NA	NA	NA	NA	NA	NA	NA	NA	NA	NA	NA	NA	NA	NA	NA	NA	NA
chr1	5152369	+	C	T	Atp6v1h	NA	NA	NA	NA	NA	NA	NA	NA	NA	NA	NA	NA	NA	NA	NA	NA	NA	NA	NA	NA	NA	NA	NA	NA	NA	NA	NA	NA	NA	NA	NA	NA	NA	NA	NA	NA	NA	NA	NA	NA	NA	NA	NA	NA
chr1	6239924	+	A	T	Rb1cc1	NA	NA	NA	NA	NA	22	5	1.938599455	0	ASE	NA	NA	NA	NA	NA	29	1	3.906890596	NA	NA	NA	NA	NA	NA	NA	NA	NA	NA	NA	NA	NA	NA	NA	NA	NA	NA	NA	NA	NA	NA	NA	NA	NA	NA
chr1	6239924	-	A	T	Rb1cc1	25	2	3.115477217	0	ASE	33	2	3.502500341	NA	NA	NA	NA	NA	NA	NA	NA	NA	NA	NA	NA	NA	NA	NA	NA	NA	NA	NA	NA	NA	NA	32	2	3.459431619	NA	NA	34	8	1.959358016	0	ASE	NA	NA	NA	NA
chr1	6240050	+	T	G	Rb1cc1	NA	NA	NA	NA	NA	NA	NA	NA	NA	NA	NA	NA	NA	NA	NA	NA	NA	NA	NA	NA	NA	NA	NA	NA	NA	NA	NA	NA	NA	NA	NA	NA	NA	NA	NA	NA	NA	NA	NA	NA	NA	NA	NA	NA
chr1	6240050	-	T	G	Rb1cc1	NA	NA	NA	NA	NA	NA	NA	NA	NA	NA	NA	NA	NA	NA	NA	NA	NA	NA	NA	NA	NA	NA	NA	NA	NA	NA	NA	NA	NA	NA	NA	NA	NA	NA	NA	NA	NA	NA	NA	NA	NA	NA	NA	NA
chr1	6241188	-	G	A		NA	NA	NA	NA	NA	NA	NA	NA	NA	NA	NA	NA	NA	NA	NA	NA	NA	NA	NA	NA	NA	NA	NA	NA	NA	NA	NA	NA	NA	NA	NA	NA	NA	NA	NA	NA	NA	NA	NA	NA	NA	NA	NA	NA
chr1	8257882	+	T	C		NA	NA	NA	NA	NA	NA	NA	NA	NA	NA	NA	NA	NA	NA	NA	NA	NA	NA	NA	NA	NA	NA	NA	NA	NA	NA	NA	NA	NA	NA	NA	NA	NA	NA	NA	NA	NA	NA	NA	NA	NA	NA	NA	NA
chr1	8257895	+	C	A		NA	NA	NA	NA	NA	NA	NA	NA	NA	NA	NA	NA	NA	NA	NA	NA	NA	NA	NA	NA	NA	NA	NA	NA	NA	NA	NA	NA	NA	NA	NA	NA	NA	NA	NA	NA	NA	NA	NA	NA	NA	NA	NA	NA
chr1	10127829	+	T	C	Arfgef1	NA	NA	NA	NA	NA	NA	NA	NA	NA	NA	NA	NA	NA	NA	NA	NA	NA	NA	NA	NA	NA	NA	NA	NA	NA	NA	NA	NA	NA	NA	NA	NA	NA	NA	NA	NA	NA	NA	NA	NA	NA	NA	NA	NA
chr1	10127829	-	T	C	Arfgef1	NA	NA	NA	NA	NA	NA	NA	NA	NA	NA	NA	NA	NA	NA	NA	110	5	-4.209453366	NA	NA	NA	NA	NA	NA	NA	NA	NA	NA	NA	NA	NA	NA	NA	NA	NA	NA	NA	NA	NA	NA	NA	NA	NA	NA
chr1	10174512	+	G	A	Arfgef1	NA	NA	NA	NA	NA	NA	NA	NA	NA	NA	NA	NA	NA	NA	NA	NA	NA	NA	NA	NA	NA	NA	NA	NA	NA	NA	NA	NA	NA	NA	NA	NA	NA	NA	NA	NA	NA	NA	NA	NA	NA	NA	NA	NA
chr1	10174512	-	G	A	Arfgef1	NA	NA	NA	NA	NA	NA	NA	NA	NA	NA	NA	NA	NA	NA	NA	NA	NA	NA	NA	NA	NA	NA	NA	NA	NA	NA	NA	NA	NA	NA	NA	NA	NA	NA	NA	NA	NA	NA	NA	NA	NA	NA	NA	NA
chr1	10956300	-	T	C		NA	NA	NA	NA	NA	NA	NA	NA	NA	NA	NA	NA	NA	NA	NA	NA	NA	NA	NA	NA	NA	NA	NA	NA	NA	NA	NA	NA	NA	NA	NA	NA	NA	NA	NA	NA	NA	NA	NA	NA	NA	NA	NA	NA
chr1	11288501	+	G	T	Prex2	NA	NA	NA	NA	NA	NA	NA	NA	NA	NA	NA	NA	NA	NA	NA	NA	NA	NA	NA	NA	NA	NA	NA	NA	NA	NA	NA	NA	NA	NA	NA	NA	NA	NA	NA	NA	NA	NA	NA	NA	NA	NA	NA	NA
chr1	11288559	-	C	A	Prex2	NA	NA	NA	NA	NA	NA	NA	NA	NA	NA	NA	NA	NA	NA	NA	NA	NA	NA	NA	NA	NA	NA	NA	NA	NA	NA	NA	NA	NA	NA	NA	NA	NA	NA	NA	NA	NA	NA	NA	NA	NA	NA	NA	NA
chr1	11289565	-	C	T	Prex2	NA	NA	NA	NA	NA	NA	NA	NA	NA	NA	NA	NA	NA	NA	NA	NA	NA	NA	NA	NA	NA	NA	NA	NA	NA	NA	NA	NA	NA	NA	NA	NA	NA	NA	NA	NA	NA	NA	NA	NA	NA	NA	NA	NA
chr1	11289598	-	C	G	Prex2	NA	NA	NA	NA	NA	NA	NA	NA	NA	NA	NA	NA	NA	NA	NA	NA	NA	NA	NA	NA	NA	NA	NA	NA	NA	NA	NA	NA	NA	NA	NA	NA	NA	NA	NA	NA	NA	NA	NA	NA	NA	NA	NA	NA
chr1	13131503	+	C	T	Ncoa2	NA	NA	NA	NA	NA	NA	NA	NA	NA	NA	NA	NA	NA	NA	NA	NA	NA	NA	NA	NA	NA	NA	NA	NA	NA	NA	NA	NA	NA	NA	NA	NA	NA	NA	NA	NA	NA	NA	NA	NA	NA	NA	NA	NA
chr1	13132403	+	G	C	Ncoa2	NA	NA	NA	NA	NA	NA	NA	NA	NA	NA	NA	NA	NA	NA	NA	NA	NA	NA	NA	NA	NA	NA	NA	NA	NA	NA	NA	NA	NA	NA	NA	NA	NA	NA	NA	NA	NA	NA	NA	NA	NA	NA	NA	NA
chr1	13620182	+	T	C	Lactb2	NA	NA	NA	NA	NA	NA	NA	NA	NA	NA	NA	NA	NA	NA	NA	NA	NA	NA	NA	NA	NA	NA	NA	NA	NA	NA	NA	NA	NA	NA	NA	NA	NA	NA	NA	NA	NA	NA	NA	NA	24	2	-3.058893689	0
chr1	13640938	-	T	A	Lactb2	NA	NA	NA	NA	NA	NA	NA	NA	NA	NA	NA	NA	NA	NA	NA	NA	NA	NA	NA	NA	NA	NA	NA	NA	NA	NA	NA	NA	NA	NA	NA	NA	NA	NA	NA	NA	NA	NA	NA	NA	NA	NA	NA	NA
chr1	15823519	+	C	A	Terf1	NA	NA	NA	NA	NA	NA	NA	NA	NA	NA	NA	NA	NA	NA	NA	NA	NA	NA	NA	NA	NA	NA	NA	NA	NA	NA	NA	NA	NA	NA	NA	NA	NA	NA	NA	NA	NA	NA	NA	NA	NA	NA	NA	NA
chr1	15823523	+	C	T	Terf1	NA	NA	NA	NA	NA	NA	NA	NA	NA	NA	NA	NA	NA	NA	NA	NA	NA	NA	NA	NA	NA	NA	NA	NA	NA	NA	NA	NA	NA	NA	NA	NA	NA	NA	NA	NA	NA	NA	NA	NA	NA	NA	NA	NA
chr1	16121252	+	C	G	Rdh10	0	28	-4.857980995	NA	NA	0	27	-4.807354922	NA	NA	0	30	-4.95419631	NA	NA	0	45	-5.523561956	NA	NA	NA	NA	NA	NA	NA	0	33	-5.087462841	NA	NA	NA	NA	NA	NA	NA	0	85	-6.426264755	NA	NA	NA	NA	NA	NA
chr1	16121252	-	C	G	Rdh10	NA	NA	NA	NA	NA	NA	NA	NA	NA	NA	NA	NA	NA	NA	NA	0	25	-4.700439718	NA	NA	NA	NA	NA	NA	NA	NA	NA	NA	NA	NA	NA	NA	NA	NA	NA	0	35	-5.169925001	NA	NA	NA	NA	NA	NA
chr1	16123246	+	C	T		NA	NA	NA	NA	NA	NA	NA	NA	NA	NA	NA	NA	NA	NA	NA	NA	NA	NA	NA	NA	NA	NA	NA	NA	NA	NA	NA	NA	NA	NA	NA	NA	NA	NA	NA	NA	NA	NA	NA	NA	NA	NA	NA	NA
chr1	16123246	-	C	T		NA	NA	NA	NA	NA	NA	NA	NA	NA	NA	NA	NA	NA	NA	NA	NA	NA	NA	NA	NA	NA	NA	NA	NA	NA	NA	NA	NA	NA	NA	NA	NA	NA	NA	NA	17	22	-0.353636955	0.346311475	SNP	NA	NA	NA	NA
chr1	16633092	+	C	A	Tceb1	NA	NA	NA	NA	NA	NA	NA	NA	NA	NA	NA	NA	NA	NA	NA	NA	NA	NA	NA	NA	NA	NA	NA	NA	NA	NA	NA	NA	NA	NA	NA	NA	NA	NA	NA	NA	NA	NA	NA	NA	NA	NA	NA	NA
chr1	16633092	-	C	A	Tceb1	NA	NA	NA	NA	NA	0	23	4.584962501	NA	NA	NA	NA	NA	NA	NA	NA	NA	NA	NA	NA	NA	NA	NA	NA	NA	NA	NA	NA	NA	NA	NA	NA	NA	NA	NA	NA	NA	NA	NA	NA	NA	NA	NA	NA
chr1	16638048	+	G	T	Tceb1	NA	NA	NA	NA	NA	NA	NA	NA	NA	NA	NA	NA	NA	NA	NA	NA	NA	NA	NA	NA	NA	NA	NA	NA	NA	NA	NA	NA	NA	NA	NA	NA	NA	NA	NA	4	44	-3.169925001	0	ASE	9	16	-0.765534746	NA
chr1	16638048	-	G	T	Tceb1	0	55	-5.807354922	NA	NA	0	62	-5.977279923	NA	NA	0	38	-5.285402219	NA	NA	0	45	-5.523561956	NA	NA	0	24	-4.64385619	NA	NA	0	69	-6.129283017	NA	NA	11	113	-3.247927513	0	ASE	9	228	-4.517275693	NA	NA	10	71	-2.710493383	0
chr1	16667740	+	G	T	Tmem70	NA	NA	NA	NA	NA	NA	NA	NA	NA	NA	NA	NA	NA	NA	NA	NA	NA	NA	NA	NA	NA	NA	NA	NA	NA	NA	NA	NA	NA	NA	7	25	-1.700439718	0	ASE	6	52	-2.920565533	0	ASE	NA	NA	NA	NA
chr1	16667740	-	G	T	Tmem70	0	32	-5.044394119	NA	NA	NA	NA	NA	NA	NA	NA	NA	NA	NA	NA	NA	NA	NA	NA	NA	NA	NA	NA	NA	NA	NA	NA	NA	NA	NA	5	38	-2.700439718	0	ASE	6	39	-2.514573173	0	ASE	2	24	-3.058893689	0
chr1	17153956	-	G	A	Gdap1	NA	NA	NA	NA	NA	153	3	-5.266786541	NA	NA	114	1	-5.845490051	NA	NA	NA	NA	NA	NA	NA	NA	NA	NA	NA	NA	160	1	-6.330916878	NA	NA	NA	NA	NA	NA	NA	NA	NA	NA	NA	NA	NA	NA	NA	NA
chr1	20793122	+	G	C	Mcm3	NA	NA	NA	NA	NA	NA	NA	NA	NA	NA	0	26	4.754887502	NA	NA	NA	NA	NA	NA	NA	NA	NA	NA	NA	NA	0	30	4.95419631	NA	NA	1	37	4.247927513	NA	NA	4	59	3.584962501	NA	NA	NA	NA	NA	NA
chr1	20793122	-	G	C	Mcm3	NA	NA	NA	NA	NA	NA	NA	NA	NA	NA	NA	NA	NA	NA	NA	NA	NA	NA	NA	NA	NA	NA	NA	NA	NA	NA	NA	NA	NA	NA	NA	NA	NA	NA	NA	0	32	5.044394119	NA	NA	NA	NA	NA	NA
chr1	20793165	-	T	C	Mcm3	NA	NA	NA	NA	NA	NA	NA	NA	NA	NA	NA	NA	NA	NA	NA	NA	NA	NA	NA	NA	NA	NA	NA	NA	NA	0	27	4.807354922	NA	NA	2	38	3.700439718	NA	NA	1	77	5.285402219	NA	NA	0	22	4.523561956	NA
chr1	20793192	+	C	T	Mcm3	0	28	-4.857980995	NA	NA	NA	NA	NA	NA	NA	0	25	-4.700439718	NA	NA	0	36	-5.209453366	NA	NA	NA	NA	NA	NA	NA	0	34	-5.129283017	NA	NA	5	27	-2.222392421	0	ASE	3	106	-4.741466986	NA	NA	NA	NA	NA	NA
chr1	20793192	-	C	T	Mcm3	NA	NA	NA	NA	NA	NA	NA	NA	NA	NA	NA	NA	NA	NA	NA	NA	NA	NA	NA	NA	NA	NA	NA	NA	NA	NA	NA	NA	NA	NA	3	51	-3.700439718	NA	NA	3	125	-4.977279923	NA	NA	2	31	-3.415037499	NA
chr1	20793448	+	G	A	Mcm3	NA	NA	NA	NA	NA	NA	NA	NA	NA	NA	NA	NA	NA	NA	NA	0	24	4.64385619	NA	NA	NA	NA	NA	NA	NA	NA	NA	NA	NA	NA	4	34	2.807354922	0	ASE	5	88	3.89077093	NA	NA	NA	NA	NA	NA
chr1	20793448	-	G	A	Mcm3	NA	NA	NA	NA	NA	NA	NA	NA	NA	NA	NA	NA	NA	NA	NA	NA	NA	NA	NA	NA	NA	NA	NA	NA	NA	NA	NA	NA	NA	NA	2	40	3.772589504	NA	NA	4	82	4.053111336	NA	NA	NA	NA	NA	NA
chr1	20793627	+	C	A	Mcm3	NA	NA	NA	NA	NA	NA	NA	NA	NA	NA	NA	NA	NA	NA	NA	NA	NA	NA	NA	NA	NA	NA	NA	NA	NA	NA	NA	NA	NA	NA	NA	NA	NA	NA	NA	0	27	4.807354922	NA	NA	NA	NA	NA	NA
chr1	20793627	-	C	A	Mcm3	NA	NA	NA	NA	NA	NA	NA	NA	NA	NA	NA	NA	NA	NA	NA	NA	NA	NA	NA	NA	NA	NA	NA	NA	NA	NA	NA	NA	NA	NA	NA	NA	NA	NA	NA	3	43	3.459431619	NA	NA	NA	NA	NA	NA
chr1	20991635	+	C	A	Tram2	NA	NA	NA	NA	NA	NA	NA	NA	NA	NA	NA	NA	NA	NA	NA	NA	NA	NA	NA	NA	NA	NA	NA	NA	NA	NA	NA	NA	NA	NA	NA	NA	NA	NA	NA	NA	NA	NA	NA	NA	NA	NA	NA	NA
chr1	21341351	+	G	A	Khdc1a	0	67	6.087462841	NA	NA	0	59	5.906890596	NA	NA	0	82	6.375039431	NA	NA	0	85	6.426264755	NA	NA	0	48	5.614709844	NA	NA	0	94	6.569855608	NA	NA	NA	NA	NA	NA	NA	NA	NA	NA	NA	NA	NA	NA	NA	NA
chr1	21341351	-	G	A	Khdc1a	0	95	6.584962501	NA	NA	0	101	6.672425342	NA	NA	0	90	6.50779464	NA	NA	0	134	7.076815597	NA	NA	1	92	5.539158811	NA	NA	2	146	5.614709844	NA	NA	NA	NA	NA	NA	NA	0	30	4.95419631	NA	NA	NA	NA	NA	NA
chr1	21341715	+	A	C	Khdc1a	NA	NA	NA	NA	NA	NA	NA	NA	NA	NA	NA	NA	NA	NA	NA	NA	NA	NA	NA	NA	NA	NA	NA	NA	NA	NA	NA	NA	NA	NA	NA	NA	NA	NA	NA	NA	NA	NA	NA	NA	NA	NA	NA	NA
chr1	21341870	+	T	G	Khdc1a	NA	NA	NA	NA	NA	NA	NA	NA	NA	NA	NA	NA	NA	NA	NA	NA	NA	NA	NA	NA	NA	NA	NA	NA	NA	NA	NA	NA	NA	NA	NA	NA	NA	NA	NA	NA	NA	NA	NA	NA	NA	NA	NA	NA
chr1	21345353	-	T	C		NA	NA	NA	NA	NA	NA	NA	NA	NA	NA	NA	NA	NA	NA	NA	NA	NA	NA	NA	NA	NA	NA	NA	NA	NA	NA	NA	NA	NA	NA	NA	NA	NA	NA	NA	NA	NA	NA	NA	NA	NA	NA	NA	NA
chr1	21360208	+	C	T		0	24	-4.64385619	NA	NA	0	35	-5.169925001	NA	NA	0	27	-4.807354922	NA	NA	0	45	-5.523561956	NA	NA	0	23	-4.584962501	NA	NA	0	49	-5.64385619	NA	NA	NA	NA	NA	NA	NA	NA	NA	NA	NA	NA	NA	NA	NA	NA
chr1	21360360	+	C	A		NA	NA	NA	NA	NA	NA	NA	NA	NA	NA	NA	NA	NA	NA	NA	NA	NA	NA	NA	NA	NA	NA	NA	NA	NA	NA	NA	NA	NA	NA	NA	NA	NA	NA	NA	NA	NA	NA	NA	NA	NA	NA	NA	NA
chr1	21360692	+	C	T		NA	NA	NA	NA	NA	NA	NA	NA	NA	NA	NA	NA	NA	NA	NA	NA	NA	NA	NA	NA	NA	NA	NA	NA	NA	NA	NA	NA	NA	NA	NA	NA	NA	NA	NA	NA	NA	NA	NA	NA	NA	NA	NA	NA
chr1	21360708	+	C	G		NA	NA	NA	NA	NA	NA	NA	NA	NA	NA	NA	NA	NA	NA	NA	NA	NA	NA	NA	NA	NA	NA	NA	NA	NA	NA	NA	NA	NA	NA	NA	NA	NA	NA	NA	NA	NA	NA	NA	NA	NA	NA	NA	NA
chr1	21360708	-	C	G		NA	NA	NA	NA	NA	NA	NA	NA	NA	NA	NA	NA	NA	NA	NA	NA	NA	NA	NA	NA	NA	NA	NA	NA	NA	NA	NA	NA	NA	NA	NA	NA	NA	NA	NA	101	3	4.672425342	NA	NA	NA	NA	NA	NA
chr1	21360738	+	C	T		NA	NA	NA	NA	NA	NA	NA	NA	NA	NA	NA	NA	NA	NA	NA	NA	NA	NA	NA	NA	NA	NA	NA	NA	NA	NA	NA	NA	NA	NA	NA	NA	NA	NA	NA	NA	NA	NA	NA	NA	NA	NA	NA	NA
chr1	21360738	-	C	T		NA	NA	NA	NA	NA	NA	NA	NA	NA	NA	NA	NA	NA	NA	NA	NA	NA	NA	NA	NA	NA	NA	NA	NA	NA	NA	NA	NA	NA	NA	NA	NA	NA	NA	NA	NA	NA	NA	NA	NA	NA	NA	NA	NA
chr1	21374423	+	C	T	Khdc1b	NA	NA	NA	NA	NA	NA	NA	NA	NA	NA	NA	NA	NA	NA	NA	NA	NA	NA	NA	NA	NA	NA	NA	NA	NA	NA	NA	NA	NA	NA	NA	NA	NA	NA	NA	NA	NA	NA	NA	NA	NA	NA	NA	NA
chr1	21374918	+	C	T	Khdc1b	0	172	-7.434628228	NA	NA	2	105	-5.142957954	NA	NA	0	128	-7.011227255	NA	NA	0	156	-7.294620749	NA	NA	0	97	-6.614709844	NA	NA	0	228	-7.839203788	NA	NA	NA	NA	NA	NA	NA	0	32	-5.044394119	NA	NA	NA	NA	NA	NA
chr1	21374918	-	C	T	Khdc1b	0	126	-6.988684687	NA	NA	0	131	-7.044394119	NA	NA	0	102	-6.686500527	NA	NA	0	110	-6.794415866	NA	NA	0	61	-5.95419631	NA	NA	0	169	-7.409390936	NA	NA	NA	NA	NA	NA	NA	0	26	-4.754887502	NA	NA	NA	NA	NA	NA
chr1	21375340	-	C	T	Khdc1b	NA	NA	NA	NA	NA	NA	NA	NA	NA	NA	NA	NA	NA	NA	NA	NA	NA	NA	NA	NA	NA	NA	NA	NA	NA	NA	NA	NA	NA	NA	NA	NA	NA	NA	NA	NA	NA	NA	NA	NA	NA	NA	NA	NA
chr1	21375647	+	G	A	Khdc1b	0	293	8.199672345	NA	NA	0	282	8.144658243	NA	NA	1	237	6.894817763	NA	NA	0	348	8.447083226	NA	NA	0	129	7.022367813	NA	NA	0	256	8.005624549	NA	NA	NA	NA	NA	NA	NA	0	25	4.700439718	NA	NA	NA	NA	NA	NA
chr1	21375647	-	G	A	Khdc1b	1	253	6.988684687	NA	NA	0	197	7.62935662	NA	NA	1	174	6.451211112	NA	NA	0	260	8.027905997	NA	NA	0	97	6.614709844	NA	NA	1	233	6.87036472	NA	NA	NA	NA	NA	NA	NA	NA	NA	NA	NA	NA	NA	NA	NA	NA
chr1	21375695	-	A	G	Khdc1b	336	0	8.396604781	NA	NA	NA	NA	NA	NA	NA	266	1	7.060695932	NA	NA	392	1	7.618385502	NA	NA	NA	NA	NA	NA	NA	312	1	7.290018847	NA	NA	NA	NA	NA	NA	NA	NA	NA	NA	NA	NA	NA	NA	NA	NA
chr1	21376446	+	T	C	Khdc1b	0	41	5.392317423	NA	NA	0	59	5.906890596	NA	NA	0	36	5.209453366	NA	NA	0	49	5.64385619	NA	NA	NA	NA	NA	NA	NA	0	37	5.247927513	NA	NA	NA	NA	NA	NA	NA	NA	NA	NA	NA	NA	NA	NA	NA	NA
chr1	21376446	-	T	C	Khdc1b	0	244	7.936637939	NA	NA	2	247	6.36923381	NA	NA	0	208	7.707359132	NA	NA	0	307	8.266786541	NA	NA	0	102	6.686500527	NA	NA	0	168	7.400879436	NA	NA	NA	NA	NA	NA	NA	NA	NA	NA	NA	NA	NA	NA	NA	NA
chr1	24002965	+	T	C	1110058L19Rik	3	30	2.95419631	0	ASE	1	40	4.357552005	NA	NA	12	33	1.387023123	0	ASE	11	17	0.584962501	0.11038961	SNP	1	24	3.64385619	NA	NA	35	55	0.637429921	0.264204545	SNP	NA	NA	NA	NA	NA	NA	NA	NA	NA	NA	NA	NA	NA	NA
chr1	24002965	-	T	C	1110058L19Rik	NA	NA	NA	NA	NA	NA	NA	NA	NA	NA	NA	NA	NA	NA	NA	NA	NA	NA	NA	NA	NA	NA	NA	NA	NA	24	24	0	0.264204545	SNP	NA	NA	NA	NA	NA	NA	NA	NA	NA	NA	NA	NA	NA	NA
chr1	24003081	+	G	C	1110058L19Rik	NA	NA	NA	NA	NA	NA	NA	NA	NA	NA	NA	NA	NA	NA	NA	NA	NA	NA	NA	NA	NA	NA	NA	NA	NA	13	33	1.280107919	0.005681818	ASE	NA	NA	NA	NA	NA	NA	NA	NA	NA	NA	NA	NA	NA	NA
chr1	24003081	-	G	C	1110058L19Rik	NA	NA	NA	NA	NA	1	25	3.700439718	NA	NA	11	11	0	NA	NA	NA	NA	NA	NA	NA	NA	NA	NA	NA	NA	22	54	1.257797757	0.005681818	ASE	NA	NA	NA	NA	NA	NA	NA	NA	NA	NA	NA	NA	NA	NA
chr1	24010006	+	C	G	1110058L19Rik	NA	NA	NA	NA	NA	NA	NA	NA	NA	NA	NA	NA	NA	NA	NA	NA	NA	NA	NA	NA	NA	NA	NA	NA	NA	NA	NA	NA	NA	NA	NA	NA	NA	NA	NA	NA	NA	NA	NA	NA	NA	NA	NA	NA
chr1	24010006	-	C	G	1110058L19Rik	NA	NA	NA	NA	NA	NA	NA	NA	NA	NA	NA	NA	NA	NA	NA	NA	NA	NA	NA	NA	NA	NA	NA	NA	NA	7	17	-1.169925001	NA	NA	NA	NA	NA	NA	NA	NA	NA	NA	NA	NA	NA	NA	NA	NA
chr1	30859353	+	A	C	Phf3	NA	NA	NA	NA	NA	NA	NA	NA	NA	NA	NA	NA	NA	NA	NA	NA	NA	NA	NA	NA	NA	NA	NA	NA	NA	NA	NA	NA	NA	NA	NA	NA	NA	NA	NA	NA	NA	NA	NA	NA	NA	NA	NA	NA
chr1	30859353	-	A	C	Phf3	NA	NA	NA	NA	NA	NA	NA	NA	NA	NA	NA	NA	NA	NA	NA	NA	NA	NA	NA	NA	NA	NA	NA	NA	NA	NA	NA	NA	NA	NA	NA	NA	NA	NA	NA	NA	NA	NA	NA	NA	NA	NA	NA	NA
chr1	30859508	+	T	C	Phf3	NA	NA	NA	NA	NA	NA	NA	NA	NA	NA	NA	NA	NA	NA	NA	NA	NA	NA	NA	NA	NA	NA	NA	NA	NA	NA	NA	NA	NA	NA	NA	NA	NA	NA	NA	NA	NA	NA	NA	NA	NA	NA	NA	NA
chr1	30859508	-	T	C	Phf3	NA	NA	NA	NA	NA	NA	NA	NA	NA	NA	NA	NA	NA	NA	NA	NA	NA	NA	NA	NA	NA	NA	NA	NA	NA	NA	NA	NA	NA	NA	NA	NA	NA	NA	NA	NA	NA	NA	NA	NA	NA	NA	NA	NA
chr1	30860893	+	T	C	Phf3	0	58	5.882643049	NA	NA	0	31	5	NA	NA	0	45	5.523561956	NA	NA	0	55	5.807354922	NA	NA	0	33	5.087462841	NA	NA	0	77	6.285402219	NA	NA	NA	NA	NA	NA	NA	0	30	4.95419631	NA	NA	NA	NA	NA	NA
chr1	30860893	-	T	C	Phf3	0	52	5.727920455	NA	NA	1	43	4.459431619	NA	NA	1	44	4.491853096	NA	NA	0	68	6.108524457	NA	NA	0	41	5.392317423	NA	NA	0	99	6.64385619	NA	NA	NA	NA	NA	NA	NA	0	37	5.247927513	NA	NA	NA	NA	NA	NA
chr1	30878015	+	T	C	Phf3	NA	NA	NA	NA	NA	NA	NA	NA	NA	NA	NA	NA	NA	NA	NA	NA	NA	NA	NA	NA	NA	NA	NA	NA	NA	NA	NA	NA	NA	NA	NA	NA	NA	NA	NA	NA	NA	NA	NA	NA	NA	NA	NA	NA
chr1	30878015	-	T	C	Phf3	NA	NA	NA	NA	NA	NA	NA	NA	NA	NA	NA	NA	NA	NA	NA	NA	NA	NA	NA	NA	NA	NA	NA	NA	NA	NA	NA	NA	NA	NA	NA	NA	NA	NA	NA	NA	NA	NA	NA	NA	NA	NA	NA	NA
chr1	30887279	+	C	T	Phf3	NA	NA	NA	NA	NA	NA	NA	NA	NA	NA	NA	NA	NA	NA	NA	NA	NA	NA	NA	NA	NA	NA	NA	NA	NA	NA	NA	NA	NA	NA	NA	NA	NA	NA	NA	NA	NA	NA	NA	NA	NA	NA	NA	NA
chr1	30887279	-	C	T	Phf3	NA	NA	NA	NA	NA	NA	NA	NA	NA	NA	NA	NA	NA	NA	NA	NA	NA	NA	NA	NA	NA	NA	NA	NA	NA	NA	NA	NA	NA	NA	NA	NA	NA	NA	NA	NA	NA	NA	NA	NA	NA	NA	NA	NA
chr1	30887618	+	C	T	Phf3	NA	NA	NA	NA	NA	NA	NA	NA	NA	NA	NA	NA	NA	NA	NA	NA	NA	NA	NA	NA	NA	NA	NA	NA	NA	NA	NA	NA	NA	NA	NA	NA	NA	NA	NA	NA	NA	NA	NA	NA	NA	NA	NA	NA
chr1	31260106	+	C	T		0	119	-6.906890596	NA	NA	0	122	-6.942514505	NA	NA	0	76	-6.266786541	NA	NA	0	103	-6.700439718	NA	NA	0	104	-6.714245518	NA	NA	0	148	-7.21916852	NA	NA	NA	NA	NA	NA	NA	NA	NA	NA	NA	NA	NA	NA	NA	NA
chr1	31260106	-	C	T		0	149	-7.22881869	NA	NA	2	137	-5.523561956	NA	NA	1	99	-5.64385619	NA	NA	0	116	-6.87036472	NA	NA	1	102	-5.686500527	NA	NA	0	223	-7.807354922	NA	NA	NA	NA	NA	NA	NA	NA	NA	NA	NA	NA	NA	NA	NA	NA
chr1	33568933	+	A	G	Prim2	NA	NA	NA	NA	NA	NA	NA	NA	NA	NA	NA	NA	NA	NA	NA	NA	NA	NA	NA	NA	NA	NA	NA	NA	NA	NA	NA	NA	NA	NA	NA	NA	NA	NA	NA	NA	NA	NA	NA	NA	NA	NA	NA	NA
chr1	33568933	-	A	G	Prim2	NA	NA	NA	NA	NA	NA	NA	NA	NA	NA	NA	NA	NA	NA	NA	NA	NA	NA	NA	NA	NA	NA	NA	NA	NA	NA	NA	NA	NA	NA	NA	NA	NA	NA	NA	NA	NA	NA	NA	NA	NA	NA	NA	NA
chr1	33798663	+	A	G	Rab23	NA	NA	NA	NA	NA	NA	NA	NA	NA	NA	NA	NA	NA	NA	NA	NA	NA	NA	NA	NA	NA	NA	NA	NA	NA	NA	NA	NA	NA	NA	NA	NA	NA	NA	NA	NA	NA	NA	NA	NA	NA	NA	NA	NA
chr1	33798663	-	A	G	Rab23	NA	NA	NA	NA	NA	NA	NA	NA	NA	NA	NA	NA	NA	NA	NA	NA	NA	NA	NA	NA	NA	NA	NA	NA	NA	NA	NA	NA	NA	NA	NA	NA	NA	NA	NA	NA	NA	NA	NA	NA	NA	NA	NA	NA
chr1	34501434	+	C	T	Imp4	NA	NA	NA	NA	NA	NA	NA	NA	NA	NA	NA	NA	NA	NA	NA	NA	NA	NA	NA	NA	NA	NA	NA	NA	NA	NA	NA	NA	NA	NA	NA	NA	NA	NA	NA	188	2	5.977279923	NA	NA	NA	NA	NA	NA
chr1	34501434	-	C	T	Imp4	NA	NA	NA	NA	NA	NA	NA	NA	NA	NA	NA	NA	NA	NA	NA	NA	NA	NA	NA	NA	NA	NA	NA	NA	NA	NA	NA	NA	NA	NA	NA	NA	NA	NA	NA	NA	NA	NA	NA	NA	24	1	3.64385619	NA
chr1	34501530	+	A	G	Imp4	NA	NA	NA	NA	NA	NA	NA	NA	NA	NA	NA	NA	NA	NA	NA	NA	NA	NA	NA	NA	NA	NA	NA	NA	NA	NA	NA	NA	NA	NA	59	2	4.321928095	NA	NA	138	1	6.118941073	NA	NA	NA	NA	NA	NA
chr1	34501530	-	A	G	Imp4	NA	NA	NA	NA	NA	NA	NA	NA	NA	NA	NA	NA	NA	NA	NA	NA	NA	NA	NA	NA	NA	NA	NA	NA	NA	NA	NA	NA	NA	NA	NA	NA	NA	NA	NA	199	3	5.64385619	NA	NA	35	1	4.169925001	NA
chr1	34501549	-	T	C	Imp4	NA	NA	NA	NA	NA	NA	NA	NA	NA	NA	NA	NA	NA	NA	NA	NA	NA	NA	NA	NA	NA	NA	NA	NA	NA	NA	NA	NA	NA	NA	NA	NA	NA	NA	NA	135	1	-6.087462841	NA	NA	28	1	-3.857980995	NA
chr1	34690749	+	A	G		NA	NA	NA	NA	NA	NA	NA	NA	NA	NA	NA	NA	NA	NA	NA	NA	NA	NA	NA	NA	NA	NA	NA	NA	NA	NA	NA	NA	NA	NA	NA	NA	NA	NA	NA	NA	NA	NA	NA	NA	NA	NA	NA	NA
chr1	34690749	-	A	G		0	30	-4.95419631	NA	NA	1	29	-3.906890596	NA	NA	NA	NA	NA	NA	NA	NA	NA	NA	NA	NA	NA	NA	NA	NA	NA	0	33	-5.087462841	NA	NA	NA	NA	NA	NA	NA	NA	NA	NA	NA	NA	NA	NA	NA	NA
chr1	34691027	+	G	A		NA	NA	NA	NA	NA	NA	NA	NA	NA	NA	NA	NA	NA	NA	NA	NA	NA	NA	NA	NA	NA	NA	NA	NA	NA	NA	NA	NA	NA	NA	NA	NA	NA	NA	NA	NA	NA	NA	NA	NA	NA	NA	NA	NA
chr1	34691027	-	G	A		0	25	4.700439718	NA	NA	NA	NA	NA	NA	NA	NA	NA	NA	NA	NA	NA	NA	NA	NA	NA	NA	NA	NA	NA	NA	NA	NA	NA	NA	NA	NA	NA	NA	NA	NA	NA	NA	NA	NA	NA	NA	NA	NA	NA
chr1	34870283	+	A	T	Fam168b	NA	NA	NA	NA	NA	NA	NA	NA	NA	NA	NA	NA	NA	NA	NA	NA	NA	NA	NA	NA	NA	NA	NA	NA	NA	NA	NA	NA	NA	NA	0	34	-5.129283017	NA	NA	2	48	-4.029747343	NA	NA	NA	NA	NA	NA
chr1	34870283	-	A	T	Fam168b	NA	NA	NA	NA	NA	NA	NA	NA	NA	NA	NA	NA	NA	NA	NA	NA	NA	NA	NA	NA	NA	NA	NA	NA	NA	NA	NA	NA	NA	NA	0	47	-5.584962501	NA	NA	3	88	-4.475733431	NA	NA	NA	NA	NA	NA
chr1	37950832	+	C	T	Mrpl30	NA	NA	NA	NA	NA	NA	NA	NA	NA	NA	NA	NA	NA	NA	NA	NA	NA	NA	NA	NA	NA	NA	NA	NA	NA	NA	NA	NA	NA	NA	NA	NA	NA	NA	NA	NA	NA	NA	NA	NA	NA	NA	NA	NA
chr1	38078530	+	T	C	Eif5b	1	113	5.832890014	NA	NA	0	110	6.794415866	NA	NA	0	79	6.321928095	NA	NA	0	132	7.055282436	NA	NA	0	51	5.700439718	NA	NA	0	146	7.199672345	NA	NA	2	152	5.672425342	NA	NA	1	259	7.022367813	NA	NA	0	44	5.491853096	NA
chr1	38078530	-	T	C	Eif5b	0	83	6.392317423	NA	NA	0	83	6.392317423	NA	NA	0	44	5.491853096	NA	NA	0	68	6.108524457	NA	NA	0	38	5.285402219	NA	NA	3	79	4.321928095	NA	NA	0	53	5.754887502	NA	NA	0	96	6.599912842	NA	NA	NA	NA	NA	NA
chr1	38079089	+	G	A	Eif5b	NA	NA	NA	NA	NA	NA	NA	NA	NA	NA	NA	NA	NA	NA	NA	NA	NA	NA	NA	NA	NA	NA	NA	NA	NA	NA	NA	NA	NA	NA	NA	NA	NA	NA	NA	NA	NA	NA	NA	NA	NA	NA	NA	NA
chr1	38079089	-	G	A	Eif5b	NA	NA	NA	NA	NA	NA	NA	NA	NA	NA	NA	NA	NA	NA	NA	NA	NA	NA	NA	NA	NA	NA	NA	NA	NA	NA	NA	NA	NA	NA	NA	NA	NA	NA	NA	NA	NA	NA	NA	NA	NA	NA	NA	NA
chr1	38105867	-	A	G	Eif5b	NA	NA	NA	NA	NA	NA	NA	NA	NA	NA	NA	NA	NA	NA	NA	NA	NA	NA	NA	NA	NA	NA	NA	NA	NA	NA	NA	NA	NA	NA	NA	NA	NA	NA	NA	NA	NA	NA	NA	NA	NA	NA	NA	NA
chr1	38108114	+	T	C	Eif5b	0	48	5.614709844	NA	NA	NA	NA	NA	NA	NA	1	42	4.426264755	NA	NA	0	75	6.247927513	NA	NA	0	27	4.807354922	NA	NA	0	38	5.285402219	NA	NA	2	35	3.584962501	NA	NA	0	55	5.807354922	NA	NA	NA	NA	NA	NA
chr1	39053052	+	C	T	Pdcl3	NA	NA	NA	NA	NA	NA	NA	NA	NA	NA	NA	NA	NA	NA	NA	NA	NA	NA	NA	NA	NA	NA	NA	NA	NA	NA	NA	NA	NA	NA	NA	NA	NA	NA	NA	NA	NA	NA	NA	NA	NA	NA	NA	NA
chr1	39053131	+	T	C	Pdcl3	NA	NA	NA	NA	NA	NA	NA	NA	NA	NA	NA	NA	NA	NA	NA	NA	NA	NA	NA	NA	NA	NA	NA	NA	NA	0	31	5	NA	NA	NA	NA	NA	NA	NA	NA	NA	NA	NA	NA	NA	NA	NA	NA
chr1	39428742	+	A	G	Tbc1d8,Rpl31	NA	NA	NA	NA	NA	NA	NA	NA	NA	NA	NA	NA	NA	NA	NA	NA	NA	NA	NA	NA	NA	NA	NA	NA	NA	NA	NA	NA	NA	NA	NA	NA	NA	NA	NA	NA	NA	NA	NA	NA	NA	NA	NA	NA
chr1	39428742	-	A	G	Tbc1d8,Rpl31	NA	NA	NA	NA	NA	NA	NA	NA	NA	NA	NA	NA	NA	NA	NA	NA	NA	NA	NA	NA	NA	NA	NA	NA	NA	NA	NA	NA	NA	NA	NA	NA	NA	NA	NA	NA	NA	NA	NA	NA	NA	NA	NA	NA
chr1	39429122	-	C	T	Tbc1d8	NA	NA	NA	NA	NA	NA	NA	NA	NA	NA	NA	NA	NA	NA	NA	NA	NA	NA	NA	NA	NA	NA	NA	NA	NA	NA	NA	NA	NA	NA	NA	NA	NA	NA	NA	NA	NA	NA	NA	NA	NA	NA	NA	NA
chr1	39436867	+	T	G	Tbc1d8	NA	NA	NA	NA	NA	NA	NA	NA	NA	NA	NA	NA	NA	NA	NA	NA	NA	NA	NA	NA	NA	NA	NA	NA	NA	NA	NA	NA	NA	NA	NA	NA	NA	NA	NA	NA	NA	NA	NA	NA	NA	NA	NA	NA
chr1	39436867	-	T	G	Tbc1d8	NA	NA	NA	NA	NA	NA	NA	NA	NA	NA	NA	NA	NA	NA	NA	NA	NA	NA	NA	NA	NA	NA	NA	NA	NA	NA	NA	NA	NA	NA	NA	NA	NA	NA	NA	NA	NA	NA	NA	NA	NA	NA	NA	NA
chr1	43104453	+	C	A	Tgfbrap1	20	14	-0.485426827	0.416184971	SNP	19	15	-0.321928095	0.732937685	SNP	0	24	4.64385619	NA	NA	0	44	5.491853096	NA	NA	0	25	4.700439718	NA	NA	0	48	5.614709844	NA	NA	NA	NA	NA	NA	NA	NA	NA	NA	NA	NA	NA	NA	NA	NA
chr1	43104453	-	C	A	Tgfbrap1	18	17	-0.078002512	0.416184971	SNP	21	22	0.064130337	0.732937685	SNP	0	28	4.857980995	NA	NA	0	30	4.95419631	NA	NA	0	25	4.700439718	NA	NA	0	36	5.209453366	NA	NA	NA	NA	NA	NA	NA	NA	NA	NA	NA	NA	NA	NA	NA	NA
chr1	43104499	+	T	G	Tgfbrap1	NA	NA	NA	NA	NA	NA	NA	NA	NA	NA	NA	NA	NA	NA	NA	NA	NA	NA	NA	NA	NA	NA	NA	NA	NA	NA	NA	NA	NA	NA	NA	NA	NA	NA	NA	NA	NA	NA	NA	NA	NA	NA	NA	NA
chr1	43104561	+	T	C	Tgfbrap1	NA	NA	NA	NA	NA	NA	NA	NA	NA	NA	NA	NA	NA	NA	NA	NA	NA	NA	NA	NA	NA	NA	NA	NA	NA	NA	NA	NA	NA	NA	NA	NA	NA	NA	NA	NA	NA	NA	NA	NA	NA	NA	NA	NA
chr1	44144844	+	C	T	1700029F09Rik	NA	NA	NA	NA	NA	NA	NA	NA	NA	NA	NA	NA	NA	NA	NA	NA	NA	NA	NA	NA	NA	NA	NA	NA	NA	NA	NA	NA	NA	NA	NA	NA	NA	NA	NA	NA	NA	NA	NA	NA	NA	NA	NA	NA
chr1	44144844	-	C	T	1700029F09Rik	NA	NA	NA	NA	NA	NA	NA	NA	NA	NA	NA	NA	NA	NA	NA	NA	NA	NA	NA	NA	NA	NA	NA	NA	NA	NA	NA	NA	NA	NA	NA	NA	NA	NA	NA	NA	NA	NA	NA	NA	NA	NA	NA	NA
chr1	44200887	+	C	T	Bivm	NA	NA	NA	NA	NA	NA	NA	NA	NA	NA	NA	NA	NA	NA	NA	NA	NA	NA	NA	NA	NA	NA	NA	NA	NA	NA	NA	NA	NA	NA	NA	NA	NA	NA	NA	NA	NA	NA	NA	NA	NA	NA	NA	NA
chr1	44200887	-	C	T	Bivm	NA	NA	NA	NA	NA	NA	NA	NA	NA	NA	NA	NA	NA	NA	NA	NA	NA	NA	NA	NA	NA	NA	NA	NA	NA	NA	NA	NA	NA	NA	NA	NA	NA	NA	NA	NA	NA	NA	NA	NA	NA	NA	NA	NA
chr1	44200981	+	C	G	Bivm	NA	NA	NA	NA	NA	NA	NA	NA	NA	NA	NA	NA	NA	NA	NA	NA	NA	NA	NA	NA	NA	NA	NA	NA	NA	NA	NA	NA	NA	NA	NA	NA	NA	NA	NA	NA	NA	NA	NA	NA	NA	NA	NA	NA
chr1	46865240	+	A	G	Slc39a10	NA	NA	NA	NA	NA	NA	NA	NA	NA	NA	NA	NA	NA	NA	NA	NA	NA	NA	NA	NA	NA	NA	NA	NA	NA	NA	NA	NA	NA	NA	NA	NA	NA	NA	NA	NA	NA	NA	NA	NA	NA	NA	NA	NA
chr1	54702459	+	C	T	Ankrd44	129	129	0	0.976878613	SNP	104	132	-0.341036918	0.596439169	SNP	2	200	-6.06608919	NA	NA	3	212	-5.73470962	NA	NA	1	93	-5.554588852	NA	NA	10	188	-4.102810806	NA	NA	NA	NA	NA	NA	NA	NA	NA	NA	NA	NA	NA	NA	NA	NA
chr1	54702459	-	C	T	Ankrd44	139	139	0	0.976878613	SNP	146	154	-0.07645206	0.596439169	SNP	2	216	-6.176588732	NA	NA	2	259	-6.437405312	NA	NA	1	101	-5.672425342	NA	NA	9	252	-4.66106548	NA	NA	NA	NA	NA	NA	NA	3	26	-2.754887502	0	ASE	NA	NA	NA	NA
chr1	54702602	+	G	T	Ankrd44	119	111	0.099535674	0.849710983	SNP	135	123	0.133266531	0.830860534	SNP	2	155	-5.700439718	NA	NA	1	217	-6.768184325	NA	NA	3	92	-4.539158811	NA	NA	5	199	-5.058893689	NA	NA	NA	NA	NA	NA	NA	NA	NA	NA	NA	NA	NA	NA	NA	NA
chr1	54702602	-	G	T	Ankrd44	117	116	0.01227833	0.849710983	SNP	110	132	-0.260866569	0.830860534	SNP	3	180	-5.499845887	NA	NA	0	215	-7.754887502	NA	NA	3	89	-4.491853096	NA	NA	7	193	-4.599912842	NA	NA	NA	NA	NA	NA	NA	NA	NA	NA	NA	NA	NA	NA	NA	NA
chr1	55063085	+	G	A	Sf3b1	NA	NA	NA	NA	NA	NA	NA	NA	NA	NA	NA	NA	NA	NA	NA	NA	NA	NA	NA	NA	NA	NA	NA	NA	NA	NA	NA	NA	NA	NA	NA	NA	NA	NA	NA	NA	NA	NA	NA	NA	NA	NA	NA	NA
chr1	55063085	-	G	A	Sf3b1	NA	NA	NA	NA	NA	91	0	-6.523561956	NA	NA	NA	NA	NA	NA	NA	NA	NA	NA	NA	NA	NA	NA	NA	NA	NA	NA	NA	NA	NA	NA	NA	NA	NA	NA	NA	NA	NA	NA	NA	NA	NA	NA	NA	NA
chr1	57472588	-	G	A	9430016H08Rik	NA	NA	NA	NA	NA	NA	NA	NA	NA	NA	NA	NA	NA	NA	NA	NA	NA	NA	NA	NA	NA	NA	NA	NA	NA	NA	NA	NA	NA	NA	NA	NA	NA	NA	NA	NA	NA	NA	NA	NA	NA	NA	NA	NA
chr1	58462749	+	G	A	Bzw1	NA	NA	NA	NA	NA	NA	NA	NA	NA	NA	NA	NA	NA	NA	NA	NA	NA	NA	NA	NA	NA	NA	NA	NA	NA	NA	NA	NA	NA	NA	21	6	-1.652076697	0	ASE	42	3	-3.426264755	NA	NA	NA	NA	NA	NA
chr1	58462749	-	G	A	Bzw1	NA	NA	NA	NA	NA	NA	NA	NA	NA	NA	NA	NA	NA	NA	NA	NA	NA	NA	NA	NA	NA	NA	NA	NA	NA	NA	NA	NA	NA	NA	NA	NA	NA	NA	NA	56	2	-4.247927513	NA	NA	NA	NA	NA	NA
chr1	58477948	+	A	T	Clk1	NA	NA	NA	NA	NA	NA	NA	NA	NA	NA	NA	NA	NA	NA	NA	NA	NA	NA	NA	NA	NA	NA	NA	NA	NA	NA	NA	NA	NA	NA	NA	NA	NA	NA	NA	NA	NA	NA	NA	NA	NA	NA	NA	NA
chr1	58477948	-	A	T	Clk1	NA	NA	NA	NA	NA	NA	NA	NA	NA	NA	NA	NA	NA	NA	NA	NA	NA	NA	NA	NA	NA	NA	NA	NA	NA	NA	NA	NA	NA	NA	NA	NA	NA	NA	NA	NA	NA	NA	NA	NA	NA	NA	NA	NA
chr1	58518186	+	G	A	Nif3l1	NA	NA	NA	NA	NA	NA	NA	NA	NA	NA	NA	NA	NA	NA	NA	NA	NA	NA	NA	NA	NA	NA	NA	NA	NA	NA	NA	NA	NA	NA	NA	NA	NA	NA	NA	NA	NA	NA	NA	NA	NA	NA	NA	NA
chr1	58518186	-	G	A	Nif3l1	NA	NA	NA	NA	NA	NA	NA	NA	NA	NA	NA	NA	NA	NA	NA	NA	NA	NA	NA	NA	NA	NA	NA	NA	NA	NA	NA	NA	NA	NA	38	3	-3.285402219	0	ASE	29	2	-3.321928095	NA	NA	NA	NA	NA	NA
chr1	59219970	+	A	G	Als2,Mpp4	NA	NA	NA	NA	NA	NA	NA	NA	NA	NA	NA	NA	NA	NA	NA	NA	NA	NA	NA	NA	NA	NA	NA	NA	NA	NA	NA	NA	NA	NA	NA	NA	NA	NA	NA	NA	NA	NA	NA	NA	NA	NA	NA	NA
chr1	59219970	-	A	G	Als2,Mpp4	NA	NA	NA	NA	NA	NA	NA	NA	NA	NA	NA	NA	NA	NA	NA	NA	NA	NA	NA	NA	NA	NA	NA	NA	NA	NA	NA	NA	NA	NA	NA	NA	NA	NA	NA	NA	NA	NA	NA	NA	NA	NA	NA	NA
chr1	59220059	+	A	G	Als2,Mpp4	NA	NA	NA	NA	NA	NA	NA	NA	NA	NA	NA	NA	NA	NA	NA	NA	NA	NA	NA	NA	NA	NA	NA	NA	NA	NA	NA	NA	NA	NA	NA	NA	NA	NA	NA	NA	NA	NA	NA	NA	NA	NA	NA	NA
chr1	64080215	+	C	T		NA	NA	NA	NA	NA	NA	NA	NA	NA	NA	NA	NA	NA	NA	NA	NA	NA	NA	NA	NA	NA	NA	NA	NA	NA	NA	NA	NA	NA	NA	NA	NA	NA	NA	NA	NA	NA	NA	NA	NA	NA	NA	NA	NA
chr1	64081419	+	T	C		13	13	0	0.976878613	SNP	NA	NA	NA	NA	NA	NA	NA	NA	NA	NA	NA	NA	NA	NA	NA	NA	NA	NA	NA	NA	NA	NA	NA	NA	NA	NA	NA	NA	NA	NA	NA	NA	NA	NA	NA	NA	NA	NA	NA
chr1	64726543	+	A	G		0	227	-7.832890014	NA	NA	0	241	-7.918863237	NA	NA	1	158	-6.312882955	NA	NA	0	239	-7.906890596	NA	NA	0	184	-7.531381461	NA	NA	0	283	-8.14974712	NA	NA	NA	NA	NA	NA	NA	0	58	-5.882643049	NA	NA	NA	NA	NA	NA
chr1	64726543	-	A	G		0	64	-6.022367813	NA	NA	0	72	-6.189824559	NA	NA	0	68	-6.108524457	NA	NA	0	84	-6.409390936	NA	NA	0	67	-6.087462841	NA	NA	0	97	-6.614709844	NA	NA	NA	NA	NA	NA	NA	NA	NA	NA	NA	NA	NA	NA	NA	NA
chr1	66468913	-	A	G		25	3	2.700439718	0	ASE	22	1	3.523561956	NA	NA	24	3	2.64385619	0	ASE	18	4	1.925999419	NA	NA	NA	NA	NA	NA	NA	NA	NA	NA	NA	NA	NA	NA	NA	NA	NA	NA	NA	NA	NA	NA	NA	NA	NA	NA
chr1	66695976	+	C	G		NA	NA	NA	NA	NA	NA	NA	NA	NA	NA	13	19	-0.514573173	0.189591078	SNP	14	18	-0.341036918	0.058441558	SNP	NA	NA	NA	NA	NA	NA	NA	NA	NA	NA	NA	NA	NA	NA	NA	NA	NA	NA	NA	NA	NA	NA	NA	NA
chr1	66695976	-	C	G		NA	NA	NA	NA	NA	NA	NA	NA	NA	NA	NA	NA	NA	NA	NA	9	21	-1.137503524	0.058441558	SNP	NA	NA	NA	NA	NA	8	17	-1	NA	NA	NA	NA	NA	NA	NA	NA	NA	NA	NA	NA	NA	NA	NA	NA
chr1	66877477	+	G	T	Acadl	NA	NA	NA	NA	NA	NA	NA	NA	NA	NA	NA	NA	NA	NA	NA	NA	NA	NA	NA	NA	NA	NA	NA	NA	NA	NA	NA	NA	NA	NA	NA	NA	NA	NA	NA	NA	NA	NA	NA	NA	NA	NA	NA	NA
chr1	66877924	+	C	A	Acadl	NA	NA	NA	NA	NA	NA	NA	NA	NA	NA	NA	NA	NA	NA	NA	NA	NA	NA	NA	NA	NA	NA	NA	NA	NA	NA	NA	NA	NA	NA	32	5	-2.459431619	0	ASE	NA	NA	NA	NA	NA	22	4	-2.201633861	0
chr1	66877924	-	C	A	Acadl	NA	NA	NA	NA	NA	NA	NA	NA	NA	NA	NA	NA	NA	NA	NA	NA	NA	NA	NA	NA	NA	NA	NA	NA	NA	NA	NA	NA	NA	NA	NA	NA	NA	NA	NA	NA	NA	NA	NA	NA	NA	NA	NA	NA
chr1	66884873	+	A	G	Acadl	NA	NA	NA	NA	NA	NA	NA	NA	NA	NA	NA	NA	NA	NA	NA	NA	NA	NA	NA	NA	NA	NA	NA	NA	NA	NA	NA	NA	NA	NA	NA	NA	NA	NA	NA	NA	NA	NA	NA	NA	NA	NA	NA	NA
chr1	66884873	-	A	G	Acadl	NA	NA	NA	NA	NA	NA	NA	NA	NA	NA	NA	NA	NA	NA	NA	NA	NA	NA	NA	NA	NA	NA	NA	NA	NA	NA	NA	NA	NA	NA	NA	NA	NA	NA	NA	NA	NA	NA	NA	NA	NA	NA	NA	NA
chr1	66884912	+	A	G	Acadl	NA	NA	NA	NA	NA	NA	NA	NA	NA	NA	NA	NA	NA	NA	NA	NA	NA	NA	NA	NA	NA	NA	NA	NA	NA	NA	NA	NA	NA	NA	NA	NA	NA	NA	NA	NA	NA	NA	NA	NA	NA	NA	NA	NA
chr1	66884912	-	A	G	Acadl	NA	NA	NA	NA	NA	NA	NA	NA	NA	NA	NA	NA	NA	NA	NA	NA	NA	NA	NA	NA	NA	NA	NA	NA	NA	NA	NA	NA	NA	NA	NA	NA	NA	NA	NA	NA	NA	NA	NA	NA	NA	NA	NA	NA
chr1	66885000	-	G	T		NA	NA	NA	NA	NA	NA	NA	NA	NA	NA	NA	NA	NA	NA	NA	NA	NA	NA	NA	NA	NA	NA	NA	NA	NA	NA	NA	NA	NA	NA	NA	NA	NA	NA	NA	NA	NA	NA	NA	NA	NA	NA	NA	NA
chr1	67047252	+	T	C	Lancl1	0	24	4.64385619	NA	NA	0	28	4.857980995	NA	NA	1	42	4.426264755	NA	NA	1	43	4.459431619	NA	NA	NA	NA	NA	NA	NA	4	34	2.807354922	0	ASE	NA	NA	NA	NA	NA	0	35	5.169925001	NA	NA	NA	NA	NA	NA
chr1	67047273	-	C	T	Lancl1	0	25	-4.700439718	NA	NA	NA	NA	NA	NA	NA	NA	NA	NA	NA	NA	NA	NA	NA	NA	NA	NA	NA	NA	NA	NA	2	26	-3.169925001	0	ASE	NA	NA	NA	NA	NA	1	24	-3.64385619	NA	NA	NA	NA	NA	NA
chr1	67047385	+	A	C	Lancl1	NA	NA	NA	NA	NA	1	24	-3.64385619	NA	NA	0	27	-4.807354922	NA	NA	5	38	-2.700439718	0	ASE	NA	NA	NA	NA	NA	0	41	-5.392317423	NA	NA	NA	NA	NA	NA	NA	0	26	-4.754887502	NA	NA	NA	NA	NA	NA
chr1	67047385	-	A	C	Lancl1	NA	NA	NA	NA	NA	NA	NA	NA	NA	NA	NA	NA	NA	NA	NA	NA	NA	NA	NA	NA	NA	NA	NA	NA	NA	3	28	-2.857980995	0	ASE	NA	NA	NA	NA	NA	NA	NA	NA	NA	NA	NA	NA	NA	NA
chr1	72305861	+	A	G	Pecr	5	66	-3.48112669	0	ASE	2	53	-4.169925001	NA	NA	25	41	-0.691877705	0.19330855	SNP	26	32	-0.289506617	0.980519481	SNP	32	23	0.459431619	0.233333333	SNP	83	58	0.509674373	0.159090909	SNP	NA	NA	NA	NA	NA	NA	NA	NA	NA	NA	NA	NA	NA	NA
chr1	72305861	-	A	G	Pecr	NA	NA	NA	NA	NA	0	46	-5.554588852	NA	NA	17	20	-0.222392421	0.19330855	SNP	26	20	0.362570079	0.980519481	SNP	12	9	0.378511623	NA	NA	43	27	0.652076697	0.159090909	SNP	NA	NA	NA	NA	NA	NA	NA	NA	NA	NA	NA	NA	NA	NA
chr1	74326736	+	G	A	Aamp	NA	NA	NA	NA	NA	NA	NA	NA	NA	NA	NA	NA	NA	NA	NA	NA	NA	NA	NA	NA	NA	NA	NA	NA	NA	NA	NA	NA	NA	NA	NA	NA	NA	NA	NA	29	4	-2.584962501	0	ASE	NA	NA	NA	NA
chr1	74481635	+	T	C	Vil1	13	25	0.893084796	0.673410405	SNP	23	17	-0.415037499	0	ASE	0	30	4.95419631	NA	NA	0	30	4.95419631	NA	NA	NA	NA	NA	NA	NA	0	48	5.614709844	NA	NA	NA	NA	NA	NA	NA	NA	NA	NA	NA	NA	NA	NA	NA	NA
chr1	74481635	-	T	C	Vil1	25	17	-0.530514717	0.673410405	SNP	27	7	-1.807354922	0	ASE	NA	NA	NA	NA	NA	NA	NA	NA	NA	NA	NA	NA	NA	NA	NA	1	54	4.781359714	NA	NA	NA	NA	NA	NA	NA	NA	NA	NA	NA	NA	NA	NA	NA	NA
chr1	74482551	+	C	T	Usp37	NA	NA	NA	NA	NA	NA	NA	NA	NA	NA	NA	NA	NA	NA	NA	NA	NA	NA	NA	NA	NA	NA	NA	NA	NA	NA	NA	NA	NA	NA	NA	NA	NA	NA	NA	NA	NA	NA	NA	NA	NA	NA	NA	NA
chr1	74483046	+	T	C	Usp37	NA	NA	NA	NA	NA	NA	NA	NA	NA	NA	NA	NA	NA	NA	NA	NA	NA	NA	NA	NA	NA	NA	NA	NA	NA	NA	NA	NA	NA	NA	NA	NA	NA	NA	NA	NA	NA	NA	NA	NA	NA	NA	NA	NA
chr1	74483046	-	T	C	Usp37	NA	NA	NA	NA	NA	NA	NA	NA	NA	NA	NA	NA	NA	NA	NA	NA	NA	NA	NA	NA	NA	NA	NA	NA	NA	NA	NA	NA	NA	NA	NA	NA	NA	NA	NA	NA	NA	NA	NA	NA	NA	NA	NA	NA
chr1	74483547	+	A	G	Usp37	17	20	-0.222392421	0.51734104	SNP	NA	NA	NA	NA	NA	NA	NA	NA	NA	NA	1	30	-3.95419631	NA	NA	NA	NA	NA	NA	NA	NA	NA	NA	NA	NA	NA	NA	NA	NA	NA	NA	NA	NA	NA	NA	NA	NA	NA	NA
chr1	74484439	+	A	G	Usp37	NA	NA	NA	NA	NA	NA	NA	NA	NA	NA	NA	NA	NA	NA	NA	NA	NA	NA	NA	NA	NA	NA	NA	NA	NA	NA	NA	NA	NA	NA	25	2	3.115477217	0	ASE	55	4	3.485426827	0	ASE	NA	NA	NA	NA
chr1	74484439	-	A	G	Usp37	21	7	1.459431619	0	ASE	NA	NA	NA	NA	NA	NA	NA	NA	NA	NA	NA	NA	NA	NA	NA	NA	NA	NA	NA	NA	NA	NA	NA	NA	NA	28	6	2.050626073	0	ASE	32	4	2.722466024	0	ASE	NA	NA	NA	NA
chr1	74484449	+	C	T	Usp37	NA	NA	NA	NA	NA	10	15	-0.540568381	NA	NA	NA	NA	NA	NA	NA	NA	NA	NA	NA	NA	NA	NA	NA	NA	NA	NA	NA	NA	NA	NA	27	3	2.807354922	0	ASE	58	4	3.560714954	NA	NA	NA	NA	NA	NA
chr1	74484449	-	C	T	Usp37	22	13	0.716207034	0.069364162	SNP	14	13	0.099535674	0.744807122	SNP	NA	NA	NA	NA	NA	NA	NA	NA	NA	NA	NA	NA	NA	NA	NA	NA	NA	NA	NA	NA	29	9	1.584962501	0	ASE	31	4	2.678071905	0	ASE	NA	NA	NA	NA
chr1	74484491	+	G	A	Usp37	6	17	1.362570079	NA	NA	NA	NA	NA	NA	NA	NA	NA	NA	NA	NA	NA	NA	NA	NA	NA	NA	NA	NA	NA	NA	NA	NA	NA	NA	NA	25	3	-2.700439718	0	ASE	35	3	-3.169925001	0	ASE	NA	NA	NA	NA
chr1	74484491	-	G	A	Usp37	9	18	0.925999419	0.020231214	SNP	NA	NA	NA	NA	NA	NA	NA	NA	NA	NA	NA	NA	NA	NA	NA	NA	NA	NA	NA	NA	NA	NA	NA	NA	NA	29	4	-2.584962501	0	ASE	NA	NA	NA	NA	NA	NA	NA	NA	NA
chr1	74484493	+	A	G	Usp37	NA	NA	NA	NA	NA	8	17	-1	NA	NA	NA	NA	NA	NA	NA	NA	NA	NA	NA	NA	NA	NA	NA	NA	NA	NA	NA	NA	NA	NA	22	5	1.938599455	0	ASE	37	2	3.662965013	NA	NA	NA	NA	NA	NA
chr1	74484493	-	A	G	Usp37	6	23	-1.777607579	0	ASE	NA	NA	NA	NA	NA	NA	NA	NA	NA	NA	NA	NA	NA	NA	NA	NA	NA	NA	NA	NA	NA	NA	NA	NA	NA	22	4	2.201633861	0	ASE	28	1	3.857980995	NA	NA	NA	NA	NA	NA
chr1	74484500	+	A	G	Usp37	NA	NA	NA	NA	NA	9	15	-0.678071905	NA	NA	NA	NA	NA	NA	NA	NA	NA	NA	NA	NA	NA	NA	NA	NA	NA	NA	NA	NA	NA	NA	NA	NA	NA	NA	NA	38	2	3.700439718	NA	NA	NA	NA	NA	NA
chr1	74484500	-	A	G	Usp37	9	18	-0.925999419	0.020231214	SNP	NA	NA	NA	NA	NA	NA	NA	NA	NA	NA	NA	NA	NA	NA	NA	NA	NA	NA	NA	NA	NA	NA	NA	NA	NA	25	3	2.700439718	0	ASE	30	2	3.36923381	NA	NA	NA	NA	NA	NA
chr1	74484524	+	T	C	Usp37	NA	NA	NA	NA	NA	7	16	1.087462841	NA	NA	NA	NA	NA	NA	NA	NA	NA	NA	NA	NA	NA	NA	NA	NA	NA	NA	NA	NA	NA	NA	NA	NA	NA	NA	NA	40	2	-3.772589504	NA	NA	NA	NA	NA	NA
chr1	74484524	-	T	C	Usp37	NA	NA	NA	NA	NA	NA	NA	NA	NA	NA	NA	NA	NA	NA	NA	NA	NA	NA	NA	NA	NA	NA	NA	NA	NA	NA	NA	NA	NA	NA	24	2	-3.058893689	0	ASE	34	4	-2.807354922	0	ASE	NA	NA	NA	NA
chr1	74576951	-	A	G	Rqcd1	NA	NA	NA	NA	NA	NA	NA	NA	NA	NA	NA	NA	NA	NA	NA	NA	NA	NA	NA	NA	NA	NA	NA	NA	NA	NA	NA	NA	NA	NA	NA	NA	NA	NA	NA	NA	NA	NA	NA	NA	NA	NA	NA	NA
chr1	74613355	+	A	G	Zfp142	NA	NA	NA	NA	NA	NA	NA	NA	NA	NA	NA	NA	NA	NA	NA	22	7	1.523561956	0	ASE	NA	NA	NA	NA	NA	NA	NA	NA	NA	NA	NA	NA	NA	NA	NA	NA	NA	NA	NA	NA	NA	NA	NA	NA
chr1	74747953	+	G	C		20	17	-0.222392421	0.742774566	SNP	19	21	0.137503524	0.362017804	SNP	NA	NA	NA	NA	NA	29	2	-3.321928095	NA	NA	NA	NA	NA	NA	NA	36	1	-4.209453366	NA	NA	NA	NA	NA	NA	NA	0	35	5.169925001	NA	NA	NA	NA	NA	NA
chr1	74747953	-	G	C		23	23	0	0.742774566	SNP	11	17	0.584962501	0.362017804	SNP	NA	NA	NA	NA	NA	NA	NA	NA	NA	NA	NA	NA	NA	NA	NA	NA	NA	NA	NA	NA	NA	NA	NA	NA	NA	1	26	3.754887502	NA	NA	NA	NA	NA	NA
chr1	75132665	+	A	G	1810031K17Rik	NA	NA	NA	NA	NA	NA	NA	NA	NA	NA	NA	NA	NA	NA	NA	NA	NA	NA	NA	NA	NA	NA	NA	NA	NA	NA	NA	NA	NA	NA	NA	NA	NA	NA	NA	NA	NA	NA	NA	NA	NA	NA	NA	NA
chr1	75132665	-	A	G	1810031K17Rik	NA	NA	NA	NA	NA	107	2	5.169925001	NA	NA	NA	NA	NA	NA	NA	NA	NA	NA	NA	NA	NA	NA	NA	NA	NA	NA	NA	NA	NA	NA	NA	NA	NA	NA	NA	NA	NA	NA	NA	NA	NA	NA	NA	NA
chr1	75195725	-	G	A	Ankzf1,Glb1l	NA	NA	NA	NA	NA	NA	NA	NA	NA	NA	NA	NA	NA	NA	NA	NA	NA	NA	NA	NA	NA	NA	NA	NA	NA	NA	NA	NA	NA	NA	NA	NA	NA	NA	NA	NA	NA	NA	NA	NA	NA	NA	NA	NA
chr1	78703262	+	G	A	Acsl3	NA	NA	NA	NA	NA	NA	NA	NA	NA	NA	NA	NA	NA	NA	NA	NA	NA	NA	NA	NA	NA	NA	NA	NA	NA	NA	NA	NA	NA	NA	29	2	-3.321928095	NA	NA	51	3	-3.700439718	NA	NA	NA	NA	NA	NA
chr1	78703262	-	G	A	Acsl3	NA	NA	NA	NA	NA	NA	NA	NA	NA	NA	NA	NA	NA	NA	NA	NA	NA	NA	NA	NA	NA	NA	NA	NA	NA	NA	NA	NA	NA	NA	NA	NA	NA	NA	NA	53	1	-4.754887502	NA	NA	NA	NA	NA	NA
chr1	79776173	+	T	C	Mrpl44	NA	NA	NA	NA	NA	NA	NA	NA	NA	NA	NA	NA	NA	NA	NA	NA	NA	NA	NA	NA	NA	NA	NA	NA	NA	NA	NA	NA	NA	NA	NA	NA	NA	NA	NA	NA	NA	NA	NA	NA	NA	NA	NA	NA
chr1	79777820	+	G	C	Mrpl44	NA	NA	NA	NA	NA	NA	NA	NA	NA	NA	NA	NA	NA	NA	NA	NA	NA	NA	NA	NA	NA	NA	NA	NA	NA	NA	NA	NA	NA	NA	33	1	-4.087462841	NA	NA	34	3	-3.129283017	0	ASE	NA	NA	NA	NA
chr1	79777820	-	G	C	Mrpl44	NA	NA	NA	NA	NA	NA	NA	NA	NA	NA	NA	NA	NA	NA	NA	NA	NA	NA	NA	NA	NA	NA	NA	NA	NA	NA	NA	NA	NA	NA	NA	NA	NA	NA	NA	25	2	-3.115477217	0	ASE	NA	NA	NA	NA
chr1	79807313	-	A	G	Serpine2	NA	NA	NA	NA	NA	NA	NA	NA	NA	NA	NA	NA	NA	NA	NA	NA	NA	NA	NA	NA	NA	NA	NA	NA	NA	NA	NA	NA	NA	NA	NA	NA	NA	NA	NA	NA	NA	NA	NA	NA	NA	NA	NA	NA
chr1	85085369	-	T	A	A530032D15Rik	NA	NA	NA	NA	NA	NA	NA	NA	NA	NA	NA	NA	NA	NA	NA	NA	NA	NA	NA	NA	NA	NA	NA	NA	NA	NA	NA	NA	NA	NA	24	3	-2.64385619	0	ASE	40	14	-1.450661409	0	ASE	NA	NA	NA	NA
chr1	85109050	+	C	G		NA	NA	NA	NA	NA	NA	NA	NA	NA	NA	NA	NA	NA	NA	NA	NA	NA	NA	NA	NA	NA	NA	NA	NA	NA	21	6	1.652076697	0	ASE	NA	NA	NA	NA	NA	42	6	2.618909833	0	ASE	NA	NA	NA	NA
chr1	85238122	+	T	A		NA	NA	NA	NA	NA	NA	NA	NA	NA	NA	NA	NA	NA	NA	NA	NA	NA	NA	NA	NA	NA	NA	NA	NA	NA	NA	NA	NA	NA	NA	NA	NA	NA	NA	NA	NA	NA	NA	NA	NA	NA	NA	NA	NA
chr1	85238122	-	T	A		NA	NA	NA	NA	NA	NA	NA	NA	NA	NA	NA	NA	NA	NA	NA	NA	NA	NA	NA	NA	NA	NA	NA	NA	NA	NA	NA	NA	NA	NA	NA	NA	NA	NA	NA	NA	NA	NA	NA	NA	NA	NA	NA	NA
chr1	85251141	-	C	A	C130026I21Rik	NA	NA	NA	NA	NA	NA	NA	NA	NA	NA	NA	NA	NA	NA	NA	NA	NA	NA	NA	NA	NA	NA	NA	NA	NA	NA	NA	NA	NA	NA	10	22	1.064130337	0.024861878	SNP	15	32	1.044394119	0.014344262	SNP	NA	NA	NA	NA
chr1	85275901	-	C	T		NA	NA	NA	NA	NA	NA	NA	NA	NA	NA	NA	NA	NA	NA	NA	NA	NA	NA	NA	NA	NA	NA	NA	NA	NA	NA	NA	NA	NA	NA	NA	NA	NA	NA	NA	NA	NA	NA	NA	NA	NA	NA	NA	NA
chr1	87491663	-	C	T		NA	NA	NA	NA	NA	NA	NA	NA	NA	NA	NA	NA	NA	NA	NA	NA	NA	NA	NA	NA	NA	NA	NA	NA	NA	NA	NA	NA	NA	NA	7	19	-1.321928095	0	ASE	8	45	-2.353636955	0	ASE	NA	NA	NA	NA
chr1	87494689	+	A	G		NA	NA	NA	NA	NA	NA	NA	NA	NA	NA	NA	NA	NA	NA	NA	NA	NA	NA	NA	NA	NA	NA	NA	NA	NA	NA	NA	NA	NA	NA	NA	NA	NA	NA	NA	9	21	-1.137503524	0.006147541	ASE	NA	NA	NA	NA
chr1	87506534	+	G	T		NA	NA	NA	NA	NA	NA	NA	NA	NA	NA	NA	NA	NA	NA	NA	NA	NA	NA	NA	NA	NA	NA	NA	NA	NA	NA	NA	NA	NA	NA	NA	NA	NA	NA	NA	NA	NA	NA	NA	NA	NA	NA	NA	NA
chr1	87506548	-	T	A		NA	NA	NA	NA	NA	NA	NA	NA	NA	NA	NA	NA	NA	NA	NA	NA	NA	NA	NA	NA	NA	NA	NA	NA	NA	NA	NA	NA	NA	NA	NA	NA	NA	NA	NA	NA	NA	NA	NA	NA	NA	NA	NA	NA
chr1	87507340	+	G	T	Sp140	NA	NA	NA	NA	NA	NA	NA	NA	NA	NA	NA	NA	NA	NA	NA	NA	NA	NA	NA	NA	NA	NA	NA	NA	NA	NA	NA	NA	NA	NA	NA	NA	NA	NA	NA	NA	NA	NA	NA	NA	NA	NA	NA	NA
chr1	87507341	+	G	A	Sp140	NA	NA	NA	NA	NA	NA	NA	NA	NA	NA	NA	NA	NA	NA	NA	NA	NA	NA	NA	NA	NA	NA	NA	NA	NA	NA	NA	NA	NA	NA	NA	NA	NA	NA	NA	NA	NA	NA	NA	NA	NA	NA	NA	NA
chr1	87507347	+	G	C	Sp140	NA	NA	NA	NA	NA	NA	NA	NA	NA	NA	NA	NA	NA	NA	NA	NA	NA	NA	NA	NA	NA	NA	NA	NA	NA	NA	NA	NA	NA	NA	NA	NA	NA	NA	NA	NA	NA	NA	NA	NA	NA	NA	NA	NA
chr1	87507368	+	A	G	Sp140	NA	NA	NA	NA	NA	NA	NA	NA	NA	NA	NA	NA	NA	NA	NA	NA	NA	NA	NA	NA	NA	NA	NA	NA	NA	NA	NA	NA	NA	NA	NA	NA	NA	NA	NA	NA	NA	NA	NA	NA	NA	NA	NA	NA
chr1	87507368	-	A	G	Sp140	NA	NA	NA	NA	NA	NA	NA	NA	NA	NA	NA	NA	NA	NA	NA	NA	NA	NA	NA	NA	NA	NA	NA	NA	NA	NA	NA	NA	NA	NA	NA	NA	NA	NA	NA	NA	NA	NA	NA	NA	NA	NA	NA	NA
chr1	87507429	+	C	T	Sp140	NA	NA	NA	NA	NA	NA	NA	NA	NA	NA	NA	NA	NA	NA	NA	NA	NA	NA	NA	NA	NA	NA	NA	NA	NA	21	6	1.652076697	0	ASE	27	2	3.222392421	0	ASE	43	4	3.137503524	0	ASE	NA	NA	NA	NA
chr1	87507429	-	C	T	Sp140	NA	NA	NA	NA	NA	NA	NA	NA	NA	NA	NA	NA	NA	NA	NA	NA	NA	NA	NA	NA	NA	NA	NA	NA	NA	NA	NA	NA	NA	NA	NA	NA	NA	NA	NA	21	1	3.459431619	NA	NA	NA	NA	NA	NA
chr1	87507448	+	C	T	Sp140	29	5	2.321928095	0	ASE	NA	NA	NA	NA	NA	37	3	3.247927513	0	ASE	NA	NA	NA	NA	NA	NA	NA	NA	NA	NA	NA	NA	NA	NA	NA	75	7	3.247927513	0	ASE	144	15	3.17990909	0	ASE	54	2	4.196397213	NA
chr1	87507448	-	C	T	Sp140	NA	NA	NA	NA	NA	NA	NA	NA	NA	NA	NA	NA	NA	NA	NA	NA	NA	NA	NA	NA	NA	NA	NA	NA	NA	NA	NA	NA	NA	NA	28	8	1.688055994	0	ASE	54	9	2.459431619	0	ASE	30	2	3.36923381	NA
chr1	88033583	+	G	A	Psmd1	NA	NA	NA	NA	NA	NA	NA	NA	NA	NA	NA	NA	NA	NA	NA	NA	NA	NA	NA	NA	NA	NA	NA	NA	NA	NA	NA	NA	NA	NA	NA	NA	NA	NA	NA	NA	NA	NA	NA	NA	NA	NA	NA	NA
chr1	89122749	+	C	A	Eif4e2	NA	NA	NA	NA	NA	NA	NA	NA	NA	NA	NA	NA	NA	NA	NA	NA	NA	NA	NA	NA	NA	NA	NA	NA	NA	NA	NA	NA	NA	NA	1	63	5	NA	NA	1	117	5.882643049	NA	NA	1	44	4.491853096	NA
chr1	89122749	-	C	A	Eif4e2	NA	NA	NA	NA	NA	NA	NA	NA	NA	NA	NA	NA	NA	NA	NA	NA	NA	NA	NA	NA	NA	NA	NA	NA	NA	NA	NA	NA	NA	NA	2	49	4.058893689	NA	NA	0	123	6.95419631	NA	NA	2	55	4.222392421	NA
chr1	90159774	+	C	T	Hjurp	NA	NA	NA	NA	NA	NA	NA	NA	NA	NA	NA	NA	NA	NA	NA	NA	NA	NA	NA	NA	NA	NA	NA	NA	NA	NA	NA	NA	NA	NA	0	43	-5.459431619	NA	NA	1	81	-5.357552005	NA	NA	NA	NA	NA	NA
chr1	90159774	-	C	T	Hjurp	NA	NA	NA	NA	NA	NA	NA	NA	NA	NA	NA	NA	NA	NA	NA	NA	NA	NA	NA	NA	NA	NA	NA	NA	NA	NA	NA	NA	NA	NA	0	27	-4.807354922	NA	NA	0	61	-5.95419631	NA	NA	NA	NA	NA	NA
chr1	90159871	+	A	T	Hjurp	NA	NA	NA	NA	NA	NA	NA	NA	NA	NA	NA	NA	NA	NA	NA	NA	NA	NA	NA	NA	NA	NA	NA	NA	NA	NA	NA	NA	NA	NA	NA	NA	NA	NA	NA	NA	NA	NA	NA	NA	NA	NA	NA	NA
chr1	90159871	-	A	T	Hjurp	NA	NA	NA	NA	NA	NA	NA	NA	NA	NA	NA	NA	NA	NA	NA	NA	NA	NA	NA	NA	NA	NA	NA	NA	NA	NA	NA	NA	NA	NA	NA	NA	NA	NA	NA	31	1	4	NA	NA	NA	NA	NA	NA
chr1	90159874	-	G	T	Hjurp	NA	NA	NA	NA	NA	NA	NA	NA	NA	NA	NA	NA	NA	NA	NA	NA	NA	NA	NA	NA	NA	NA	NA	NA	NA	NA	NA	NA	NA	NA	NA	NA	NA	NA	NA	13	16	-0.280107919	0.459016393	SNP	NA	NA	NA	NA
chr1	90160005	+	C	T	Hjurp	NA	NA	NA	NA	NA	NA	NA	NA	NA	NA	NA	NA	NA	NA	NA	NA	NA	NA	NA	NA	NA	NA	NA	NA	NA	NA	NA	NA	NA	NA	NA	NA	NA	NA	NA	NA	NA	NA	NA	NA	NA	NA	NA	NA
chr1	90160005	-	C	T	Hjurp	NA	NA	NA	NA	NA	NA	NA	NA	NA	NA	NA	NA	NA	NA	NA	NA	NA	NA	NA	NA	NA	NA	NA	NA	NA	20	5	1.807354922	NA	NA	34	2	3.544320516	NA	NA	51	14	1.793549123	0	ASE	NA	NA	NA	NA
chr1	90160008	+	T	C	Hjurp	NA	NA	NA	NA	NA	NA	NA	NA	NA	NA	NA	NA	NA	NA	NA	NA	NA	NA	NA	NA	NA	NA	NA	NA	NA	NA	NA	NA	NA	NA	NA	NA	NA	NA	NA	37	10	-1.788495895	0	ASE	NA	NA	NA	NA
chr1	90160008	-	T	C	Hjurp	NA	NA	NA	NA	NA	NA	NA	NA	NA	NA	NA	NA	NA	NA	NA	NA	NA	NA	NA	NA	NA	NA	NA	NA	NA	NA	NA	NA	NA	NA	33	2	-3.502500341	NA	NA	52	15	-1.727920455	0	ASE	NA	NA	NA	NA
chr1	90160023	+	T	C	Hjurp	NA	NA	NA	NA	NA	NA	NA	NA	NA	NA	NA	NA	NA	NA	NA	NA	NA	NA	NA	NA	NA	NA	NA	NA	NA	NA	NA	NA	NA	NA	NA	NA	NA	NA	NA	35	11	-1.584962501	0.006147541	ASE	NA	NA	NA	NA
chr1	90160023	-	T	C	Hjurp	NA	NA	NA	NA	NA	NA	NA	NA	NA	NA	NA	NA	NA	NA	NA	NA	NA	NA	NA	NA	NA	NA	NA	NA	NA	NA	NA	NA	NA	NA	23	7	-1.584962501	0	ASE	43	20	-1.067114196	0.006147541	ASE	NA	NA	NA	NA
chr1	90160090	+	A	C	Hjurp	NA	NA	NA	NA	NA	NA	NA	NA	NA	NA	NA	NA	NA	NA	NA	NA	NA	NA	NA	NA	NA	NA	NA	NA	NA	NA	NA	NA	NA	NA	28	9	1.5360529	0	ASE	34	17	0.959358016	0.006147541	ASE	NA	NA	NA	NA
chr1	90160090	-	A	C	Hjurp	NA	NA	NA	NA	NA	NA	NA	NA	NA	NA	NA	NA	NA	NA	NA	NA	NA	NA	NA	NA	NA	NA	NA	NA	NA	NA	NA	NA	NA	NA	23	8	1.415037499	0	ASE	41	14	1.485426827	0.006147541	ASE	NA	NA	NA	NA
chr1	90160134	+	A	G	Hjurp	NA	NA	NA	NA	NA	NA	NA	NA	NA	NA	NA	NA	NA	NA	NA	NA	NA	NA	NA	NA	NA	NA	NA	NA	NA	NA	NA	NA	NA	NA	22	4	2.201633861	0	ASE	30	10	1.494764692	0	ASE	NA	NA	NA	NA
chr1	90160134	-	A	G	Hjurp	NA	NA	NA	NA	NA	NA	NA	NA	NA	NA	NA	NA	NA	NA	NA	NA	NA	NA	NA	NA	NA	NA	NA	NA	NA	NA	NA	NA	NA	NA	16	9	0.765534746	NA	NA	24	8	1.473931188	0	ASE	NA	NA	NA	NA
chr1	90160321	+	C	G	Hjurp	NA	NA	NA	NA	NA	NA	NA	NA	NA	NA	NA	NA	NA	NA	NA	NA	NA	NA	NA	NA	NA	NA	NA	NA	NA	NA	NA	NA	NA	NA	NA	NA	NA	NA	NA	17	15	0.169925001	0.114754098	SNP	NA	NA	NA	NA
chr1	90160321	-	C	G	Hjurp	NA	NA	NA	NA	NA	NA	NA	NA	NA	NA	NA	NA	NA	NA	NA	NA	NA	NA	NA	NA	NA	NA	NA	NA	NA	NA	NA	NA	NA	NA	15	30	-0.95419631	0.038674033	SNP	14	35	-1.263034406	0.114754098	SNP	NA	NA	NA	NA
chr1	90160370	+	G	C	Hjurp	NA	NA	NA	NA	NA	NA	NA	NA	NA	NA	NA	NA	NA	NA	NA	NA	NA	NA	NA	NA	NA	NA	NA	NA	NA	NA	NA	NA	NA	NA	NA	NA	NA	NA	NA	20	3	-2.392317423	NA	NA	NA	NA	NA	NA
chr1	90160370	-	G	C	Hjurp	NA	NA	NA	NA	NA	NA	NA	NA	NA	NA	NA	NA	NA	NA	NA	NA	NA	NA	NA	NA	NA	NA	NA	NA	NA	NA	NA	NA	NA	NA	NA	NA	NA	NA	NA	19	9	-1	0.014344262	SNP	NA	NA	NA	NA
chr1	90160399	+	C	T	Hjurp	NA	NA	NA	NA	NA	NA	NA	NA	NA	NA	NA	NA	NA	NA	NA	NA	NA	NA	NA	NA	NA	NA	NA	NA	NA	NA	NA	NA	NA	NA	NA	NA	NA	NA	NA	20	13	0.584962501	0.178278689	SNP	NA	NA	NA	NA
chr1	90160399	-	C	T	Hjurp	NA	NA	NA	NA	NA	NA	NA	NA	NA	NA	NA	NA	NA	NA	NA	NA	NA	NA	NA	NA	NA	NA	NA	NA	NA	NA	NA	NA	NA	NA	NA	NA	NA	NA	NA	23	16	0.497499659	0.178278689	SNP	NA	NA	NA	NA
chr1	90160418	+	C	G	Hjurp	NA	NA	NA	NA	NA	NA	NA	NA	NA	NA	NA	NA	NA	NA	NA	NA	NA	NA	NA	NA	NA	NA	NA	NA	NA	NA	NA	NA	NA	NA	NA	NA	NA	NA	NA	19	17	0.152003093	0.504098361	SNP	NA	NA	NA	NA
chr1	90160418	-	C	G	Hjurp	NA	NA	NA	NA	NA	NA	NA	NA	NA	NA	NA	NA	NA	NA	NA	NA	NA	NA	NA	NA	NA	NA	NA	NA	NA	NA	NA	NA	NA	NA	NA	NA	NA	NA	NA	22	17	0.353636955	0.504098361	SNP	NA	NA	NA	NA
chr1	90160474	+	G	A	Hjurp	NA	NA	NA	NA	NA	NA	NA	NA	NA	NA	NA	NA	NA	NA	NA	NA	NA	NA	NA	NA	NA	NA	NA	NA	NA	NA	NA	NA	NA	NA	NA	NA	NA	NA	NA	8	26	1.584962501	0	ASE	NA	NA	NA	NA
chr1	90160474	-	G	A	Hjurp	NA	NA	NA	NA	NA	NA	NA	NA	NA	NA	NA	NA	NA	NA	NA	NA	NA	NA	NA	NA	NA	NA	NA	NA	NA	NA	NA	NA	NA	NA	NA	NA	NA	NA	NA	11	14	0.321928095	NA	NA	NA	NA	NA	NA
chr1	90160482	+	T	C	Hjurp	NA	NA	NA	NA	NA	NA	NA	NA	NA	NA	NA	NA	NA	NA	NA	NA	NA	NA	NA	NA	NA	NA	NA	NA	NA	NA	NA	NA	NA	NA	NA	NA	NA	NA	NA	6	24	1.836501268	0	ASE	NA	NA	NA	NA
chr1	90160482	-	T	C	Hjurp	NA	NA	NA	NA	NA	NA	NA	NA	NA	NA	NA	NA	NA	NA	NA	NA	NA	NA	NA	NA	NA	NA	NA	NA	NA	NA	NA	NA	NA	NA	NA	NA	NA	NA	NA	13	10	-0.347923303	NA	NA	NA	NA	NA	NA
chr1	90160489	+	A	G	Hjurp	NA	NA	NA	NA	NA	NA	NA	NA	NA	NA	NA	NA	NA	NA	NA	NA	NA	NA	NA	NA	NA	NA	NA	NA	NA	NA	NA	NA	NA	NA	NA	NA	NA	NA	NA	NA	NA	NA	NA	NA	NA	NA	NA	NA
chr1	90160489	-	A	G	Hjurp	NA	NA	NA	NA	NA	NA	NA	NA	NA	NA	NA	NA	NA	NA	NA	NA	NA	NA	NA	NA	NA	NA	NA	NA	NA	NA	NA	NA	NA	NA	NA	NA	NA	NA	NA	22	12	0.823122238	0.053278689	SNP	NA	NA	NA	NA
chr1	90160717	+	G	T	Hjurp	NA	NA	NA	NA	NA	NA	NA	NA	NA	NA	NA	NA	NA	NA	NA	NA	NA	NA	NA	NA	NA	NA	NA	NA	NA	NA	NA	NA	NA	NA	NA	NA	NA	NA	NA	NA	NA	NA	NA	NA	NA	NA	NA	NA
chr1	90160717	-	G	T	Hjurp	NA	NA	NA	NA	NA	NA	NA	NA	NA	NA	NA	NA	NA	NA	NA	NA	NA	NA	NA	NA	NA	NA	NA	NA	NA	NA	NA	NA	NA	NA	NA	NA	NA	NA	NA	NA	NA	NA	NA	NA	NA	NA	NA	NA
chr1	90160811	+	C	T	Hjurp	NA	NA	NA	NA	NA	NA	NA	NA	NA	NA	NA	NA	NA	NA	NA	NA	NA	NA	NA	NA	NA	NA	NA	NA	NA	NA	NA	NA	NA	NA	NA	NA	NA	NA	NA	NA	NA	NA	NA	NA	NA	NA	NA	NA
chr1	90160861	-	C	T	Hjurp	NA	NA	NA	NA	NA	NA	NA	NA	NA	NA	NA	NA	NA	NA	NA	NA	NA	NA	NA	NA	NA	NA	NA	NA	NA	NA	NA	NA	NA	NA	NA	NA	NA	NA	NA	NA	NA	NA	NA	NA	NA	NA	NA	NA
chr1	90161603	-	A	G	Hjurp,A730008H23Rik	NA	NA	NA	NA	NA	NA	NA	NA	NA	NA	NA	NA	NA	NA	NA	NA	NA	NA	NA	NA	NA	NA	NA	NA	NA	NA	NA	NA	NA	NA	NA	NA	NA	NA	NA	NA	NA	NA	NA	NA	NA	NA	NA	NA
chr1	92503186	+	A	G	Cops8	NA	NA	NA	NA	NA	NA	NA	NA	NA	NA	NA	NA	NA	NA	NA	NA	NA	NA	NA	NA	NA	NA	NA	NA	NA	NA	NA	NA	NA	NA	NA	NA	NA	NA	NA	NA	NA	NA	NA	NA	NA	NA	NA	NA
chr1	92503186	-	A	G	Cops8	NA	NA	NA	NA	NA	NA	NA	NA	NA	NA	NA	NA	NA	NA	NA	NA	NA	NA	NA	NA	NA	NA	NA	NA	NA	NA	NA	NA	NA	NA	NA	NA	NA	NA	NA	NA	NA	NA	NA	NA	NA	NA	NA	NA
chr1	92508777	+	T	C	Cops8	NA	NA	NA	NA	NA	NA	NA	NA	NA	NA	NA	NA	NA	NA	NA	NA	NA	NA	NA	NA	NA	NA	NA	NA	NA	NA	NA	NA	NA	NA	NA	NA	NA	NA	NA	NA	NA	NA	NA	NA	NA	NA	NA	NA
chr1	92508777	-	T	C	Cops8	NA	NA	NA	NA	NA	NA	NA	NA	NA	NA	NA	NA	NA	NA	NA	NA	NA	NA	NA	NA	NA	NA	NA	NA	NA	NA	NA	NA	NA	NA	NA	NA	NA	NA	NA	NA	NA	NA	NA	NA	NA	NA	NA	NA
chr1	92508830	+	T	C	Cops8	NA	NA	NA	NA	NA	13	11	-0.222392421	NA	NA	NA	NA	NA	NA	NA	NA	NA	NA	NA	NA	NA	NA	NA	NA	NA	11	14	0.321928095	NA	NA	NA	NA	NA	NA	NA	NA	NA	NA	NA	NA	NA	NA	NA	NA
chr1	92508830	-	T	C	Cops8	NA	NA	NA	NA	NA	NA	NA	NA	NA	NA	11	13	0.222392421	NA	NA	NA	NA	NA	NA	NA	NA	NA	NA	NA	NA	NA	NA	NA	NA	NA	NA	NA	NA	NA	NA	NA	NA	NA	NA	NA	NA	NA	NA	NA
chr1	92508988	+	G	A	Cops8	20	11	-0.807354922	0.026011561	SNP	12	18	0.547487795	0.267062315	SNP	12	25	1	0.078066914	SNP	21	26	0.295455884	0.230519481	SNP	8	18	1.078002512	0	ASE	13	19	0.514573173	0.403409091	SNP	NA	NA	NA	NA	NA	2	25	3.115477217	0	ASE	NA	NA	NA	NA
chr1	92508988	-	G	A	Cops8	22	11	-0.938599455	0.026011561	SNP	14	17	0.263034406	0.267062315	SNP	13	19	0.514573173	0.078066914	SNP	17	26	0.584962501	0.230519481	SNP	NA	NA	NA	NA	NA	23	10	-1.125530882	0.403409091	SNP	NA	NA	NA	NA	NA	NA	NA	NA	NA	NA	NA	NA	NA	NA
chr1	92509040	+	A	G	Cops8	16	18	-0.160464672	0.710982659	SNP	13	12	0.106915204	NA	NA	NA	NA	NA	NA	NA	10	19	-0.862496476	0.055194805	SNP	NA	NA	NA	NA	NA	21	14	0.552541023	0.329545455	SNP	NA	NA	NA	NA	NA	NA	NA	NA	NA	NA	NA	NA	NA	NA
chr1	92509040	-	A	G	Cops8	21	16	0.371968777	0.710982659	SNP	16	24	-0.556393349	0.12462908	SNP	17	16	0.08246216	0.810408922	SNP	15	26	-0.754887502	0.055194805	SNP	12	14	-0.206450877	0.477777778	SNP	24	21	0.184424571	0.329545455	SNP	NA	NA	NA	NA	NA	2	37	-3.662965013	NA	NA	NA	NA	NA	NA
chr1	92509415	+	C	T	Cops8	NA	NA	NA	NA	NA	NA	NA	NA	NA	NA	NA	NA	NA	NA	NA	NA	NA	NA	NA	NA	NA	NA	NA	NA	NA	24	2	3.058893689	0	ASE	NA	NA	NA	NA	NA	NA	NA	NA	NA	NA	NA	NA	NA	NA
chr1	92509415	-	C	T	Cops8	NA	NA	NA	NA	NA	24	2	3.058893689	0	ASE	NA	NA	NA	NA	NA	NA	NA	NA	NA	NA	NA	NA	NA	NA	NA	NA	NA	NA	NA	NA	NA	NA	NA	NA	NA	NA	NA	NA	NA	NA	NA	NA	NA	NA
chr1	92509464	+	A	G	Cops8	24	4	2.321928095	0.026011561	SNP	NA	NA	NA	NA	NA	20	2	2.807354922	NA	NA	NA	NA	NA	NA	NA	NA	NA	NA	NA	NA	25	8	1.530514717	0.286931818	SNP	NA	NA	NA	NA	NA	NA	NA	NA	NA	NA	NA	NA	NA	NA
chr1	92509464	-	A	G	Cops8	13	15	-0.192645078	0.026011561	SNP	13	23	-0.777607579	0.020771513	SNP	21	28	-0.398549376	0.256505576	SNP	25	20	0.308122295	0.392857143	SNP	15	14	0.093109404	0.738888889	SNP	25	30	-0.253756592	0.286931818	SNP	2	25	-3.115477217	0	ASE	5	37	-2.662965013	0	ASE	NA	NA	NA	NA
chr1	93011824	+	C	A	Lrrfip1	28	4	-2.5360529	0	ASE	30	4	-2.632268215	0	ASE	0	30	4.95419631	NA	NA	1	37	4.247927513	NA	NA	1	25	3.700439718	NA	NA	1	51	4.700439718	NA	NA	NA	NA	NA	NA	NA	NA	NA	NA	NA	NA	NA	NA	NA	NA
chr1	93011824	-	C	A	Lrrfip1	NA	NA	NA	NA	NA	NA	NA	NA	NA	NA	NA	NA	NA	NA	NA	2	26	3.169925001	0	ASE	NA	NA	NA	NA	NA	1	33	4.087462841	NA	NA	NA	NA	NA	NA	NA	NA	NA	NA	NA	NA	NA	NA	NA	NA
chr1	93011943	-	G	A	Lrrfip1	29	3	-2.906890596	0	ASE	26	3	-2.754887502	0	ASE	NA	NA	NA	NA	NA	0	39	5.321928095	NA	NA	NA	NA	NA	NA	NA	0	28	4.857980995	NA	NA	NA	NA	NA	NA	NA	NA	NA	NA	NA	NA	NA	NA	NA	NA
chr1	93011955	-	C	G	Lrrfip1	22	4	2.201633861	0	ASE	NA	NA	NA	NA	NA	NA	NA	NA	NA	NA	1	40	-4.357552005	NA	NA	NA	NA	NA	NA	NA	0	27	-4.807354922	NA	NA	NA	NA	NA	NA	NA	NA	NA	NA	NA	NA	NA	NA	NA	NA
chr1	93011979	+	G	A	Lrrfip1	NA	NA	NA	NA	NA	NA	NA	NA	NA	NA	NA	NA	NA	NA	NA	0	38	5.285402219	NA	NA	NA	NA	NA	NA	NA	2	27	3.222392421	0	ASE	NA	NA	NA	NA	NA	NA	NA	NA	NA	NA	NA	NA	NA	NA
chr1	93011979	-	G	A	Lrrfip1	44	5	-2.906890596	0	ASE	31	1	-4	NA	NA	0	35	5.169925001	NA	NA	2	39	3.736965594	NA	NA	3	25	2.700439718	0	ASE	0	37	5.247927513	NA	NA	NA	NA	NA	NA	NA	NA	NA	NA	NA	NA	NA	NA	NA	NA
chr1	93012456	+	A	G	Lrrfip1	24	3	2.64385619	0	ASE	NA	NA	NA	NA	NA	NA	NA	NA	NA	NA	1	39	-4.321928095	NA	NA	NA	NA	NA	NA	NA	0	35	-5.169925001	NA	NA	NA	NA	NA	NA	NA	NA	NA	NA	NA	NA	NA	NA	NA	NA
chr1	93012477	+	G	C	Lrrfip1	25	3	-2.700439718	0	ASE	NA	NA	NA	NA	NA	1	27	3.807354922	NA	NA	0	36	5.209453366	NA	NA	NA	NA	NA	NA	NA	0	45	5.523561956	NA	NA	NA	NA	NA	NA	NA	NA	NA	NA	NA	NA	NA	NA	NA	NA
chr1	93012500	+	C	T	Lrrfip1	23	4	2.263034406	0	ASE	NA	NA	NA	NA	NA	1	24	-3.64385619	NA	NA	1	31	-4	NA	NA	NA	NA	NA	NA	NA	0	38	-5.285402219	NA	NA	NA	NA	NA	NA	NA	NA	NA	NA	NA	NA	NA	NA	NA	NA
chr1	93012511	+	C	A	Lrrfip1	22	4	-2.201633861	0	ASE	NA	NA	NA	NA	NA	NA	NA	NA	NA	NA	1	38	4.285402219	NA	NA	NA	NA	NA	NA	NA	0	35	5.169925001	NA	NA	NA	NA	NA	NA	NA	NA	NA	NA	NA	NA	NA	NA	NA	NA
chr1	93012511	-	C	A	Lrrfip1	NA	NA	NA	NA	NA	28	3	-2.857980995	0	ASE	0	23	4.584962501	NA	NA	0	25	4.700439718	NA	NA	NA	NA	NA	NA	NA	0	25	4.700439718	NA	NA	NA	NA	NA	NA	NA	NA	NA	NA	NA	NA	NA	NA	NA	NA
chr1	93012616	-	G	A	Lrrfip1	NA	NA	NA	NA	NA	NA	NA	NA	NA	NA	NA	NA	NA	NA	NA	NA	NA	NA	NA	NA	NA	NA	NA	NA	NA	NA	NA	NA	NA	NA	NA	NA	NA	NA	NA	NA	NA	NA	NA	NA	NA	NA	NA	NA
chr1	93012939	+	G	C	Lrrfip1	72	5	-3.604862058	NA	NA	91	5	-3.938599455	NA	NA	0	79	6.321928095	NA	NA	0	89	6.491853096	NA	NA	1	30	3.95419631	NA	NA	0	89	6.491853096	NA	NA	NA	NA	NA	NA	NA	NA	NA	NA	NA	NA	NA	NA	NA	NA
chr1	93012939	-	G	C	Lrrfip1	52	7	-2.727920455	0	ASE	61	8	-2.784271309	0	ASE	2	49	4.058893689	NA	NA	0	57	5.857980995	NA	NA	0	33	5.087462841	NA	NA	1	44	4.491853096	NA	NA	NA	NA	NA	NA	NA	NA	NA	NA	NA	NA	NA	NA	NA	NA
chr1	93013607	+	C	T	Lrrfip1	218	16	3.687324218	0	ASE	240	14	4.005998741	NA	NA	3	223	-5.807354922	NA	NA	2	187	-5.969626351	NA	NA	1	88	-5.475733431	NA	NA	11	167	-3.807354922	NA	NA	26	6	1.94753258	0	ASE	51	3	3.700439718	NA	NA	NA	NA	NA	NA
chr1	93013607	-	C	T	Lrrfip1	129	14	3.115477217	0	ASE	166	7	4.383704292	NA	NA	2	155	-5.700439718	NA	NA	1	150	-6.238404739	NA	NA	1	78	-5.303780748	NA	NA	2	150	-5.653442239	NA	NA	NA	NA	NA	NA	NA	34	2	3.544320516	NA	NA	NA	NA	NA	NA
chr1	93308183	+	C	T	Hes6	NA	NA	NA	NA	NA	NA	NA	NA	NA	NA	NA	NA	NA	NA	NA	NA	NA	NA	NA	NA	NA	NA	NA	NA	NA	NA	NA	NA	NA	NA	NA	NA	NA	NA	NA	NA	NA	NA	NA	NA	NA	NA	NA	NA
chr1	95602091	+	A	T	Thap4	25	2	3.115477217	0	ASE	NA	NA	NA	NA	NA	NA	NA	NA	NA	NA	1	41	-4.392317423	NA	NA	NA	NA	NA	NA	NA	1	25	-3.700439718	NA	NA	31	8	1.830074999	0	ASE	117	18	2.634715536	0	ASE	NA	NA	NA	NA
chr1	95602091	-	A	T	Thap4	NA	NA	NA	NA	NA	NA	NA	NA	NA	NA	NA	NA	NA	NA	NA	0	26	-4.754887502	NA	NA	NA	NA	NA	NA	NA	NA	NA	NA	NA	NA	54	13	1.974004791	0	ASE	100	14	2.751320887	0	ASE	NA	NA	NA	NA
chr1	95611511	+	G	A	Thap4	NA	NA	NA	NA	NA	NA	NA	NA	NA	NA	NA	NA	NA	NA	NA	NA	NA	NA	NA	NA	NA	NA	NA	NA	NA	NA	NA	NA	NA	NA	NA	NA	NA	NA	NA	39	7	-2.321928095	0	ASE	NA	NA	NA	NA
chr1	95611511	-	G	A	Thap4	NA	NA	NA	NA	NA	NA	NA	NA	NA	NA	1	27	3.807354922	NA	NA	0	43	5.459431619	NA	NA	NA	NA	NA	NA	NA	1	43	4.459431619	NA	NA	30	5	-2.36923381	0	ASE	57	8	-2.688055994	0	ASE	NA	NA	NA	NA
chr1	95697160	+	G	A	Dtymk	NA	NA	NA	NA	NA	NA	NA	NA	NA	NA	NA	NA	NA	NA	NA	NA	NA	NA	NA	NA	NA	NA	NA	NA	NA	NA	NA	NA	NA	NA	NA	NA	NA	NA	NA	18	7	-1.247927513	NA	NA	NA	NA	NA	NA
chr1	95697160	-	G	A	Dtymk	NA	NA	NA	NA	NA	NA	NA	NA	NA	NA	NA	NA	NA	NA	NA	NA	NA	NA	NA	NA	NA	NA	NA	NA	NA	NA	NA	NA	NA	NA	NA	NA	NA	NA	NA	NA	NA	NA	NA	NA	NA	NA	NA	NA
chr1	99542282	-	C	T	D1Ertd622e	NA	NA	NA	NA	NA	NA	NA	NA	NA	NA	NA	NA	NA	NA	NA	NA	NA	NA	NA	NA	NA	NA	NA	NA	NA	NA	NA	NA	NA	NA	NA	NA	NA	NA	NA	NA	NA	NA	NA	NA	NA	NA	NA	NA
chr1	107930403	+	T	A	Zcchc2	19	17	-0.152003093	0.089595376	SNP	19	23	0.263034406	0.87537092	SNP	NA	NA	NA	NA	NA	NA	NA	NA	NA	NA	NA	NA	NA	NA	NA	NA	NA	NA	NA	NA	NA	NA	NA	NA	NA	NA	NA	NA	NA	NA	NA	NA	NA	NA
chr1	107930403	-	T	A	Zcchc2	33	15	-1.087462841	0.089595376	SNP	16	11	-0.502500341	0.87537092	SNP	NA	NA	NA	NA	NA	NA	NA	NA	NA	NA	NA	NA	NA	NA	NA	NA	NA	NA	NA	NA	NA	NA	NA	NA	NA	10	18	0.788495895	0.057377049	SNP	NA	NA	NA	NA
chr1	120195479	-	A	G	Tsn	NA	NA	NA	NA	NA	NA	NA	NA	NA	NA	NA	NA	NA	NA	NA	NA	NA	NA	NA	NA	NA	NA	NA	NA	NA	NA	NA	NA	NA	NA	NA	NA	NA	NA	NA	NA	NA	NA	NA	NA	NA	NA	NA	NA
chr1	120197348	+	G	A	Tsn	NA	NA	NA	NA	NA	NA	NA	NA	NA	NA	NA	NA	NA	NA	NA	NA	NA	NA	NA	NA	NA	NA	NA	NA	NA	NA	NA	NA	NA	NA	NA	NA	NA	NA	NA	1	52	4.727920455	NA	NA	2	27	3.222392421	0
chr1	120197348	-	G	A	Tsn	NA	NA	NA	NA	NA	NA	NA	NA	NA	NA	NA	NA	NA	NA	NA	NA	NA	NA	NA	NA	NA	NA	NA	NA	NA	NA	NA	NA	NA	NA	2	30	3.36923381	NA	NA	2	55	4.222392421	NA	NA	NA	NA	NA	NA
chr1	120205360	+	C	T	Tsn	NA	NA	NA	NA	NA	NA	NA	NA	NA	NA	NA	NA	NA	NA	NA	NA	NA	NA	NA	NA	NA	NA	NA	NA	NA	NA	NA	NA	NA	NA	NA	NA	NA	NA	NA	NA	NA	NA	NA	NA	NA	NA	NA	NA
chr1	120205360	-	C	T	Tsn	NA	NA	NA	NA	NA	NA	NA	NA	NA	NA	NA	NA	NA	NA	NA	NA	NA	NA	NA	NA	NA	NA	NA	NA	NA	NA	NA	NA	NA	NA	NA	NA	NA	NA	NA	NA	NA	NA	NA	NA	NA	NA	NA	NA
chr1	120218475	-	T	C	Mki67ip	NA	NA	NA	NA	NA	NA	NA	NA	NA	NA	NA	NA	NA	NA	NA	NA	NA	NA	NA	NA	NA	NA	NA	NA	NA	NA	NA	NA	NA	NA	NA	NA	NA	NA	NA	NA	NA	NA	NA	NA	NA	NA	NA	NA
chr1	120581334	+	T	C	Tcfcp2l1	NA	NA	NA	NA	NA	NA	NA	NA	NA	NA	NA	NA	NA	NA	NA	NA	NA	NA	NA	NA	NA	NA	NA	NA	NA	NA	NA	NA	NA	NA	NA	NA	NA	NA	NA	NA	NA	NA	NA	NA	NA	NA	NA	NA
chr1	120581334	-	T	C	Tcfcp2l1	NA	NA	NA	NA	NA	NA	NA	NA	NA	NA	NA	NA	NA	NA	NA	NA	NA	NA	NA	NA	NA	NA	NA	NA	NA	NA	NA	NA	NA	NA	NA	NA	NA	NA	NA	NA	NA	NA	NA	NA	NA	NA	NA	NA
chr1	120581336	+	A	C	Tcfcp2l1	NA	NA	NA	NA	NA	NA	NA	NA	NA	NA	NA	NA	NA	NA	NA	NA	NA	NA	NA	NA	NA	NA	NA	NA	NA	NA	NA	NA	NA	NA	NA	NA	NA	NA	NA	NA	NA	NA	NA	NA	NA	NA	NA	NA
chr1	120581336	-	A	C	Tcfcp2l1	NA	NA	NA	NA	NA	NA	NA	NA	NA	NA	NA	NA	NA	NA	NA	NA	NA	NA	NA	NA	NA	NA	NA	NA	NA	NA	NA	NA	NA	NA	NA	NA	NA	NA	NA	NA	NA	NA	NA	NA	NA	NA	NA	NA
chr1	122017557	+	A	T	Dbi	2	35	-3.584962501	NA	NA	2	37	-3.662965013	NA	NA	18	11	0.662965013	0.750929368	SNP	40	12	1.657112286	0	ASE	12	9	0.378511623	NA	NA	35	21	0.710493383	0.278409091	SNP	NA	NA	NA	NA	NA	NA	NA	NA	NA	NA	NA	NA	NA	NA
chr1	122017557	-	A	T	Dbi	3	115	-4.857980995	NA	NA	3	117	-4.882643049	NA	NA	47	59	-0.321928095	0.750929368	SNP	83	37	1.144389909	0	ASE	36	31	0.209453366	0.483333333	SNP	90	73	0.298341275	0.278409091	SNP	NA	NA	NA	NA	NA	2	40	-3.772589504	NA	NA	NA	NA	NA	NA
chr1	122017582	+	C	G	Dbi	NA	NA	NA	NA	NA	NA	NA	NA	NA	NA	NA	NA	NA	NA	NA	NA	NA	NA	NA	NA	NA	NA	NA	NA	NA	NA	NA	NA	NA	NA	NA	NA	NA	NA	NA	NA	NA	NA	NA	NA	NA	NA	NA	NA
chr1	122017582	-	C	G	Dbi	1	75	-5.247927513	NA	NA	2	82	-4.790076931	NA	NA	31	41	-0.392317423	0.26394052	SNP	51	22	1.176877762	0	ASE	26	28	-0.103093493	0.716666667	SNP	58	43	0.423211431	0.252840909	SNP	NA	NA	NA	NA	NA	1	25	-3.700439718	NA	NA	NA	NA	NA	NA
chr1	129839661	+	C	T	Rab3gap1	NA	NA	NA	NA	NA	NA	NA	NA	NA	NA	NA	NA	NA	NA	NA	13	17	-0.362570079	0.285714286	SNP	NA	NA	NA	NA	NA	NA	NA	NA	NA	NA	NA	NA	NA	NA	NA	NA	NA	NA	NA	NA	NA	NA	NA	NA
chr1	129839849	-	C	T	Rab3gap1	14	13	0.099535674	0.734104046	SNP	NA	NA	NA	NA	NA	NA	NA	NA	NA	NA	NA	NA	NA	NA	NA	NA	NA	NA	NA	NA	28	1	3.857980995	NA	NA	NA	NA	NA	NA	NA	NA	NA	NA	NA	NA	NA	NA	NA	NA
chr1	130141042	-	G	A	Ubxn4	NA	NA	NA	NA	NA	NA	NA	NA	NA	NA	NA	NA	NA	NA	NA	NA	NA	NA	NA	NA	NA	NA	NA	NA	NA	NA	NA	NA	NA	NA	NA	NA	NA	NA	NA	NA	NA	NA	NA	NA	NA	NA	NA	NA
chr1	130155560	+	C	T	Ubxn4	NA	NA	NA	NA	NA	NA	NA	NA	NA	NA	NA	NA	NA	NA	NA	20	10	0.932885804	0.016233766	SNP	NA	NA	NA	NA	NA	15	10	0.540568381	NA	NA	NA	NA	NA	NA	NA	23	3	2.584962501	0	ASE	NA	NA	NA	NA
chr1	130155560	-	C	T	Ubxn4	NA	NA	NA	NA	NA	NA	NA	NA	NA	NA	NA	NA	NA	NA	NA	NA	NA	NA	NA	NA	NA	NA	NA	NA	NA	NA	NA	NA	NA	NA	NA	NA	NA	NA	NA	NA	NA	NA	NA	NA	NA	NA	NA	NA
chr1	130228244	+	G	A	Mcm6	19	8	-1.152003093	0.002890173	ASE	63	14	-2.093109404	0	ASE	1	51	4.700439718	NA	NA	1	44	4.491853096	NA	NA	0	37	5.247927513	NA	NA	0	64	6.022367813	NA	NA	7	109	3.781359714	NA	NA	16	237	3.807354922	NA	NA	17	38	1.115477217	0
chr1	130228244	-	G	A	Mcm6	12	9	-0.378511623	NA	NA	18	5	-1.662965013	NA	NA	NA	NA	NA	NA	NA	3	19	2.321928095	NA	NA	NA	NA	NA	NA	NA	2	36	3.624490865	NA	NA	5	72	3.604862058	NA	NA	5	105	4.142957954	NA	NA	9	25	1.378511623	0
chr1	130228291	+	T	C	Mcm6	36	5	-2.624490865	0	ASE	59	11	-2.321928095	0	ASE	0	38	5.285402219	NA	NA	1	27	3.807354922	NA	NA	2	23	3	NA	NA	1	39	4.321928095	NA	NA	15	41	1.392317423	0	ASE	8	77	3.115477217	0	ASE	20	19	-0.070389328	0.84375
chr1	130228291	-	T	C	Mcm6	22	6	-1.716207034	0	ASE	32	3	-3.044394119	0	ASE	NA	NA	NA	NA	NA	NA	NA	NA	NA	NA	NA	NA	NA	NA	NA	1	29	3.906890596	NA	NA	12	35	1.469485283	0	ASE	8	74	3.058893689	0	ASE	NA	NA	NA	NA
chr1	130228379	+	A	G	Mcm6	33	8	1.91753784	0	ASE	36	4	2.887525271	0	ASE	0	25	-4.700439718	NA	NA	NA	NA	NA	NA	NA	NA	NA	NA	NA	NA	1	24	-3.64385619	NA	NA	9	35	-1.847996907	0	ASE	10	75	-2.788495895	0	ASE	NA	NA	NA	NA
chr1	130228379	-	A	G	Mcm6	44	10	2.032421478	0	ASE	59	6	3.099535674	0	ASE	1	36	-4.209453366	NA	NA	1	38	-4.285402219	NA	NA	NA	NA	NA	NA	NA	1	46	-4.554588852	NA	NA	19	74	-1.906890596	0	ASE	17	159	-3.152003093	0	ASE	27	27	0	0.9765625
chr1	130230124	-	A	G	Mcm6	NA	NA	NA	NA	NA	NA	NA	NA	NA	NA	NA	NA	NA	NA	NA	NA	NA	NA	NA	NA	NA	NA	NA	NA	NA	NA	NA	NA	NA	NA	NA	NA	NA	NA	NA	2	26	-3.169925001	0	ASE	NA	NA	NA	NA
chr1	130230130	-	C	T	Mcm6	NA	NA	NA	NA	NA	NA	NA	NA	NA	NA	NA	NA	NA	NA	NA	NA	NA	NA	NA	NA	NA	NA	NA	NA	NA	NA	NA	NA	NA	NA	NA	NA	NA	NA	NA	2	36	-3.624490865	NA	NA	NA	NA	NA	NA
chr1	130260384	+	A	G	Dars	NA	NA	NA	NA	NA	NA	NA	NA	NA	NA	NA	NA	NA	NA	NA	NA	NA	NA	NA	NA	NA	NA	NA	NA	NA	NA	NA	NA	NA	NA	NA	NA	NA	NA	NA	NA	NA	NA	NA	NA	NA	NA	NA	NA
chr1	130260384	-	A	G	Dars	NA	NA	NA	NA	NA	NA	NA	NA	NA	NA	NA	NA	NA	NA	NA	NA	NA	NA	NA	NA	NA	NA	NA	NA	NA	NA	NA	NA	NA	NA	NA	NA	NA	NA	NA	NA	NA	NA	NA	NA	NA	NA	NA	NA
chr1	130260587	+	G	A	Dars	NA	NA	NA	NA	NA	NA	NA	NA	NA	NA	NA	NA	NA	NA	NA	NA	NA	NA	NA	NA	NA	NA	NA	NA	NA	NA	NA	NA	NA	NA	NA	NA	NA	NA	NA	4	24	2.321928095	0	ASE	NA	NA	NA	NA
chr1	130260587	-	G	A	Dars	NA	NA	NA	NA	NA	NA	NA	NA	NA	NA	NA	NA	NA	NA	NA	NA	NA	NA	NA	NA	NA	NA	NA	NA	NA	NA	NA	NA	NA	NA	4	21	2.137503524	NA	NA	1	24	3.64385619	NA	NA	NA	NA	NA	NA
chr1	132336390	+	G	A	Cd55	21	18	-0.211504105	0.653179191	SNP	6	18	1.440572591	NA	NA	0	35	5.169925001	NA	NA	0	28	4.857980995	NA	NA	NA	NA	NA	NA	NA	0	40	5.357552005	NA	NA	NA	NA	NA	NA	NA	NA	NA	NA	NA	NA	NA	NA	NA	NA
chr1	132336390	-	G	A	Cd55	18	17	-0.078002512	0.653179191	SNP	7	27	1.807354922	0	ASE	1	30	3.95419631	NA	NA	0	40	5.357552005	NA	NA	1	29	3.906890596	NA	NA	0	54	5.781359714	NA	NA	NA	NA	NA	NA	NA	NA	NA	NA	NA	NA	NA	NA	NA	NA
chr1	132336446	+	C	T	Cd55	15	16	-0.087462841	0.332369942	SNP	6	19	-1.514573173	NA	NA	0	43	-5.459431619	NA	NA	0	38	-5.285402219	NA	NA	0	26	-4.754887502	NA	NA	0	50	-5.672425342	NA	NA	NA	NA	NA	NA	NA	NA	NA	NA	NA	NA	NA	NA	NA	NA
chr1	132336446	-	C	T	Cd55	13	20	-0.584962501	0.332369942	SNP	10	22	-1.064130337	0	ASE	1	35	-4.169925001	NA	NA	0	35	-5.169925001	NA	NA	1	30	-3.95419631	NA	NA	0	51	-5.700439718	NA	NA	NA	NA	NA	NA	NA	NA	NA	NA	NA	NA	NA	NA	NA	NA
chr1	133435472	-	C	T	Fam72a	23	7	1.584962501	0	ASE	20	17	0.222392421	0.516320475	SNP	20	1	3.392317423	NA	NA	NA	NA	NA	NA	NA	NA	NA	NA	NA	NA	NA	NA	NA	NA	NA	NA	NA	NA	NA	NA	NA	NA	NA	NA	NA	NA	NA	NA	NA
chr1	133745130	-	G	A	Slc41a1	NA	NA	NA	NA	NA	NA	NA	NA	NA	NA	NA	NA	NA	NA	NA	NA	NA	NA	NA	NA	NA	NA	NA	NA	NA	NA	NA	NA	NA	NA	NA	NA	NA	NA	NA	NA	NA	NA	NA	NA	NA	NA	NA	NA
chr1	133878281	+	C	T	Slc45a3	NA	NA	NA	NA	NA	NA	NA	NA	NA	NA	NA	NA	NA	NA	NA	NA	NA	NA	NA	NA	NA	NA	NA	NA	NA	NA	NA	NA	NA	NA	NA	NA	NA	NA	NA	NA	NA	NA	NA	NA	NA	NA	NA	NA
chr1	133878281	-	C	T	Slc45a3	NA	NA	NA	NA	NA	NA	NA	NA	NA	NA	NA	NA	NA	NA	NA	NA	NA	NA	NA	NA	NA	NA	NA	NA	NA	NA	NA	NA	NA	NA	NA	NA	NA	NA	NA	NA	NA	NA	NA	NA	NA	NA	NA	NA
chr1	133878516	+	A	T	Slc45a3	19	18	0.074000581	0.800578035	SNP	26	19	0.432959407	0.002967359	ASE	39	1	4.321928095	NA	NA	NA	NA	NA	NA	NA	NA	NA	NA	NA	NA	43	3	3.459431619	NA	NA	NA	NA	NA	NA	NA	NA	NA	NA	NA	NA	NA	NA	NA	NA
chr1	133878516	-	A	T	Slc45a3	20	19	0.070389328	0.800578035	SNP	25	8	1.530514717	0.002967359	ASE	42	1	4.426264755	NA	NA	38	3	3.285402219	0	ASE	NA	NA	NA	NA	NA	43	2	3.874469118	NA	NA	NA	NA	NA	NA	NA	NA	NA	NA	NA	NA	NA	NA	NA	NA
chr1	134252959	+	C	T	Tmcc2	26	32	-0.289506617	0.265895954	SNP	33	35	-0.08246216	0.973293769	SNP	0	54	-5.781359714	NA	NA	1	44	-4.491853096	NA	NA	0	46	-5.554588852	NA	NA	0	45	-5.523561956	NA	NA	NA	NA	NA	NA	NA	NA	NA	NA	NA	NA	NA	NA	NA	NA
chr1	134252959	-	C	T	Tmcc2	11	18	-0.662965013	0.265895954	SNP	17	15	0.169925001	0.973293769	SNP	0	28	-4.857980995	NA	NA	3	26	-2.754887502	0	ASE	NA	NA	NA	NA	NA	NA	NA	NA	NA	NA	NA	NA	NA	NA	NA	NA	NA	NA	NA	NA	NA	NA	NA	NA
chr1	135278890	+	G	A	Sox13	NA	NA	NA	NA	NA	NA	NA	NA	NA	NA	NA	NA	NA	NA	NA	NA	NA	NA	NA	NA	NA	NA	NA	NA	NA	NA	NA	NA	NA	NA	NA	NA	NA	NA	NA	4	24	2.321928095	0	ASE	NA	NA	NA	NA
chr1	135500563	+	T	C	Snrpe	187	1	-6.554588852	NA	NA	199	4	-5.321928095	NA	NA	104	5	-4.129283017	NA	NA	113	10	-3.373458396	0	ASE	106	6	-3.934112064	NA	NA	166	13	-3.57634937	0	ASE	65	2	-4.459431619	NA	NA	63	12	-2.299560282	0	ASE	65	1	-5.044394119	NA
chr1	135500563	-	T	C	Snrpe	NA	NA	NA	NA	NA	138	0	-7.118941073	NA	NA	NA	NA	NA	NA	NA	52	6	-2.920565533	0	ASE	63	5	-3.415037499	0	ASE	102	6	-3.879145605	NA	NA	NA	NA	NA	NA	NA	NA	NA	NA	NA	NA	47	1	-4.584962501	NA
chr1	136386728	+	G	A	Klhl12	1	26	3.754887502	NA	NA	NA	NA	NA	NA	NA	NA	NA	NA	NA	NA	0	27	4.807354922	NA	NA	NA	NA	NA	NA	NA	0	39	5.321928095	NA	NA	NA	NA	NA	NA	NA	NA	NA	NA	NA	NA	NA	NA	NA	NA
chr1	136386728	-	G	A	Klhl12	1	30	3.95419631	NA	NA	NA	NA	NA	NA	NA	NA	NA	NA	NA	NA	1	30	3.95419631	NA	NA	NA	NA	NA	NA	NA	0	33	5.087462841	NA	NA	NA	NA	NA	NA	NA	NA	NA	NA	NA	NA	NA	NA	NA	NA
chr1	136386760	+	C	A	Klhl12	6	20	1.584962501	0	ASE	NA	NA	NA	NA	NA	NA	NA	NA	NA	NA	0	32	5.044394119	NA	NA	NA	NA	NA	NA	NA	0	69	6.129283017	NA	NA	NA	NA	NA	NA	NA	3	24	2.64385619	0	ASE	NA	NA	NA	NA
chr1	136387124	+	T	C	Klhl12	2	39	3.736965594	NA	NA	6	26	1.94753258	0	ASE	0	62	5.977279923	NA	NA	0	44	5.491853096	NA	NA	0	27	4.807354922	NA	NA	0	74	6.22881869	NA	NA	NA	NA	NA	NA	NA	2	35	3.584962501	NA	NA	NA	NA	NA	NA
chr1	136387124	-	T	C	Klhl12	2	25	3.115477217	0	ASE	4	22	2.201633861	0	ASE	0	39	5.321928095	NA	NA	0	35	5.169925001	NA	NA	1	27	3.807354922	NA	NA	0	63	6	NA	NA	NA	NA	NA	NA	NA	4	30	2.632268215	0	ASE	NA	NA	NA	NA
chr1	136387260	+	C	T	Klhl12	NA	NA	NA	NA	NA	4	27	-2.485426827	0	ASE	0	33	-5.087462841	NA	NA	0	24	-4.64385619	NA	NA	NA	NA	NA	NA	NA	0	45	-5.523561956	NA	NA	NA	NA	NA	NA	NA	1	28	-3.857980995	NA	NA	NA	NA	NA	NA
chr1	136387260	-	C	T	Klhl12	NA	NA	NA	NA	NA	5	31	-2.415037499	0	ASE	NA	NA	NA	NA	NA	0	26	-4.754887502	NA	NA	0	24	-4.64385619	NA	NA	0	53	-5.754887502	NA	NA	NA	NA	NA	NA	NA	2	36	-3.624490865	NA	NA	NA	NA	NA	NA
chr1	136403892	-	G	A	Rabif	NA	NA	NA	NA	NA	8	16	0.91753784	NA	NA	1	24	3.64385619	NA	NA	0	26	4.754887502	NA	NA	NA	NA	NA	NA	NA	0	38	5.285402219	NA	NA	NA	NA	NA	NA	NA	1	52	4.727920455	NA	NA	NA	NA	NA	NA
chr1	136404308	+	A	G	Rabif	NA	NA	NA	NA	NA	NA	NA	NA	NA	NA	NA	NA	NA	NA	NA	NA	NA	NA	NA	NA	NA	NA	NA	NA	NA	NA	NA	NA	NA	NA	NA	NA	NA	NA	NA	25	21	0.2410081	0.430327869	SNP	NA	NA	NA	NA
chr1	136404308	-	A	G	Rabif	22	3	2.523561956	NA	NA	NA	NA	NA	NA	NA	17	11	0.584962501	0.141263941	SNP	22	16	0.436099115	0.220779221	SNP	18	19	-0.074000581	0.805555556	SNP	11	20	-0.807354922	0.048295455	SNP	NA	NA	NA	NA	NA	41	32	0.347923303	0.430327869	SNP	NA	NA	NA	NA
chr1	136528588	+	G	A	Kdm5b	NA	NA	NA	NA	NA	NA	NA	NA	NA	NA	NA	NA	NA	NA	NA	NA	NA	NA	NA	NA	NA	NA	NA	NA	NA	NA	NA	NA	NA	NA	NA	NA	NA	NA	NA	NA	NA	NA	NA	NA	NA	NA	NA	NA
chr1	136528588	-	G	A	Kdm5b	NA	NA	NA	NA	NA	NA	NA	NA	NA	NA	NA	NA	NA	NA	NA	NA	NA	NA	NA	NA	NA	NA	NA	NA	NA	NA	NA	NA	NA	NA	NA	NA	NA	NA	NA	NA	NA	NA	NA	NA	NA	NA	NA	NA
chr1	136859355	+	C	T	Ube2t	NA	NA	NA	NA	NA	NA	NA	NA	NA	NA	NA	NA	NA	NA	NA	NA	NA	NA	NA	NA	NA	NA	NA	NA	NA	NA	NA	NA	NA	NA	NA	NA	NA	NA	NA	NA	NA	NA	NA	NA	NA	NA	NA	NA
chr1	136859361	+	C	T	Ube2t	NA	NA	NA	NA	NA	NA	NA	NA	NA	NA	NA	NA	NA	NA	NA	NA	NA	NA	NA	NA	NA	NA	NA	NA	NA	NA	NA	NA	NA	NA	NA	NA	NA	NA	NA	NA	NA	NA	NA	NA	NA	NA	NA	NA
chr1	136864426	+	G	A	Ube2t	NA	NA	NA	NA	NA	NA	NA	NA	NA	NA	NA	NA	NA	NA	NA	NA	NA	NA	NA	NA	NA	NA	NA	NA	NA	NA	NA	NA	NA	NA	NA	NA	NA	NA	NA	1	37	4.247927513	NA	NA	NA	NA	NA	NA
chr1	136864426	-	G	A	Ube2t	NA	NA	NA	NA	NA	NA	NA	NA	NA	NA	NA	NA	NA	NA	NA	NA	NA	NA	NA	NA	NA	NA	NA	NA	NA	NA	NA	NA	NA	NA	NA	NA	NA	NA	NA	1	32	4.044394119	NA	NA	NA	NA	NA	NA
chr1	136865834	-	T	C	Ube2t	NA	NA	NA	NA	NA	NA	NA	NA	NA	NA	NA	NA	NA	NA	NA	NA	NA	NA	NA	NA	NA	NA	NA	NA	NA	NA	NA	NA	NA	NA	NA	NA	NA	NA	NA	NA	NA	NA	NA	NA	NA	NA	NA	NA
chr1	136867860	+	A	G	Ube2t	7	14	-0.906890596	NA	NA	NA	NA	NA	NA	NA	NA	NA	NA	NA	NA	NA	NA	NA	NA	NA	NA	NA	NA	NA	NA	0	23	-4.584962501	NA	NA	NA	NA	NA	NA	NA	1	25	-3.700439718	NA	NA	NA	NA	NA	NA
chr1	136867860	-	A	G	Ube2t	NA	NA	NA	NA	NA	10	22	-1.064130337	0	ASE	NA	NA	NA	NA	NA	NA	NA	NA	NA	NA	NA	NA	NA	NA	NA	0	25	-4.700439718	NA	NA	NA	NA	NA	NA	NA	0	39	-5.321928095	NA	NA	NA	NA	NA	NA
chr1	136867917	+	C	T	Ube2t	8	24	-1.473931188	0	ASE	12	27	-1.106915204	0	ASE	NA	NA	NA	NA	NA	NA	NA	NA	NA	NA	NA	NA	NA	NA	NA	NA	NA	NA	NA	NA	NA	NA	NA	NA	NA	1	28	-3.857980995	NA	NA	NA	NA	NA	NA
chr1	136867917	-	C	T	Ube2t	NA	NA	NA	NA	NA	NA	NA	NA	NA	NA	NA	NA	NA	NA	NA	NA	NA	NA	NA	NA	NA	NA	NA	NA	NA	NA	NA	NA	NA	NA	NA	NA	NA	NA	NA	NA	NA	NA	NA	NA	NA	NA	NA	NA
chr1	136868540	+	A	G	Ube2t	9	21	-1.137503524	0.072254335	SNP	7	37	-2.247927513	0	ASE	NA	NA	NA	NA	NA	0	29	-4.906890596	NA	NA	NA	NA	NA	NA	NA	1	37	-4.247927513	NA	NA	2	23	-3	NA	NA	3	31	-3	0	ASE	NA	NA	NA	NA
chr1	136868540	-	A	G	Ube2t	12	14	-0.206450877	0.072254335	SNP	8	23	-1.415037499	0	ASE	NA	NA	NA	NA	NA	NA	NA	NA	NA	NA	NA	NA	NA	NA	NA	NA	NA	NA	NA	NA	NA	NA	NA	NA	NA	0	38	-5.285402219	NA	NA	NA	NA	NA	NA
chr1	136868543	+	A	G	Ube2t	8	19	-1.152003093	0.060693642	SNP	7	39	-2.321928095	0	ASE	NA	NA	NA	NA	NA	0	29	-4.906890596	NA	NA	0	27	-4.807354922	NA	NA	1	36	-4.209453366	NA	NA	2	23	-3	NA	NA	4	29	-2.584962501	0	ASE	NA	NA	NA	NA
chr1	136868543	-	A	G	Ube2t	12	16	-0.387023123	0.060693642	SNP	6	23	-1.777607579	0	ASE	NA	NA	NA	NA	NA	NA	NA	NA	NA	NA	NA	NA	NA	NA	NA	NA	NA	NA	NA	NA	NA	NA	NA	NA	NA	0	40	-5.357552005	NA	NA	NA	NA	NA	NA
chr1	136868744	+	C	T	Ube2t	16	19	-0.234465254	0.5	SNP	11	50	-2.087462841	0	ASE	NA	NA	NA	NA	NA	0	28	-4.857980995	NA	NA	1	25	-3.700439718	NA	NA	0	60	-5.930737338	NA	NA	NA	NA	NA	NA	NA	1	59	-4.906890596	NA	NA	NA	NA	NA	NA
chr1	136868744	-	C	T	Ube2t	NA	NA	NA	NA	NA	6	26	-1.94753258	0	ASE	NA	NA	NA	NA	NA	NA	NA	NA	NA	NA	NA	NA	NA	NA	NA	2	29	-3.321928095	NA	NA	NA	NA	NA	NA	NA	1	30	-3.95419631	NA	NA	NA	NA	NA	NA
chr1	137159320	+	G	A	Rnpep	NA	NA	NA	NA	NA	NA	NA	NA	NA	NA	NA	NA	NA	NA	NA	NA	NA	NA	NA	NA	NA	NA	NA	NA	NA	NA	NA	NA	NA	NA	NA	NA	NA	NA	NA	NA	NA	NA	NA	NA	NA	NA	NA	NA
chr1	137159320	-	G	A	Rnpep	NA	NA	NA	NA	NA	NA	NA	NA	NA	NA	NA	NA	NA	NA	NA	NA	NA	NA	NA	NA	NA	NA	NA	NA	NA	NA	NA	NA	NA	NA	NA	NA	NA	NA	NA	NA	NA	NA	NA	NA	NA	NA	NA	NA
chr1	137159334	-	C	T	Rnpep	NA	NA	NA	NA	NA	NA	NA	NA	NA	NA	NA	NA	NA	NA	NA	NA	NA	NA	NA	NA	NA	NA	NA	NA	NA	NA	NA	NA	NA	NA	NA	NA	NA	NA	NA	NA	NA	NA	NA	NA	NA	NA	NA	NA
chr1	137159492	+	G	A	Rnpep	NA	NA	NA	NA	NA	NA	NA	NA	NA	NA	NA	NA	NA	NA	NA	NA	NA	NA	NA	NA	NA	NA	NA	NA	NA	NA	NA	NA	NA	NA	NA	NA	NA	NA	NA	6	33	2.280107919	0	ASE	NA	NA	NA	NA
chr1	137159492	-	G	A	Rnpep	NA	NA	NA	NA	NA	NA	NA	NA	NA	NA	NA	NA	NA	NA	NA	NA	NA	NA	NA	NA	NA	NA	NA	NA	NA	NA	NA	NA	NA	NA	NA	NA	NA	NA	NA	NA	NA	NA	NA	NA	NA	NA	NA	NA
chr1	137161784	+	A	G	Rnpep	NA	NA	NA	NA	NA	NA	NA	NA	NA	NA	NA	NA	NA	NA	NA	NA	NA	NA	NA	NA	NA	NA	NA	NA	NA	NA	NA	NA	NA	NA	NA	NA	NA	NA	NA	NA	NA	NA	NA	NA	NA	NA	NA	NA
chr1	137161784	-	A	G	Rnpep	NA	NA	NA	NA	NA	NA	NA	NA	NA	NA	NA	NA	NA	NA	NA	NA	NA	NA	NA	NA	NA	NA	NA	NA	NA	NA	NA	NA	NA	NA	NA	NA	NA	NA	NA	NA	NA	NA	NA	NA	NA	NA	NA	NA
chr1	137197907	+	A	G		NA	NA	NA	NA	NA	NA	NA	NA	NA	NA	NA	NA	NA	NA	NA	NA	NA	NA	NA	NA	NA	NA	NA	NA	NA	NA	NA	NA	NA	NA	NA	NA	NA	NA	NA	0	29	-4.906890596	NA	NA	NA	NA	NA	NA
chr1	137197916	+	G	A		NA	NA	NA	NA	NA	NA	NA	NA	NA	NA	NA	NA	NA	NA	NA	NA	NA	NA	NA	NA	NA	NA	NA	NA	NA	NA	NA	NA	NA	NA	NA	NA	NA	NA	NA	1	28	3.857980995	NA	NA	NA	NA	NA	NA
chr1	137197916	-	G	A		NA	NA	NA	NA	NA	NA	NA	NA	NA	NA	NA	NA	NA	NA	NA	NA	NA	NA	NA	NA	NA	NA	NA	NA	NA	NA	NA	NA	NA	NA	NA	NA	NA	NA	NA	NA	NA	NA	NA	NA	NA	NA	NA	NA
chr1	137198396	+	T	C	Timm17a	10	14	0.447458977	NA	NA	7	21	1.459431619	0	ASE	NA	NA	NA	NA	NA	0	20	4.392317423	NA	NA	NA	NA	NA	NA	NA	0	23	4.584962501	NA	NA	48	187	1.939879008	0	ASE	36	415	3.490986353	0	ASE	38	112	1.534776744	0
chr1	137198396	-	T	C	Timm17a	NA	NA	NA	NA	NA	NA	NA	NA	NA	NA	NA	NA	NA	NA	NA	0	24	4.64385619	NA	NA	NA	NA	NA	NA	NA	1	42	4.426264755	NA	NA	57	203	1.814444347	0	ASE	39	497	3.638073837	0	ASE	32	133	2.021695071	0
chr1	137279078	-	T	C	Ipo9	NA	NA	NA	NA	NA	NA	NA	NA	NA	NA	NA	NA	NA	NA	NA	NA	NA	NA	NA	NA	NA	NA	NA	NA	NA	NA	NA	NA	NA	NA	NA	NA	NA	NA	NA	7	20	1.392317423	0	ASE	NA	NA	NA	NA
chr1	137281095	+	T	C	Ipo9	NA	NA	NA	NA	NA	NA	NA	NA	NA	NA	NA	NA	NA	NA	NA	NA	NA	NA	NA	NA	NA	NA	NA	NA	NA	0	30	4.95419631	NA	NA	NA	NA	NA	NA	NA	3	23	2.584962501	0	ASE	NA	NA	NA	NA
chr1	137281143	-	A	T	Ipo9	NA	NA	NA	NA	NA	NA	NA	NA	NA	NA	NA	NA	NA	NA	NA	NA	NA	NA	NA	NA	NA	NA	NA	NA	NA	NA	NA	NA	NA	NA	NA	NA	NA	NA	NA	NA	NA	NA	NA	NA	NA	NA	NA	NA
chr1	137648474	-	A	G	Csrp1	2	27	-3.222392421	0	ASE	NA	NA	NA	NA	NA	0	26	-4.754887502	NA	NA	NA	NA	NA	NA	NA	NA	NA	NA	NA	NA	NA	NA	NA	NA	NA	NA	NA	NA	NA	NA	NA	NA	NA	NA	NA	NA	NA	NA	NA
chr1	138426109	-	A	G	Kif14	4	34	-2.807354922	0	ASE	7	22	-1.523561956	0	ASE	0	33	-5.087462841	NA	NA	0	37	-5.247927513	NA	NA	0	47	-5.584962501	NA	NA	0	64	-6.022367813	NA	NA	NA	NA	NA	NA	NA	NA	NA	NA	NA	NA	NA	NA	NA	NA
chr1	138739525	+	C	T		NA	NA	NA	NA	NA	NA	NA	NA	NA	NA	NA	NA	NA	NA	NA	NA	NA	NA	NA	NA	NA	NA	NA	NA	NA	NA	NA	NA	NA	NA	NA	NA	NA	NA	NA	3	26	-2.754887502	0	ASE	NA	NA	NA	NA
chr1	138739525	-	C	T		NA	NA	NA	NA	NA	NA	NA	NA	NA	NA	NA	NA	NA	NA	NA	NA	NA	NA	NA	NA	NA	NA	NA	NA	NA	NA	NA	NA	NA	NA	NA	NA	NA	NA	NA	NA	NA	NA	NA	NA	NA	NA	NA	NA
chr1	138742067	+	A	G	Nr5a2	NA	NA	NA	NA	NA	NA	NA	NA	NA	NA	NA	NA	NA	NA	NA	NA	NA	NA	NA	NA	NA	NA	NA	NA	NA	NA	NA	NA	NA	NA	NA	NA	NA	NA	NA	0	33	-5.087462841	NA	NA	NA	NA	NA	NA
chr1	138742067	-	A	G	Nr5a2	NA	NA	NA	NA	NA	NA	NA	NA	NA	NA	NA	NA	NA	NA	NA	NA	NA	NA	NA	NA	NA	NA	NA	NA	NA	NA	NA	NA	NA	NA	0	33	-5.087462841	NA	NA	2	96	-5.014950341	NA	NA	NA	NA	NA	NA
chr1	145592260	+	C	A	Glrx2	NA	NA	NA	NA	NA	NA	NA	NA	NA	NA	NA	NA	NA	NA	NA	NA	NA	NA	NA	NA	NA	NA	NA	NA	NA	NA	NA	NA	NA	NA	26	12	-1.054447784	0.845303867	SNP	35	27	-0.362570079	0.56352459	SNP	NA	NA	NA	NA
chr1	145592260	-	C	A	Glrx2	NA	NA	NA	NA	NA	NA	NA	NA	NA	NA	NA	NA	NA	NA	NA	NA	NA	NA	NA	NA	NA	NA	NA	NA	NA	NA	NA	NA	NA	NA	12	24	0.943416472	0.845303867	SNP	19	36	0.887525271	0.56352459	SNP	NA	NA	NA	NA
chr1	145847972	+	C	T	Rgs2	0	36	-5.209453366	NA	NA	0	62	-5.977279923	NA	NA	0	26	-4.754887502	NA	NA	NA	NA	NA	NA	NA	1	27	-3.807354922	NA	NA	0	54	-5.781359714	NA	NA	NA	NA	NA	NA	NA	NA	NA	NA	NA	NA	NA	NA	NA	NA
chr1	153210662	+	C	T	Ivns1abp	NA	NA	NA	NA	NA	NA	NA	NA	NA	NA	NA	NA	NA	NA	NA	NA	NA	NA	NA	NA	NA	NA	NA	NA	NA	NA	NA	NA	NA	NA	17	18	-0.078002512	0.76519337	SNP	46	21	1.095157233	0.139344262	SNP	NA	NA	NA	NA
chr1	153210662	-	C	T	Ivns1abp	NA	NA	NA	NA	NA	NA	NA	NA	NA	NA	NA	NA	NA	NA	NA	NA	NA	NA	NA	NA	NA	NA	NA	NA	NA	NA	NA	NA	NA	NA	22	18	0.275634443	0.76519337	SNP	40	34	0.228268988	0.139344262	SNP	30	3	2.95419631	0
chr1	153210843	+	C	G	Ivns1abp	NA	NA	NA	NA	NA	NA	NA	NA	NA	NA	NA	NA	NA	NA	NA	NA	NA	NA	NA	NA	NA	NA	NA	NA	NA	NA	NA	NA	NA	NA	NA	NA	NA	NA	NA	63	31	1	0.18442623	SNP	25	5	2.115477217	0
chr1	153210843	-	C	G	Ivns1abp	NA	NA	NA	NA	NA	NA	NA	NA	NA	NA	NA	NA	NA	NA	NA	NA	NA	NA	NA	NA	NA	NA	NA	NA	NA	NA	NA	NA	NA	NA	28	19	0.5360529	0.198895028	SNP	42	40	0.06871275	0.18442623	SNP	NA	NA	NA	NA
chr1	153210875	+	A	G	Ivns1abp	NA	NA	NA	NA	NA	NA	NA	NA	NA	NA	NA	NA	NA	NA	NA	NA	NA	NA	NA	NA	NA	NA	NA	NA	NA	NA	NA	NA	NA	NA	28	18	0.610053482	0.063535912	SNP	50	35	0.502500341	0.346311475	SNP	22	4	2.201633861	0
chr1	153210875	-	A	G	Ivns1abp	NA	NA	NA	NA	NA	NA	NA	NA	NA	NA	NA	NA	NA	NA	NA	NA	NA	NA	NA	NA	NA	NA	NA	NA	NA	NA	NA	NA	NA	NA	28	13	1.050626073	0.063535912	SNP	56	47	0.247927513	0.346311475	SNP	NA	NA	NA	NA
chr1	153211168	+	C	G	Ivns1abp	NA	NA	NA	NA	NA	NA	NA	NA	NA	NA	NA	NA	NA	NA	NA	NA	NA	NA	NA	NA	NA	NA	NA	NA	NA	NA	NA	NA	NA	NA	1	57	-4.857980995	NA	NA	1	96	-5.599912842	NA	NA	1	28	-3.857980995	NA
chr1	153211424	+	C	A	Ivns1abp	NA	NA	NA	NA	NA	NA	NA	NA	NA	NA	NA	NA	NA	NA	NA	NA	NA	NA	NA	NA	NA	NA	NA	NA	NA	NA	NA	NA	NA	NA	NA	NA	NA	NA	NA	8	33	1.91753784	0.028688525	SNP	NA	NA	NA	NA
chr1	153211424	-	C	A	Ivns1abp	NA	NA	NA	NA	NA	NA	NA	NA	NA	NA	NA	NA	NA	NA	NA	NA	NA	NA	NA	NA	NA	NA	NA	NA	NA	NA	NA	NA	NA	NA	NA	NA	NA	NA	NA	25	30	0.253756592	0.028688525	SNP	NA	NA	NA	NA
chr1	153215554	+	C	A	1200016B10Rik	NA	NA	NA	NA	NA	NA	NA	NA	NA	NA	NA	NA	NA	NA	NA	NA	NA	NA	NA	NA	NA	NA	NA	NA	NA	NA	NA	NA	NA	NA	NA	NA	NA	NA	NA	NA	NA	NA	NA	NA	NA	NA	NA	NA
chr1	153215554	-	C	A	1200016B10Rik	NA	NA	NA	NA	NA	9	10	0.137503524	NA	NA	NA	NA	NA	NA	NA	NA	NA	NA	NA	NA	NA	NA	NA	NA	NA	NA	NA	NA	NA	NA	NA	NA	NA	NA	NA	NA	NA	NA	NA	NA	NA	NA	NA	NA
chr1	153215632	+	C	T	1200016B10Rik	31	12	1.299560282	0	ASE	24	12	0.943416472	0	ASE	NA	NA	NA	NA	NA	NA	NA	NA	NA	NA	34	2	3.544320516	NA	NA	NA	NA	NA	NA	NA	NA	NA	NA	NA	NA	16	16	0	0.81352459	SNP	NA	NA	NA	NA
chr1	153215632	-	C	T	1200016B10Rik	NA	NA	NA	NA	NA	NA	NA	NA	NA	NA	NA	NA	NA	NA	NA	NA	NA	NA	NA	NA	NA	NA	NA	NA	NA	NA	NA	NA	NA	NA	NA	NA	NA	NA	NA	13	15	-0.192645078	0.81352459	SNP	NA	NA	NA	NA
chr1	153226575	+	T	C	1200016B10Rik	35	9	-1.847996907	0	ASE	NA	NA	NA	NA	NA	NA	NA	NA	NA	NA	40	1	-4.357552005	NA	NA	30	1	-3.95419631	NA	NA	NA	NA	NA	NA	NA	NA	NA	NA	NA	NA	9	23	1.263034406	0.084016393	SNP	NA	NA	NA	NA
chr1	153226575	-	T	C	1200016B10Rik	28	1	-3.857980995	NA	NA	NA	NA	NA	NA	NA	NA	NA	NA	NA	NA	33	1	-4.087462841	NA	NA	24	2	-3.058893689	0	ASE	28	1	-3.857980995	NA	NA	NA	NA	NA	NA	NA	14	16	0.180572246	0.084016393	SNP	NA	NA	NA	NA
chr1	153317683	+	G	A	Rnf2	39	22	-0.798366139	0.072254335	SNP	42	31	-0.426264755	0.795252226	SNP	47	1	-4.584962501	NA	NA	NA	NA	NA	NA	NA	NA	NA	NA	NA	NA	63	5	-3.415037499	0	ASE	18	13	-0.440572591	0.041436464	SNP	28	22	-0.334419039	0.381147541	SNP	NA	NA	NA	NA
chr1	153317683	-	G	A	Rnf2	28	18	-0.610053482	0.072254335	SNP	29	36	0.30256277	0.795252226	SNP	NA	NA	NA	NA	NA	NA	NA	NA	NA	NA	NA	NA	NA	NA	NA	NA	NA	NA	NA	NA	30	12	-1.253756592	0.041436464	SNP	23	18	-0.337034987	0.381147541	SNP	NA	NA	NA	NA
chr1	154684333	+	G	A	Smg7	NA	NA	NA	NA	NA	NA	NA	NA	NA	NA	NA	NA	NA	NA	NA	NA	NA	NA	NA	NA	NA	NA	NA	NA	NA	NA	NA	NA	NA	NA	2	31	3.415037499	NA	NA	5	105	4.142957954	NA	NA	NA	NA	NA	NA
chr1	154684333	-	G	A	Smg7	NA	NA	NA	NA	NA	NA	NA	NA	NA	NA	NA	NA	NA	NA	NA	NA	NA	NA	NA	NA	NA	NA	NA	NA	NA	NA	NA	NA	NA	NA	6	42	2.618909833	0	ASE	5	115	4.273018494	NA	NA	NA	NA	NA	NA
chr1	155065655	+	T	C		3	41	3.392317423	0	ASE	0	38	5.285402219	NA	NA	27	1	-3.807354922	NA	NA	58	1	-4.882643049	NA	NA	24	1	-3.64385619	NA	NA	47	2	-4	NA	NA	NA	NA	NA	NA	NA	NA	NA	NA	NA	NA	NA	NA	NA	NA
chr1	155065795	+	C	T		4	37	-2.925999419	0	ASE	2	62	-4.392317423	NA	NA	NA	NA	NA	NA	NA	82	4	4.053111336	NA	NA	54	1	4.781359714	NA	NA	100	2	5.073248982	NA	NA	NA	NA	NA	NA	NA	NA	NA	NA	NA	NA	NA	NA	NA	NA
chr1	155065795	-	C	T		6	58	-3.075288127	0	ASE	4	62	-3.655351829	NA	NA	81	1	5.357552005	NA	NA	70	1	5.14974712	NA	NA	NA	NA	NA	NA	NA	113	5	4.247927513	NA	NA	NA	NA	NA	NA	NA	NA	NA	NA	NA	NA	NA	NA	NA	NA
chr1	155066332	+	G	A	Lamc1	NA	NA	NA	NA	NA	NA	NA	NA	NA	NA	NA	NA	NA	NA	NA	NA	NA	NA	NA	NA	NA	NA	NA	NA	NA	NA	NA	NA	NA	NA	NA	NA	NA	NA	NA	NA	NA	NA	NA	NA	NA	NA	NA	NA
chr1	155066332	-	G	A	Lamc1	NA	NA	NA	NA	NA	NA	NA	NA	NA	NA	NA	NA	NA	NA	NA	NA	NA	NA	NA	NA	NA	NA	NA	NA	NA	NA	NA	NA	NA	NA	NA	NA	NA	NA	NA	NA	NA	NA	NA	NA	NA	NA	NA	NA
chr1	155066375	+	T	C	Lamc1	NA	NA	NA	NA	NA	NA	NA	NA	NA	NA	NA	NA	NA	NA	NA	NA	NA	NA	NA	NA	NA	NA	NA	NA	NA	NA	NA	NA	NA	NA	NA	NA	NA	NA	NA	NA	NA	NA	NA	NA	NA	NA	NA	NA
chr1	155066375	-	T	C	Lamc1	NA	NA	NA	NA	NA	NA	NA	NA	NA	NA	NA	NA	NA	NA	NA	NA	NA	NA	NA	NA	NA	NA	NA	NA	NA	NA	NA	NA	NA	NA	NA	NA	NA	NA	NA	NA	NA	NA	NA	NA	NA	NA	NA	NA
chr1	155066519	+	A	G	Lamc1	NA	NA	NA	NA	NA	NA	NA	NA	NA	NA	NA	NA	NA	NA	NA	NA	NA	NA	NA	NA	NA	NA	NA	NA	NA	NA	NA	NA	NA	NA	NA	NA	NA	NA	NA	NA	NA	NA	NA	NA	NA	NA	NA	NA
chr1	155066519	-	A	G	Lamc1	NA	NA	NA	NA	NA	NA	NA	NA	NA	NA	NA	NA	NA	NA	NA	NA	NA	NA	NA	NA	NA	NA	NA	NA	NA	NA	NA	NA	NA	NA	NA	NA	NA	NA	NA	NA	NA	NA	NA	NA	NA	NA	NA	NA
chr1	155066960	+	C	G	Lamc1	NA	NA	NA	NA	NA	NA	NA	NA	NA	NA	NA	NA	NA	NA	NA	NA	NA	NA	NA	NA	NA	NA	NA	NA	NA	NA	NA	NA	NA	NA	NA	NA	NA	NA	NA	NA	NA	NA	NA	NA	NA	NA	NA	NA
chr1	155067018	+	T	C	Lamc1	NA	NA	NA	NA	NA	NA	NA	NA	NA	NA	NA	NA	NA	NA	NA	NA	NA	NA	NA	NA	NA	NA	NA	NA	NA	NA	NA	NA	NA	NA	NA	NA	NA	NA	NA	NA	NA	NA	NA	NA	NA	NA	NA	NA
chr1	155350334	+	A	G	Npl	NA	NA	NA	NA	NA	NA	NA	NA	NA	NA	NA	NA	NA	NA	NA	NA	NA	NA	NA	NA	NA	NA	NA	NA	NA	NA	NA	NA	NA	NA	NA	NA	NA	NA	NA	209	2	6.129283017	NA	NA	NA	NA	NA	NA
chr1	155350334	-	A	G	Npl	NA	NA	NA	NA	NA	NA	NA	NA	NA	NA	NA	NA	NA	NA	NA	NA	NA	NA	NA	NA	NA	NA	NA	NA	NA	NA	NA	NA	NA	NA	153	2	5.68182404	NA	NA	283	1	7.14974712	NA	NA	98	1	5.62935662	NA
chr1	155359688	+	C	T	Npl	NA	NA	NA	NA	NA	NA	NA	NA	NA	NA	NA	NA	NA	NA	NA	NA	NA	NA	NA	NA	NA	NA	NA	NA	NA	NA	NA	NA	NA	NA	NA	NA	NA	NA	NA	NA	NA	NA	NA	NA	NA	NA	NA	NA
chr1	155359688	-	C	T	Npl	NA	NA	NA	NA	NA	NA	NA	NA	NA	NA	NA	NA	NA	NA	NA	NA	NA	NA	NA	NA	NA	NA	NA	NA	NA	NA	NA	NA	NA	NA	45	2	3.938599455	NA	NA	NA	NA	NA	NA	NA	NA	NA	NA	NA
chr1	155359718	+	T	C	Npl	NA	NA	NA	NA	NA	NA	NA	NA	NA	NA	NA	NA	NA	NA	NA	NA	NA	NA	NA	NA	NA	NA	NA	NA	NA	NA	NA	NA	NA	NA	NA	NA	NA	NA	NA	102	1	-5.686500527	NA	NA	NA	NA	NA	NA
chr1	155359718	-	T	C	Npl	NA	NA	NA	NA	NA	NA	NA	NA	NA	NA	NA	NA	NA	NA	NA	NA	NA	NA	NA	NA	NA	NA	NA	NA	NA	NA	NA	NA	NA	NA	80	2	-4.754887502	NA	NA	NA	NA	NA	NA	NA	34	2	-3.544320516	NA
chr1	155362410	-	G	A	Npl	NA	NA	NA	NA	NA	NA	NA	NA	NA	NA	NA	NA	NA	NA	NA	NA	NA	NA	NA	NA	NA	NA	NA	NA	NA	NA	NA	NA	NA	NA	NA	NA	NA	NA	NA	NA	NA	NA	NA	NA	NA	NA	NA	NA
chr1	157877364	+	A	C		NA	NA	NA	NA	NA	NA	NA	NA	NA	NA	NA	NA	NA	NA	NA	NA	NA	NA	NA	NA	NA	NA	NA	NA	NA	NA	NA	NA	NA	NA	NA	NA	NA	NA	NA	51	32	0.656045599	0.12295082	SNP	NA	NA	NA	NA
chr1	157877560	-	A	G	Tor1aip1	NA	NA	NA	NA	NA	NA	NA	NA	NA	NA	NA	NA	NA	NA	NA	NA	NA	NA	NA	NA	NA	NA	NA	NA	NA	NA	NA	NA	NA	NA	18	5	1.662965013	NA	NA	66	22	1.542527234	0	ASE	NA	NA	NA	NA
chr1	157915840	+	A	G	Tor1aip2	NA	NA	NA	NA	NA	NA	NA	NA	NA	NA	NA	NA	NA	NA	NA	NA	NA	NA	NA	NA	NA	NA	NA	NA	NA	NA	NA	NA	NA	NA	NA	NA	NA	NA	NA	NA	NA	NA	NA	NA	NA	NA	NA	NA
chr1	158575554	+	G	C	Abl2	NA	NA	NA	NA	NA	NA	NA	NA	NA	NA	NA	NA	NA	NA	NA	10	16	0.628031223	0.077922078	SNP	NA	NA	NA	NA	NA	NA	NA	NA	NA	NA	NA	NA	NA	NA	NA	NA	NA	NA	NA	NA	NA	NA	NA	NA
chr1	158576040	-	T	C	Abl2	15	11	-0.415037499	0.242774566	SNP	NA	NA	NA	NA	NA	NA	NA	NA	NA	NA	NA	NA	NA	NA	NA	NA	NA	NA	NA	NA	13	16	0.280107919	0.414772727	SNP	NA	NA	NA	NA	NA	NA	NA	NA	NA	NA	NA	NA	NA	NA
chr1	158576173	+	T	G	Abl2	12	12	0	NA	NA	18	19	0.074000581	0.804154303	SNP	NA	NA	NA	NA	NA	12	20	0.691877705	0.061688312	SNP	NA	NA	NA	NA	NA	9	15	0.678071905	NA	NA	NA	NA	NA	NA	NA	NA	NA	NA	NA	NA	NA	NA	NA	NA
chr1	158576436	+	T	C	Abl2	11	16	0.502500341	0.751445087	SNP	24	13	-0.836501268	0	ASE	15	10	-0.540568381	NA	NA	NA	NA	NA	NA	NA	NA	NA	NA	NA	NA	22	11	-0.938599455	0.056818182	SNP	NA	NA	NA	NA	NA	NA	NA	NA	NA	NA	NA	NA	NA	NA
chr1	158576436	-	T	C	Abl2	17	14	-0.263034406	0.751445087	SNP	25	9	-1.378511623	0	ASE	8	15	0.830074999	NA	NA	NA	NA	NA	NA	NA	NA	NA	NA	NA	NA	21	13	-0.652076697	0.056818182	SNP	NA	NA	NA	NA	NA	NA	NA	NA	NA	NA	NA	NA	NA	NA
chr1	158578789	+	G	A	Abl2	NA	NA	NA	NA	NA	NA	NA	NA	NA	NA	NA	NA	NA	NA	NA	NA	NA	NA	NA	NA	NA	NA	NA	NA	NA	NA	NA	NA	NA	NA	NA	NA	NA	NA	NA	25	2	-3.115477217	0	ASE	NA	NA	NA	NA
chr1	158579046	+	G	C	Abl2	16	12	-0.387023123	0.020231214	SNP	32	12	-1.343954401	0	ASE	32	17	-0.874469118	0.05204461	SNP	51	25	-1	0.00974026	ASE	36	11	-1.624490865	0	ASE	30	9	-1.632268215	0	ASE	NA	NA	NA	NA	NA	NA	NA	NA	NA	NA	NA	NA	NA	NA
chr1	158579046	-	G	C	Abl2	20	6	-1.584962501	0.020231214	SNP	NA	NA	NA	NA	NA	15	5	-1.415037499	NA	NA	NA	NA	NA	NA	NA	22	3	-2.523561956	NA	NA	33	4	-2.765534746	0	ASE	NA	NA	NA	NA	NA	NA	NA	NA	NA	NA	NA	NA	NA	NA
chr1	158579246	+	G	A	Abl2	50	53	0.08246216	0.303468208	SNP	75	37	-1	0	ASE	51	53	0.054447784	0.223048327	SNP	54	51	-0.080919995	0.730519481	SNP	43	19	-1.137503524	0	ASE	71	49	-0.526068812	0.329545455	SNP	NA	NA	NA	NA	NA	7	21	1.459431619	0	ASE	NA	NA	NA	NA
chr1	158579246	-	G	A	Abl2	49	23	-1.058893689	0.303468208	SNP	52	25	-1.027480736	0	ASE	59	26	-1.152003093	0.223048327	SNP	36	48	0.405256478	0.730519481	SNP	35	16	-1.08246216	0	ASE	46	42	-0.128324097	0.329545455	SNP	NA	NA	NA	NA	NA	NA	NA	NA	NA	NA	NA	NA	NA	NA
chr1	158579282	+	T	C	Abl2	34	35	0.040641984	0.592485549	SNP	99	30	-1.689659879	0	ASE	64	61	-0.068171503	0.345724907	SNP	50	41	-0.280107919	0.220779221	SNP	49	19	-1.321928095	0	ASE	88	47	-0.89077093	0.071022727	SNP	NA	NA	NA	NA	NA	8	20	1.222392421	0	ASE	NA	NA	NA	NA
chr1	158579282	-	T	C	Abl2	56	44	-0.341036918	0.592485549	SNP	71	39	-0.847996907	0	ASE	77	49	-0.641546029	0.345724907	SNP	88	59	-0.568842835	0.220779221	SNP	42	23	-0.841302254	0	ASE	83	52	-0.664396968	0.071022727	SNP	13	15	0.192645078	0.599447514	SNP	7	25	1.700439718	0	ASE	NA	NA	NA	NA
chr1	158579285	+	C	G	Abl2	33	35	-0.08246216	0.965317919	SNP	101	29	1.765534746	0	ASE	68	53	0.353636955	0.200743494	SNP	52	39	0.40599236	0.204545455	SNP	52	18	1.479992941	0	ASE	83	49	0.748461233	0.230113636	SNP	NA	NA	NA	NA	NA	8	20	-1.222392421	0	ASE	NA	NA	NA	NA
chr1	158579285	-	C	G	Abl2	46	45	0.031026896	0.965317919	SNP	62	41	0.584962501	0	ASE	81	50	0.685126663	0.200743494	SNP	87	60	0.528694281	0.204545455	SNP	44	24	0.847996907	0	ASE	67	59	0.180572246	0.230113636	SNP	14	15	-0.093109404	0.803867403	SNP	6	21	-1.652076697	0	ASE	NA	NA	NA	NA
chr1	158608740	+	A	G	Fam20b	NA	NA	NA	NA	NA	NA	NA	NA	NA	NA	NA	NA	NA	NA	NA	NA	NA	NA	NA	NA	NA	NA	NA	NA	NA	NA	NA	NA	NA	NA	NA	NA	NA	NA	NA	16	10	0.628031223	0.12295082	SNP	NA	NA	NA	NA
chr1	158738501	+	T	C	Ralgps2	NA	NA	NA	NA	NA	NA	NA	NA	NA	NA	NA	NA	NA	NA	NA	NA	NA	NA	NA	NA	NA	NA	NA	NA	NA	NA	NA	NA	NA	NA	NA	NA	NA	NA	NA	NA	NA	NA	NA	NA	NA	NA	NA	NA
chr1	158738501	-	T	C	Ralgps2	NA	NA	NA	NA	NA	NA	NA	NA	NA	NA	NA	NA	NA	NA	NA	NA	NA	NA	NA	NA	NA	NA	NA	NA	NA	86	1	-5.442943496	NA	NA	24	2	-3.058893689	0	ASE	56	2	-4.247927513	NA	NA	NA	NA	NA	NA
chr1	161065428	+	G	T		NA	NA	NA	NA	NA	NA	NA	NA	NA	NA	34	12	1.428843299	0	ASE	24	14	0.736965594	0.058441558	SNP	21	12	0.7589919	0.055555556	SNP	34	14	1.222392421	0.005681818	ASE	NA	NA	NA	NA	NA	NA	NA	NA	NA	NA	NA	NA	NA	NA
chr1	161065428	-	G	T		NA	NA	NA	NA	NA	NA	NA	NA	NA	NA	NA	NA	NA	NA	NA	NA	NA	NA	NA	NA	NA	NA	NA	NA	NA	14	11	0.321928095	NA	NA	NA	NA	NA	NA	NA	NA	NA	NA	NA	NA	NA	NA	NA	NA
chr1	161065446	+	T	C		NA	NA	NA	NA	NA	NA	NA	NA	NA	NA	26	14	-0.847996907	0.055762082	SNP	13	13	0	0.980519481	SNP	10	12	0.2410081	NA	NA	30	14	-1.047305715	0	ASE	NA	NA	NA	NA	NA	NA	NA	NA	NA	NA	NA	NA	NA	NA
chr1	161065446	-	T	C		NA	NA	NA	NA	NA	NA	NA	NA	NA	NA	42	2	-3.841302254	NA	NA	NA	NA	NA	NA	NA	NA	NA	NA	NA	NA	34	3	-3.129283017	0	ASE	NA	NA	NA	NA	NA	NA	NA	NA	NA	NA	NA	NA	NA	NA
chr1	161065511	+	G	A		NA	NA	NA	NA	NA	NA	NA	NA	NA	NA	25	16	-0.612976877	0.282527881	SNP	31	9	-1.678071905	0	ASE	19	11	-0.736965594	0.233333333	SNP	31	23	-0.415037499	0.025568182	SNP	NA	NA	NA	NA	NA	NA	NA	NA	NA	NA	NA	NA	NA	NA
chr1	161065511	-	G	A		NA	NA	NA	NA	NA	NA	NA	NA	NA	NA	34	29	-0.222392421	0.282527881	SNP	27	13	-1	0	ASE	23	19	-0.263034406	0.233333333	SNP	45	15	-1.523561956	0.025568182	SNP	NA	NA	NA	NA	NA	NA	NA	NA	NA	NA	NA	NA	NA	NA
chr1	161275253	-	G	C	Rfwd2	NA	NA	NA	NA	NA	26	2	-3.169925001	0	ASE	NA	NA	NA	NA	NA	NA	NA	NA	NA	NA	NA	NA	NA	NA	NA	NA	NA	NA	NA	NA	NA	NA	NA	NA	NA	NA	NA	NA	NA	NA	NA	NA	NA	NA
chr1	162133345	+	A	G	Cacybp	NA	NA	NA	NA	NA	NA	NA	NA	NA	NA	NA	NA	NA	NA	NA	NA	NA	NA	NA	NA	NA	NA	NA	NA	NA	NA	NA	NA	NA	NA	3	32	-3.044394119	0	ASE	3	53	-3.754887502	NA	NA	NA	NA	NA	NA
chr1	162133345	-	A	G	Cacybp	NA	NA	NA	NA	NA	NA	NA	NA	NA	NA	NA	NA	NA	NA	NA	NA	NA	NA	NA	NA	NA	NA	NA	NA	NA	NA	NA	NA	NA	NA	4	22	-2.201633861	0	ASE	2	34	-3.544320516	NA	NA	NA	NA	NA	NA
chr1	162967649	+	A	G	Gas5	NA	NA	NA	NA	NA	NA	NA	NA	NA	NA	NA	NA	NA	NA	NA	NA	NA	NA	NA	NA	NA	NA	NA	NA	NA	NA	NA	NA	NA	NA	64	1	5.022367813	NA	NA	NA	NA	NA	NA	NA	NA	NA	NA	NA
chr1	162967674	+	C	A	Gas5	NA	NA	NA	NA	NA	NA	NA	NA	NA	NA	NA	NA	NA	NA	NA	NA	NA	NA	NA	NA	NA	NA	NA	NA	NA	NA	NA	NA	NA	NA	87	2	-4.874469118	NA	NA	154	1	-6.276124405	NA	NA	50	1	-4.672425342	NA
chr1	163171558	+	A	G	Prdx6	NA	NA	NA	NA	NA	NA	NA	NA	NA	NA	NA	NA	NA	NA	NA	NA	NA	NA	NA	NA	NA	NA	NA	NA	NA	NA	NA	NA	NA	NA	NA	NA	NA	NA	NA	NA	NA	NA	NA	NA	NA	NA	NA	NA
chr1	163171558	-	A	G	Prdx6	NA	NA	NA	NA	NA	NA	NA	NA	NA	NA	NA	NA	NA	NA	NA	NA	NA	NA	NA	NA	NA	NA	NA	NA	NA	NA	NA	NA	NA	NA	24	3	2.64385619	0	ASE	19	5	1.736965594	NA	NA	NA	NA	NA	NA
chr1	163747277	+	T	C	AI848100	0	27	4.807354922	NA	NA	NA	NA	NA	NA	NA	NA	NA	NA	NA	NA	14	11	-0.321928095	NA	NA	NA	NA	NA	NA	NA	NA	NA	NA	NA	NA	NA	NA	NA	NA	NA	NA	NA	NA	NA	NA	NA	NA	NA	NA
chr1	163747277	-	T	C	AI848100	0	35	5.169925001	NA	NA	0	30	4.95419631	NA	NA	NA	NA	NA	NA	NA	NA	NA	NA	NA	NA	NA	NA	NA	NA	NA	NA	NA	NA	NA	NA	NA	NA	NA	NA	NA	NA	NA	NA	NA	NA	NA	NA	NA	NA
chr1	167256547	+	T	C		NA	NA	NA	NA	NA	NA	NA	NA	NA	NA	NA	NA	NA	NA	NA	NA	NA	NA	NA	NA	NA	NA	NA	NA	NA	NA	NA	NA	NA	NA	6	48	2.807354922	0	ASE	3	130	5.033423002	NA	NA	6	27	2	0
chr1	167256547	-	T	C		NA	NA	NA	NA	NA	NA	NA	NA	NA	NA	NA	NA	NA	NA	NA	NA	NA	NA	NA	NA	NA	NA	NA	NA	NA	NA	NA	NA	NA	NA	7	43	2.459431619	0	ASE	3	63	4	NA	NA	5	23	2	0
chr1	167704047	+	G	A	Creg1	NA	NA	NA	NA	NA	NA	NA	NA	NA	NA	NA	NA	NA	NA	NA	NA	NA	NA	NA	NA	NA	NA	NA	NA	NA	NA	NA	NA	NA	NA	NA	NA	NA	NA	NA	NA	NA	NA	NA	NA	NA	NA	NA	NA
chr1	169157897	+	G	A	Uck2	20	4	-2.070389328	NA	NA	NA	NA	NA	NA	NA	NA	NA	NA	NA	NA	NA	NA	NA	NA	NA	NA	NA	NA	NA	NA	NA	NA	NA	NA	NA	4	83	4.070389328	NA	NA	9	123	3.632268215	0	ASE	NA	NA	NA	NA
chr1	169157897	-	G	A	Uck2	28	6	-2.050626073	0	ASE	36	13	-1.402098444	0	ASE	NA	NA	NA	NA	NA	54	1	-4.781359714	NA	NA	NA	NA	NA	NA	NA	49	3	-3.64385619	NA	NA	19	98	2.307428525	0	ASE	15	225	3.820178962	NA	NA	15	16	0.087462841	0.828125
chr1	169157903	+	T	C	Uck2	NA	NA	NA	NA	NA	NA	NA	NA	NA	NA	NA	NA	NA	NA	NA	NA	NA	NA	NA	NA	NA	NA	NA	NA	NA	NA	NA	NA	NA	NA	3	56	3.832890014	NA	NA	10	93	3.095157233	0	ASE	NA	NA	NA	NA
chr1	169157903	-	T	C	Uck2	31	6	-2.192645078	0	ASE	35	13	-1.362570079	0	ASE	NA	NA	NA	NA	NA	55	1	-4.807354922	NA	NA	NA	NA	NA	NA	NA	59	2	-4.321928095	NA	NA	13	101	2.86507042	0	ASE	13	221	3.987060944	NA	NA	14	30	1.047305715	0.0234375
chr1	169164935	+	G	T	Uck2	NA	NA	NA	NA	NA	NA	NA	NA	NA	NA	NA	NA	NA	NA	NA	NA	NA	NA	NA	NA	NA	NA	NA	NA	NA	NA	NA	NA	NA	NA	5	41	-2.807354922	0	ASE	4	76	-3.944858446	NA	NA	NA	NA	NA	NA
chr1	169164935	-	G	T	Uck2	NA	NA	NA	NA	NA	12	9	0.378511623	NA	NA	21	1	3.459431619	NA	NA	NA	NA	NA	NA	NA	20	1	3.392317423	NA	NA	NA	NA	NA	NA	NA	15	57	-1.857980995	0	ASE	8	120	-3.748938236	NA	NA	5	24	-2.058893689	0
chr1	169298159	+	T	A	Aldh9a1	12	130	3.332983283	0	ASE	5	191	5	NA	NA	110	65	-0.750021747	0.055762082	SNP	87	90	0.048363022	0.512987013	SNP	80	44	-0.847996907	0.061111111	SNP	143	92	-0.63076619	0.125	SNP	NA	NA	NA	NA	NA	NA	NA	NA	NA	NA	NA	NA	NA	NA
chr1	169298159	-	T	A	Aldh9a1	11	99	3.058893689	0	ASE	9	113	3.510961919	0	ASE	88	41	-1.083416008	0.055762082	SNP	87	55	-0.652076697	0.512987013	SNP	70	45	-0.626185163	0.061111111	SNP	138	87	-0.659509454	0.125	SNP	NA	NA	NA	NA	NA	NA	NA	NA	NA	NA	NA	NA	NA	NA
chr1	171428783	+	T	G	Nuf2	0	57	5.857980995	NA	NA	0	31	5	NA	NA	0	58	5.882643049	NA	NA	0	39	5.321928095	NA	NA	0	47	5.584962501	NA	NA	3	105	4.727920455	NA	NA	NA	NA	NA	NA	NA	NA	NA	NA	NA	NA	NA	NA	NA	NA
chr1	171428783	-	T	G	Nuf2	3	36	3.209453366	0	ASE	NA	NA	NA	NA	NA	0	73	6.209453366	NA	NA	2	32	3.459431619	NA	NA	1	24	3.64385619	NA	NA	0	81	6.357552005	NA	NA	NA	NA	NA	NA	NA	NA	NA	NA	NA	NA	NA	NA	NA	NA
chr1	171428806	+	T	C	Nuf2	0	54	5.781359714	NA	NA	0	41	5.392317423	NA	NA	0	56	5.832890014	NA	NA	1	44	4.491853096	NA	NA	0	53	5.754887502	NA	NA	2	123	5.36923381	NA	NA	NA	NA	NA	NA	NA	NA	NA	NA	NA	NA	NA	NA	NA	NA
chr1	171428806	-	T	C	Nuf2	0	70	6.14974712	NA	NA	0	60	5.930737338	NA	NA	0	121	6.930737338	NA	NA	5	81	3.772589504	NA	NA	2	61	4.36923381	NA	NA	1	170	6.417852515	NA	NA	NA	NA	NA	NA	NA	NA	NA	NA	NA	NA	NA	NA	NA	NA
chr1	171428896	+	C	G	Nuf2	NA	NA	NA	NA	NA	NA	NA	NA	NA	NA	NA	NA	NA	NA	NA	NA	NA	NA	NA	NA	NA	NA	NA	NA	NA	0	22	-4.523561956	NA	NA	NA	NA	NA	NA	NA	NA	NA	NA	NA	NA	NA	NA	NA	NA
chr1	171428896	-	C	G	Nuf2	NA	NA	NA	NA	NA	NA	NA	NA	NA	NA	NA	NA	NA	NA	NA	0	26	-4.754887502	NA	NA	NA	NA	NA	NA	NA	0	35	-5.169925001	NA	NA	NA	NA	NA	NA	NA	NA	NA	NA	NA	NA	NA	NA	NA	NA
chr1	171428953	+	T	G	Nuf2	1	24	3.64385619	NA	NA	2	32	3.459431619	NA	NA	0	34	5.129283017	NA	NA	0	49	5.64385619	NA	NA	0	31	5	NA	NA	6	84	3.602036014	NA	NA	NA	NA	NA	NA	NA	NA	NA	NA	NA	NA	NA	NA	NA	NA
chr1	171428953	-	T	G	Nuf2	1	26	3.754887502	NA	NA	0	37	5.247927513	NA	NA	0	44	5.491853096	NA	NA	0	40	5.357552005	NA	NA	0	39	5.321928095	NA	NA	1	82	5.375039431	NA	NA	NA	NA	NA	NA	NA	NA	NA	NA	NA	NA	NA	NA	NA	NA
chr1	171428968	+	C	T	Nuf2	NA	NA	NA	NA	NA	NA	NA	NA	NA	NA	NA	NA	NA	NA	NA	NA	NA	NA	NA	NA	0	25	-4.700439718	NA	NA	1	43	-4.459431619	NA	NA	NA	NA	NA	NA	NA	NA	NA	NA	NA	NA	NA	NA	NA	NA
chr1	171428968	-	C	T	Nuf2	1	24	-3.64385619	NA	NA	0	35	-5.169925001	NA	NA	0	37	-5.247927513	NA	NA	0	41	-5.392317423	NA	NA	0	27	-4.807354922	NA	NA	1	88	-5.475733431	NA	NA	NA	NA	NA	NA	NA	NA	NA	NA	NA	NA	NA	NA	NA	NA
chr1	171429036	+	G	A	Nuf2	NA	NA	NA	NA	NA	NA	NA	NA	NA	NA	0	24	4.64385619	NA	NA	3	29	2.906890596	0	ASE	0	24	4.64385619	NA	NA	0	61	5.95419631	NA	NA	NA	NA	NA	NA	NA	NA	NA	NA	NA	NA	NA	NA	NA	NA
chr1	171429036	-	G	A	Nuf2	21	6	-1.652076697	0	ASE	47	3	-3.584962501	NA	NA	2	61	4.36923381	NA	NA	0	57	5.857980995	NA	NA	2	45	3.938599455	NA	NA	1	106	5.741466986	NA	NA	NA	NA	NA	NA	NA	NA	NA	NA	NA	NA	NA	NA	NA	NA
chr1	171434644	+	T	C	Nuf2	2	43	3.874469118	NA	NA	1	42	4.426264755	NA	NA	1	53	4.754887502	NA	NA	0	47	5.584962501	NA	NA	0	38	5.285402219	NA	NA	0	98	6.62935662	NA	NA	NA	NA	NA	NA	NA	NA	NA	NA	NA	NA	NA	NA	NA	NA
chr1	171434644	-	T	C	Nuf2	0	37	5.247927513	NA	NA	1	34	4.129283017	NA	NA	0	72	6.189824559	NA	NA	0	57	5.857980995	NA	NA	0	35	5.169925001	NA	NA	3	119	4.906890596	NA	NA	NA	NA	NA	NA	NA	NA	NA	NA	NA	NA	NA	NA	NA	NA
chr1	171437404	+	T	G	Nuf2	NA	NA	NA	NA	NA	NA	NA	NA	NA	NA	2	27	3.222392421	0	ASE	0	31	5	NA	NA	0	26	4.754887502	NA	NA	1	60	4.930737338	NA	NA	NA	NA	NA	NA	NA	NA	NA	NA	NA	NA	NA	NA	NA	NA
chr1	171437404	-	T	G	Nuf2	NA	NA	NA	NA	NA	0	29	4.906890596	NA	NA	0	27	4.807354922	NA	NA	1	46	4.554588852	NA	NA	NA	NA	NA	NA	NA	0	54	5.781359714	NA	NA	NA	NA	NA	NA	NA	NA	NA	NA	NA	NA	NA	NA	NA	NA
chr1	172072350	+	A	G	Uap1	NA	NA	NA	NA	NA	NA	NA	NA	NA	NA	NA	NA	NA	NA	NA	0	26	-4.754887502	NA	NA	NA	NA	NA	NA	NA	NA	NA	NA	NA	NA	7	49	-2.64385619	0	ASE	9	91	-3.201633861	0	ASE	7	26	-1.754887502	0
chr1	172072350	-	A	G	Uap1	NA	NA	NA	NA	NA	1	28	-3.857980995	NA	NA	0	46	-5.554588852	NA	NA	0	25	-4.700439718	NA	NA	NA	NA	NA	NA	NA	0	41	-5.392317423	NA	NA	28	109	-1.923378718	0	ASE	19	200	-3.329123596	0	ASE	13	22	-0.716207034	0
chr1	172072550	+	G	A	Uap1	NA	NA	NA	NA	NA	NA	NA	NA	NA	NA	NA	NA	NA	NA	NA	0	22	4.523561956	NA	NA	NA	NA	NA	NA	NA	1	36	4.209453366	NA	NA	8	37	2.078002512	0	ASE	3	118	4.894817763	NA	NA	NA	NA	NA	NA
chr1	172072550	-	G	A	Uap1	NA	NA	NA	NA	NA	NA	NA	NA	NA	NA	1	26	3.754887502	NA	NA	NA	NA	NA	NA	NA	NA	NA	NA	NA	NA	0	26	4.754887502	NA	NA	4	28	2.5360529	0	ASE	5	105	4.142957954	NA	NA	NA	NA	NA	NA
chr1	172072556	+	A	G	Uap1	NA	NA	NA	NA	NA	NA	NA	NA	NA	NA	NA	NA	NA	NA	NA	0	22	-4.523561956	NA	NA	NA	NA	NA	NA	NA	0	40	-5.357552005	NA	NA	9	34	-1.807354922	0	ASE	9	129	-3.700439718	NA	NA	NA	NA	NA	NA
chr1	172072556	-	A	G	Uap1	NA	NA	NA	NA	NA	NA	NA	NA	NA	NA	1	24	-3.64385619	NA	NA	NA	NA	NA	NA	NA	NA	NA	NA	NA	NA	0	25	-4.700439718	NA	NA	8	26	-1.584962501	0	ASE	11	92	-2.95419631	0	ASE	NA	NA	NA	NA
chr1	172072567	+	A	G	Uap1	NA	NA	NA	NA	NA	NA	NA	NA	NA	NA	0	25	-4.700439718	NA	NA	0	24	-4.64385619	NA	NA	NA	NA	NA	NA	NA	0	41	-5.392317423	NA	NA	9	46	-2.232660757	0	ASE	9	146	-3.87774425	NA	NA	NA	NA	NA	NA
chr1	172072567	-	A	G	Uap1	NA	NA	NA	NA	NA	NA	NA	NA	NA	NA	NA	NA	NA	NA	NA	NA	NA	NA	NA	NA	NA	NA	NA	NA	NA	0	29	-4.906890596	NA	NA	7	35	-2.169925001	0	ASE	8	104	-3.544320516	0	ASE	NA	NA	NA	NA
chr1	172072580	+	A	G	Uap1	NA	NA	NA	NA	NA	NA	NA	NA	NA	NA	0	25	-4.700439718	NA	NA	NA	NA	NA	NA	NA	NA	NA	NA	NA	NA	0	38	-5.285402219	NA	NA	8	45	-2.353636955	0	ASE	11	136	-3.513069582	0	ASE	NA	NA	NA	NA
chr1	172072580	-	A	G	Uap1	NA	NA	NA	NA	NA	NA	NA	NA	NA	NA	NA	NA	NA	NA	NA	NA	NA	NA	NA	NA	NA	NA	NA	NA	NA	0	29	-4.906890596	NA	NA	5	34	-2.544320516	0	ASE	5	86	-3.857980995	NA	NA	NA	NA	NA	NA
chr1	172072588	+	C	T	Uap1	NA	NA	NA	NA	NA	NA	NA	NA	NA	NA	NA	NA	NA	NA	NA	NA	NA	NA	NA	NA	NA	NA	NA	NA	NA	0	32	-5.044394119	NA	NA	7	53	-2.754887502	0	ASE	13	159	-3.514573173	0	ASE	NA	NA	NA	NA
chr1	172072588	-	C	T	Uap1	NA	NA	NA	NA	NA	NA	NA	NA	NA	NA	0	24	-4.64385619	NA	NA	NA	NA	NA	NA	NA	NA	NA	NA	NA	NA	0	33	-5.087462841	NA	NA	2	43	-3.874469118	NA	NA	7	93	-3.554588852	0	ASE	NA	NA	NA	NA
chr1	172072661	+	G	A	Uap1	NA	NA	NA	NA	NA	NA	NA	NA	NA	NA	1	22	3.523561956	NA	NA	0	27	4.807354922	NA	NA	NA	NA	NA	NA	NA	1	41	4.392317423	NA	NA	5	36	2.624490865	0	ASE	14	125	3.070389328	0	ASE	NA	NA	NA	NA
chr1	172072661	-	G	A	Uap1	NA	NA	NA	NA	NA	NA	NA	NA	NA	NA	NA	NA	NA	NA	NA	NA	NA	NA	NA	NA	NA	NA	NA	NA	NA	NA	NA	NA	NA	NA	14	31	1.093109404	0	ASE	10	88	3.016301812	0	ASE	NA	NA	NA	NA
chr1	172072701	-	G	A	Uap1	NA	NA	NA	NA	NA	NA	NA	NA	NA	NA	NA	NA	NA	NA	NA	NA	NA	NA	NA	NA	NA	NA	NA	NA	NA	0	24	4.64385619	NA	NA	4	40	3.03562391	0	ASE	9	90	3.185866545	0	ASE	NA	NA	NA	NA
chr1	172079500	+	T	C	Uap1	NA	NA	NA	NA	NA	NA	NA	NA	NA	NA	NA	NA	NA	NA	NA	NA	NA	NA	NA	NA	NA	NA	NA	NA	NA	NA	NA	NA	NA	NA	5	24	2.058893689	0	ASE	5	65	3.459431619	0	ASE	NA	NA	NA	NA
chr1	172079500	-	T	C	Uap1	NA	NA	NA	NA	NA	NA	NA	NA	NA	NA	NA	NA	NA	NA	NA	NA	NA	NA	NA	NA	NA	NA	NA	NA	NA	NA	NA	NA	NA	NA	NA	NA	NA	NA	NA	NA	NA	NA	NA	NA	NA	NA	NA	NA
chr1	172080516	+	G	A	Uap1	NA	NA	NA	NA	NA	NA	NA	NA	NA	NA	NA	NA	NA	NA	NA	NA	NA	NA	NA	NA	NA	NA	NA	NA	NA	NA	NA	NA	NA	NA	NA	NA	NA	NA	NA	12	51	2	0	ASE	NA	NA	NA	NA
chr1	172080516	-	G	A	Uap1	NA	NA	NA	NA	NA	NA	NA	NA	NA	NA	NA	NA	NA	NA	NA	NA	NA	NA	NA	NA	NA	NA	NA	NA	NA	NA	NA	NA	NA	NA	NA	NA	NA	NA	NA	2	69	4.544320516	NA	NA	NA	NA	NA	NA
chr1	172123717	+	T	C		0	73	6.209453366	NA	NA	0	91	6.523561956	NA	NA	0	78	6.303780748	NA	NA	2	73	4.624490865	NA	NA	0	77	6.285402219	NA	NA	2	99	5.058893689	NA	NA	11	34	1.544320516	0	ASE	14	102	2.779609932	0	ASE	21	15	-0.459431619	0.234375
chr1	172123717	-	T	C		2	36	3.624490865	NA	NA	0	26	4.754887502	NA	NA	0	26	4.754887502	NA	NA	0	27	4.807354922	NA	NA	NA	NA	NA	NA	NA	0	25	4.700439718	NA	NA	11	22	0.938599455	0	ASE	3	37	3.247927513	0	ASE	NA	NA	NA	NA
chr1	172123984	+	A	G		0	23	-4.584962501	NA	NA	0	43	-5.459431619	NA	NA	NA	NA	NA	NA	NA	NA	NA	NA	NA	NA	NA	NA	NA	NA	NA	2	26	-3.169925001	0	ASE	7	18	-1.247927513	NA	NA	7	29	-1.906890596	0	ASE	NA	NA	NA	NA
chr1	172123984	-	A	G		2	65	-4.459431619	NA	NA	1	55	-4.807354922	NA	NA	0	30	-4.95419631	NA	NA	NA	NA	NA	NA	NA	0	29	-4.906890596	NA	NA	0	45	-5.523561956	NA	NA	NA	NA	NA	NA	NA	5	43	-2.874469118	0	ASE	NA	NA	NA	NA
chr1	172124061	+	C	T		1	57	-4.857980995	NA	NA	2	42	-3.841302254	NA	NA	NA	NA	NA	NA	NA	NA	NA	NA	NA	NA	NA	NA	NA	NA	NA	36	1	4.209453366	NA	NA	NA	NA	NA	NA	NA	26	21	0.295455884	0.213114754	SNP	NA	NA	NA	NA
chr1	172124061	-	C	T		6	48	-2.807354922	0	ASE	4	41	-3.070389328	0	ASE	41	3	3.392317423	0	ASE	36	1	4.209453366	NA	NA	NA	NA	NA	NA	NA	60	1	4.930737338	NA	NA	15	16	-0.087462841	0.812154696	SNP	29	17	0.736965594	0.213114754	SNP	NA	NA	NA	NA
chr1	172124121	+	C	A		5	46	2.969626351	0	ASE	6	41	2.584962501	0	ASE	21	10	-1	0.475836431	SNP	48	17	-1.444784843	0	ASE	41	12	-1.691877705	0	ASE	53	15	-1.754887502	0.005681818	ASE	23	4	-2.263034406	0	ASE	27	25	-0.106915204	0.358606557	SNP	NA	NA	NA	NA
chr1	172124121	-	C	A		2	57	4.273018494	NA	NA	2	56	4.247927513	NA	NA	32	34	0.084888898	0.475836431	SNP	25	12	-1	0	ASE	25	20	-0.308122295	0	ASE	45	23	-0.938599455	0.005681818	ASE	20	7	-1.392317423	0	ASE	18	33	0.839535328	0.358606557	SNP	NA	NA	NA	NA
chr1	172124125	+	C	T		6	55	-3	0	ASE	6	53	-2.94753258	0	ASE	25	13	0.893084796	0.230483271	SNP	48	17	1.444784843	0	ASE	38	11	1.700439718	0	ASE	51	17	1.530514717	0.005681818	ASE	24	4	2.321928095	0	ASE	24	28	-0.214124805	0.325819672	SNP	NA	NA	NA	NA
chr1	172124125	-	C	T		2	53	-4.169925001	NA	NA	2	48	-4.029747343	NA	NA	31	28	0.142019005	0.230483271	SNP	24	10	1.184424571	0	ASE	25	18	0.452512205	0	ASE	42	22	0.902702799	0.005681818	ASE	NA	NA	NA	NA	NA	21	31	-0.540568381	0.325819672	SNP	NA	NA	NA	NA
chr1	172124227	+	C	A		NA	NA	NA	NA	NA	1	25	3.700439718	NA	NA	NA	NA	NA	NA	NA	NA	NA	NA	NA	NA	NA	NA	NA	NA	NA	NA	NA	NA	NA	NA	24	8	-1.473931188	0	ASE	20	15	-0.392317423	0.504098361	SNP	NA	NA	NA	NA
chr1	172124227	-	C	A		6	65	3.237039197	0	ASE	4	58	3.560714954	NA	NA	NA	NA	NA	NA	NA	NA	NA	NA	NA	NA	NA	NA	NA	NA	NA	39	1	-4.321928095	NA	NA	21	6	-1.652076697	0	ASE	21	19	-0.137503524	0.504098361	SNP	NA	NA	NA	NA
chr1	172124552	+	G	C		0	39	5.321928095	NA	NA	NA	NA	NA	NA	NA	NA	NA	NA	NA	NA	1	37	4.247927513	NA	NA	NA	NA	NA	NA	NA	0	29	4.906890596	NA	NA	NA	NA	NA	NA	NA	NA	NA	NA	NA	NA	NA	NA	NA	NA
chr1	172124552	-	G	C		0	31	5	NA	NA	NA	NA	NA	NA	NA	NA	NA	NA	NA	NA	0	31	5	NA	NA	NA	NA	NA	NA	NA	NA	NA	NA	NA	NA	NA	NA	NA	NA	NA	NA	NA	NA	NA	NA	NA	NA	NA	NA
chr1	172124705	-	C	T		0	38	-5.285402219	NA	NA	NA	NA	NA	NA	NA	NA	NA	NA	NA	NA	0	31	-5	NA	NA	NA	NA	NA	NA	NA	0	25	-4.700439718	NA	NA	NA	NA	NA	NA	NA	NA	NA	NA	NA	NA	NA	NA	NA	NA
chr1	172228898	+	T	C		NA	NA	NA	NA	NA	NA	NA	NA	NA	NA	NA	NA	NA	NA	NA	NA	NA	NA	NA	NA	NA	NA	NA	NA	NA	NA	NA	NA	NA	NA	NA	NA	NA	NA	NA	NA	NA	NA	NA	NA	NA	NA	NA	NA
chr1	172804442	+	C	T	Dusp12	3	94	-4.569855608	NA	NA	3	89	-4.491853096	NA	NA	34	43	-0.330148602	0.100371747	SNP	27	68	-1.301169535	0	ASE	23	32	-0.459431619	0.244444444	SNP	51	70	-0.449307401	0.539772727	SNP	18	21	-0.211504105	0.856353591	SNP	15	39	-1.321928095	0	ASE	NA	NA	NA	NA
chr1	172804442	-	C	T	Dusp12	3	52	-3.727920455	NA	NA	1	78	-5.303780748	NA	NA	14	37	-1.341036918	0.100371747	SNP	13	39	-1.514573173	0	ASE	22	30	-0.430634354	0.244444444	SNP	38	34	0.156119202	0.539772727	SNP	26	21	0.295455884	0.856353591	SNP	17	53	-1.584962501	0	ASE	9	15	-0.678071905	NA
chr1	172804449	+	T	C	Dusp12	4	82	4.053111336	NA	NA	0	84	6.409390936	NA	NA	33	43	0.371968777	0.137546468	SNP	22	59	1.38332864	0	ASE	19	29	0.584962501	0.244444444	SNP	53	71	0.415037499	0.292613636	SNP	12	19	0.621488377	0.856353591	SNP	14	29	1	0.00204918	ASE	4	20	2.070389328	NA
chr1	172804449	-	T	C	Dusp12	3	75	4.247927513	NA	NA	1	105	5.727920455	NA	NA	18	37	1	0.137546468	SNP	15	37	1.247927513	0	ASE	26	33	0.332575339	0.244444444	SNP	45	57	0.334419039	0.292613636	SNP	30	21	-0.494764692	0.856353591	SNP	21	65	1.584962501	0.00204918	ASE	11	17	0.584962501	0.140625
chr1	172804477	+	A	G	Dusp12	0	67	-6.087462841	NA	NA	0	91	-6.523561956	NA	NA	0	55	-5.807354922	NA	NA	0	71	-6.169925001	NA	NA	0	46	-5.554588852	NA	NA	2	99	-5.058893689	NA	NA	6	24	-1.836501268	0	ASE	3	39	-3.321928095	0	ASE	6	20	-1.584962501	0
chr1	172804477	-	A	G	Dusp12	0	90	-6.50779464	NA	NA	0	110	-6.794415866	NA	NA	1	74	-5.22881869	NA	NA	0	54	-5.781359714	NA	NA	1	49	-4.64385619	NA	NA	0	93	-6.554588852	NA	NA	11	39	-1.736965594	0	ASE	5	76	-3.68182404	NA	NA	4	41	-3.070389328	0
chr1	172804568	+	A	G	Dusp12	1	45	-4.523561956	NA	NA	2	27	-3.222392421	0	ASE	22	20	0.131244533	0.788104089	SNP	28	20	0.465663572	0.766233766	SNP	21	16	0.371968777	0.911111111	SNP	50	28	0.814444347	0.133522727	SNP	15	14	0.093109404	0.820441989	SNP	NA	NA	NA	NA	NA	NA	NA	NA	NA
chr1	172804568	-	A	G	Dusp12	2	38	-3.700439718	NA	NA	3	46	-3.554588852	NA	NA	22	27	-0.283792966	0.788104089	SNP	25	29	-0.206450877	0.766233766	SNP	23	27	-0.222392421	0.911111111	SNP	43	32	0.415037499	0.133522727	SNP	17	16	0.08246216	0.820441989	SNP	13	27	-1	0.016393443	SNP	9	18	-0.925999419	0.0390625
chr1	172804639	+	G	C	Dusp12	3	82	4.375039431	NA	NA	1	71	5.169925001	NA	NA	25	27	0.106915204	0.089219331	SNP	37	47	0.337034987	0.204545455	SNP	23	34	0.544320516	0.227777778	SNP	48	57	0.243271151	0.832386364	SNP	21	20	-0.067114196	0.831491713	SNP	19	32	0.722466024	0.006147541	ASE	NA	NA	NA	NA
chr1	172804639	-	G	C	Dusp12	3	89	4.491853096	NA	NA	1	105	5.727920455	NA	NA	20	50	1.280107919	0.089219331	SNP	25	40	0.657112286	0.204545455	SNP	29	39	0.415037499	0.227777778	SNP	58	55	-0.075288127	0.832386364	SNP	14	13	-0.099535674	0.831491713	SNP	16	58	1.795180208	0.006147541	ASE	16	9	-0.765534746	NA
chr1	172804672	-	C	T	Dusp12	NA	NA	NA	NA	NA	NA	NA	NA	NA	NA	NA	NA	NA	NA	NA	NA	NA	NA	NA	NA	NA	NA	NA	NA	NA	NA	NA	NA	NA	NA	38	3	3.285402219	0	ASE	NA	NA	NA	NA	NA	NA	NA	NA	NA
chr1	172809814	+	G	A	Dusp12	0	32	5.044394119	NA	NA	0	39	5.321928095	NA	NA	0	33	5.087462841	NA	NA	0	36	5.209453366	NA	NA	0	31	5	NA	NA	0	40	5.357552005	NA	NA	NA	NA	NA	NA	NA	1	26	3.754887502	NA	NA	NA	NA	NA	NA
chr1	172809814	-	G	A	Dusp12	2	52	4.142957954	NA	NA	NA	NA	NA	NA	NA	0	38	5.285402219	NA	NA	0	30	4.95419631	NA	NA	1	26	3.754887502	NA	NA	0	67	6.087462841	NA	NA	NA	NA	NA	NA	NA	3	25	2.700439718	0	ASE	NA	NA	NA	NA
chr1	172811063	-	C	T	Dusp12	2	33	-3.502500341	NA	NA	0	28	-4.857980995	NA	NA	NA	NA	NA	NA	NA	9	22	-1.201633861	0	ASE	7	19	-1.321928095	0	ASE	12	17	-0.469485283	0.210227273	SNP	NA	NA	NA	NA	NA	NA	NA	NA	NA	NA	NA	NA	NA	NA
chr1	172981502	+	T	C	Fcgr3	NA	NA	NA	NA	NA	NA	NA	NA	NA	NA	27	4	-2.485426827	0	ASE	31	6	-2.192645078	0	ASE	NA	NA	NA	NA	NA	NA	NA	NA	NA	NA	21	46	1.095157233	0.005524862	ASE	24	110	2.150559677	0	ASE	17	16	-0.08246216	0.578125
chr1	172981502	-	T	C	Fcgr3	NA	NA	NA	NA	NA	NA	NA	NA	NA	NA	24	2	-3.058893689	0	ASE	34	7	-2.129283017	0	ASE	NA	NA	NA	NA	NA	61	2	-4.36923381	NA	NA	23	60	1.345774837	0.005524862	ASE	41	153	1.874469118	0	ASE	26	34	0.374395515	0.578125
chr1	172981550	+	T	C	Fcgr3	NA	NA	NA	NA	NA	NA	NA	NA	NA	NA	24	4	-2.321928095	0	ASE	32	8	-1.874469118	0	ASE	NA	NA	NA	NA	NA	NA	NA	NA	NA	NA	19	49	1.321928095	0.041436464	SNP	16	103	2.612976877	0	ASE	15	15	0	0.5546875
chr1	172981550	-	T	C	Fcgr3	NA	NA	NA	NA	NA	NA	NA	NA	NA	NA	49	9	-2.321928095	0	ASE	48	4	-3.292781749	0	ASE	NA	NA	NA	NA	NA	100	1	-5.658211483	NA	NA	41	68	0.716207034	0.041436464	SNP	37	131	1.796466606	0	ASE	24	18	-0.395928676	0.5546875
chr1	172981631	+	A	G	Fcgr3	NA	NA	NA	NA	NA	NA	NA	NA	NA	NA	30	2	3.36923381	NA	NA	36	7	2.209453366	0	ASE	31	1	4	NA	NA	55	1	4.807354922	NA	NA	31	49	-0.64385619	0.135359116	SNP	23	90	-1.922832139	0	ASE	NA	NA	NA	NA
chr1	172981631	-	A	G	Fcgr3	NA	NA	NA	NA	NA	NA	NA	NA	NA	NA	NA	NA	NA	NA	NA	29	4	2.584962501	0	ASE	33	2	3.502500341	NA	NA	NA	NA	NA	NA	NA	30	46	-0.600392541	0.135359116	SNP	24	83	-1.748461233	0	ASE	20	9	1.070389328	0.0234375
chr1	172981643	+	G	A	Fcgr3	NA	NA	NA	NA	NA	NA	NA	NA	NA	NA	25	1	-3.700439718	NA	NA	35	6	-2.362570079	0	ASE	34	1	-4.129283017	NA	NA	55	1	-4.807354922	NA	NA	30	30	0	0.643646409	SNP	17	58	1.712718048	0	ASE	NA	NA	NA	NA
chr1	172981643	-	G	A	Fcgr3	NA	NA	NA	NA	NA	NA	NA	NA	NA	NA	21	4	-2.137503524	NA	NA	30	2	-3.36923381	NA	NA	NA	NA	NA	NA	NA	NA	NA	NA	NA	NA	31	24	-0.35614381	0.643646409	SNP	17	60	1.760812336	0	ASE	NA	NA	NA	NA
chr1	172981656	+	C	T	Fcgr3	NA	NA	NA	NA	NA	NA	NA	NA	NA	NA	NA	NA	NA	NA	NA	NA	NA	NA	NA	NA	NA	NA	NA	NA	NA	NA	NA	NA	NA	NA	21	7	1.459431619	0.022099448	SNP	18	30	-0.706268797	0.084016393	SNP	NA	NA	NA	NA
chr1	172981656	-	C	T	Fcgr3	NA	NA	NA	NA	NA	NA	NA	NA	NA	NA	NA	NA	NA	NA	NA	28	1	3.857980995	NA	NA	NA	NA	NA	NA	NA	48	0	5.614709844	NA	NA	26	14	0.847996907	0.022099448	SNP	13	22	-0.716207034	0.084016393	SNP	NA	NA	NA	NA
chr1	172981982	-	G	A	Fcgr3	NA	NA	NA	NA	NA	NA	NA	NA	NA	NA	NA	NA	NA	NA	NA	NA	NA	NA	NA	NA	NA	NA	NA	NA	NA	NA	NA	NA	NA	NA	9	17	0.847996907	0.049723757	SNP	5	40	2.772589504	0	ASE	NA	NA	NA	NA
chr1	173059338	+	A	T	Sdhc	NA	NA	NA	NA	NA	NA	NA	NA	NA	NA	NA	NA	NA	NA	NA	NA	NA	NA	NA	NA	NA	NA	NA	NA	NA	NA	NA	NA	NA	NA	NA	NA	NA	NA	NA	1	25	-3.700439718	NA	NA	NA	NA	NA	NA
chr1	173059463	+	C	T	Sdhc	NA	NA	NA	NA	NA	NA	NA	NA	NA	NA	NA	NA	NA	NA	NA	NA	NA	NA	NA	NA	NA	NA	NA	NA	NA	NA	NA	NA	NA	NA	NA	NA	NA	NA	NA	5	19	-1.736965594	NA	NA	NA	NA	NA	NA
chr1	173059463	-	C	T	Sdhc	NA	NA	NA	NA	NA	NA	NA	NA	NA	NA	NA	NA	NA	NA	NA	NA	NA	NA	NA	NA	NA	NA	NA	NA	NA	NA	NA	NA	NA	NA	NA	NA	NA	NA	NA	7	29	-1.906890596	0	ASE	NA	NA	NA	NA
chr1	173059548	+	C	T	Sdhc	NA	NA	NA	NA	NA	NA	NA	NA	NA	NA	NA	NA	NA	NA	NA	NA	NA	NA	NA	NA	NA	NA	NA	NA	NA	NA	NA	NA	NA	NA	NA	NA	NA	NA	NA	NA	NA	NA	NA	NA	NA	NA	NA	NA
chr1	173059548	-	C	T	Sdhc	NA	NA	NA	NA	NA	NA	NA	NA	NA	NA	NA	NA	NA	NA	NA	NA	NA	NA	NA	NA	NA	NA	NA	NA	NA	NA	NA	NA	NA	NA	NA	NA	NA	NA	NA	4	22	-2.201633861	0	ASE	NA	NA	NA	NA
chr1	173059550	+	C	A	Sdhc	NA	NA	NA	NA	NA	NA	NA	NA	NA	NA	NA	NA	NA	NA	NA	NA	NA	NA	NA	NA	NA	NA	NA	NA	NA	NA	NA	NA	NA	NA	NA	NA	NA	NA	NA	NA	NA	NA	NA	NA	NA	NA	NA	NA
chr1	173059550	-	C	A	Sdhc	NA	NA	NA	NA	NA	NA	NA	NA	NA	NA	NA	NA	NA	NA	NA	NA	NA	NA	NA	NA	NA	NA	NA	NA	NA	NA	NA	NA	NA	NA	NA	NA	NA	NA	NA	4	22	2.201633861	0	ASE	NA	NA	NA	NA
chr1	173059760	+	T	G	Sdhc	NA	NA	NA	NA	NA	NA	NA	NA	NA	NA	NA	NA	NA	NA	NA	NA	NA	NA	NA	NA	NA	NA	NA	NA	NA	NA	NA	NA	NA	NA	NA	NA	NA	NA	NA	NA	NA	NA	NA	NA	NA	NA	NA	NA
chr1	173059846	-	A	T	Sdhc	NA	NA	NA	NA	NA	NA	NA	NA	NA	NA	NA	NA	NA	NA	NA	NA	NA	NA	NA	NA	NA	NA	NA	NA	NA	NA	NA	NA	NA	NA	NA	NA	NA	NA	NA	NA	NA	NA	NA	NA	NA	NA	NA	NA
chr1	173066235	-	T	C	Sdhc	NA	NA	NA	NA	NA	NA	NA	NA	NA	NA	NA	NA	NA	NA	NA	NA	NA	NA	NA	NA	NA	NA	NA	NA	NA	NA	NA	NA	NA	NA	NA	NA	NA	NA	NA	NA	NA	NA	NA	NA	NA	NA	NA	NA
chr1	173165094	+	A	G	Ndufs2	NA	NA	NA	NA	NA	NA	NA	NA	NA	NA	NA	NA	NA	NA	NA	NA	NA	NA	NA	NA	NA	NA	NA	NA	NA	NA	NA	NA	NA	NA	NA	NA	NA	NA	NA	40	2	3.772589504	NA	NA	NA	NA	NA	NA
chr1	173165094	-	A	G	Ndufs2	NA	NA	NA	NA	NA	NA	NA	NA	NA	NA	NA	NA	NA	NA	NA	NA	NA	NA	NA	NA	NA	NA	NA	NA	NA	NA	NA	NA	NA	NA	NA	NA	NA	NA	NA	NA	NA	NA	NA	NA	NA	NA	NA	NA
chr1	173206703	+	T	A	B4galt3	NA	NA	NA	NA	NA	NA	NA	NA	NA	NA	18	9	-0.925999419	0.05204461	SNP	NA	NA	NA	NA	NA	NA	NA	NA	NA	NA	NA	NA	NA	NA	NA	8	20	1.222392421	0	ASE	3	51	3.700439718	NA	NA	NA	NA	NA	NA
chr1	173206703	-	T	A	B4galt3	NA	NA	NA	NA	NA	NA	NA	NA	NA	NA	20	11	-0.807354922	0.05204461	SNP	12	21	0.7589919	0.058441558	SNP	NA	NA	NA	NA	NA	NA	NA	NA	NA	NA	12	34	1.428843299	0	ASE	10	66	2.606657572	0	ASE	5	19	1.736965594	NA
chr1	173212340	+	G	C	Usp21	32	2	-3.459431619	NA	NA	NA	NA	NA	NA	NA	13	17	0.362570079	0.24535316	SNP	17	12	-0.469485283	0.087662338	SNP	NA	NA	NA	NA	NA	24	9	-1.321928095	0.3125	SNP	NA	NA	NA	NA	NA	NA	NA	NA	NA	NA	NA	NA	NA	NA
chr1	173212340	-	G	C	Usp21	49	5	-3.058893689	0	ASE	64	4	-3.700439718	NA	NA	29	14	-1	0.24535316	SNP	38	23	-0.700439718	0.087662338	SNP	14	12	-0.206450877	0.477777778	SNP	33	35	0.08246216	0.3125	SNP	NA	NA	NA	NA	NA	NA	NA	NA	NA	NA	NA	NA	NA	NA
chr1	173272016	-	A	G	Dedd	1	31	-4	NA	NA	NA	NA	NA	NA	NA	NA	NA	NA	NA	NA	NA	NA	NA	NA	NA	NA	NA	NA	NA	NA	21	7	1.459431619	0	ASE	NA	NA	NA	NA	NA	NA	NA	NA	NA	NA	NA	NA	NA	NA
chr1	173272021	-	A	G	Dedd	2	31	-3.415037499	NA	NA	NA	NA	NA	NA	NA	NA	NA	NA	NA	NA	NA	NA	NA	NA	NA	NA	NA	NA	NA	NA	24	8	1.473931188	0	ASE	NA	NA	NA	NA	NA	NA	NA	NA	NA	NA	NA	NA	NA	NA
chr1	173272112	+	A	C	Dedd	0	32	-5.044394119	NA	NA	NA	NA	NA	NA	NA	NA	NA	NA	NA	NA	13	19	-0.514573173	0.159090909	SNP	NA	NA	NA	NA	NA	10	14	-0.447458977	NA	NA	NA	NA	NA	NA	NA	NA	NA	NA	NA	NA	NA	NA	NA	NA
chr1	173288094	+	A	G	Pfdn2	NA	NA	NA	NA	NA	NA	NA	NA	NA	NA	NA	NA	NA	NA	NA	NA	NA	NA	NA	NA	NA	NA	NA	NA	NA	NA	NA	NA	NA	NA	16	35	-1.08246216	0.052486188	SNP	7	37	-2.247927513	0	ASE	NA	NA	NA	NA
chr1	173288094	-	A	G	Pfdn2	NA	NA	NA	NA	NA	NA	NA	NA	NA	NA	NA	NA	NA	NA	NA	NA	NA	NA	NA	NA	NA	NA	NA	NA	NA	NA	NA	NA	NA	NA	19	30	-0.632268215	0.052486188	SNP	15	45	-1.523561956	0	ASE	15	14	0.093109404	0.8203125
chr1	173288193	+	C	T	Pfdn2	NA	NA	NA	NA	NA	NA	NA	NA	NA	NA	NA	NA	NA	NA	NA	NA	NA	NA	NA	NA	NA	NA	NA	NA	NA	NA	NA	NA	NA	NA	NA	NA	NA	NA	NA	23	10	1.125530882	0.006147541	ASE	NA	NA	NA	NA
chr1	173348753	+	G	A	Usf1	NA	NA	NA	NA	NA	NA	NA	NA	NA	NA	NA	NA	NA	NA	NA	NA	NA	NA	NA	NA	NA	NA	NA	NA	NA	NA	NA	NA	NA	NA	NA	NA	NA	NA	NA	2	51	4.115477217	NA	NA	NA	NA	NA	NA
chr1	173348753	-	G	A	Usf1	NA	NA	NA	NA	NA	NA	NA	NA	NA	NA	NA	NA	NA	NA	NA	NA	NA	NA	NA	NA	NA	NA	NA	NA	NA	NA	NA	NA	NA	NA	NA	NA	NA	NA	NA	0	53	5.754887502	NA	NA	NA	NA	NA	NA
chr1	173393882	+	T	C	F11r	NA	NA	NA	NA	NA	NA	NA	NA	NA	NA	NA	NA	NA	NA	NA	NA	NA	NA	NA	NA	NA	NA	NA	NA	NA	NA	NA	NA	NA	NA	61	94	0.615659298	0.198895028	SNP	33	184	2.443918619	0	ASE	33	75	1.160464672	0
chr1	173393882	-	T	C	F11r	NA	NA	NA	NA	NA	NA	NA	NA	NA	NA	NA	NA	NA	NA	NA	NA	NA	NA	NA	NA	NA	NA	NA	NA	NA	NA	NA	NA	NA	NA	38	52	0.442518236	0.198895028	SNP	32	137	2.064130337	0	ASE	24	59	1.263034406	0
chr1	173394077	+	A	G	F11r	NA	NA	NA	NA	NA	NA	NA	NA	NA	NA	NA	NA	NA	NA	NA	NA	NA	NA	NA	NA	NA	NA	NA	NA	NA	NA	NA	NA	NA	NA	26	38	-0.530514717	0.107734807	SNP	15	67	-2.087462841	0	ASE	13	43	-1.652076697	0
chr1	173394077	-	A	G	F11r	NA	NA	NA	NA	NA	NA	NA	NA	NA	NA	NA	NA	NA	NA	NA	NA	NA	NA	NA	NA	NA	NA	NA	NA	NA	NA	NA	NA	NA	NA	33	58	-0.795180208	0.107734807	SNP	18	122	-2.694586992	0	ASE	14	66	-2.159198595	0
chr1	173433463	+	C	T		0	52	-5.727920455	NA	NA	0	27	-4.807354922	NA	NA	4	40	-3.03562391	0	ASE	NA	NA	NA	NA	NA	NA	NA	NA	NA	NA	5	37	-2.662965013	0	ASE	NA	NA	NA	NA	NA	NA	NA	NA	NA	NA	NA	NA	NA	NA
chr1	173433463	-	C	T		1	22	-3.523561956	NA	NA	NA	NA	NA	NA	NA	3	25	-2.700439718	0	ASE	2	21	-2.874469118	NA	NA	NA	NA	NA	NA	NA	NA	NA	NA	NA	NA	NA	NA	NA	NA	NA	NA	NA	NA	NA	NA	NA	NA	NA	NA
chr1	173433581	+	T	G		NA	NA	NA	NA	NA	NA	NA	NA	NA	NA	0	23	4.584962501	NA	NA	NA	NA	NA	NA	NA	NA	NA	NA	NA	NA	1	27	3.807354922	NA	NA	NA	NA	NA	NA	NA	NA	NA	NA	NA	NA	NA	NA	NA	NA
chr1	173433581	-	T	G		0	26	4.754887502	NA	NA	NA	NA	NA	NA	NA	1	23	3.584962501	NA	NA	NA	NA	NA	NA	NA	NA	NA	NA	NA	NA	NA	NA	NA	NA	NA	NA	NA	NA	NA	NA	NA	NA	NA	NA	NA	NA	NA	NA	NA
chr1	173433593	+	G	A		NA	NA	NA	NA	NA	NA	NA	NA	NA	NA	NA	NA	NA	NA	NA	NA	NA	NA	NA	NA	NA	NA	NA	NA	NA	1	26	3.754887502	NA	NA	NA	NA	NA	NA	NA	NA	NA	NA	NA	NA	NA	NA	NA	NA
chr1	173433593	-	G	A		0	33	5.087462841	NA	NA	NA	NA	NA	NA	NA	1	27	3.807354922	NA	NA	1	30	3.95419631	NA	NA	2	24	3.058893689	0	ASE	NA	NA	NA	NA	NA	NA	NA	NA	NA	NA	NA	NA	NA	NA	NA	NA	NA	NA	NA
chr1	173433595	+	G	A		NA	NA	NA	NA	NA	NA	NA	NA	NA	NA	NA	NA	NA	NA	NA	NA	NA	NA	NA	NA	NA	NA	NA	NA	NA	2	22	2.938599455	NA	NA	NA	NA	NA	NA	NA	NA	NA	NA	NA	NA	NA	NA	NA	NA
chr1	173433595	-	G	A		27	2	-3.222392421	0	ASE	NA	NA	NA	NA	NA	1	26	3.754887502	NA	NA	2	25	3.115477217	0	ASE	2	24	3.058893689	0	ASE	NA	NA	NA	NA	NA	NA	NA	NA	NA	NA	NA	NA	NA	NA	NA	NA	NA	NA	NA
chr1	174052168	+	A	T	Copa	4	50	-3.350497247	0	ASE	0	37	-5.247927513	NA	NA	19	24	-0.321928095	0.765799257	SNP	16	32	-0.956931278	0.116883117	SNP	15	17	-0.169925001	0.038888889	SNP	22	18	0.275634443	0.573863636	SNP	NA	NA	NA	NA	NA	4	29	-2.584962501	0	ASE	NA	NA	NA	NA
chr1	174052168	-	A	T	Copa	2	42	-3.841302254	NA	NA	1	29	-3.906890596	NA	NA	22	20	0.131244533	0.765799257	SNP	20	23	-0.192645078	0.116883117	SNP	8	25	-1.530514717	0.038888889	SNP	23	21	0.125530882	0.573863636	SNP	NA	NA	NA	NA	NA	2	41	-3.807354922	NA	NA	NA	NA	NA	NA
chr1	174065375	+	A	G	Pex19	NA	NA	NA	NA	NA	NA	NA	NA	NA	NA	NA	NA	NA	NA	NA	NA	NA	NA	NA	NA	NA	NA	NA	NA	NA	NA	NA	NA	NA	NA	NA	NA	NA	NA	NA	1	30	-3.95419631	NA	NA	NA	NA	NA	NA
chr1	174065375	-	A	G	Pex19	NA	NA	NA	NA	NA	NA	NA	NA	NA	NA	NA	NA	NA	NA	NA	NA	NA	NA	NA	NA	NA	NA	NA	NA	NA	NA	NA	NA	NA	NA	5	41	-2.807354922	0	ASE	7	76	-3.266786541	0	ASE	NA	NA	NA	NA
chr1	174065598	+	G	A	Pex19	NA	NA	NA	NA	NA	NA	NA	NA	NA	NA	NA	NA	NA	NA	NA	NA	NA	NA	NA	NA	NA	NA	NA	NA	NA	NA	NA	NA	NA	NA	NA	NA	NA	NA	NA	NA	NA	NA	NA	NA	NA	NA	NA	NA
chr1	174065635	-	A	G	Pex19	NA	NA	NA	NA	NA	NA	NA	NA	NA	NA	NA	NA	NA	NA	NA	NA	NA	NA	NA	NA	NA	NA	NA	NA	NA	NA	NA	NA	NA	NA	NA	NA	NA	NA	NA	NA	NA	NA	NA	NA	NA	NA	NA	NA
chr1	174065670	+	A	G	Pex19	NA	NA	NA	NA	NA	NA	NA	NA	NA	NA	NA	NA	NA	NA	NA	NA	NA	NA	NA	NA	NA	NA	NA	NA	NA	NA	NA	NA	NA	NA	NA	NA	NA	NA	NA	NA	NA	NA	NA	NA	NA	NA	NA	NA
chr1	174065670	-	A	G	Pex19	NA	NA	NA	NA	NA	NA	NA	NA	NA	NA	NA	NA	NA	NA	NA	NA	NA	NA	NA	NA	NA	NA	NA	NA	NA	NA	NA	NA	NA	NA	NA	NA	NA	NA	NA	NA	NA	NA	NA	NA	NA	NA	NA	NA
chr1	174124997	+	A	C	Dcaf8	3	19	-2.321928095	NA	NA	1	26	-3.754887502	NA	NA	NA	NA	NA	NA	NA	NA	NA	NA	NA	NA	NA	NA	NA	NA	NA	NA	NA	NA	NA	NA	NA	NA	NA	NA	NA	NA	NA	NA	NA	NA	NA	NA	NA	NA
chr1	174124997	-	A	C	Dcaf8	4	52	-3.40599236	0	ASE	3	26	-2.754887502	0	ASE	27	0	4.807354922	NA	NA	NA	NA	NA	NA	NA	22	2	2.938599455	NA	NA	NA	NA	NA	NA	NA	NA	NA	NA	NA	NA	NA	NA	NA	NA	NA	NA	NA	NA	NA
chr1	174125171	+	A	G	Dcaf8	NA	NA	NA	NA	NA	NA	NA	NA	NA	NA	32	1	4.044394119	NA	NA	NA	NA	NA	NA	NA	NA	NA	NA	NA	NA	57	1	4.857980995	NA	NA	NA	NA	NA	NA	NA	NA	NA	NA	NA	NA	NA	NA	NA	NA
chr1	174125171	-	A	G	Dcaf8	6	36	-2.402098444	0	ASE	1	32	-4.044394119	NA	NA	25	1	3.700439718	NA	NA	50	1	4.672425342	NA	NA	33	1	4.087462841	NA	NA	59	2	4.321928095	NA	NA	NA	NA	NA	NA	NA	NA	NA	NA	NA	NA	NA	NA	NA	NA
chr1	174125473	+	A	G	Dcaf8	9	62	-2.655351829	0	ASE	NA	NA	NA	NA	NA	90	2	4.922832139	NA	NA	89	1	5.491853096	NA	NA	89	1	5.491853096	NA	NA	171	0	7.426264755	NA	NA	NA	NA	NA	NA	NA	NA	NA	NA	NA	NA	NA	NA	NA	NA
chr1	174125473	-	A	G	Dcaf8	14	217	-3.861293729	NA	NA	12	318	-4.616972896	NA	NA	245	10	4.483082887	NA	NA	246	9	4.626439137	NA	NA	189	4	5.247927513	NA	NA	363	19	4.185866545	NA	NA	NA	NA	NA	NA	NA	2	33	-3.502500341	NA	NA	NA	NA	NA	NA
chr1	174125535	+	C	T	Dcaf8	8	108	-3.598259323	0	ASE	11	142	-3.574908836	0	ASE	92	5	3.95419631	NA	NA	95	4	4.263034406	NA	NA	91	1	5.523561956	NA	NA	149	7	4.22881869	NA	NA	NA	NA	NA	NA	NA	NA	NA	NA	NA	NA	NA	NA	NA	NA
chr1	174125535	-	C	T	Dcaf8	6	96	-3.79255792	NA	NA	3	132	-5.055282436	NA	NA	77	6	3.478047297	0	ASE	94	2	4.984893108	NA	NA	106	3	4.741466986	NA	NA	158	7	4.312882955	NA	NA	NA	NA	NA	NA	NA	NA	NA	NA	NA	NA	NA	NA	NA	NA
chr1	174436939	+	T	C	Tagln2	NA	NA	NA	NA	NA	NA	NA	NA	NA	NA	NA	NA	NA	NA	NA	NA	NA	NA	NA	NA	NA	NA	NA	NA	NA	NA	NA	NA	NA	NA	NA	NA	NA	NA	NA	NA	NA	NA	NA	NA	NA	NA	NA	NA
chr1	174436939	-	T	C	Tagln2	NA	NA	NA	NA	NA	NA	NA	NA	NA	NA	NA	NA	NA	NA	NA	NA	NA	NA	NA	NA	NA	NA	NA	NA	NA	NA	NA	NA	NA	NA	NA	NA	NA	NA	NA	NA	NA	NA	NA	NA	NA	NA	NA	NA
chr1	176751661	+	G	A	Fmn2	49	1	-4.64385619	NA	NA	NA	NA	NA	NA	NA	0	34	5.129283017	NA	NA	NA	NA	NA	NA	NA	1	26	3.754887502	NA	NA	4	41	3.070389328	0	ASE	NA	NA	NA	NA	NA	NA	NA	NA	NA	NA	NA	NA	NA	NA
chr1	176751661	-	G	A	Fmn2	49	1	-4.64385619	NA	NA	NA	NA	NA	NA	NA	3	44	3.491853096	NA	NA	1	42	4.426264755	NA	NA	2	22	2.938599455	NA	NA	2	61	4.36923381	NA	NA	NA	NA	NA	NA	NA	NA	NA	NA	NA	NA	NA	NA	NA	NA
chr1	176751982	+	C	G	Fmn2	36	1	4.209453366	NA	NA	56	1	4.832890014	NA	NA	NA	NA	NA	NA	NA	1	50	-4.672425342	NA	NA	1	36	-4.209453366	NA	NA	7	53	-2.754887502	0	ASE	NA	NA	NA	NA	NA	NA	NA	NA	NA	NA	NA	NA	NA	NA
chr1	176751982	-	C	G	Fmn2	NA	NA	NA	NA	NA	NA	NA	NA	NA	NA	4	36	-2.887525271	0	ASE	4	39	-3	0	ASE	1	27	-3.807354922	NA	NA	5	54	-3.196397213	0	ASE	NA	NA	NA	NA	NA	NA	NA	NA	NA	NA	NA	NA	NA	NA
chr1	176752008	+	T	A	Fmn2	2	34	3.544320516	NA	NA	1	36	4.209453366	NA	NA	NA	NA	NA	NA	NA	0	37	5.247927513	NA	NA	0	34	5.129283017	NA	NA	1	45	4.523561956	NA	NA	NA	NA	NA	NA	NA	NA	NA	NA	NA	NA	NA	NA	NA	NA
chr1	176752008	-	T	A	Fmn2	1	26	3.754887502	NA	NA	1	24	3.64385619	NA	NA	NA	NA	NA	NA	NA	2	21	2.874469118	NA	NA	NA	NA	NA	NA	NA	3	27	2.807354922	0	ASE	NA	NA	NA	NA	NA	NA	NA	NA	NA	NA	NA	NA	NA	NA
chr1	176752038	+	C	T	Fmn2	0	44	-5.491853096	NA	NA	0	68	-6.108524457	NA	NA	0	30	-4.95419631	NA	NA	1	40	-4.357552005	NA	NA	0	29	-4.906890596	NA	NA	0	51	-5.700439718	NA	NA	NA	NA	NA	NA	NA	NA	NA	NA	NA	NA	NA	NA	NA	NA
chr1	176752038	-	C	T	Fmn2	2	77	-4.700439718	NA	NA	1	67	-5.087462841	NA	NA	1	58	-4.882643049	NA	NA	1	63	-5	NA	NA	1	43	-4.459431619	NA	NA	0	71	-6.169925001	NA	NA	NA	NA	NA	NA	NA	NA	NA	NA	NA	NA	NA	NA	NA	NA
chr1	177534163	+	G	T	Fh1	NA	NA	NA	NA	NA	NA	NA	NA	NA	NA	NA	NA	NA	NA	NA	NA	NA	NA	NA	NA	NA	NA	NA	NA	NA	NA	NA	NA	NA	NA	NA	NA	NA	NA	NA	NA	NA	NA	NA	NA	NA	NA	NA	NA
chr1	177534199	-	G	C	Fh1	NA	NA	NA	NA	NA	NA	NA	NA	NA	NA	NA	NA	NA	NA	NA	NA	NA	NA	NA	NA	NA	NA	NA	NA	NA	NA	NA	NA	NA	NA	NA	NA	NA	NA	NA	27	12	-1.106915204	0.008196721	ASE	NA	NA	NA	NA
chr1	177534210	-	G	A	Fh1	NA	NA	NA	NA	NA	NA	NA	NA	NA	NA	NA	NA	NA	NA	NA	NA	NA	NA	NA	NA	NA	NA	NA	NA	NA	NA	NA	NA	NA	NA	NA	NA	NA	NA	NA	24	8	-1.473931188	0	ASE	NA	NA	NA	NA
chr1	177536237	+	G	A	Fh1	NA	NA	NA	NA	NA	NA	NA	NA	NA	NA	NA	NA	NA	NA	NA	NA	NA	NA	NA	NA	NA	NA	NA	NA	NA	NA	NA	NA	NA	NA	NA	NA	NA	NA	NA	NA	NA	NA	NA	NA	NA	NA	NA	NA
chr1	177536237	-	G	A	Fh1	NA	NA	NA	NA	NA	NA	NA	NA	NA	NA	NA	NA	NA	NA	NA	NA	NA	NA	NA	NA	NA	NA	NA	NA	NA	NA	NA	NA	NA	NA	NA	NA	NA	NA	NA	NA	NA	NA	NA	NA	NA	NA	NA	NA
chr1	177612575	-	G	A	Chml	NA	NA	NA	NA	NA	NA	NA	NA	NA	NA	NA	NA	NA	NA	NA	NA	NA	NA	NA	NA	NA	NA	NA	NA	NA	NA	NA	NA	NA	NA	NA	NA	NA	NA	NA	NA	NA	NA	NA	NA	NA	NA	NA	NA
chr1	177612601	-	T	C	Chml	NA	NA	NA	NA	NA	NA	NA	NA	NA	NA	NA	NA	NA	NA	NA	NA	NA	NA	NA	NA	NA	NA	NA	NA	NA	NA	NA	NA	NA	NA	NA	NA	NA	NA	NA	NA	NA	NA	NA	NA	NA	NA	NA	NA
chr1	177836091	+	C	T	Exo1	NA	NA	NA	NA	NA	NA	NA	NA	NA	NA	NA	NA	NA	NA	NA	NA	NA	NA	NA	NA	NA	NA	NA	NA	NA	NA	NA	NA	NA	NA	NA	NA	NA	NA	NA	NA	NA	NA	NA	NA	NA	NA	NA	NA
chr1	177836091	-	C	T	Exo1	NA	NA	NA	NA	NA	NA	NA	NA	NA	NA	28	1	3.857980995	NA	NA	NA	NA	NA	NA	NA	NA	NA	NA	NA	NA	NA	NA	NA	NA	NA	NA	NA	NA	NA	NA	11	15	-0.415037499	0.286885246	SNP	NA	NA	NA	NA
chr1	177852056	+	C	A		NA	NA	NA	NA	NA	NA	NA	NA	NA	NA	NA	NA	NA	NA	NA	NA	NA	NA	NA	NA	NA	NA	NA	NA	NA	NA	NA	NA	NA	NA	29	16	-0.819427754	0.060773481	SNP	57	49	-0.214124805	0.553278689	SNP	31	9	-1.678071905	0
chr1	177852056	-	C	A		NA	NA	NA	NA	NA	NA	NA	NA	NA	NA	NA	NA	NA	NA	NA	NA	NA	NA	NA	NA	NA	NA	NA	NA	NA	NA	NA	NA	NA	NA	NA	NA	NA	NA	NA	16	13	-0.280107919	0.553278689	SNP	NA	NA	NA	NA
chr1	177852184	+	A	G		NA	NA	NA	NA	NA	NA	NA	NA	NA	NA	NA	NA	NA	NA	NA	NA	NA	NA	NA	NA	NA	NA	NA	NA	NA	NA	NA	NA	NA	NA	20	14	0.485426827	0.906077348	SNP	37	6	2.440572591	0.00204918	ASE	24	2	3.058893689	0
chr1	177852184	-	A	G		NA	NA	NA	NA	NA	NA	NA	NA	NA	NA	NA	NA	NA	NA	NA	NA	NA	NA	NA	NA	NA	NA	NA	NA	NA	NA	NA	NA	NA	NA	40	48	-0.257157839	0.906077348	SNP	82	37	1.127111918	0.00204918	ASE	43	9	2.137503524	0
chr1	177908533	+	C	T	B020018G12Rik	NA	NA	NA	NA	NA	NA	NA	NA	NA	NA	NA	NA	NA	NA	NA	23	2	3	NA	NA	NA	NA	NA	NA	NA	NA	NA	NA	NA	NA	NA	NA	NA	NA	NA	44	4	3.169925001	0	ASE	NA	NA	NA	NA
chr1	177908846	+	C	T	B020018G12Rik	16	17	-0.08246216	0.780346821	SNP	19	15	0.321928095	0.364985163	SNP	16	22	-0.436099115	0.130111524	SNP	29	32	-0.137503524	0.058441558	SNP	NA	NA	NA	NA	NA	21	20	0.067114196	0.860795455	SNP	NA	NA	NA	NA	NA	5	47	-3	0	ASE	NA	NA	NA	NA
chr1	177908846	-	C	T	B020018G12Rik	20	2	2.807354922	NA	NA	NA	NA	NA	NA	NA	24	3	2.64385619	0.130111524	SNP	32	3	3.044394119	0.058441558	SNP	NA	NA	NA	NA	NA	NA	NA	NA	NA	NA	NA	NA	NA	NA	NA	NA	NA	NA	NA	NA	NA	NA	NA	NA
chr1	177909072	-	C	G	B020018G12Rik	NA	NA	NA	NA	NA	NA	NA	NA	NA	NA	NA	NA	NA	NA	NA	9	17	-0.847996907	0.032467532	SNP	NA	NA	NA	NA	NA	NA	NA	NA	NA	NA	NA	NA	NA	NA	NA	NA	NA	NA	NA	NA	NA	NA	NA	NA
chr1	178952455	+	A	G	Akt3	23	4	2.263034406	0	ASE	31	2	3.415037499	NA	NA	NA	NA	NA	NA	NA	0	43	-5.459431619	NA	NA	1	30	-3.95419631	NA	NA	0	55	-5.807354922	NA	NA	NA	NA	NA	NA	NA	NA	NA	NA	NA	NA	NA	NA	NA	NA
chr1	178952475	+	A	G	Akt3	NA	NA	NA	NA	NA	30	4	2.632268215	0	ASE	10	13	-0.347923303	NA	NA	18	22	-0.275634443	0.451298701	SNP	16	18	-0.160464672	0.572222222	SNP	24	15	0.64385619	0.727272727	SNP	NA	NA	NA	NA	NA	NA	NA	NA	NA	NA	NA	NA	NA	NA
chr1	178952475	-	A	G	Akt3	NA	NA	NA	NA	NA	NA	NA	NA	NA	NA	NA	NA	NA	NA	NA	NA	NA	NA	NA	NA	NA	NA	NA	NA	NA	11	17	-0.584962501	0.727272727	SNP	NA	NA	NA	NA	NA	NA	NA	NA	NA	NA	NA	NA	NA	NA
chr1	179693325	+	G	C	Adss	NA	NA	NA	NA	NA	NA	NA	NA	NA	NA	NA	NA	NA	NA	NA	NA	NA	NA	NA	NA	NA	NA	NA	NA	NA	NA	NA	NA	NA	NA	NA	NA	NA	NA	NA	NA	NA	NA	NA	NA	NA	NA	NA	NA
chr1	179693404	+	C	A	Adss	NA	NA	NA	NA	NA	NA	NA	NA	NA	NA	NA	NA	NA	NA	NA	NA	NA	NA	NA	NA	NA	NA	NA	NA	NA	5	40	2.772589504	0	ASE	NA	NA	NA	NA	NA	NA	NA	NA	NA	NA	NA	NA	NA	NA
chr1	179693474	+	G	A	Adss	65	3	-4.044394119	NA	NA	79	1	-5.321928095	NA	NA	7	27	1.807354922	0	ASE	NA	NA	NA	NA	NA	20	20	0	0.161111111	SNP	28	45	0.665580961	0.403409091	SNP	NA	NA	NA	NA	NA	NA	NA	NA	NA	NA	NA	NA	NA	NA
chr1	179693474	-	G	A	Adss	57	11	-2.273018494	0	ASE	133	2	-5.48112669	NA	NA	12	31	1.299560282	0	ASE	28	40	0.499571009	0.188311688	SNP	14	31	1.093109404	0.161111111	SNP	47	48	0.029747343	0.403409091	SNP	NA	NA	NA	NA	NA	NA	NA	NA	NA	NA	NA	NA	NA	NA
chr1	179693512	+	C	A	Adss	143	1	-6.169925001	NA	NA	175	1	-6.459431619	NA	NA	9	25	1.378511623	0	ASE	4	26	2.432959407	0	ASE	2	41	3.807354922	NA	NA	3	70	4.14974712	NA	NA	NA	NA	NA	NA	NA	NA	NA	NA	NA	NA	NA	NA	NA	NA
chr1	179693512	-	C	A	Adss	102	3	-4.686500527	NA	NA	142	2	-5.574908836	NA	NA	3	18	2.247927513	NA	NA	6	31	2.192645078	0	ASE	1	41	4.392317423	NA	NA	8	73	3.039528364	0	ASE	NA	NA	NA	NA	NA	NA	NA	NA	NA	NA	NA	NA	NA	NA
chr1	179693622	+	T	C	Adss	NA	NA	NA	NA	NA	NA	NA	NA	NA	NA	2	28	3.273018494	NA	NA	1	29	3.906890596	NA	NA	5	35	2.584962501	0	ASE	4	33	2.765534746	0	ASE	NA	NA	NA	NA	NA	NA	NA	NA	NA	NA	NA	NA	NA	NA
chr1	179693622	-	T	C	Adss	NA	NA	NA	NA	NA	30	2	-3.36923381	NA	NA	7	23	1.584962501	0	ASE	3	25	2.700439718	0	ASE	6	32	2.237039197	0	ASE	6	46	2.74723393	0	ASE	NA	NA	NA	NA	NA	NA	NA	NA	NA	NA	NA	NA	NA	NA
chr1	179693697	+	C	A	Adss	88	4	-4.153805336	NA	NA	150	1	-6.238404739	NA	NA	1	36	4.209453366	NA	NA	1	40	4.357552005	NA	NA	1	49	4.64385619	NA	NA	2	64	4.437405312	NA	NA	NA	NA	NA	NA	NA	NA	NA	NA	NA	NA	NA	NA	NA	NA
chr1	179694095	+	A	G	Adss	77	8	3.115477217	0	ASE	91	1	5.523561956	NA	NA	26	33	-0.332575339	0.078066914	SNP	19	42	-1.10433666	0.055194805	SNP	14	33	-1.180572246	0.038888889	SNP	44	57	-0.366127899	0.181818182	SNP	NA	NA	NA	NA	NA	NA	NA	NA	NA	NA	NA	NA	NA	NA
chr1	179694095	-	A	G	Adss	138	12	3.418501355	0	ASE	165	2	5.790076931	NA	NA	29	64	-1.115477217	0.078066914	SNP	36	58	-0.673189684	0.055194805	SNP	27	43	-0.652076697	0.038888889	SNP	64	101	-0.650057529	0.181818182	SNP	NA	NA	NA	NA	NA	NA	NA	NA	NA	NA	NA	NA	NA	NA
chr1	179694110	+	T	A	Adss	89	7	-3.491853096	0	ASE	NA	NA	NA	NA	NA	24	39	0.678071905	0.137546468	SNP	22	37	0.724365557	0.019480519	SNP	9	33	1.765534746	0	ASE	48	51	0.085729874	0.207386364	SNP	NA	NA	NA	NA	NA	NA	NA	NA	NA	NA	NA	NA	NA	NA
chr1	179694110	-	T	A	Adss	144	11	-3.594946589	0	ASE	147	2	-5.624490865	NA	NA	35	53	0.584962501	0.137546468	SNP	32	67	1.043068722	0.019480519	SNP	25	43	0.7589919	0	ASE	59	101	0.765534746	0.207386364	SNP	NA	NA	NA	NA	NA	NA	NA	NA	NA	NA	NA	NA	NA	NA
chr1	179694214	-	G	A	Adss	NA	NA	NA	NA	NA	NA	NA	NA	NA	NA	NA	NA	NA	NA	NA	NA	NA	NA	NA	NA	NA	NA	NA	NA	NA	NA	NA	NA	NA	NA	NA	NA	NA	NA	NA	NA	NA	NA	NA	NA	NA	NA	NA	NA
chr1	179694249	+	A	G	Adss	57	3	3.857980995	NA	NA	48	2	4.029747343	NA	NA	0	28	-4.857980995	NA	NA	0	44	-5.491853096	NA	NA	2	34	-3.544320516	NA	NA	2	38	-3.700439718	NA	NA	NA	NA	NA	NA	NA	NA	NA	NA	NA	NA	NA	NA	NA	NA
chr1	179694249	-	A	G	Adss	43	3	3.459431619	NA	NA	41	4	3.070389328	0	ASE	0	28	-4.857980995	NA	NA	NA	NA	NA	NA	NA	2	22	-2.938599455	NA	NA	0	41	-5.392317423	NA	NA	NA	NA	NA	NA	NA	NA	NA	NA	NA	NA	NA	NA	NA	NA
chr1	180181600	-	G	A	Pppde1	NA	NA	NA	NA	NA	NA	NA	NA	NA	NA	23	5	-2	0	ASE	26	12	-1.054447784	0.00974026	ASE	NA	NA	NA	NA	NA	20	7	-1.392317423	0.002840909	ASE	NA	NA	NA	NA	NA	NA	NA	NA	NA	NA	NA	NA	NA	NA
chr1	180182666	+	A	C	Pppde1	41	6	2.584962501	0	ASE	NA	NA	NA	NA	NA	21	15	0.459431619	0.137546468	SNP	18	8	1.078002512	0.045454545	SNP	NA	NA	NA	NA	NA	15	24	-0.64385619	0.198863636	SNP	NA	NA	NA	NA	NA	NA	NA	NA	NA	NA	NA	NA	NA	NA
chr1	180182666	-	A	C	Pppde1	45	3	3.523561956	NA	NA	44	1	4.491853096	NA	NA	21	12	0.7589919	0.137546468	SNP	28	17	0.688055994	0.045454545	SNP	20	9	1.070389328	0	ASE	19	25	-0.378511623	0.198863636	SNP	NA	NA	NA	NA	NA	NA	NA	NA	NA	NA	NA	NA	NA	NA
chr1	180260850	+	T	C	Hnrnpu	43	20	-1.067114196	0.124277457	SNP	39	17	-1.152003093	0	ASE	21	17	-0.289506617	0.226765799	SNP	39	23	-0.736965594	0.061688312	SNP	25	7	-1.700439718	0	ASE	48	3	-3.614709844	NA	NA	59	49	-0.263034406	0.73480663	SNP	78	118	0.591037015	0.264344262	SNP	48	6	-2.807354922	0
chr1	180260850	-	T	C	Hnrnpu	17	20	0.222392421	0.124277457	SNP	38	10	-1.8259706	0	ASE	27	18	-0.559427409	0.226765799	SNP	27	17	-0.637429921	0.061688312	SNP	24	4	-2.321928095	0	ASE	36	3	-3.209453366	0	ASE	44	45	0.03170886	0.73480663	SNP	86	111	0.364411426	0.264344262	SNP	51	3	-3.700439718	NA
chr1	181556419	+	T	C	Cnst	NA	NA	NA	NA	NA	NA	NA	NA	NA	NA	15	19	0.321928095	0.36802974	SNP	22	5	-1.938599455	0	ASE	NA	NA	NA	NA	NA	9	15	0.678071905	NA	NA	NA	NA	NA	NA	NA	NA	NA	NA	NA	NA	NA	NA	NA	NA
chr1	181556419	-	T	C	Cnst	NA	NA	NA	NA	NA	NA	NA	NA	NA	NA	NA	NA	NA	NA	NA	22	9	-1.201633861	0	ASE	NA	NA	NA	NA	NA	NA	NA	NA	NA	NA	NA	NA	NA	NA	NA	NA	NA	NA	NA	NA	NA	NA	NA	NA
chr1	181556972	+	T	A	Cnst	30	3	-2.95419631	0	ASE	43	2	-3.874469118	NA	NA	NA	NA	NA	NA	NA	17	10	-0.710493383	0.058441558	SNP	NA	NA	NA	NA	NA	23	20	-0.192645078	0.556818182	SNP	NA	NA	NA	NA	NA	NA	NA	NA	NA	NA	NA	NA	NA	NA
chr1	181556972	-	T	A	Cnst	56	2	-4.247927513	NA	NA	75	0	-6.247927513	NA	NA	22	16	-0.436099115	0.226765799	SNP	35	20	-0.777607579	0.058441558	SNP	27	17	-0.637429921	0.144444444	SNP	36	31	-0.209453366	0.556818182	SNP	NA	NA	NA	NA	NA	NA	NA	NA	NA	NA	NA	NA	NA	NA
chr1	181557332	+	G	C	Cnst	NA	NA	NA	NA	NA	NA	NA	NA	NA	NA	NA	NA	NA	NA	NA	62	0	-5.977279923	NA	NA	NA	NA	NA	NA	NA	57	0	-5.857980995	NA	NA	NA	NA	NA	NA	NA	NA	NA	NA	NA	NA	NA	NA	NA	NA
chr1	181557332	-	G	C	Cnst	NA	NA	NA	NA	NA	NA	NA	NA	NA	NA	NA	NA	NA	NA	NA	NA	NA	NA	NA	NA	NA	NA	NA	NA	NA	NA	NA	NA	NA	NA	NA	NA	NA	NA	NA	NA	NA	NA	NA	NA	NA	NA	NA	NA
chr1	181678774	+	A	T	Ahctf1	NA	NA	NA	NA	NA	NA	NA	NA	NA	NA	NA	NA	NA	NA	NA	NA	NA	NA	NA	NA	NA	NA	NA	NA	NA	NA	NA	NA	NA	NA	28	1	3.857980995	NA	NA	81	2	4.772589504	NA	NA	NA	NA	NA	NA
chr1	181678774	-	A	T	Ahctf1	66	0	6.06608919	NA	NA	NA	NA	NA	NA	NA	NA	NA	NA	NA	NA	NA	NA	NA	NA	NA	NA	NA	NA	NA	NA	66	0	6.06608919	NA	NA	NA	NA	NA	NA	NA	65	3	4.044394119	NA	NA	NA	NA	NA	NA
chr1	181678804	+	C	T	Ahctf1	NA	NA	NA	NA	NA	NA	NA	NA	NA	NA	NA	NA	NA	NA	NA	NA	NA	NA	NA	NA	NA	NA	NA	NA	NA	NA	NA	NA	NA	NA	23	2	3	NA	NA	34	1	4.129283017	NA	NA	NA	NA	NA	NA
chr1	181678804	-	C	T	Ahctf1	NA	NA	NA	NA	NA	NA	NA	NA	NA	NA	NA	NA	NA	NA	NA	NA	NA	NA	NA	NA	NA	NA	NA	NA	NA	NA	NA	NA	NA	NA	30	1	3.95419631	NA	NA	49	1	4.64385619	NA	NA	NA	NA	NA	NA
chr1	181682637	+	G	A	Ahctf1	NA	NA	NA	NA	NA	NA	NA	NA	NA	NA	NA	NA	NA	NA	NA	NA	NA	NA	NA	NA	NA	NA	NA	NA	NA	NA	NA	NA	NA	NA	NA	NA	NA	NA	NA	NA	NA	NA	NA	NA	NA	NA	NA	NA
chr1	181682857	-	A	G	Ahctf1	NA	NA	NA	NA	NA	NA	NA	NA	NA	NA	NA	NA	NA	NA	NA	NA	NA	NA	NA	NA	NA	NA	NA	NA	NA	NA	NA	NA	NA	NA	NA	NA	NA	NA	NA	NA	NA	NA	NA	NA	NA	NA	NA	NA
chr1	182531273	+	T	C	Parp1	NA	NA	NA	NA	NA	NA	NA	NA	NA	NA	NA	NA	NA	NA	NA	NA	NA	NA	NA	NA	NA	NA	NA	NA	NA	NA	NA	NA	NA	NA	NA	NA	NA	NA	NA	NA	NA	NA	NA	NA	NA	NA	NA	NA
chr1	182683035	-	A	G	Acbd3	NA	NA	NA	NA	NA	NA	NA	NA	NA	NA	NA	NA	NA	NA	NA	NA	NA	NA	NA	NA	NA	NA	NA	NA	NA	NA	NA	NA	NA	NA	NA	NA	NA	NA	NA	NA	NA	NA	NA	NA	NA	NA	NA	NA
chr1	182683071	+	A	G	Acbd3	NA	NA	NA	NA	NA	NA	NA	NA	NA	NA	NA	NA	NA	NA	NA	NA	NA	NA	NA	NA	NA	NA	NA	NA	NA	NA	NA	NA	NA	NA	NA	NA	NA	NA	NA	NA	NA	NA	NA	NA	NA	NA	NA	NA
chr1	182683071	-	A	G	Acbd3	NA	NA	NA	NA	NA	NA	NA	NA	NA	NA	NA	NA	NA	NA	NA	NA	NA	NA	NA	NA	NA	NA	NA	NA	NA	NA	NA	NA	NA	NA	NA	NA	NA	NA	NA	NA	NA	NA	NA	NA	NA	NA	NA	NA
chr1	182796297	-	T	C	BC031781	NA	NA	NA	NA	NA	NA	NA	NA	NA	NA	0	27	4.807354922	NA	NA	2	26	3.169925001	0	ASE	NA	NA	NA	NA	NA	NA	NA	NA	NA	NA	NA	NA	NA	NA	NA	NA	NA	NA	NA	NA	NA	NA	NA	NA
chr1	182797335	-	C	T	BC031781	NA	NA	NA	NA	NA	NA	NA	NA	NA	NA	NA	NA	NA	NA	NA	NA	NA	NA	NA	NA	NA	NA	NA	NA	NA	NA	NA	NA	NA	NA	NA	NA	NA	NA	NA	NA	NA	NA	NA	NA	NA	NA	NA	NA
chr1	182836347	+	G	A	Pycr2	NA	NA	NA	NA	NA	NA	NA	NA	NA	NA	NA	NA	NA	NA	NA	NA	NA	NA	NA	NA	NA	NA	NA	NA	NA	NA	NA	NA	NA	NA	NA	NA	NA	NA	NA	NA	NA	NA	NA	NA	NA	NA	NA	NA
chr1	183023190	+	C	A		NA	NA	NA	NA	NA	NA	NA	NA	NA	NA	NA	NA	NA	NA	NA	NA	NA	NA	NA	NA	NA	NA	NA	NA	NA	NA	NA	NA	NA	NA	NA	NA	NA	NA	NA	NA	NA	NA	NA	NA	NA	NA	NA	NA
chr1	183023190	-	C	A		NA	NA	NA	NA	NA	NA	NA	NA	NA	NA	NA	NA	NA	NA	NA	NA	NA	NA	NA	NA	NA	NA	NA	NA	NA	NA	NA	NA	NA	NA	NA	NA	NA	NA	NA	NA	NA	NA	NA	NA	NA	NA	NA	NA
chr1	183023269	+	A	T		NA	NA	NA	NA	NA	NA	NA	NA	NA	NA	NA	NA	NA	NA	NA	NA	NA	NA	NA	NA	NA	NA	NA	NA	NA	NA	NA	NA	NA	NA	NA	NA	NA	NA	NA	NA	NA	NA	NA	NA	NA	NA	NA	NA
chr1	183023269	-	A	T		NA	NA	NA	NA	NA	NA	NA	NA	NA	NA	NA	NA	NA	NA	NA	NA	NA	NA	NA	NA	NA	NA	NA	NA	NA	NA	NA	NA	NA	NA	NA	NA	NA	NA	NA	NA	NA	NA	NA	NA	NA	NA	NA	NA
chr1	183023580	+	T	C	Nvl	NA	NA	NA	NA	NA	NA	NA	NA	NA	NA	NA	NA	NA	NA	NA	NA	NA	NA	NA	NA	NA	NA	NA	NA	NA	NA	NA	NA	NA	NA	NA	NA	NA	NA	NA	NA	NA	NA	NA	NA	NA	NA	NA	NA
chr1	183103778	+	C	T	Wdr26	20	11	0.807354922	0.742774566	SNP	22	24	-0.120294234	0.777448071	SNP	26	15	0.754887502	0.568773234	SNP	27	21	0.347923303	0.590909091	SNP	NA	NA	NA	NA	NA	8	19	-1.152003093	0.005681818	ASE	NA	NA	NA	NA	NA	4	31	-2.678071905	0	ASE	NA	NA	NA	NA
chr1	183103778	-	C	T	Wdr26	23	29	-0.321928095	0.742774566	SNP	25	20	0.308122295	0.777448071	SNP	18	23	-0.337034987	0.568773234	SNP	19	19	0	0.590909091	SNP	12	16	-0.387023123	0.261111111	SNP	14	10	0.447458977	NA	NA	NA	NA	NA	NA	NA	7	31	-2	0	ASE	NA	NA	NA	NA
chr1	183834185	+	G	C		NA	NA	NA	NA	NA	16	9	-0.765534746	NA	NA	NA	NA	NA	NA	NA	30	2	-3.36923381	NA	NA	NA	NA	NA	NA	NA	27	9	-1.485426827	0.014204545	SNP	NA	NA	NA	NA	NA	NA	NA	NA	NA	NA	NA	NA	NA	NA
chr1	183834185	-	G	C		22	14	-0.61667136	0.101156069	SNP	18	7	-1.247927513	NA	NA	25	22	-0.176877762	0.624535316	SNP	28	20	-0.465663572	0.211038961	SNP	NA	NA	NA	NA	NA	44	24	-0.847996907	0.014204545	SNP	NA	NA	NA	NA	NA	NA	NA	NA	NA	NA	NA	NA	NA	NA
chr1	183834282	+	C	T		NA	NA	NA	NA	NA	NA	NA	NA	NA	NA	NA	NA	NA	NA	NA	NA	NA	NA	NA	NA	NA	NA	NA	NA	NA	10	22	-1.064130337	0.014204545	SNP	NA	NA	NA	NA	NA	NA	NA	NA	NA	NA	NA	NA	NA	NA
chr1	183838480	+	T	C	Enah	NA	NA	NA	NA	NA	NA	NA	NA	NA	NA	NA	NA	NA	NA	NA	NA	NA	NA	NA	NA	NA	NA	NA	NA	NA	NA	NA	NA	NA	NA	NA	NA	NA	NA	NA	6	35	2.362570079	0	ASE	NA	NA	NA	NA
chr1	183838480	-	T	C	Enah	NA	NA	NA	NA	NA	NA	NA	NA	NA	NA	NA	NA	NA	NA	NA	NA	NA	NA	NA	NA	NA	NA	NA	NA	NA	NA	NA	NA	NA	NA	16	19	0.234465254	0.53038674	SNP	8	56	2.662965013	0	ASE	26	2	-3.169925001	0
chr1	184061670	+	G	A	Srp9	NA	NA	NA	NA	NA	NA	NA	NA	NA	NA	NA	NA	NA	NA	NA	NA	NA	NA	NA	NA	NA	NA	NA	NA	NA	NA	NA	NA	NA	NA	NA	NA	NA	NA	NA	NA	NA	NA	NA	NA	NA	NA	NA	NA
chr1	184061972	+	G	A	Srp9	NA	NA	NA	NA	NA	NA	NA	NA	NA	NA	NA	NA	NA	NA	NA	NA	NA	NA	NA	NA	NA	NA	NA	NA	NA	NA	NA	NA	NA	NA	NA	NA	NA	NA	NA	NA	NA	NA	NA	NA	NA	NA	NA	NA
chr1	184061972	-	G	A	Srp9	NA	NA	NA	NA	NA	NA	NA	NA	NA	NA	NA	NA	NA	NA	NA	NA	NA	NA	NA	NA	NA	NA	NA	NA	NA	NA	NA	NA	NA	NA	NA	NA	NA	NA	NA	NA	NA	NA	NA	NA	NA	NA	NA	NA
chr1	184061988	+	T	C	Srp9	NA	NA	NA	NA	NA	NA	NA	NA	NA	NA	NA	NA	NA	NA	NA	NA	NA	NA	NA	NA	NA	NA	NA	NA	NA	NA	NA	NA	NA	NA	NA	NA	NA	NA	NA	NA	NA	NA	NA	NA	NA	NA	NA	NA
chr1	184062011	-	A	G	Srp9	NA	NA	NA	NA	NA	NA	NA	NA	NA	NA	NA	NA	NA	NA	NA	30	1	3.95419631	NA	NA	NA	NA	NA	NA	NA	NA	NA	NA	NA	NA	NA	NA	NA	NA	NA	NA	NA	NA	NA	NA	NA	NA	NA	NA
chr1	184062021	-	C	G	Srp9	NA	NA	NA	NA	NA	NA	NA	NA	NA	NA	NA	NA	NA	NA	NA	NA	NA	NA	NA	NA	NA	NA	NA	NA	NA	NA	NA	NA	NA	NA	NA	NA	NA	NA	NA	NA	NA	NA	NA	NA	NA	NA	NA	NA
chr1	184062208	+	A	G	Srp9	NA	NA	NA	NA	NA	17	8	1	NA	NA	NA	NA	NA	NA	NA	19	8	1.152003093	0	ASE	NA	NA	NA	NA	NA	NA	NA	NA	NA	NA	NA	NA	NA	NA	NA	NA	NA	NA	NA	NA	NA	NA	NA	NA
chr1	184062208	-	A	G	Srp9	NA	NA	NA	NA	NA	17	8	1	NA	NA	NA	NA	NA	NA	NA	23	6	1.777607579	0	ASE	NA	NA	NA	NA	NA	25	6	1.893084796	0	ASE	NA	NA	NA	NA	NA	NA	NA	NA	NA	NA	NA	NA	NA	NA
chr1	184062221	+	T	G	Srp9	NA	NA	NA	NA	NA	22	10	-1.064130337	0	ASE	18	7	-1.247927513	NA	NA	22	5	-1.938599455	0	ASE	NA	NA	NA	NA	NA	NA	NA	NA	NA	NA	NA	NA	NA	NA	NA	NA	NA	NA	NA	NA	NA	NA	NA	NA
chr1	184062221	-	T	G	Srp9	16	12	-0.387023123	0.277456647	SNP	NA	NA	NA	NA	NA	NA	NA	NA	NA	NA	23	8	-1.415037499	0	ASE	NA	NA	NA	NA	NA	NA	NA	NA	NA	NA	NA	NA	NA	NA	NA	NA	NA	NA	NA	NA	NA	NA	NA	NA
chr1	184062238	+	C	T	Srp9	NA	NA	NA	NA	NA	NA	NA	NA	NA	NA	NA	NA	NA	NA	NA	NA	NA	NA	NA	NA	NA	NA	NA	NA	NA	NA	NA	NA	NA	NA	NA	NA	NA	NA	NA	NA	NA	NA	NA	NA	NA	NA	NA	NA
chr1	184062238	-	C	T	Srp9	NA	NA	NA	NA	NA	NA	NA	NA	NA	NA	NA	NA	NA	NA	NA	NA	NA	NA	NA	NA	NA	NA	NA	NA	NA	NA	NA	NA	NA	NA	NA	NA	NA	NA	NA	NA	NA	NA	NA	NA	NA	NA	NA	NA
chr1	184062296	+	A	C	Srp9	32	14	1.137503524	0.031791908	SNP	39	12	1.621488377	0	ASE	16	12	0.387023123	0.256505576	SNP	27	19	0.485426827	0.392857143	SNP	24	2	3.058893689	0	ASE	37	9	1.925999419	0	ASE	26	4	2.432959407	0	ASE	18	16	0.160464672	0.307377049	SNP	21	4	2.137503524	NA
chr1	184062296	-	A	C	Srp9	25	16	0.612976877	0.031791908	SNP	31	10	1.540568381	0	ASE	12	12	0	NA	NA	23	21	0.125530882	0.392857143	SNP	NA	NA	NA	NA	NA	22	8	1.353636955	0	ASE	NA	NA	NA	NA	NA	9	20	-1.070389328	0.307377049	SNP	NA	NA	NA	NA
chr1	184206404	+	A	G	Degs1	0	41	-5.392317423	NA	NA	0	40	-5.357552005	NA	NA	0	69	-6.129283017	NA	NA	0	73	-6.209453366	NA	NA	1	59	-4.906890596	NA	NA	0	76	-6.266786541	NA	NA	NA	NA	NA	NA	NA	NA	NA	NA	NA	NA	NA	NA	NA	NA
chr1	184206404	-	A	G	Degs1	0	66	-6.06608919	NA	NA	1	72	-5.189824559	NA	NA	0	80	-6.339850003	NA	NA	0	94	-6.569855608	NA	NA	0	42	-5.426264755	NA	NA	0	105	-6.727920455	NA	NA	NA	NA	NA	NA	NA	4	30	-2.632268215	0	ASE	NA	NA	NA	NA
chr1	184209776	+	G	A	Degs1	NA	NA	NA	NA	NA	NA	NA	NA	NA	NA	NA	NA	NA	NA	NA	NA	NA	NA	NA	NA	NA	NA	NA	NA	NA	NA	NA	NA	NA	NA	NA	NA	NA	NA	NA	NA	NA	NA	NA	NA	NA	NA	NA	NA
chr1	184209776	-	G	A	Degs1	NA	NA	NA	NA	NA	NA	NA	NA	NA	NA	NA	NA	NA	NA	NA	NA	NA	NA	NA	NA	NA	NA	NA	NA	NA	NA	NA	NA	NA	NA	NA	NA	NA	NA	NA	NA	NA	NA	NA	NA	NA	NA	NA	NA
chr1	184209806	+	A	G	Degs1	NA	NA	NA	NA	NA	NA	NA	NA	NA	NA	NA	NA	NA	NA	NA	NA	NA	NA	NA	NA	NA	NA	NA	NA	NA	NA	NA	NA	NA	NA	NA	NA	NA	NA	NA	NA	NA	NA	NA	NA	NA	NA	NA	NA
chr1	184209806	-	A	G	Degs1	NA	NA	NA	NA	NA	NA	NA	NA	NA	NA	NA	NA	NA	NA	NA	NA	NA	NA	NA	NA	NA	NA	NA	NA	NA	NA	NA	NA	NA	NA	NA	NA	NA	NA	NA	NA	NA	NA	NA	NA	NA	NA	NA	NA
chr1	184246134	+	A	G	Fbxo28	32	1	4.044394119	NA	NA	NA	NA	NA	NA	NA	NA	NA	NA	NA	NA	NA	NA	NA	NA	NA	NA	NA	NA	NA	NA	NA	NA	NA	NA	NA	NA	NA	NA	NA	NA	NA	NA	NA	NA	NA	NA	NA	NA	NA
chr1	184246134	-	A	G	Fbxo28	NA	NA	NA	NA	NA	NA	NA	NA	NA	NA	NA	NA	NA	NA	NA	NA	NA	NA	NA	NA	NA	NA	NA	NA	NA	NA	NA	NA	NA	NA	NA	NA	NA	NA	NA	NA	NA	NA	NA	NA	NA	NA	NA	NA
chr1	184246266	+	C	T	Fbxo28	NA	NA	NA	NA	NA	NA	NA	NA	NA	NA	NA	NA	NA	NA	NA	NA	NA	NA	NA	NA	NA	NA	NA	NA	NA	NA	NA	NA	NA	NA	NA	NA	NA	NA	NA	NA	NA	NA	NA	NA	NA	NA	NA	NA
chr1	184246266	-	C	T	Fbxo28	NA	NA	NA	NA	NA	NA	NA	NA	NA	NA	NA	NA	NA	NA	NA	NA	NA	NA	NA	NA	NA	NA	NA	NA	NA	NA	NA	NA	NA	NA	NA	NA	NA	NA	NA	NA	NA	NA	NA	NA	NA	NA	NA	NA
chr1	185920836	+	T	G		NA	NA	NA	NA	NA	NA	NA	NA	NA	NA	NA	NA	NA	NA	NA	NA	NA	NA	NA	NA	NA	NA	NA	NA	NA	24	20	-0.251538767	0.232954545	SNP	NA	NA	NA	NA	NA	NA	NA	NA	NA	NA	NA	NA	NA	NA
chr1	185920836	-	T	G		NA	NA	NA	NA	NA	NA	NA	NA	NA	NA	NA	NA	NA	NA	NA	NA	NA	NA	NA	NA	NA	NA	NA	NA	NA	19	11	-0.736965594	0.232954545	SNP	NA	NA	NA	NA	NA	NA	NA	NA	NA	NA	NA	NA	NA	NA
chr1	185921246	+	G	A		NA	NA	NA	NA	NA	NA	NA	NA	NA	NA	NA	NA	NA	NA	NA	NA	NA	NA	NA	NA	NA	NA	NA	NA	NA	13	24	0.836501268	0.042613636	SNP	NA	NA	NA	NA	NA	NA	NA	NA	NA	NA	NA	NA	NA	NA
chr1	185921246	-	G	A		NA	NA	NA	NA	NA	NA	NA	NA	NA	NA	NA	NA	NA	NA	NA	18	6	-1.440572591	NA	NA	11	15	0.415037499	0.255555556	SNP	NA	NA	NA	NA	NA	NA	NA	NA	NA	NA	NA	NA	NA	NA	NA	NA	NA	NA	NA
chr1	186637669	+	G	C	Mosc2	25	17	-0.530514717	0	ASE	12	10	-0.2410081	NA	NA	NA	NA	NA	NA	NA	NA	NA	NA	NA	NA	NA	NA	NA	NA	NA	NA	NA	NA	NA	NA	17	25	0.530514717	0.685082873	SNP	13	24	0.836501268	0.495901639	SNP	NA	NA	NA	NA
chr1	186637669	-	G	C	Mosc2	46	8	-2.38466385	0	ASE	43	8	-2.289506617	0	ASE	NA	NA	NA	NA	NA	60	1	-4.930737338	NA	NA	NA	NA	NA	NA	NA	NA	NA	NA	NA	NA	34	21	-0.669851398	0.685082873	SNP	35	34	-0.040641984	0.495901639	SNP	25	6	-1.893084796	0
chr1	186637707	+	C	T	Mosc2	NA	NA	NA	NA	NA	12	9	0.378511623	NA	NA	NA	NA	NA	NA	NA	24	1	3.64385619	NA	NA	NA	NA	NA	NA	NA	49	1	4.64385619	NA	NA	14	12	0.206450877	0.975138122	SNP	NA	NA	NA	NA	NA	NA	NA	NA	NA
chr1	186637707	-	C	T	Mosc2	49	24	1	0.01734104	SNP	43	26	0.704544116	0.047477745	SNP	NA	NA	NA	NA	NA	NA	NA	NA	NA	NA	NA	NA	NA	NA	NA	88	1	5.475733431	NA	NA	34	36	-0.080170349	0.975138122	SNP	47	37	0.337034987	0.389344262	SNP	26	10	1.295455884	0
chr1	186643178	+	T	C	Mosc2	21	20	-0.067114196	0.052023121	SNP	17	16	-0.08246216	0.008902077	ASE	37	0	-5.247927513	NA	NA	NA	NA	NA	NA	NA	NA	NA	NA	NA	NA	NA	NA	NA	NA	NA	10	12	0.2410081	NA	NA	20	28	0.465663572	0.864754098	SNP	NA	NA	NA	NA
chr1	186643178	-	T	C	Mosc2	43	16	-1.371968777	0.052023121	SNP	31	10	-1.540568381	0.008902077	ASE	NA	NA	NA	NA	NA	NA	NA	NA	NA	NA	NA	NA	NA	NA	NA	NA	NA	NA	NA	NA	25	10	-1.2410081	0.002762431	ASE	39	28	-0.4639471	0.864754098	SNP	35	4	-2.847996907	0
chr1	186697779	+	G	A	C130074G19Rik	NA	NA	NA	NA	NA	NA	NA	NA	NA	NA	NA	NA	NA	NA	NA	NA	NA	NA	NA	NA	NA	NA	NA	NA	NA	NA	NA	NA	NA	NA	NA	NA	NA	NA	NA	NA	NA	NA	NA	NA	NA	NA	NA	NA
chr1	186697779	-	G	A	C130074G19Rik	NA	NA	NA	NA	NA	NA	NA	NA	NA	NA	NA	NA	NA	NA	NA	NA	NA	NA	NA	NA	NA	NA	NA	NA	NA	NA	NA	NA	NA	NA	27	1	-3.807354922	NA	NA	NA	NA	NA	NA	NA	NA	NA	NA	NA
chr1	186697866	+	G	A	C130074G19Rik	NA	NA	NA	NA	NA	NA	NA	NA	NA	NA	NA	NA	NA	NA	NA	NA	NA	NA	NA	NA	NA	NA	NA	NA	NA	NA	NA	NA	NA	NA	26	4	-2.432959407	0	ASE	33	3	-3.087462841	0	ASE	NA	NA	NA	NA
chr1	186697866	-	G	A	C130074G19Rik	NA	NA	NA	NA	NA	NA	NA	NA	NA	NA	NA	NA	NA	NA	NA	NA	NA	NA	NA	NA	NA	NA	NA	NA	NA	NA	NA	NA	NA	NA	23	3	-2.584962501	0	ASE	51	2	-4.115477217	NA	NA	NA	NA	NA	NA
chr1	186697899	+	C	T	C130074G19Rik	NA	NA	NA	NA	NA	NA	NA	NA	NA	NA	NA	NA	NA	NA	NA	NA	NA	NA	NA	NA	NA	NA	NA	NA	NA	NA	NA	NA	NA	NA	NA	NA	NA	NA	NA	NA	NA	NA	NA	NA	NA	NA	NA	NA
chr1	186697899	-	C	T	C130074G19Rik	NA	NA	NA	NA	NA	NA	NA	NA	NA	NA	NA	NA	NA	NA	NA	NA	NA	NA	NA	NA	NA	NA	NA	NA	NA	NA	NA	NA	NA	NA	40	2	3.772589504	NA	NA	NA	NA	NA	NA	NA	NA	NA	NA	NA
chr1	187106259	+	A	G	Rab3gap2	15	17	-0.169925001	0.612716763	SNP	20	15	0.392317423	0.278931751	SNP	NA	NA	NA	NA	NA	32	1	4.044394119	NA	NA	NA	NA	NA	NA	NA	34	1	4.129283017	NA	NA	NA	NA	NA	NA	NA	NA	NA	NA	NA	NA	NA	NA	NA	NA
chr1	187107865	+	C	T	Rab3gap2	10	21	-1	0.101156069	SNP	9	44	-2.169925001	0	ASE	NA	NA	NA	NA	NA	NA	NA	NA	NA	NA	24	2	3.058893689	0	ASE	NA	NA	NA	NA	NA	NA	NA	NA	NA	NA	8	17	-1	NA	NA	NA	NA	NA	NA
chr1	187107865	-	C	T	Rab3gap2	21	28	-0.398549376	0.101156069	SNP	18	32	-0.796466606	0	ASE	NA	NA	NA	NA	NA	NA	NA	NA	NA	NA	NA	NA	NA	NA	NA	46	1	4.554588852	NA	NA	NA	NA	NA	NA	NA	NA	NA	NA	NA	NA	NA	NA	NA	NA
chr1	187221048	+	T	C	Eprs	NA	NA	NA	NA	NA	NA	NA	NA	NA	NA	NA	NA	NA	NA	NA	NA	NA	NA	NA	NA	NA	NA	NA	NA	NA	NA	NA	NA	NA	NA	NA	NA	NA	NA	NA	NA	NA	NA	NA	NA	NA	NA	NA	NA
chr1	187222362	+	C	T	Eprs	NA	NA	NA	NA	NA	NA	NA	NA	NA	NA	NA	NA	NA	NA	NA	NA	NA	NA	NA	NA	NA	NA	NA	NA	NA	NA	NA	NA	NA	NA	NA	NA	NA	NA	NA	NA	NA	NA	NA	NA	NA	NA	NA	NA
chr1	187230860	+	G	A	Eprs	NA	NA	NA	NA	NA	NA	NA	NA	NA	NA	NA	NA	NA	NA	NA	NA	NA	NA	NA	NA	NA	NA	NA	NA	NA	NA	NA	NA	NA	NA	NA	NA	NA	NA	NA	NA	NA	NA	NA	NA	NA	NA	NA	NA
chr1	187230911	+	C	G	Eprs	NA	NA	NA	NA	NA	NA	NA	NA	NA	NA	NA	NA	NA	NA	NA	NA	NA	NA	NA	NA	NA	NA	NA	NA	NA	NA	NA	NA	NA	NA	NA	NA	NA	NA	NA	NA	NA	NA	NA	NA	NA	NA	NA	NA
chr1	187230911	-	C	G	Eprs	NA	NA	NA	NA	NA	NA	NA	NA	NA	NA	NA	NA	NA	NA	NA	NA	NA	NA	NA	NA	NA	NA	NA	NA	NA	NA	NA	NA	NA	NA	NA	NA	NA	NA	NA	NA	NA	NA	NA	NA	NA	NA	NA	NA
chr1	187230956	+	C	T	Eprs	NA	NA	NA	NA	NA	NA	NA	NA	NA	NA	NA	NA	NA	NA	NA	NA	NA	NA	NA	NA	NA	NA	NA	NA	NA	NA	NA	NA	NA	NA	25	6	1.893084796	0	ASE	29	10	1.447458977	0	ASE	NA	NA	NA	NA
chr1	187230956	-	C	T	Eprs	NA	NA	NA	NA	NA	NA	NA	NA	NA	NA	NA	NA	NA	NA	NA	NA	NA	NA	NA	NA	NA	NA	NA	NA	NA	NA	NA	NA	NA	NA	NA	NA	NA	NA	NA	NA	NA	NA	NA	NA	NA	NA	NA	NA
chr1	187230986	+	G	A	Eprs	NA	NA	NA	NA	NA	NA	NA	NA	NA	NA	NA	NA	NA	NA	NA	NA	NA	NA	NA	NA	NA	NA	NA	NA	NA	NA	NA	NA	NA	NA	NA	NA	NA	NA	NA	45	11	-1.938599455	0	ASE	NA	NA	NA	NA
chr1	187230986	-	G	A	Eprs	NA	NA	NA	NA	NA	NA	NA	NA	NA	NA	NA	NA	NA	NA	NA	NA	NA	NA	NA	NA	NA	NA	NA	NA	NA	NA	NA	NA	NA	NA	NA	NA	NA	NA	NA	27	9	-1.485426827	0	ASE	NA	NA	NA	NA
chr1	187244113	-	T	G	Eprs	NA	NA	NA	NA	NA	NA	NA	NA	NA	NA	NA	NA	NA	NA	NA	NA	NA	NA	NA	NA	NA	NA	NA	NA	NA	NA	NA	NA	NA	NA	NA	NA	NA	NA	NA	10	14	0.447458977	NA	NA	NA	NA	NA	NA
chr1	187251748	+	T	C	Eprs	NA	NA	NA	NA	NA	NA	NA	NA	NA	NA	NA	NA	NA	NA	NA	NA	NA	NA	NA	NA	NA	NA	NA	NA	NA	NA	NA	NA	NA	NA	NA	NA	NA	NA	NA	20	8	-1.222392421	0.030737705	SNP	NA	NA	NA	NA
chr1	187251748	-	T	C	Eprs	NA	NA	NA	NA	NA	NA	NA	NA	NA	NA	NA	NA	NA	NA	NA	NA	NA	NA	NA	NA	NA	NA	NA	NA	NA	NA	NA	NA	NA	NA	16	13	-0.280107919	0.464088398	SNP	18	12	-0.547487795	0.030737705	SNP	NA	NA	NA	NA
chr1	187251960	+	C	T	Eprs	NA	NA	NA	NA	NA	NA	NA	NA	NA	NA	NA	NA	NA	NA	NA	NA	NA	NA	NA	NA	NA	NA	NA	NA	NA	NA	NA	NA	NA	NA	32	13	1.237039197	0.005524862	ASE	34	39	-0.192645078	0.723360656	SNP	21	5	1.874469118	0
chr1	187251960	-	C	T	Eprs	NA	NA	NA	NA	NA	NA	NA	NA	NA	NA	NA	NA	NA	NA	NA	NA	NA	NA	NA	NA	NA	NA	NA	NA	NA	NA	NA	NA	NA	NA	NA	NA	NA	NA	NA	26	27	-0.05246742	0.723360656	SNP	NA	NA	NA	NA
chr1	188563539	+	C	G	Rrp15	NA	NA	NA	NA	NA	NA	NA	NA	NA	NA	NA	NA	NA	NA	NA	NA	NA	NA	NA	NA	NA	NA	NA	NA	NA	NA	NA	NA	NA	NA	7	18	-1.247927513	NA	NA	16	18	-0.160464672	0.336065574	SNP	NA	NA	NA	NA
chr1	188563539	-	C	G	Rrp15	NA	NA	NA	NA	NA	NA	NA	NA	NA	NA	NA	NA	NA	NA	NA	NA	NA	NA	NA	NA	NA	NA	NA	NA	NA	NA	NA	NA	NA	NA	8	17	-1	NA	NA	23	12	0.884522783	0.336065574	SNP	NA	NA	NA	NA
chr1	190795339	+	C	T	Kctd3	67	12	2.387023123	0	ASE	63	2	4.415037499	NA	NA	1	62	-4.977279923	NA	NA	2	66	-4.48112669	NA	NA	0	40	-5.357552005	NA	NA	3	92	-4.539158811	NA	NA	NA	NA	NA	NA	NA	NA	NA	NA	NA	NA	NA	NA	NA	NA
chr1	190795339	-	C	T	Kctd3	72	3	4.189824559	NA	NA	72	7	3.189824559	0	ASE	3	71	-4.169925001	NA	NA	1	76	-5.266786541	NA	NA	0	62	-5.977279923	NA	NA	1	96	-5.599912842	NA	NA	NA	NA	NA	NA	NA	NA	NA	NA	NA	NA	NA	NA	NA	NA
chr1	190795395	+	T	C	Kctd3	NA	NA	NA	NA	NA	NA	NA	NA	NA	NA	5	136	4.513069582	NA	NA	1	193	6.599912842	NA	NA	1	85	5.426264755	NA	NA	6	182	4.708344916	NA	NA	NA	NA	NA	NA	NA	0	25	4.700439718	NA	NA	NA	NA	NA	NA
chr1	190795395	-	T	C	Kctd3	75	8	-3.078002512	0	ASE	81	5	-3.772589504	NA	NA	0	70	6.14974712	NA	NA	3	127	5	NA	NA	3	71	4.169925001	NA	NA	0	115	6.857980995	NA	NA	NA	NA	NA	NA	NA	NA	NA	NA	NA	NA	NA	NA	NA	NA
chr1	192770014	+	C	T		98	5	4.044394119	NA	NA	95	2	5	NA	NA	56	50	0.160464672	0.650557621	SNP	56	61	-0.121306296	0.587662338	SNP	59	39	0.584962501	0.111111111	SNP	63	50	0.327574658	0.238636364	SNP	37	5	2.662965013	0	ASE	28	1	3.857980995	NA	NA	NA	NA	NA	NA
chr1	192770014	-	C	T		98	7	3.62935662	NA	NA	141	5	4.564784619	NA	NA	70	62	0.172467196	0.650557621	SNP	77	92	-0.253756592	0.587662338	SNP	58	33	0.795180208	0.111111111	SNP	90	62	0.530514717	0.238636364	SNP	31	1	4	NA	NA	33	1	4.087462841	NA	NA	NA	NA	NA	NA
chr1	192770541	+	T	C		70	1	-5.14974712	NA	NA	74	2	-4.64385619	NA	NA	56	36	-0.623436649	0.323420074	SNP	41	41	0	0.75	SNP	24	25	0.056583528	0.633333333	SNP	41	43	0.067114196	0.508522727	SNP	NA	NA	NA	NA	NA	NA	NA	NA	NA	NA	NA	NA	NA	NA
chr1	192770541	-	T	C		NA	NA	NA	NA	NA	NA	NA	NA	NA	NA	25	27	0.106915204	0.323420074	SNP	44	37	-0.243925583	0.75	SNP	19	14	-0.415037499	0.633333333	SNP	42	27	-0.618909833	0.508522727	SNP	NA	NA	NA	NA	NA	NA	NA	NA	NA	NA	NA	NA	NA	NA
chr1	193362853	+	A	G	Dtl	NA	NA	NA	NA	NA	NA	NA	NA	NA	NA	NA	NA	NA	NA	NA	NA	NA	NA	NA	NA	NA	NA	NA	NA	NA	NA	NA	NA	NA	NA	NA	NA	NA	NA	NA	16	15	0.087462841	0.56352459	SNP	NA	NA	NA	NA
chr1	193362853	-	A	G	Dtl	NA	NA	NA	NA	NA	NA	NA	NA	NA	NA	4	25	-2.378511623	0	ASE	NA	NA	NA	NA	NA	NA	NA	NA	NA	NA	NA	NA	NA	NA	NA	NA	NA	NA	NA	NA	14	20	-0.485426827	0.56352459	SNP	NA	NA	NA	NA
chr1	193656078	-	T	C	Nek2	NA	NA	NA	NA	NA	NA	NA	NA	NA	NA	NA	NA	NA	NA	NA	NA	NA	NA	NA	NA	NA	NA	NA	NA	NA	NA	NA	NA	NA	NA	NA	NA	NA	NA	NA	NA	NA	NA	NA	NA	NA	NA	NA	NA
chr1	193656153	+	C	T	Nek2	NA	NA	NA	NA	NA	NA	NA	NA	NA	NA	NA	NA	NA	NA	NA	NA	NA	NA	NA	NA	NA	NA	NA	NA	NA	0	31	-5	NA	NA	3	25	-2.700439718	0	ASE	0	43	-5.459431619	NA	NA	NA	NA	NA	NA
chr1	193656153	-	C	T	Nek2	1	28	-3.857980995	NA	NA	1	26	-3.754887502	NA	NA	0	24	-4.64385619	NA	NA	NA	NA	NA	NA	NA	NA	NA	NA	NA	NA	1	39	-4.321928095	NA	NA	1	37	-4.247927513	NA	NA	0	57	-5.857980995	NA	NA	NA	NA	NA	NA
chr1	193718135	+	G	A	1700034H15Rik	NA	NA	NA	NA	NA	NA	NA	NA	NA	NA	NA	NA	NA	NA	NA	NA	NA	NA	NA	NA	NA	NA	NA	NA	NA	NA	NA	NA	NA	NA	0	31	5	NA	NA	3	34	3.129283017	0	ASE	NA	NA	NA	NA
chr2	3372479	+	T	G	Dclre1c	NA	NA	NA	NA	NA	NA	NA	NA	NA	NA	NA	NA	NA	NA	NA	NA	NA	NA	NA	NA	NA	NA	NA	NA	NA	NA	NA	NA	NA	NA	NA	NA	NA	NA	NA	NA	NA	NA	NA	NA	NA	NA	NA	NA
chr2	3699017	-	C	T	Fam107b	NA	NA	NA	NA	NA	NA	NA	NA	NA	NA	NA	NA	NA	NA	NA	NA	NA	NA	NA	NA	NA	NA	NA	NA	NA	33	3	3.087462841	0	ASE	NA	NA	NA	NA	NA	NA	NA	NA	NA	NA	NA	NA	NA	NA
chr2	3699230	+	A	C	Fam107b	NA	NA	NA	NA	NA	NA	NA	NA	NA	NA	NA	NA	NA	NA	NA	NA	NA	NA	NA	NA	NA	NA	NA	NA	NA	NA	NA	NA	NA	NA	NA	NA	NA	NA	NA	NA	NA	NA	NA	NA	NA	NA	NA	NA
chr2	3699230	-	A	C	Fam107b	NA	NA	NA	NA	NA	NA	NA	NA	NA	NA	NA	NA	NA	NA	NA	41	0	5.392317423	NA	NA	NA	NA	NA	NA	NA	NA	NA	NA	NA	NA	NA	NA	NA	NA	NA	NA	NA	NA	NA	NA	NA	NA	NA	NA
chr2	4754207	+	A	G		NA	NA	NA	NA	NA	NA	NA	NA	NA	NA	NA	NA	NA	NA	NA	NA	NA	NA	NA	NA	NA	NA	NA	NA	NA	NA	NA	NA	NA	NA	NA	NA	NA	NA	NA	NA	NA	NA	NA	NA	NA	NA	NA	NA
chr2	5803857	+	C	T		NA	NA	NA	NA	NA	NA	NA	NA	NA	NA	NA	NA	NA	NA	NA	NA	NA	NA	NA	NA	NA	NA	NA	NA	NA	NA	NA	NA	NA	NA	18	24	-0.395928676	0.325966851	SNP	16	42	-1.338801913	0.004098361	ASE	NA	NA	NA	NA
chr2	6060396	+	A	G		NA	NA	NA	NA	NA	NA	NA	NA	NA	NA	NA	NA	NA	NA	NA	NA	NA	NA	NA	NA	NA	NA	NA	NA	NA	NA	NA	NA	NA	NA	NA	NA	NA	NA	NA	NA	NA	NA	NA	NA	NA	NA	NA	NA
chr2	6060396	-	A	G		NA	NA	NA	NA	NA	NA	NA	NA	NA	NA	NA	NA	NA	NA	NA	NA	NA	NA	NA	NA	NA	NA	NA	NA	NA	NA	NA	NA	NA	NA	NA	NA	NA	NA	NA	NA	NA	NA	NA	NA	NA	NA	NA	NA
chr2	6060538	+	G	C		NA	NA	NA	NA	NA	NA	NA	NA	NA	NA	NA	NA	NA	NA	NA	NA	NA	NA	NA	NA	NA	NA	NA	NA	NA	NA	NA	NA	NA	NA	NA	NA	NA	NA	NA	NA	NA	NA	NA	NA	NA	NA	NA	NA
chr2	6060538	-	G	C		NA	NA	NA	NA	NA	NA	NA	NA	NA	NA	NA	NA	NA	NA	NA	NA	NA	NA	NA	NA	NA	NA	NA	NA	NA	NA	NA	NA	NA	NA	NA	NA	NA	NA	NA	NA	NA	NA	NA	NA	NA	NA	NA	NA
chr2	6060544	+	C	T		NA	NA	NA	NA	NA	NA	NA	NA	NA	NA	NA	NA	NA	NA	NA	NA	NA	NA	NA	NA	NA	NA	NA	NA	NA	NA	NA	NA	NA	NA	NA	NA	NA	NA	NA	NA	NA	NA	NA	NA	NA	NA	NA	NA
chr2	6060544	-	C	T		NA	NA	NA	NA	NA	NA	NA	NA	NA	NA	NA	NA	NA	NA	NA	NA	NA	NA	NA	NA	NA	NA	NA	NA	NA	NA	NA	NA	NA	NA	NA	NA	NA	NA	NA	NA	NA	NA	NA	NA	NA	NA	NA	NA
chr2	6060548	+	T	C		NA	NA	NA	NA	NA	NA	NA	NA	NA	NA	NA	NA	NA	NA	NA	NA	NA	NA	NA	NA	NA	NA	NA	NA	NA	NA	NA	NA	NA	NA	NA	NA	NA	NA	NA	NA	NA	NA	NA	NA	NA	NA	NA	NA
chr2	6060548	-	T	C		NA	NA	NA	NA	NA	NA	NA	NA	NA	NA	NA	NA	NA	NA	NA	NA	NA	NA	NA	NA	NA	NA	NA	NA	NA	NA	NA	NA	NA	NA	NA	NA	NA	NA	NA	NA	NA	NA	NA	NA	NA	NA	NA	NA
chr2	6060794	+	A	C		NA	NA	NA	NA	NA	NA	NA	NA	NA	NA	NA	NA	NA	NA	NA	NA	NA	NA	NA	NA	NA	NA	NA	NA	NA	NA	NA	NA	NA	NA	NA	NA	NA	NA	NA	NA	NA	NA	NA	NA	NA	NA	NA	NA
chr2	6060834	+	A	G		NA	NA	NA	NA	NA	NA	NA	NA	NA	NA	NA	NA	NA	NA	NA	NA	NA	NA	NA	NA	NA	NA	NA	NA	NA	NA	NA	NA	NA	NA	NA	NA	NA	NA	NA	NA	NA	NA	NA	NA	NA	NA	NA	NA
chr2	6060885	+	G	A		NA	NA	NA	NA	NA	NA	NA	NA	NA	NA	NA	NA	NA	NA	NA	NA	NA	NA	NA	NA	NA	NA	NA	NA	NA	NA	NA	NA	NA	NA	NA	NA	NA	NA	NA	NA	NA	NA	NA	NA	NA	NA	NA	NA
chr2	10096062	-	T	C		NA	NA	NA	NA	NA	NA	NA	NA	NA	NA	NA	NA	NA	NA	NA	NA	NA	NA	NA	NA	NA	NA	NA	NA	NA	NA	NA	NA	NA	NA	16	9	-0.765534746	NA	NA	NA	NA	NA	NA	NA	NA	NA	NA	NA
chr2	11510559	-	A	G	Rbm17	NA	NA	NA	NA	NA	NA	NA	NA	NA	NA	NA	NA	NA	NA	NA	NA	NA	NA	NA	NA	NA	NA	NA	NA	NA	NA	NA	NA	NA	NA	NA	NA	NA	NA	NA	NA	NA	NA	NA	NA	NA	NA	NA	NA
chr2	24815085	+	T	C		NA	NA	NA	NA	NA	NA	NA	NA	NA	NA	NA	NA	NA	NA	NA	NA	NA	NA	NA	NA	NA	NA	NA	NA	NA	19	10	-0.862496476	0.036931818	SNP	NA	NA	NA	NA	NA	NA	NA	NA	NA	NA	NA	NA	NA	NA
chr2	24815274	+	G	A		NA	NA	NA	NA	NA	NA	NA	NA	NA	NA	NA	NA	NA	NA	NA	NA	NA	NA	NA	NA	NA	NA	NA	NA	NA	NA	NA	NA	NA	NA	NA	NA	NA	NA	NA	NA	NA	NA	NA	NA	NA	NA	NA	NA
chr2	24816253	+	T	C		NA	NA	NA	NA	NA	NA	NA	NA	NA	NA	NA	NA	NA	NA	NA	NA	NA	NA	NA	NA	NA	NA	NA	NA	NA	NA	NA	NA	NA	NA	NA	NA	NA	NA	NA	NA	NA	NA	NA	NA	NA	NA	NA	NA
chr2	24816276	+	T	C		NA	NA	NA	NA	NA	NA	NA	NA	NA	NA	NA	NA	NA	NA	NA	NA	NA	NA	NA	NA	NA	NA	NA	NA	NA	NA	NA	NA	NA	NA	NA	NA	NA	NA	NA	NA	NA	NA	NA	NA	NA	NA	NA	NA
chr2	24816276	-	T	C		NA	NA	NA	NA	NA	NA	NA	NA	NA	NA	NA	NA	NA	NA	NA	NA	NA	NA	NA	NA	NA	NA	NA	NA	NA	NA	NA	NA	NA	NA	NA	NA	NA	NA	NA	NA	NA	NA	NA	NA	NA	NA	NA	NA
chr2	24816317	+	A	T		NA	NA	NA	NA	NA	NA	NA	NA	NA	NA	NA	NA	NA	NA	NA	NA	NA	NA	NA	NA	NA	NA	NA	NA	NA	NA	NA	NA	NA	NA	NA	NA	NA	NA	NA	NA	NA	NA	NA	NA	NA	NA	NA	NA
chr2	24816428	-	C	T		NA	NA	NA	NA	NA	NA	NA	NA	NA	NA	NA	NA	NA	NA	NA	NA	NA	NA	NA	NA	NA	NA	NA	NA	NA	NA	NA	NA	NA	NA	NA	NA	NA	NA	NA	NA	NA	NA	NA	NA	NA	NA	NA	NA
chr2	24816446	-	T	A		NA	NA	NA	NA	NA	NA	NA	NA	NA	NA	NA	NA	NA	NA	NA	NA	NA	NA	NA	NA	NA	NA	NA	NA	NA	NA	NA	NA	NA	NA	NA	NA	NA	NA	NA	NA	NA	NA	NA	NA	NA	NA	NA	NA
chr2	24816914	-	G	A		NA	NA	NA	NA	NA	NA	NA	NA	NA	NA	NA	NA	NA	NA	NA	NA	NA	NA	NA	NA	NA	NA	NA	NA	NA	NA	NA	NA	NA	NA	NA	NA	NA	NA	NA	33	1	-4.087462841	NA	NA	NA	NA	NA	NA
chr2	24816990	+	T	C		NA	NA	NA	NA	NA	NA	NA	NA	NA	NA	NA	NA	NA	NA	NA	NA	NA	NA	NA	NA	NA	NA	NA	NA	NA	NA	NA	NA	NA	NA	NA	NA	NA	NA	NA	NA	NA	NA	NA	NA	NA	NA	NA	NA
chr2	24816990	-	T	C		NA	NA	NA	NA	NA	NA	NA	NA	NA	NA	NA	NA	NA	NA	NA	NA	NA	NA	NA	NA	NA	NA	NA	NA	NA	NA	NA	NA	NA	NA	NA	NA	NA	NA	NA	NA	NA	NA	NA	NA	NA	NA	NA	NA
chr2	24829724	+	T	C	Mrpl41	NA	NA	NA	NA	NA	NA	NA	NA	NA	NA	NA	NA	NA	NA	NA	NA	NA	NA	NA	NA	NA	NA	NA	NA	NA	NA	NA	NA	NA	NA	NA	NA	NA	NA	NA	1	42	4.426264755	NA	NA	NA	NA	NA	NA
chr2	24830134	-	A	C	Mrpl41	NA	NA	NA	NA	NA	NA	NA	NA	NA	NA	NA	NA	NA	NA	NA	NA	NA	NA	NA	NA	NA	NA	NA	NA	NA	NA	NA	NA	NA	NA	NA	NA	NA	NA	NA	2	24	-3.058893689	0	ASE	NA	NA	NA	NA
chr2	25232390	+	T	C	2010317E24Rik	NA	NA	NA	NA	NA	NA	NA	NA	NA	NA	NA	NA	NA	NA	NA	NA	NA	NA	NA	NA	NA	NA	NA	NA	NA	NA	NA	NA	NA	NA	NA	NA	NA	NA	NA	NA	NA	NA	NA	NA	NA	NA	NA	NA
chr2	26064894	+	G	A	Qsox2	NA	NA	NA	NA	NA	NA	NA	NA	NA	NA	NA	NA	NA	NA	NA	NA	NA	NA	NA	NA	NA	NA	NA	NA	NA	NA	NA	NA	NA	NA	NA	NA	NA	NA	NA	2	30	3.36923381	NA	NA	NA	NA	NA	NA
chr2	26064894	-	G	A	Qsox2	NA	NA	NA	NA	NA	NA	NA	NA	NA	NA	NA	NA	NA	NA	NA	NA	NA	NA	NA	NA	NA	NA	NA	NA	NA	NA	NA	NA	NA	NA	NA	NA	NA	NA	NA	6	55	3	0	ASE	NA	NA	NA	NA
chr2	27390484	+	A	C	Wdr5	NA	NA	NA	NA	NA	NA	NA	NA	NA	NA	NA	NA	NA	NA	NA	0	28	-4.857980995	NA	NA	NA	NA	NA	NA	NA	NA	NA	NA	NA	NA	10	20	-0.932885804	0.196132597	SNP	29	52	-0.821029859	0.053278689	SNP	NA	NA	NA	NA
chr2	27390484	-	A	C	Wdr5	NA	NA	NA	NA	NA	NA	NA	NA	NA	NA	NA	NA	NA	NA	NA	NA	NA	NA	NA	NA	NA	NA	NA	NA	NA	NA	NA	NA	NA	NA	15	17	-0.169925001	0.196132597	SNP	21	39	-0.862496476	0.053278689	SNP	14	12	0.206450877	0.5703125
chr2	27390570	+	G	A	Wdr5	NA	NA	NA	NA	NA	NA	NA	NA	NA	NA	NA	NA	NA	NA	NA	2	29	3.321928095	NA	NA	NA	NA	NA	NA	NA	3	30	2.95419631	0	ASE	16	30	0.866733469	0.080110497	SNP	72	75	0.058102955	0.555327869	SNP	NA	NA	NA	NA
chr2	27390570	-	G	A	Wdr5	NA	NA	NA	NA	NA	NA	NA	NA	NA	NA	NA	NA	NA	NA	NA	NA	NA	NA	NA	NA	NA	NA	NA	NA	NA	NA	NA	NA	NA	NA	18	28	0.610053482	0.080110497	SNP	53	72	0.434937057	0.555327869	SNP	10	13	0.347923303	NA
chr2	27618097	-	A	G	Rxra	NA	NA	NA	NA	NA	NA	NA	NA	NA	NA	NA	NA	NA	NA	NA	NA	NA	NA	NA	NA	NA	NA	NA	NA	NA	NA	NA	NA	NA	NA	NA	NA	NA	NA	NA	NA	NA	NA	NA	NA	NA	NA	NA	NA
chr2	29652359	-	G	T	Coq4	NA	NA	NA	NA	NA	NA	NA	NA	NA	NA	NA	NA	NA	NA	NA	NA	NA	NA	NA	NA	NA	NA	NA	NA	NA	NA	NA	NA	NA	NA	NA	NA	NA	NA	NA	NA	NA	NA	NA	NA	NA	NA	NA	NA
chr2	30303179	+	G	C	Ppp2r4	NA	NA	NA	NA	NA	NA	NA	NA	NA	NA	NA	NA	NA	NA	NA	NA	NA	NA	NA	NA	NA	NA	NA	NA	NA	NA	NA	NA	NA	NA	NA	NA	NA	NA	NA	NA	NA	NA	NA	NA	NA	NA	NA	NA
chr2	30303179	-	G	C	Ppp2r4	NA	NA	NA	NA	NA	NA	NA	NA	NA	NA	NA	NA	NA	NA	NA	NA	NA	NA	NA	NA	NA	NA	NA	NA	NA	NA	NA	NA	NA	NA	NA	NA	NA	NA	NA	2	24	3.058893689	0	ASE	NA	NA	NA	NA
chr2	31897962	+	T	C	Nup214	NA	NA	NA	NA	NA	NA	NA	NA	NA	NA	2	32	3.459431619	NA	NA	2	47	4	NA	NA	0	29	4.906890596	NA	NA	4	49	3.321928095	0	ASE	NA	NA	NA	NA	NA	NA	NA	NA	NA	NA	NA	NA	NA	NA
chr2	31897962	-	T	C	Nup214	25	4	-2.378511623	0	ASE	28	5	-2.273018494	0	ASE	1	22	3.523561956	NA	NA	2	39	3.736965594	NA	NA	NA	NA	NA	NA	NA	3	47	3.584962501	NA	NA	NA	NA	NA	NA	NA	NA	NA	NA	NA	NA	NA	NA	NA	NA
chr2	32258105	+	C	A	Ptges2	NA	NA	NA	NA	NA	NA	NA	NA	NA	NA	NA	NA	NA	NA	NA	NA	NA	NA	NA	NA	NA	NA	NA	NA	NA	NA	NA	NA	NA	NA	NA	NA	NA	NA	NA	NA	NA	NA	NA	NA	NA	NA	NA	NA
chr2	32258139	-	G	A	Ptges2	NA	NA	NA	NA	NA	NA	NA	NA	NA	NA	NA	NA	NA	NA	NA	NA	NA	NA	NA	NA	NA	NA	NA	NA	NA	NA	NA	NA	NA	NA	NA	NA	NA	NA	NA	NA	NA	NA	NA	NA	NA	NA	NA	NA
chr2	32270131	+	G	A	Slc25a25	47	4	-3.263034406	0	ASE	46	4	-3.232660757	0	ASE	66	1	-5.06608919	NA	NA	NA	NA	NA	NA	NA	NA	NA	NA	NA	NA	34	1	-4.129283017	NA	NA	NA	NA	NA	NA	NA	176	1	-6.46760555	NA	NA	20	6	-1.584962501	0
chr2	32270131	-	G	A	Slc25a25	36	1	-4.209453366	NA	NA	37	2	-3.662965013	NA	NA	NA	NA	NA	NA	NA	NA	NA	NA	NA	NA	NA	NA	NA	NA	NA	NA	NA	NA	NA	NA	78	2	-4.718818247	NA	NA	180	5	-4.914883386	NA	NA	NA	NA	NA	NA
chr2	32270669	-	A	G	Slc25a25	NA	NA	NA	NA	NA	NA	NA	NA	NA	NA	NA	NA	NA	NA	NA	NA	NA	NA	NA	NA	NA	NA	NA	NA	NA	NA	NA	NA	NA	NA	NA	NA	NA	NA	NA	49	1	4.64385619	NA	NA	NA	NA	NA	NA
chr2	32424938	+	A	G	Fam102a	NA	NA	NA	NA	NA	NA	NA	NA	NA	NA	NA	NA	NA	NA	NA	NA	NA	NA	NA	NA	NA	NA	NA	NA	NA	NA	NA	NA	NA	NA	NA	NA	NA	NA	NA	NA	NA	NA	NA	NA	NA	NA	NA	NA
chr2	32425094	+	T	C	Fam102a	NA	NA	NA	NA	NA	NA	NA	NA	NA	NA	NA	NA	NA	NA	NA	NA	NA	NA	NA	NA	NA	NA	NA	NA	NA	NA	NA	NA	NA	NA	NA	NA	NA	NA	NA	NA	NA	NA	NA	NA	NA	NA	NA	NA
chr2	32425170	-	A	G	Fam102a	NA	NA	NA	NA	NA	NA	NA	NA	NA	NA	NA	NA	NA	NA	NA	NA	NA	NA	NA	NA	NA	NA	NA	NA	NA	NA	NA	NA	NA	NA	NA	NA	NA	NA	NA	NA	NA	NA	NA	NA	NA	NA	NA	NA
chr2	32428874	-	T	C	Dpm2	NA	NA	NA	NA	NA	NA	NA	NA	NA	NA	NA	NA	NA	NA	NA	NA	NA	NA	NA	NA	NA	NA	NA	NA	NA	NA	NA	NA	NA	NA	NA	NA	NA	NA	NA	NA	NA	NA	NA	NA	NA	NA	NA	NA
chr2	32538711	+	A	C	Fpgs	NA	NA	NA	NA	NA	NA	NA	NA	NA	NA	NA	NA	NA	NA	NA	NA	NA	NA	NA	NA	NA	NA	NA	NA	NA	NA	NA	NA	NA	NA	NA	NA	NA	NA	NA	15	10	0.540568381	NA	NA	NA	NA	NA	NA
chr2	32617530	+	C	T	Tor2a	NA	NA	NA	NA	NA	NA	NA	NA	NA	NA	NA	NA	NA	NA	NA	NA	NA	NA	NA	NA	NA	NA	NA	NA	NA	NA	NA	NA	NA	NA	NA	NA	NA	NA	NA	NA	NA	NA	NA	NA	17	12	0.469485283	0.03125
chr2	32617530	-	C	T	Tor2a	NA	NA	NA	NA	NA	NA	NA	NA	NA	NA	NA	NA	NA	NA	NA	NA	NA	NA	NA	NA	NA	NA	NA	NA	NA	NA	NA	NA	NA	NA	60	4	3.608809243	NA	NA	NA	NA	NA	NA	NA	25	8	1.530514717	0.03125
chr2	32617592	+	C	T	Tor2a	NA	NA	NA	NA	NA	NA	NA	NA	NA	NA	NA	NA	NA	NA	NA	NA	NA	NA	NA	NA	NA	NA	NA	NA	NA	NA	NA	NA	NA	NA	98	1	5.62935662	NA	NA	117	1	5.882643049	NA	NA	33	25	0.387023123	0.375
chr2	32617592	-	C	T	Tor2a	NA	NA	NA	NA	NA	NA	NA	NA	NA	NA	NA	NA	NA	NA	NA	NA	NA	NA	NA	NA	NA	NA	NA	NA	NA	NA	NA	NA	NA	NA	NA	NA	NA	NA	NA	NA	NA	NA	NA	NA	NA	NA	NA	NA
chr2	32617659	+	G	T	Tor2a	NA	NA	NA	NA	NA	NA	NA	NA	NA	NA	NA	NA	NA	NA	NA	NA	NA	NA	NA	NA	NA	NA	NA	NA	NA	NA	NA	NA	NA	NA	86	1	5.442943496	NA	NA	115	1	5.857980995	NA	NA	23	17	0.415037499	0.046875
chr2	32617659	-	G	T	Tor2a	NA	NA	NA	NA	NA	NA	NA	NA	NA	NA	NA	NA	NA	NA	NA	NA	NA	NA	NA	NA	NA	NA	NA	NA	NA	NA	NA	NA	NA	NA	112	1	5.820178962	NA	NA	196	3	5.622051819	NA	NA	45	19	1.201633861	0.046875
chr2	32633083	+	G	A	Ptrh1,1700019L03Rik	NA	NA	NA	NA	NA	NA	NA	NA	NA	NA	NA	NA	NA	NA	NA	NA	NA	NA	NA	NA	NA	NA	NA	NA	NA	NA	NA	NA	NA	NA	NA	NA	NA	NA	NA	NA	NA	NA	NA	NA	NA	NA	NA	NA
chr2	32633083	-	G	A	Ptrh1,1700019L03Rik	NA	NA	NA	NA	NA	NA	NA	NA	NA	NA	NA	NA	NA	NA	NA	NA	NA	NA	NA	NA	NA	NA	NA	NA	NA	NA	NA	NA	NA	NA	24	3	-2.64385619	0	ASE	43	2	-3.874469118	NA	NA	20	5	-1.807354922	NA
chr2	32643726	+	T	C	Stxbp1	NA	NA	NA	NA	NA	18	12	-0.547487795	0.127596439	SNP	NA	NA	NA	NA	NA	31	1	-4	NA	NA	NA	NA	NA	NA	NA	NA	NA	NA	NA	NA	NA	NA	NA	NA	NA	NA	NA	NA	NA	NA	NA	NA	NA	NA
chr2	32643726	-	T	C	Stxbp1	38	10	-1.8259706	0	ASE	NA	NA	NA	NA	NA	NA	NA	NA	NA	NA	NA	NA	NA	NA	NA	NA	NA	NA	NA	NA	NA	NA	NA	NA	NA	NA	NA	NA	NA	NA	NA	NA	NA	NA	NA	NA	NA	NA	NA
chr2	35039277	+	A	G	Rab14	113	0	6.832890014	NA	NA	NA	NA	NA	NA	NA	90	7	3.50779464	0	ASE	NA	NA	NA	NA	NA	97	1	5.614709844	NA	NA	154	2	5.691161905	NA	NA	NA	NA	NA	NA	NA	30	2	3.36923381	NA	NA	NA	NA	NA	NA
chr2	35039277	-	A	G	Rab14	NA	NA	NA	NA	NA	126	1	5.988684687	NA	NA	111	2	5.222392421	NA	NA	144	1	6.17990909	NA	NA	NA	NA	NA	NA	NA	178	2	5.898853277	NA	NA	NA	NA	NA	NA	NA	23	2	3	NA	NA	NA	NA	NA	NA
chr2	35972021	+	A	G	Rbm18	1	83	-5.392317423	NA	NA	0	109	-6.781359714	NA	NA	0	72	-6.189824559	NA	NA	0	87	-6.459431619	NA	NA	0	52	-5.727920455	NA	NA	0	55	-5.807354922	NA	NA	NA	NA	NA	NA	NA	NA	NA	NA	NA	NA	NA	NA	NA	NA
chr2	35972021	-	A	G	Rbm18	0	75	-6.247927513	NA	NA	0	70	-6.14974712	NA	NA	0	66	-6.06608919	NA	NA	0	77	-6.285402219	NA	NA	0	34	-5.129283017	NA	NA	1	45	-4.523561956	NA	NA	NA	NA	NA	NA	NA	NA	NA	NA	NA	NA	NA	NA	NA	NA
chr2	38579078	-	T	C	Nr6a1	NA	NA	NA	NA	NA	NA	NA	NA	NA	NA	NA	NA	NA	NA	NA	90	2	-4.922832139	NA	NA	NA	NA	NA	NA	NA	84	1	-5.409390936	NA	NA	37	4	-2.925999419	0	ASE	NA	NA	NA	NA	NA	NA	NA	NA	NA
chr2	50135658	+	T	C	Mmadhc	0	44	5.491853096	NA	NA	2	46	3.969626351	NA	NA	17	22	0.353636955	0.312267658	SNP	22	17	-0.353636955	0.779220779	SNP	14	14	0	0.244444444	SNP	26	27	0.05246742	0.875	SNP	NA	NA	NA	NA	NA	NA	NA	NA	NA	NA	NA	NA	NA	NA
chr2	50135658	-	T	C	Mmadhc	1	34	4.129283017	NA	NA	3	52	3.727920455	NA	NA	NA	NA	NA	NA	NA	21	23	0.125530882	0.779220779	SNP	10	19	0.862496476	0.244444444	SNP	26	23	-0.169925001	0.875	SNP	NA	NA	NA	NA	NA	7	18	1.247927513	NA	NA	NA	NA	NA	NA
chr2	50135711	+	G	T	Mmadhc	NA	NA	NA	NA	NA	NA	NA	NA	NA	NA	NA	NA	NA	NA	NA	NA	NA	NA	NA	NA	NA	NA	NA	NA	NA	NA	NA	NA	NA	NA	NA	NA	NA	NA	NA	NA	NA	NA	NA	NA	NA	NA	NA	NA
chr2	51965611	+	T	A	Rif1	0	27	4.807354922	NA	NA	0	30	4.95419631	NA	NA	NA	NA	NA	NA	NA	0	28	4.857980995	NA	NA	NA	NA	NA	NA	NA	NA	NA	NA	NA	NA	NA	NA	NA	NA	NA	NA	NA	NA	NA	NA	NA	NA	NA	NA
chr2	51965790	+	A	G	Rif1	0	52	-5.727920455	NA	NA	0	65	-6.044394119	NA	NA	0	28	-4.857980995	NA	NA	0	59	-5.906890596	NA	NA	0	33	-5.087462841	NA	NA	0	41	-5.392317423	NA	NA	0	37	-5.247927513	NA	NA	0	45	-5.523561956	NA	NA	NA	NA	NA	NA
chr2	51965790	-	A	G	Rif1	0	36	-5.209453366	NA	NA	0	51	-5.700439718	NA	NA	0	26	-4.754887502	NA	NA	0	33	-5.087462841	NA	NA	NA	NA	NA	NA	NA	0	28	-4.857980995	NA	NA	NA	NA	NA	NA	NA	0	33	-5.087462841	NA	NA	NA	NA	NA	NA
chr2	53062035	+	A	T	Arl6ip6	NA	NA	NA	NA	NA	NA	NA	NA	NA	NA	NA	NA	NA	NA	NA	18	8	1.078002512	0.003246753	ASE	NA	NA	NA	NA	NA	NA	NA	NA	NA	NA	NA	NA	NA	NA	NA	NA	NA	NA	NA	NA	NA	NA	NA	NA
chr2	53076384	+	A	G	Arl6ip6	NA	NA	NA	NA	NA	1	27	-3.807354922	NA	NA	NA	NA	NA	NA	NA	NA	NA	NA	NA	NA	NA	NA	NA	NA	NA	NA	NA	NA	NA	NA	NA	NA	NA	NA	NA	NA	NA	NA	NA	NA	NA	NA	NA	NA
chr2	61638140	+	T	C	Psmd14	NA	NA	NA	NA	NA	NA	NA	NA	NA	NA	NA	NA	NA	NA	NA	NA	NA	NA	NA	NA	NA	NA	NA	NA	NA	NA	NA	NA	NA	NA	3	37	3.247927513	0	ASE	4	67	3.765534746	NA	NA	NA	NA	NA	NA
chr2	61638140	-	T	C	Psmd14	NA	NA	NA	NA	NA	NA	NA	NA	NA	NA	NA	NA	NA	NA	NA	NA	NA	NA	NA	NA	NA	NA	NA	NA	NA	NA	NA	NA	NA	NA	0	38	5.285402219	NA	NA	2	96	5.014950341	NA	NA	2	22	2.938599455	NA
chr2	68951352	+	T	G		NA	NA	NA	NA	NA	NA	NA	NA	NA	NA	NA	NA	NA	NA	NA	NA	NA	NA	NA	NA	NA	NA	NA	NA	NA	NA	NA	NA	NA	NA	NA	NA	NA	NA	NA	NA	NA	NA	NA	NA	NA	NA	NA	NA
chr2	68951352	-	T	G		NA	NA	NA	NA	NA	NA	NA	NA	NA	NA	NA	NA	NA	NA	NA	NA	NA	NA	NA	NA	NA	NA	NA	NA	NA	NA	NA	NA	NA	NA	NA	NA	NA	NA	NA	NA	NA	NA	NA	NA	NA	NA	NA	NA
chr2	68951372	+	C	T		NA	NA	NA	NA	NA	NA	NA	NA	NA	NA	NA	NA	NA	NA	NA	NA	NA	NA	NA	NA	NA	NA	NA	NA	NA	NA	NA	NA	NA	NA	NA	NA	NA	NA	NA	NA	NA	NA	NA	NA	NA	NA	NA	NA
chr2	68951372	-	C	T		NA	NA	NA	NA	NA	NA	NA	NA	NA	NA	NA	NA	NA	NA	NA	NA	NA	NA	NA	NA	NA	NA	NA	NA	NA	NA	NA	NA	NA	NA	NA	NA	NA	NA	NA	NA	NA	NA	NA	NA	NA	NA	NA	NA
chr2	68951557	+	T	C		NA	NA	NA	NA	NA	NA	NA	NA	NA	NA	NA	NA	NA	NA	NA	NA	NA	NA	NA	NA	NA	NA	NA	NA	NA	NA	NA	NA	NA	NA	NA	NA	NA	NA	NA	NA	NA	NA	NA	NA	NA	NA	NA	NA
chr2	68951557	-	T	C		NA	NA	NA	NA	NA	NA	NA	NA	NA	NA	NA	NA	NA	NA	NA	NA	NA	NA	NA	NA	NA	NA	NA	NA	NA	NA	NA	NA	NA	NA	NA	NA	NA	NA	NA	NA	NA	NA	NA	NA	NA	NA	NA	NA
chr2	68952011	-	C	T		NA	NA	NA	NA	NA	NA	NA	NA	NA	NA	NA	NA	NA	NA	NA	NA	NA	NA	NA	NA	NA	NA	NA	NA	NA	NA	NA	NA	NA	NA	NA	NA	NA	NA	NA	NA	NA	NA	NA	NA	NA	NA	NA	NA
chr2	68952119	+	A	G		NA	NA	NA	NA	NA	NA	NA	NA	NA	NA	NA	NA	NA	NA	NA	NA	NA	NA	NA	NA	NA	NA	NA	NA	NA	NA	NA	NA	NA	NA	NA	NA	NA	NA	NA	NA	NA	NA	NA	NA	NA	NA	NA	NA
chr2	68952119	-	A	G		NA	NA	NA	NA	NA	NA	NA	NA	NA	NA	NA	NA	NA	NA	NA	NA	NA	NA	NA	NA	NA	NA	NA	NA	NA	NA	NA	NA	NA	NA	NA	NA	NA	NA	NA	NA	NA	NA	NA	NA	NA	NA	NA	NA
chr2	69032526	+	A	G	Spc25	75	2	4.662965013	NA	NA	83	4	4.070389328	NA	NA	34	31	0.129283017	0.776951673	SNP	25	27	-0.106915204	0.12987013	SNP	19	7	1.321928095	0.022222222	SNP	48	26	0.859822342	0.130681818	SNP	23	2	3	NA	NA	34	3	3.129283017	0	ASE	NA	NA	NA	NA
chr2	69032526	-	A	G	Spc25	78	1	5.303780748	NA	NA	69	2	4.544320516	NA	NA	26	25	0.054447784	0.776951673	SNP	44	19	1.169925001	0.12987013	SNP	15	11	0.415037499	0.022222222	SNP	25	21	0.2410081	0.130681818	SNP	22	7	1.523561956	0	ASE	56	1	4.832890014	NA	NA	NA	NA	NA	NA
chr2	69043114	+	G	A		NA	NA	NA	NA	NA	NA	NA	NA	NA	NA	11	16	0.502500341	0.126394052	SNP	NA	NA	NA	NA	NA	NA	NA	NA	NA	NA	NA	NA	NA	NA	NA	NA	NA	NA	NA	NA	25	1	-3.700439718	NA	NA	NA	NA	NA	NA
chr2	69043114	-	G	A		NA	NA	NA	NA	NA	NA	NA	NA	NA	NA	12	21	0.7589919	0.126394052	SNP	16	14	-0.180572246	0.61038961	SNP	NA	NA	NA	NA	NA	12	18	0.547487795	0.144886364	SNP	NA	NA	NA	NA	NA	27	2	-3.222392421	0	ASE	NA	NA	NA	NA
chr2	69505523	+	G	A	Bbs5	NA	NA	NA	NA	NA	NA	NA	NA	NA	NA	NA	NA	NA	NA	NA	NA	NA	NA	NA	NA	NA	NA	NA	NA	NA	NA	NA	NA	NA	NA	NA	NA	NA	NA	NA	NA	NA	NA	NA	NA	NA	NA	NA	NA
chr2	69574160	+	C	T	Ppig	0	34	-5.129283017	NA	NA	1	48	-4.614709844	NA	NA	0	30	-4.95419631	NA	NA	0	56	-5.832890014	NA	NA	NA	NA	NA	NA	NA	0	65	-6.044394119	NA	NA	NA	NA	NA	NA	NA	3	31	-3	0	ASE	NA	NA	NA	NA
chr2	69574160	-	C	T	Ppig	0	35	-5.169925001	NA	NA	0	51	-5.700439718	NA	NA	0	31	-5	NA	NA	0	70	-6.14974712	NA	NA	NA	NA	NA	NA	NA	1	90	-5.50779464	NA	NA	4	21	-2.137503524	NA	NA	2	34	-3.544320516	NA	NA	NA	NA	NA	NA
chr2	69587917	+	C	T	Ppig	1	79	-5.321928095	NA	NA	0	77	-6.285402219	NA	NA	0	64	-6.022367813	NA	NA	0	65	-6.044394119	NA	NA	0	43	-5.459431619	NA	NA	0	92	-6.539158811	NA	NA	13	36	-1.402098444	0	ASE	6	39	-2.514573173	0	ASE	NA	NA	NA	NA
chr2	69587917	-	C	T	Ppig	2	40	-3.772589504	NA	NA	0	47	-5.584962501	NA	NA	0	43	-5.459431619	NA	NA	0	33	-5.087462841	NA	NA	0	28	-4.857980995	NA	NA	0	55	-5.807354922	NA	NA	NA	NA	NA	NA	NA	5	30	-2.36923381	0	ASE	NA	NA	NA	NA
chr2	69588052	+	G	A	Ppig	44	1	-4.491853096	NA	NA	NA	NA	NA	NA	NA	NA	NA	NA	NA	NA	NA	NA	NA	NA	NA	NA	NA	NA	NA	NA	NA	NA	NA	NA	NA	42	7	-2.426264755	0	ASE	39	8	-2.152003093	0	ASE	NA	NA	NA	NA
chr2	69588052	-	G	A	Ppig	40	1	-4.357552005	NA	NA	NA	NA	NA	NA	NA	NA	NA	NA	NA	NA	NA	NA	NA	NA	NA	NA	NA	NA	NA	NA	NA	NA	NA	NA	NA	NA	NA	NA	NA	NA	33	3	-3.087462841	0	ASE	NA	NA	NA	NA
chr2	69588274	+	A	G	Ppig	0	85	-6.426264755	NA	NA	1	75	-5.247927513	NA	NA	0	71	-6.169925001	NA	NA	0	74	-6.22881869	NA	NA	1	38	-4.285402219	NA	NA	0	82	-6.375039431	NA	NA	15	49	-1.64385619	0	ASE	9	83	-3.070389328	0	ASE	6	32	-2.237039197	0
chr2	69588274	-	A	G	Ppig	0	31	-5	NA	NA	0	43	-5.459431619	NA	NA	0	57	-5.857980995	NA	NA	0	59	-5.906890596	NA	NA	0	36	-5.209453366	NA	NA	1	63	-5	NA	NA	5	37	-2.662965013	0	ASE	9	73	-2.887525271	0	ASE	8	27	-1.637429921	0
chr2	69588324	+	C	T	Ppig	1	65	-5.044394119	NA	NA	0	100	-6.658211483	NA	NA	0	73	-6.209453366	NA	NA	1	94	-5.569855608	NA	NA	0	39	-5.321928095	NA	NA	0	82	-6.375039431	NA	NA	1	38	-4.285402219	NA	NA	3	107	-4.754887502	NA	NA	0	32	-5.044394119	NA
chr2	69588324	-	C	T	Ppig	2	81	-4.772589504	NA	NA	0	88	-6.475733431	NA	NA	0	47	-5.584962501	NA	NA	0	74	-6.22881869	NA	NA	0	32	-5.044394119	NA	NA	0	76	-6.266786541	NA	NA	0	42	-5.426264755	NA	NA	5	56	-3.247927513	0	ASE	NA	NA	NA	NA
chr2	69588477	+	T	C	Ppig	1	70	5.14974712	NA	NA	0	106	6.741466986	NA	NA	0	72	6.189824559	NA	NA	0	87	6.459431619	NA	NA	0	49	5.64385619	NA	NA	0	103	6.700439718	NA	NA	14	83	2.485426827	0	ASE	5	125	4.392317423	NA	NA	10	34	1.669851398	0
chr2	69588477	-	T	C	Ppig	0	66	6.06608919	NA	NA	0	97	6.614709844	NA	NA	0	81	6.357552005	NA	NA	0	78	6.303780748	NA	NA	0	58	5.882643049	NA	NA	0	86	6.442943496	NA	NA	7	54	2.781359714	0	ASE	7	112	3.820178962	NA	NA	5	36	2.624490865	0
chr2	69634712	+	G	A	Phospho2	NA	NA	NA	NA	NA	NA	NA	NA	NA	NA	NA	NA	NA	NA	NA	65	3	-4.044394119	NA	NA	NA	NA	NA	NA	NA	73	0	-6.209453366	NA	NA	NA	NA	NA	NA	NA	NA	NA	NA	NA	NA	NA	NA	NA	NA
chr2	69634712	-	G	A	Phospho2	NA	NA	NA	NA	NA	NA	NA	NA	NA	NA	NA	NA	NA	NA	NA	NA	NA	NA	NA	NA	NA	NA	NA	NA	NA	NA	NA	NA	NA	NA	NA	NA	NA	NA	NA	NA	NA	NA	NA	NA	NA	NA	NA	NA
chr2	69634867	+	G	A	Phospho2	NA	NA	NA	NA	NA	102	1	-5.686500527	NA	NA	98	1	-5.62935662	NA	NA	NA	NA	NA	NA	NA	NA	NA	NA	NA	NA	110	1	-5.794415866	NA	NA	NA	NA	NA	NA	NA	NA	NA	NA	NA	NA	NA	NA	NA	NA
chr2	69634867	-	G	A	Phospho2	NA	NA	NA	NA	NA	118	1	-5.894817763	NA	NA	NA	NA	NA	NA	NA	91	1	-5.523561956	NA	NA	NA	NA	NA	NA	NA	NA	NA	NA	NA	NA	NA	NA	NA	NA	NA	23	4	-2.263034406	0	ASE	NA	NA	NA	NA
chr2	69634901	+	A	T	Phospho2	0	71	-6.169925001	NA	NA	0	88	-6.475733431	NA	NA	0	59	-5.906890596	NA	NA	0	94	-6.569855608	NA	NA	0	47	-5.584962501	NA	NA	0	110	-6.794415866	NA	NA	NA	NA	NA	NA	NA	0	28	-4.857980995	NA	NA	NA	NA	NA	NA
chr2	69634901	-	A	T	Phospho2	0	96	-6.599912842	NA	NA	2	103	-5.115477217	NA	NA	0	82	-6.375039431	NA	NA	0	78	-6.303780748	NA	NA	1	55	-4.807354922	NA	NA	0	117	-6.882643049	NA	NA	NA	NA	NA	NA	NA	3	30	-2.95419631	0	ASE	NA	NA	NA	NA
chr2	69634952	+	G	T	Phospho2	0	95	-6.584962501	NA	NA	0	89	-6.491853096	NA	NA	0	95	-6.584962501	NA	NA	0	109	-6.781359714	NA	NA	0	47	-5.584962501	NA	NA	2	130	-5.448460501	NA	NA	NA	NA	NA	NA	NA	5	33	-2.502500341	0	ASE	NA	NA	NA	NA
chr2	69634952	-	G	T	Phospho2	0	93	-6.554588852	NA	NA	0	115	-6.857980995	NA	NA	0	88	-6.475733431	NA	NA	0	105	-6.727920455	NA	NA	0	55	-5.807354922	NA	NA	0	148	-7.21916852	NA	NA	NA	NA	NA	NA	NA	NA	NA	NA	NA	NA	NA	NA	NA	NA
chr2	69635104	+	A	G	Phospho2	NA	NA	NA	NA	NA	127	0	7	NA	NA	NA	NA	NA	NA	NA	119	1	5.906890596	NA	NA	NA	NA	NA	NA	NA	NA	NA	NA	NA	NA	26	3	2.754887502	0	ASE	28	2	3.273018494	NA	NA	NA	NA	NA	NA
chr2	69635104	-	A	G	Phospho2	NA	NA	NA	NA	NA	NA	NA	NA	NA	NA	NA	NA	NA	NA	NA	NA	NA	NA	NA	NA	NA	NA	NA	NA	NA	162	0	7.348728154	NA	NA	NA	NA	NA	NA	NA	27	5	2.222392421	0	ASE	NA	NA	NA	NA
chr2	69635240	-	T	C		NA	NA	NA	NA	NA	NA	NA	NA	NA	NA	NA	NA	NA	NA	NA	NA	NA	NA	NA	NA	NA	NA	NA	NA	NA	NA	NA	NA	NA	NA	NA	NA	NA	NA	NA	NA	NA	NA	NA	NA	NA	NA	NA	NA
chr2	69719416	-	C	T	Mettl5	NA	NA	NA	NA	NA	NA	NA	NA	NA	NA	NA	NA	NA	NA	NA	NA	NA	NA	NA	NA	NA	NA	NA	NA	NA	NA	NA	NA	NA	NA	NA	NA	NA	NA	NA	NA	NA	NA	NA	NA	NA	NA	NA	NA
chr2	69860038	-	A	G	Ubr3	NA	NA	NA	NA	NA	NA	NA	NA	NA	NA	NA	NA	NA	NA	NA	NA	NA	NA	NA	NA	NA	NA	NA	NA	NA	NA	NA	NA	NA	NA	NA	NA	NA	NA	NA	NA	NA	NA	NA	NA	NA	NA	NA	NA
chr2	71100873	+	C	T	Dync1i2	6	18	-1.440572591	NA	NA	4	27	-2.485426827	0	ASE	NA	NA	NA	NA	NA	52	1	4.727920455	NA	NA	NA	NA	NA	NA	NA	NA	NA	NA	NA	NA	NA	NA	NA	NA	NA	NA	NA	NA	NA	NA	NA	NA	NA	NA
chr2	71100933	+	G	A	Dync1i2	6	24	1.836501268	0	ASE	8	37	2.078002512	0	ASE	NA	NA	NA	NA	NA	76	3	-4.266786541	NA	NA	NA	NA	NA	NA	NA	87	1	-5.459431619	NA	NA	NA	NA	NA	NA	NA	NA	NA	NA	NA	NA	NA	NA	NA	NA
chr2	71100933	-	G	A	Dync1i2	2	24	3.058893689	0	ASE	4	30	2.632268215	0	ASE	44	1	-4.491853096	NA	NA	NA	NA	NA	NA	NA	NA	NA	NA	NA	NA	71	2	-4.584962501	NA	NA	NA	NA	NA	NA	NA	NA	NA	NA	NA	NA	NA	NA	NA	NA
chr2	71101224	+	A	G	Dync1i2	5	21	-1.874469118	0	ASE	NA	NA	NA	NA	NA	40	1	4.357552005	NA	NA	36	1	4.209453366	NA	NA	32	1	4.044394119	NA	NA	65	1	5.044394119	NA	NA	NA	NA	NA	NA	NA	NA	NA	NA	NA	NA	NA	NA	NA	NA
chr2	71101224	-	A	G	Dync1i2	11	63	-2.415037499	0	ASE	8	66	-2.896164189	0	ASE	NA	NA	NA	NA	NA	127	2	5.415037499	NA	NA	86	2	4.857980995	NA	NA	161	3	5.339850003	NA	NA	NA	NA	NA	NA	NA	NA	NA	NA	NA	NA	NA	NA	NA	NA
chr2	71113227	+	T	C	Slc25a12	NA	NA	NA	NA	NA	NA	NA	NA	NA	NA	NA	NA	NA	NA	NA	NA	NA	NA	NA	NA	NA	NA	NA	NA	NA	NA	NA	NA	NA	NA	NA	NA	NA	NA	NA	5	21	1.874469118	0	ASE	NA	NA	NA	NA
chr2	71113227	-	T	C	Slc25a12	NA	NA	NA	NA	NA	NA	NA	NA	NA	NA	NA	NA	NA	NA	NA	NA	NA	NA	NA	NA	NA	NA	NA	NA	NA	NA	NA	NA	NA	NA	NA	NA	NA	NA	NA	NA	NA	NA	NA	NA	NA	NA	NA	NA
chr2	71259301	+	C	T	Hat1	NA	NA	NA	NA	NA	NA	NA	NA	NA	NA	NA	NA	NA	NA	NA	NA	NA	NA	NA	NA	NA	NA	NA	NA	NA	NA	NA	NA	NA	NA	NA	NA	NA	NA	NA	NA	NA	NA	NA	NA	NA	NA	NA	NA
chr2	71276806	+	C	T	Hat1	NA	NA	NA	NA	NA	NA	NA	NA	NA	NA	NA	NA	NA	NA	NA	NA	NA	NA	NA	NA	NA	NA	NA	NA	NA	NA	NA	NA	NA	NA	17	12	0.469485283	0.248618785	SNP	10	25	-1.2410081	0	ASE	NA	NA	NA	NA
chr2	71276806	-	C	T	Hat1	NA	NA	NA	NA	NA	NA	NA	NA	NA	NA	NA	NA	NA	NA	NA	NA	NA	NA	NA	NA	NA	NA	NA	NA	NA	NA	NA	NA	NA	NA	NA	NA	NA	NA	NA	9	28	-1.5360529	0	ASE	NA	NA	NA	NA
chr2	71279333	+	A	C	Hat1	NA	NA	NA	NA	NA	NA	NA	NA	NA	NA	NA	NA	NA	NA	NA	NA	NA	NA	NA	NA	NA	NA	NA	NA	NA	NA	NA	NA	NA	NA	NA	NA	NA	NA	NA	7	30	-1.95419631	0	ASE	NA	NA	NA	NA
chr2	71279333	-	A	C	Hat1	NA	NA	NA	NA	NA	NA	NA	NA	NA	NA	NA	NA	NA	NA	NA	NA	NA	NA	NA	NA	NA	NA	NA	NA	NA	NA	NA	NA	NA	NA	17	9	0.847996907	0.049723757	SNP	7	28	-1.857980995	0	ASE	NA	NA	NA	NA
chr2	71279398	+	T	C	Hat1	NA	NA	NA	NA	NA	NA	NA	NA	NA	NA	NA	NA	NA	NA	NA	NA	NA	NA	NA	NA	NA	NA	NA	NA	NA	NA	NA	NA	NA	NA	14	28	0.9510904	0.038674033	SNP	13	40	1.550197083	0	ASE	NA	NA	NA	NA
chr2	71279398	-	T	C	Hat1	NA	NA	NA	NA	NA	NA	NA	NA	NA	NA	NA	NA	NA	NA	NA	NA	NA	NA	NA	NA	NA	NA	NA	NA	NA	NA	NA	NA	NA	NA	NA	NA	NA	NA	NA	5	22	1.938599455	0	ASE	NA	NA	NA	NA
chr2	71279409	+	A	G	Hat1	NA	NA	NA	NA	NA	NA	NA	NA	NA	NA	NA	NA	NA	NA	NA	NA	NA	NA	NA	NA	NA	NA	NA	NA	NA	NA	NA	NA	NA	NA	25	28	-0.157541277	0.668508287	SNP	14	44	-1.584962501	0	ASE	NA	NA	NA	NA
chr2	71279409	-	A	G	Hat1	NA	NA	NA	NA	NA	NA	NA	NA	NA	NA	NA	NA	NA	NA	NA	NA	NA	NA	NA	NA	NA	NA	NA	NA	NA	NA	NA	NA	NA	NA	NA	NA	NA	NA	NA	2	34	-3.544320516	NA	NA	NA	NA	NA	NA
chr2	71693947	+	A	G	Itga6	NA	NA	NA	NA	NA	NA	NA	NA	NA	NA	NA	NA	NA	NA	NA	NA	NA	NA	NA	NA	NA	NA	NA	NA	NA	NA	NA	NA	NA	NA	NA	NA	NA	NA	NA	NA	NA	NA	NA	NA	NA	NA	NA	NA
chr2	71693947	-	A	G	Itga6	NA	NA	NA	NA	NA	NA	NA	NA	NA	NA	NA	NA	NA	NA	NA	NA	NA	NA	NA	NA	NA	NA	NA	NA	NA	NA	NA	NA	NA	NA	NA	NA	NA	NA	NA	NA	NA	NA	NA	NA	NA	NA	NA	NA
chr2	71693961	+	T	C	Itga6	NA	NA	NA	NA	NA	NA	NA	NA	NA	NA	NA	NA	NA	NA	NA	NA	NA	NA	NA	NA	NA	NA	NA	NA	NA	NA	NA	NA	NA	NA	NA	NA	NA	NA	NA	NA	NA	NA	NA	NA	NA	NA	NA	NA
chr2	71693961	-	T	C	Itga6	NA	NA	NA	NA	NA	NA	NA	NA	NA	NA	NA	NA	NA	NA	NA	NA	NA	NA	NA	NA	NA	NA	NA	NA	NA	NA	NA	NA	NA	NA	NA	NA	NA	NA	NA	NA	NA	NA	NA	NA	NA	NA	NA	NA
chr2	71694400	-	C	G	Itga6	NA	NA	NA	NA	NA	NA	NA	NA	NA	NA	NA	NA	NA	NA	NA	NA	NA	NA	NA	NA	NA	NA	NA	NA	NA	NA	NA	NA	NA	NA	NA	NA	NA	NA	NA	NA	NA	NA	NA	NA	NA	NA	NA	NA
chr2	71694888	+	G	A		NA	NA	NA	NA	NA	NA	NA	NA	NA	NA	NA	NA	NA	NA	NA	NA	NA	NA	NA	NA	NA	NA	NA	NA	NA	NA	NA	NA	NA	NA	NA	NA	NA	NA	NA	NA	NA	NA	NA	NA	NA	NA	NA	NA
chr2	71694888	-	G	A		NA	NA	NA	NA	NA	NA	NA	NA	NA	NA	NA	NA	NA	NA	NA	NA	NA	NA	NA	NA	NA	NA	NA	NA	NA	NA	NA	NA	NA	NA	NA	NA	NA	NA	NA	NA	NA	NA	NA	NA	NA	NA	NA	NA
chr2	71695021	+	T	C		NA	NA	NA	NA	NA	NA	NA	NA	NA	NA	NA	NA	NA	NA	NA	NA	NA	NA	NA	NA	NA	NA	NA	NA	NA	NA	NA	NA	NA	NA	NA	NA	NA	NA	NA	NA	NA	NA	NA	NA	NA	NA	NA	NA
chr2	71695021	-	T	C		NA	NA	NA	NA	NA	NA	NA	NA	NA	NA	NA	NA	NA	NA	NA	NA	NA	NA	NA	NA	NA	NA	NA	NA	NA	NA	NA	NA	NA	NA	NA	NA	NA	NA	NA	NA	NA	NA	NA	NA	NA	NA	NA	NA
chr2	71695858	+	C	T		NA	NA	NA	NA	NA	11	17	-0.584962501	0.09495549	SNP	NA	NA	NA	NA	NA	NA	NA	NA	NA	NA	NA	NA	NA	NA	NA	NA	NA	NA	NA	NA	NA	NA	NA	NA	NA	NA	NA	NA	NA	NA	NA	NA	NA	NA
chr2	71696032	+	C	T		15	11	0.415037499	0.034682081	SNP	NA	NA	NA	NA	NA	NA	NA	NA	NA	NA	NA	NA	NA	NA	NA	NA	NA	NA	NA	NA	NA	NA	NA	NA	NA	NA	NA	NA	NA	NA	NA	NA	NA	NA	NA	NA	NA	NA	NA
chr2	71696032	-	C	T		19	7	1.321928095	0.034682081	SNP	21	12	0.7589919	0.03264095	SNP	NA	NA	NA	NA	NA	NA	NA	NA	NA	NA	NA	NA	NA	NA	NA	NA	NA	NA	NA	NA	NA	NA	NA	NA	NA	NA	NA	NA	NA	NA	NA	NA	NA	NA
chr2	71739313	-	C	T	Pdk1	31	3	3	0	ASE	NA	NA	NA	NA	NA	NA	NA	NA	NA	NA	NA	NA	NA	NA	NA	NA	NA	NA	NA	NA	NA	NA	NA	NA	NA	NA	NA	NA	NA	NA	NA	NA	NA	NA	NA	NA	NA	NA	NA
chr2	71739339	+	T	G	Pdk1	NA	NA	NA	NA	NA	24	3	-2.64385619	0	ASE	NA	NA	NA	NA	NA	NA	NA	NA	NA	NA	NA	NA	NA	NA	NA	NA	NA	NA	NA	NA	NA	NA	NA	NA	NA	NA	NA	NA	NA	NA	NA	NA	NA	NA
chr2	71739339	-	T	G	Pdk1	25	10	-1.2410081	0	ASE	NA	NA	NA	NA	NA	NA	NA	NA	NA	NA	NA	NA	NA	NA	NA	NA	NA	NA	NA	NA	NA	NA	NA	NA	NA	NA	NA	NA	NA	NA	NA	NA	NA	NA	NA	NA	NA	NA	NA
chr2	71739391	+	G	A	Pdk1	NA	NA	NA	NA	NA	31	5	-2.415037499	0	ASE	NA	NA	NA	NA	NA	NA	NA	NA	NA	NA	NA	NA	NA	NA	NA	NA	NA	NA	NA	NA	NA	NA	NA	NA	NA	NA	NA	NA	NA	NA	NA	NA	NA	NA
chr2	71739391	-	G	A	Pdk1	34	3	-3.129283017	0	ASE	21	15	-0.459431619	0	ASE	NA	NA	NA	NA	NA	68	1	-5.108524457	NA	NA	NA	NA	NA	NA	NA	53	0	-5.754887502	NA	NA	NA	NA	NA	NA	NA	NA	NA	NA	NA	NA	NA	NA	NA	NA
chr2	71739462	+	T	C	Pdk1	28	5	-2.273018494	0	ASE	22	3	-2.523561956	NA	NA	NA	NA	NA	NA	NA	NA	NA	NA	NA	NA	NA	NA	NA	NA	NA	55	1	-4.807354922	NA	NA	NA	NA	NA	NA	NA	NA	NA	NA	NA	NA	NA	NA	NA	NA
chr2	71739462	-	T	C	Pdk1	27	2	-3.222392421	0	ASE	23	4	-2.263034406	0	ASE	NA	NA	NA	NA	NA	NA	NA	NA	NA	NA	NA	NA	NA	NA	NA	NA	NA	NA	NA	NA	NA	NA	NA	NA	NA	NA	NA	NA	NA	NA	NA	NA	NA	NA
chr2	71739543	+	T	C	Pdk1	41	5	-2.807354922	0	ASE	42	8	-2.256339753	0	ASE	NA	NA	NA	NA	NA	117	1	-5.882643049	NA	NA	34	1	-4.129283017	NA	NA	84	1	-5.409390936	NA	NA	NA	NA	NA	NA	NA	NA	NA	NA	NA	NA	NA	NA	NA	NA
chr2	71739543	-	T	C	Pdk1	24	4	-2.321928095	0	ASE	28	14	-0.9510904	0	ASE	NA	NA	NA	NA	NA	90	2	-4.922832139	NA	NA	NA	NA	NA	NA	NA	64	0	-6.022367813	NA	NA	NA	NA	NA	NA	NA	NA	NA	NA	NA	NA	NA	NA	NA	NA
chr2	71739603	-	G	A	Pdk1	34	3	-3.129283017	0	ASE	NA	NA	NA	NA	NA	NA	NA	NA	NA	NA	NA	NA	NA	NA	NA	25	1	-3.700439718	NA	NA	NA	NA	NA	NA	NA	NA	NA	NA	NA	NA	NA	NA	NA	NA	NA	NA	NA	NA	NA
chr2	71739609	-	A	C	Pdk1	28	5	2.273018494	0	ASE	NA	NA	NA	NA	NA	NA	NA	NA	NA	NA	NA	NA	NA	NA	NA	NA	NA	NA	NA	NA	NA	NA	NA	NA	NA	NA	NA	NA	NA	NA	NA	NA	NA	NA	NA	NA	NA	NA	NA
chr2	71739633	+	T	G	Pdk1	29	7	-1.906890596	0	ASE	NA	NA	NA	NA	NA	NA	NA	NA	NA	NA	NA	NA	NA	NA	NA	26	1	-3.754887502	NA	NA	NA	NA	NA	NA	NA	NA	NA	NA	NA	NA	NA	NA	NA	NA	NA	NA	NA	NA	NA
chr2	71739635	+	T	A	Pdk1	30	8	-1.784271309	0	ASE	20	5	-1.807354922	NA	NA	50	1	-4.672425342	NA	NA	NA	NA	NA	NA	NA	27	1	-3.807354922	NA	NA	NA	NA	NA	NA	NA	NA	NA	NA	NA	NA	NA	NA	NA	NA	NA	NA	NA	NA	NA
chr2	71739661	+	T	C	Pdk1	67	5	-3.502500341	0	ASE	37	5	-2.662965013	0	ASE	98	1	-5.62935662	NA	NA	150	2	-5.653442239	NA	NA	54	1	-4.781359714	NA	NA	111	1	-5.807354922	NA	NA	NA	NA	NA	NA	NA	NA	NA	NA	NA	NA	NA	NA	NA	NA
chr2	71739774	+	C	G	Pdk1	50	2	4.087462841	NA	NA	41	8	2.222392421	0	ASE	NA	NA	NA	NA	NA	NA	NA	NA	NA	NA	49	2	4.058893689	NA	NA	NA	NA	NA	NA	NA	NA	NA	NA	NA	NA	NA	NA	NA	NA	NA	NA	NA	NA	NA
chr2	71739774	-	C	G	Pdk1	53	3	3.754887502	NA	NA	35	6	2.362570079	0	ASE	NA	NA	NA	NA	NA	NA	NA	NA	NA	NA	NA	NA	NA	NA	NA	NA	NA	NA	NA	NA	NA	NA	NA	NA	NA	NA	NA	NA	NA	NA	NA	NA	NA	NA
chr2	71739929	+	G	A	Pdk1	35	8	-2	0	ASE	44	5	-2.906890596	0	ASE	NA	NA	NA	NA	NA	NA	NA	NA	NA	NA	46	1	-4.554588852	NA	NA	NA	NA	NA	NA	NA	NA	NA	NA	NA	NA	NA	NA	NA	NA	NA	NA	NA	NA	NA
chr2	71739929	-	G	A	Pdk1	59	10	-2.447458977	0	ASE	55	6	-3	0	ASE	NA	NA	NA	NA	NA	127	1	-6	NA	NA	NA	NA	NA	NA	NA	NA	NA	NA	NA	NA	NA	NA	NA	NA	NA	NA	NA	NA	NA	NA	NA	NA	NA	NA
chr2	73656500	+	C	T	Atf2	NA	NA	NA	NA	NA	NA	NA	NA	NA	NA	NA	NA	NA	NA	NA	NA	NA	NA	NA	NA	NA	NA	NA	NA	NA	16	13	0.280107919	0.715909091	SNP	NA	NA	NA	NA	NA	NA	NA	NA	NA	NA	NA	NA	NA	NA
chr2	73656500	-	C	T	Atf2	NA	NA	NA	NA	NA	NA	NA	NA	NA	NA	15	9	0.678071905	NA	NA	19	9	1	0.00974026	ASE	NA	NA	NA	NA	NA	16	16	0	0.715909091	SNP	NA	NA	NA	NA	NA	NA	NA	NA	NA	NA	NA	NA	NA	NA
chr2	76221741	+	T	C	Rbm45	NA	NA	NA	NA	NA	NA	NA	NA	NA	NA	NA	NA	NA	NA	NA	NA	NA	NA	NA	NA	NA	NA	NA	NA	NA	NA	NA	NA	NA	NA	13	13	0	0.091160221	SNP	NA	NA	NA	NA	NA	NA	NA	NA	NA
chr2	76221741	-	T	C	Rbm45	NA	NA	NA	NA	NA	NA	NA	NA	NA	NA	NA	NA	NA	NA	NA	NA	NA	NA	NA	NA	NA	NA	NA	NA	NA	NA	NA	NA	NA	NA	12	28	1.157541277	0.091160221	SNP	5	26	2.169925001	0	ASE	4	28	2.5360529	0
chr2	76221781	-	T	C	Rbm45	NA	NA	NA	NA	NA	NA	NA	NA	NA	NA	NA	NA	NA	NA	NA	NA	NA	NA	NA	NA	NA	NA	NA	NA	NA	NA	NA	NA	NA	NA	14	18	0.341036918	0.397790055	SNP	7	17	1.169925001	NA	NA	NA	NA	NA	NA
chr2	76221794	-	G	A	Rbm45	NA	NA	NA	NA	NA	NA	NA	NA	NA	NA	NA	NA	NA	NA	NA	NA	NA	NA	NA	NA	NA	NA	NA	NA	NA	NA	NA	NA	NA	NA	NA	NA	NA	NA	NA	NA	NA	NA	NA	NA	NA	NA	NA	NA
chr2	76221796	-	C	T	Rbm45	NA	NA	NA	NA	NA	NA	NA	NA	NA	NA	NA	NA	NA	NA	NA	NA	NA	NA	NA	NA	NA	NA	NA	NA	NA	NA	NA	NA	NA	NA	NA	NA	NA	NA	NA	NA	NA	NA	NA	NA	NA	NA	NA	NA
chr2	76418018	+	T	C		NA	NA	NA	NA	NA	NA	NA	NA	NA	NA	NA	NA	NA	NA	NA	NA	NA	NA	NA	NA	NA	NA	NA	NA	NA	NA	NA	NA	NA	NA	NA	NA	NA	NA	NA	5	47	3	0	ASE	NA	NA	NA	NA
chr2	76418018	-	T	C		NA	NA	NA	NA	NA	NA	NA	NA	NA	NA	NA	NA	NA	NA	NA	NA	NA	NA	NA	NA	NA	NA	NA	NA	NA	NA	NA	NA	NA	NA	NA	NA	NA	NA	NA	3	64	4.022367813	NA	NA	NA	NA	NA	NA
chr2	76434557	+	C	T	Osbpl6	NA	NA	NA	NA	NA	NA	NA	NA	NA	NA	NA	NA	NA	NA	NA	NA	NA	NA	NA	NA	NA	NA	NA	NA	NA	NA	NA	NA	NA	NA	NA	NA	NA	NA	NA	1	34	-4.129283017	NA	NA	NA	NA	NA	NA
chr2	80193598	+	C	T	Dnajc10	NA	NA	NA	NA	NA	NA	NA	NA	NA	NA	NA	NA	NA	NA	NA	NA	NA	NA	NA	NA	NA	NA	NA	NA	NA	NA	NA	NA	NA	NA	NA	NA	NA	NA	NA	NA	NA	NA	NA	NA	NA	NA	NA	NA
chr2	80235181	+	C	T		NA	NA	NA	NA	NA	NA	NA	NA	NA	NA	NA	NA	NA	NA	NA	NA	NA	NA	NA	NA	NA	NA	NA	NA	NA	29	10	1.447458977	0.002840909	ASE	NA	NA	NA	NA	NA	NA	NA	NA	NA	NA	NA	NA	NA	NA
chr2	80235181	-	C	T		NA	NA	NA	NA	NA	14	14	0	0.973293769	SNP	NA	NA	NA	NA	NA	NA	NA	NA	NA	NA	NA	NA	NA	NA	NA	NA	NA	NA	NA	NA	NA	NA	NA	NA	NA	NA	NA	NA	NA	NA	NA	NA	NA	NA
chr2	80238099	+	C	T		23	4	2.263034406	0	ASE	NA	NA	NA	NA	NA	NA	NA	NA	NA	NA	38	2	3.700439718	NA	NA	NA	NA	NA	NA	NA	29	7	1.906890596	0	ASE	NA	NA	NA	NA	NA	NA	NA	NA	NA	NA	NA	NA	NA	NA
chr2	80238205	-	G	T		NA	NA	NA	NA	NA	42	2	3.841302254	NA	NA	23	1	3.584962501	NA	NA	NA	NA	NA	NA	NA	22	5	1.938599455	0	ASE	36	4	2.887525271	0	ASE	NA	NA	NA	NA	NA	NA	NA	NA	NA	NA	NA	NA	NA	NA
chr2	80238248	-	C	T		23	6	1.777607579	0	ASE	NA	NA	NA	NA	NA	NA	NA	NA	NA	NA	44	1	4.491853096	NA	NA	NA	NA	NA	NA	NA	27	1	3.807354922	NA	NA	NA	NA	NA	NA	NA	NA	NA	NA	NA	NA	NA	NA	NA	NA
chr2	83502422	+	C	T	Zc3h15	NA	NA	NA	NA	NA	NA	NA	NA	NA	NA	NA	NA	NA	NA	NA	NA	NA	NA	NA	NA	NA	NA	NA	NA	NA	NA	NA	NA	NA	NA	34	4	2.807354922	0	ASE	47	1	4.584962501	NA	NA	NA	NA	NA	NA
chr2	84273177	+	A	G	Tfpi	NA	NA	NA	NA	NA	NA	NA	NA	NA	NA	NA	NA	NA	NA	NA	NA	NA	NA	NA	NA	NA	NA	NA	NA	NA	NA	NA	NA	NA	NA	NA	NA	NA	NA	NA	NA	NA	NA	NA	NA	NA	NA	NA	NA
chr2	84273177	-	A	G	Tfpi	NA	NA	NA	NA	NA	NA	NA	NA	NA	NA	NA	NA	NA	NA	NA	NA	NA	NA	NA	NA	NA	NA	NA	NA	NA	NA	NA	NA	NA	NA	NA	NA	NA	NA	NA	NA	NA	NA	NA	NA	NA	NA	NA	NA
chr2	84508437	+	T	C	Gm13718	NA	NA	NA	NA	NA	NA	NA	NA	NA	NA	5	20	1.807354922	NA	NA	NA	NA	NA	NA	NA	NA	NA	NA	NA	NA	NA	NA	NA	NA	NA	63	13	-2.192645078	0	ASE	168	11	-3.815916936	NA	NA	11	34	1.544320516	0
chr2	84508437	-	T	C	Gm13718	NA	NA	NA	NA	NA	NA	NA	NA	NA	NA	NA	NA	NA	NA	NA	NA	NA	NA	NA	NA	NA	NA	NA	NA	NA	NA	NA	NA	NA	NA	27	5	-2.222392421	0	ASE	72	7	-3.189824559	0	ASE	3	21	2.459431619	NA
chr2	84563370	+	A	T	Clp1	32	43	-0.415037499	0.283236994	SNP	34	26	0.374395515	0.228486647	SNP	44	25	0.791413378	0.141263941	SNP	39	46	-0.232660757	0.366883117	SNP	19	31	-0.678071905	0.188888889	SNP	20	12	0.691877705	0.079545455	SNP	17	10	0.710493383	0.082872928	SNP	NA	NA	NA	NA	NA	NA	NA	NA	NA
chr2	84563370	-	A	T	Clp1	23	30	-0.36923381	0.283236994	SNP	24	16	0.556393349	0.228486647	SNP	24	19	0.321928095	0.141263941	SNP	18	26	-0.506959989	0.366883117	SNP	13	16	-0.280107919	0.188888889	SNP	14	9	0.584962501	NA	NA	NA	NA	NA	NA	NA	NA	NA	NA	NA	NA	NA	NA	NA	NA
chr2	84563378	+	A	T	Clp1	30	42	-0.472068444	0.216763006	SNP	40	24	0.713695815	0.207715134	SNP	39	23	0.736965594	0.096654275	SNP	38	40	-0.072149786	0.555194805	SNP	21	28	-0.398549376	0.394444444	SNP	25	20	0.308122295	0.3125	SNP	16	10	0.628031223	0.116022099	SNP	NA	NA	NA	NA	NA	NA	NA	NA	NA
chr2	84563378	-	A	T	Clp1	26	36	-0.454565863	0.216763006	SNP	29	25	0.206450877	0.207715134	SNP	29	17	0.736965594	0.096654275	SNP	24	33	-0.443606651	0.555194805	SNP	15	16	-0.087462841	0.394444444	SNP	19	14	0.415037499	0.3125	SNP	NA	NA	NA	NA	NA	NA	NA	NA	NA	NA	NA	NA	NA	NA
chr2	84563406	+	G	T	Clp1	28	34	-0.271302022	0.355491329	SNP	52	28	0.869939459	0.035608309	SNP	43	24	0.815575429	0.022304833	SNP	41	31	0.392317423	0.275974026	SNP	17	22	-0.353636955	0.3	SNP	33	30	0.133266531	0.130681818	SNP	14	14	0	0.975138122	SNP	NA	NA	NA	NA	NA	NA	NA	NA	NA
chr2	84563406	-	G	T	Clp1	21	28	-0.398549376	0.355491329	SNP	30	20	0.561878888	0.035608309	SNP	29	12	1.206450877	0.022304833	SNP	NA	NA	NA	NA	NA	13	10	0.347923303	NA	NA	26	8	1.584962501	0.130681818	SNP	NA	NA	NA	NA	NA	NA	NA	NA	NA	NA	NA	NA	NA	NA
chr2	84563826	+	T	A	Clp1	13	24	0.836501268	0.369942197	SNP	NA	NA	NA	NA	NA	29	12	-1.206450877	0.189591078	SNP	19	35	0.847996907	0.019480519	SNP	NA	NA	NA	NA	NA	NA	NA	NA	NA	NA	NA	NA	NA	NA	NA	NA	NA	NA	NA	NA	NA	NA	NA	NA
chr2	84563826	-	T	A	Clp1	23	21	-0.125530882	0.369942197	SNP	18	17	-0.078002512	0.798219585	SNP	31	29	-0.093109404	0.189591078	SNP	17	36	1.039528364	0.019480519	SNP	NA	NA	NA	NA	NA	16	15	-0.087462841	0.803977273	SNP	NA	NA	NA	NA	NA	NA	NA	NA	NA	NA	NA	NA	NA	NA
chr2	84564081	+	A	T	Clp1	NA	NA	NA	NA	NA	NA	NA	NA	NA	NA	NA	NA	NA	NA	NA	16	18	-0.160464672	0.425324675	SNP	NA	NA	NA	NA	NA	NA	NA	NA	NA	NA	NA	NA	NA	NA	NA	NA	NA	NA	NA	NA	NA	NA	NA	NA
chr2	84564081	-	A	T	Clp1	NA	NA	NA	NA	NA	NA	NA	NA	NA	NA	29	4	2.584962501	0	ASE	14	19	-0.415037499	0.425324675	SNP	NA	NA	NA	NA	NA	NA	NA	NA	NA	NA	NA	NA	NA	NA	NA	NA	NA	NA	NA	NA	NA	NA	NA	NA
chr2	84564243	-	C	G	Clp1	NA	NA	NA	NA	NA	NA	NA	NA	NA	NA	NA	NA	NA	NA	NA	14	12	0.206450877	0.574675325	SNP	NA	NA	NA	NA	NA	NA	NA	NA	NA	NA	NA	NA	NA	NA	NA	NA	NA	NA	NA	NA	NA	NA	NA	NA
chr2	84605752	+	A	T	Serping1	NA	NA	NA	NA	NA	NA	NA	NA	NA	NA	NA	NA	NA	NA	NA	NA	NA	NA	NA	NA	NA	NA	NA	NA	NA	NA	NA	NA	NA	NA	NA	NA	NA	NA	NA	NA	NA	NA	NA	NA	NA	NA	NA	NA
chr2	84667292	+	G	T	Timm10	NA	NA	NA	NA	NA	NA	NA	NA	NA	NA	NA	NA	NA	NA	NA	NA	NA	NA	NA	NA	NA	NA	NA	NA	NA	NA	NA	NA	NA	NA	27	8	1.637429921	0	ASE	37	3	3.247927513	0	ASE	NA	NA	NA	NA
chr2	84667292	-	G	T	Timm10	NA	NA	NA	NA	NA	NA	NA	NA	NA	NA	NA	NA	NA	NA	NA	NA	NA	NA	NA	NA	NA	NA	NA	NA	NA	NA	NA	NA	NA	NA	NA	NA	NA	NA	NA	25	3	2.700439718	0	ASE	NA	NA	NA	NA
chr2	84667769	+	G	A	Timm10	NA	NA	NA	NA	NA	NA	NA	NA	NA	NA	NA	NA	NA	NA	NA	NA	NA	NA	NA	NA	NA	NA	NA	NA	NA	NA	NA	NA	NA	NA	NA	NA	NA	NA	NA	26	2	-3.169925001	0	ASE	NA	NA	NA	NA
chr2	84669968	+	G	C	Timm10	NA	NA	NA	NA	NA	NA	NA	NA	NA	NA	NA	NA	NA	NA	NA	NA	NA	NA	NA	NA	NA	NA	NA	NA	NA	NA	NA	NA	NA	NA	27	10	-1.347923303	0	ASE	56	8	-2.662965013	0	ASE	8	25	1.530514717	0
chr2	84669968	-	G	C	Timm10	NA	NA	NA	NA	NA	NA	NA	NA	NA	NA	NA	NA	NA	NA	NA	NA	NA	NA	NA	NA	NA	NA	NA	NA	NA	NA	NA	NA	NA	NA	NA	NA	NA	NA	NA	26	1	-3.754887502	NA	NA	NA	NA	NA	NA
chr2	84670080	+	T	C	Timm10	NA	NA	NA	NA	NA	NA	NA	NA	NA	NA	NA	NA	NA	NA	NA	NA	NA	NA	NA	NA	NA	NA	NA	NA	NA	NA	NA	NA	NA	NA	NA	NA	NA	NA	NA	32	3	-3.044394119	0	ASE	NA	NA	NA	NA
chr2	84670080	-	T	C	Timm10	NA	NA	NA	NA	NA	NA	NA	NA	NA	NA	NA	NA	NA	NA	NA	NA	NA	NA	NA	NA	NA	NA	NA	NA	NA	NA	NA	NA	NA	NA	34	16	-1.041820176	0.03038674	SNP	41	6	-2.584962501	0	ASE	3	25	2.700439718	0
chr2	84670149	+	C	G	Timm10	NA	NA	NA	NA	NA	NA	NA	NA	NA	NA	NA	NA	NA	NA	NA	NA	NA	NA	NA	NA	NA	NA	NA	NA	NA	NA	NA	NA	NA	NA	54	12	2.080919995	0	ASE	85	9	3.10433666	0	ASE	11	28	-1.273018494	0
chr2	84670149	-	C	G	Timm10	NA	NA	NA	NA	NA	NA	NA	NA	NA	NA	NA	NA	NA	NA	NA	NA	NA	NA	NA	NA	NA	NA	NA	NA	NA	NA	NA	NA	NA	NA	42	5	2.841302254	0	ASE	58	1	4.882643049	NA	NA	NA	NA	NA	NA
chr2	84670171	+	A	T	Timm10	NA	NA	NA	NA	NA	NA	NA	NA	NA	NA	NA	NA	NA	NA	NA	NA	NA	NA	NA	NA	NA	NA	NA	NA	NA	NA	NA	NA	NA	NA	43	10	2	0	ASE	80	17	2.169925001	0	ASE	10	29	-1.447458977	0
chr2	84670171	-	A	T	Timm10	NA	NA	NA	NA	NA	NA	NA	NA	NA	NA	NA	NA	NA	NA	NA	NA	NA	NA	NA	NA	NA	NA	NA	NA	NA	NA	NA	NA	NA	NA	36	10	1.750021747	0	ASE	67	5	3.502500341	0	ASE	NA	NA	NA	NA
chr2	84670173	+	G	C	Timm10	NA	NA	NA	NA	NA	NA	NA	NA	NA	NA	NA	NA	NA	NA	NA	NA	NA	NA	NA	NA	NA	NA	NA	NA	NA	NA	NA	NA	NA	NA	43	11	-1.874469118	0	ASE	84	17	-2.239465935	0	ASE	11	32	1.459431619	0
chr2	84670173	-	G	C	Timm10	NA	NA	NA	NA	NA	NA	NA	NA	NA	NA	NA	NA	NA	NA	NA	NA	NA	NA	NA	NA	NA	NA	NA	NA	NA	NA	NA	NA	NA	NA	37	10	-1.788495895	0	ASE	64	6	-3.215012891	0	ASE	NA	NA	NA	NA
chr2	84670228	+	C	A	Timm10	NA	NA	NA	NA	NA	NA	NA	NA	NA	NA	NA	NA	NA	NA	NA	NA	NA	NA	NA	NA	NA	NA	NA	NA	NA	NA	NA	NA	NA	NA	52	11	-2.142957954	0	ASE	104	12	-3.0138058	0	ASE	10	29	1.447458977	0
chr2	84670228	-	C	A	Timm10	NA	NA	NA	NA	NA	NA	NA	NA	NA	NA	NA	NA	NA	NA	NA	NA	NA	NA	NA	NA	NA	NA	NA	NA	NA	NA	NA	NA	NA	NA	38	11	-1.700439718	0	ASE	63	5	-3.415037499	0	ASE	NA	NA	NA	NA
chr2	84886889	+	T	C	Ssrp1	11	21	0.874469118	0.028901734	SNP	13	14	0.099535674	0.744807122	SNP	NA	NA	NA	NA	NA	NA	NA	NA	NA	NA	NA	NA	NA	NA	NA	12	14	0.206450877	0.542613636	SNP	NA	NA	NA	NA	NA	5	38	2.700439718	0	ASE	NA	NA	NA	NA
chr2	87349518	+	C	T	Pramel6	NA	NA	NA	NA	NA	NA	NA	NA	NA	NA	NA	NA	NA	NA	NA	NA	NA	NA	NA	NA	NA	NA	NA	NA	NA	NA	NA	NA	NA	NA	NA	NA	NA	NA	NA	NA	NA	NA	NA	NA	NA	NA	NA	NA
chr2	90619912	+	C	T	Fnbp4	NA	NA	NA	NA	NA	NA	NA	NA	NA	NA	NA	NA	NA	NA	NA	NA	NA	NA	NA	NA	NA	NA	NA	NA	NA	34	0	5.129283017	NA	NA	NA	NA	NA	NA	NA	NA	NA	NA	NA	NA	NA	NA	NA	NA
chr2	90855010	+	G	A		NA	NA	NA	NA	NA	NA	NA	NA	NA	NA	NA	NA	NA	NA	NA	NA	NA	NA	NA	NA	NA	NA	NA	NA	NA	NA	NA	NA	NA	NA	NA	NA	NA	NA	NA	3	29	2.906890596	0	ASE	NA	NA	NA	NA
chr2	90855010	-	G	A		NA	NA	NA	NA	NA	NA	NA	NA	NA	NA	NA	NA	NA	NA	NA	NA	NA	NA	NA	NA	NA	NA	NA	NA	NA	NA	NA	NA	NA	NA	NA	NA	NA	NA	NA	NA	NA	NA	NA	NA	NA	NA	NA	NA
chr2	90898229	+	A	G	Psmc3	NA	NA	NA	NA	NA	NA	NA	NA	NA	NA	NA	NA	NA	NA	NA	NA	NA	NA	NA	NA	NA	NA	NA	NA	NA	NA	NA	NA	NA	NA	34	3	3.129283017	0	ASE	41	1	4.392317423	NA	NA	29	1	3.906890596	NA
chr2	90898229	-	A	G	Psmc3	NA	NA	NA	NA	NA	NA	NA	NA	NA	NA	NA	NA	NA	NA	NA	NA	NA	NA	NA	NA	NA	NA	NA	NA	NA	NA	NA	NA	NA	NA	23	3	2.584962501	0	ASE	NA	NA	NA	NA	NA	NA	NA	NA	NA
chr2	91515097	+	G	A	D2Ertd391e	NA	NA	NA	NA	NA	NA	NA	NA	NA	NA	NA	NA	NA	NA	NA	NA	NA	NA	NA	NA	NA	NA	NA	NA	NA	NA	NA	NA	NA	NA	NA	NA	NA	NA	NA	NA	NA	NA	NA	NA	NA	NA	NA	NA
chr2	91515097	-	G	A	D2Ertd391e	NA	NA	NA	NA	NA	NA	NA	NA	NA	NA	NA	NA	NA	NA	NA	NA	NA	NA	NA	NA	NA	NA	NA	NA	NA	NA	NA	NA	NA	NA	NA	NA	NA	NA	NA	NA	NA	NA	NA	NA	NA	NA	NA	NA
chr2	91515920	+	A	G	D2Ertd391e	NA	NA	NA	NA	NA	NA	NA	NA	NA	NA	NA	NA	NA	NA	NA	NA	NA	NA	NA	NA	NA	NA	NA	NA	NA	NA	NA	NA	NA	NA	NA	NA	NA	NA	NA	31	3	3	0	ASE	NA	NA	NA	NA
chr2	91515920	-	A	G	D2Ertd391e	NA	NA	NA	NA	NA	NA	NA	NA	NA	NA	NA	NA	NA	NA	NA	NA	NA	NA	NA	NA	NA	NA	NA	NA	NA	NA	NA	NA	NA	NA	NA	NA	NA	NA	NA	18	7	1.247927513	NA	NA	NA	NA	NA	NA
chr2	91515990	+	C	A	D2Ertd391e	NA	NA	NA	NA	NA	NA	NA	NA	NA	NA	NA	NA	NA	NA	NA	NA	NA	NA	NA	NA	NA	NA	NA	NA	NA	NA	NA	NA	NA	NA	NA	NA	NA	NA	NA	46	5	-2.969626351	0	ASE	17	23	0.415037499	0.3125
chr2	91515990	-	C	A	D2Ertd391e	NA	NA	NA	NA	NA	NA	NA	NA	NA	NA	NA	NA	NA	NA	NA	NA	NA	NA	NA	NA	NA	NA	NA	NA	NA	NA	NA	NA	NA	NA	NA	NA	NA	NA	NA	21	5	-1.874469118	0	ASE	NA	NA	NA	NA
chr2	91516116	+	G	C	D2Ertd391e	NA	NA	NA	NA	NA	NA	NA	NA	NA	NA	NA	NA	NA	NA	NA	NA	NA	NA	NA	NA	NA	NA	NA	NA	NA	NA	NA	NA	NA	NA	NA	NA	NA	NA	NA	NA	NA	NA	NA	NA	NA	NA	NA	NA
chr2	92217899	+	A	G	Pex16	NA	NA	NA	NA	NA	NA	NA	NA	NA	NA	NA	NA	NA	NA	NA	NA	NA	NA	NA	NA	NA	NA	NA	NA	NA	NA	NA	NA	NA	NA	NA	NA	NA	NA	NA	0	31	-5	NA	NA	NA	NA	NA	NA
chr2	92219408	+	G	A	Pex16	NA	NA	NA	NA	NA	NA	NA	NA	NA	NA	NA	NA	NA	NA	NA	NA	NA	NA	NA	NA	NA	NA	NA	NA	NA	NA	NA	NA	NA	NA	NA	NA	NA	NA	NA	3	37	3.247927513	0	ASE	NA	NA	NA	NA
chr2	92219408	-	G	A	Pex16	NA	NA	NA	NA	NA	NA	NA	NA	NA	NA	NA	NA	NA	NA	NA	NA	NA	NA	NA	NA	NA	NA	NA	NA	NA	NA	NA	NA	NA	NA	NA	NA	NA	NA	NA	4	49	3.321928095	0	ASE	NA	NA	NA	NA
chr2	94252445	+	A	G	Api5	NA	NA	NA	NA	NA	NA	NA	NA	NA	NA	NA	NA	NA	NA	NA	NA	NA	NA	NA	NA	NA	NA	NA	NA	NA	NA	NA	NA	NA	NA	NA	NA	NA	NA	NA	NA	NA	NA	NA	NA	NA	NA	NA	NA
chr2	101556787	+	C	T	Prr5l	NA	NA	NA	NA	NA	NA	NA	NA	NA	NA	NA	NA	NA	NA	NA	NA	NA	NA	NA	NA	NA	NA	NA	NA	NA	NA	NA	NA	NA	NA	NA	NA	NA	NA	NA	NA	NA	NA	NA	NA	NA	NA	NA	NA
chr2	101556787	-	C	T	Prr5l	NA	NA	NA	NA	NA	NA	NA	NA	NA	NA	NA	NA	NA	NA	NA	NA	NA	NA	NA	NA	NA	NA	NA	NA	NA	NA	NA	NA	NA	NA	NA	NA	NA	NA	NA	NA	NA	NA	NA	NA	NA	NA	NA	NA
chr2	101556991	+	C	G	Prr5l	NA	NA	NA	NA	NA	NA	NA	NA	NA	NA	NA	NA	NA	NA	NA	NA	NA	NA	NA	NA	NA	NA	NA	NA	NA	NA	NA	NA	NA	NA	NA	NA	NA	NA	NA	NA	NA	NA	NA	NA	NA	NA	NA	NA
chr2	101556991	-	C	G	Prr5l	NA	NA	NA	NA	NA	NA	NA	NA	NA	NA	NA	NA	NA	NA	NA	NA	NA	NA	NA	NA	NA	NA	NA	NA	NA	NA	NA	NA	NA	NA	NA	NA	NA	NA	NA	NA	NA	NA	NA	NA	NA	NA	NA	NA
chr2	102140774	+	T	C	Trim44	NA	NA	NA	NA	NA	NA	NA	NA	NA	NA	NA	NA	NA	NA	NA	NA	NA	NA	NA	NA	NA	NA	NA	NA	NA	28	16	-0.770518154	0.056818182	SNP	NA	NA	NA	NA	NA	NA	NA	NA	NA	NA	NA	NA	NA	NA
chr2	102140774	-	T	C	Trim44	12	16	0.387023123	0.274566474	SNP	14	17	0.263034406	0.454005935	SNP	14	16	0.180572246	0.598513011	SNP	NA	NA	NA	NA	NA	NA	NA	NA	NA	NA	26	14	-0.847996907	0.056818182	SNP	NA	NA	NA	NA	NA	NA	NA	NA	NA	NA	NA	NA	NA	NA
chr2	102140826	+	T	C	Trim44	NA	NA	NA	NA	NA	NA	NA	NA	NA	NA	NA	NA	NA	NA	NA	NA	NA	NA	NA	NA	NA	NA	NA	NA	NA	18	9	-0.925999419	0.025568182	SNP	NA	NA	NA	NA	NA	NA	NA	NA	NA	NA	NA	NA	NA	NA
chr2	102140852	+	T	C	Trim44	NA	NA	NA	NA	NA	NA	NA	NA	NA	NA	NA	NA	NA	NA	NA	7	18	1.247927513	NA	NA	NA	NA	NA	NA	NA	20	7	-1.392317423	0	ASE	NA	NA	NA	NA	NA	NA	NA	NA	NA	NA	NA	NA	NA	NA
chr2	102140852	-	T	C	Trim44	11	11	0	NA	NA	NA	NA	NA	NA	NA	NA	NA	NA	NA	NA	NA	NA	NA	NA	NA	NA	NA	NA	NA	NA	24	5	-2.058893689	0	ASE	NA	NA	NA	NA	NA	NA	NA	NA	NA	NA	NA	NA	NA	NA
chr2	102196805	+	A	T		NA	NA	NA	NA	NA	NA	NA	NA	NA	NA	NA	NA	NA	NA	NA	NA	NA	NA	NA	NA	NA	NA	NA	NA	NA	NA	NA	NA	NA	NA	NA	NA	NA	NA	NA	3	25	-2.700439718	0	ASE	NA	NA	NA	NA
chr2	102196805	-	A	T		NA	NA	NA	NA	NA	NA	NA	NA	NA	NA	NA	NA	NA	NA	NA	NA	NA	NA	NA	NA	NA	NA	NA	NA	NA	NA	NA	NA	NA	NA	NA	NA	NA	NA	NA	1	30	-3.95419631	NA	NA	NA	NA	NA	NA
chr2	102197275	-	T	C		NA	NA	NA	NA	NA	NA	NA	NA	NA	NA	NA	NA	NA	NA	NA	NA	NA	NA	NA	NA	NA	NA	NA	NA	NA	NA	NA	NA	NA	NA	NA	NA	NA	NA	NA	NA	NA	NA	NA	NA	NA	NA	NA	NA
chr2	102861511	-	G	A	Pdhx	NA	NA	NA	NA	NA	NA	NA	NA	NA	NA	NA	NA	NA	NA	NA	0	25	4.700439718	NA	NA	NA	NA	NA	NA	NA	0	31	5	NA	NA	NA	NA	NA	NA	NA	NA	NA	NA	NA	NA	NA	NA	NA	NA
chr2	103107252	-	T	C	Ehf	NA	NA	NA	NA	NA	NA	NA	NA	NA	NA	NA	NA	NA	NA	NA	NA	NA	NA	NA	NA	NA	NA	NA	NA	NA	NA	NA	NA	NA	NA	NA	NA	NA	NA	NA	NA	NA	NA	NA	NA	NA	NA	NA	NA
chr2	103558149	+	G	A	Abtb2	NA	NA	NA	NA	NA	NA	NA	NA	NA	NA	NA	NA	NA	NA	NA	NA	NA	NA	NA	NA	NA	NA	NA	NA	NA	NA	NA	NA	NA	NA	NA	NA	NA	NA	NA	NA	NA	NA	NA	NA	NA	NA	NA	NA
chr2	103558149	-	G	A	Abtb2	NA	NA	NA	NA	NA	NA	NA	NA	NA	NA	NA	NA	NA	NA	NA	NA	NA	NA	NA	NA	NA	NA	NA	NA	NA	NA	NA	NA	NA	NA	NA	NA	NA	NA	NA	NA	NA	NA	NA	NA	NA	NA	NA	NA
chr2	103561455	+	C	G	Nat10	NA	NA	NA	NA	NA	NA	NA	NA	NA	NA	NA	NA	NA	NA	NA	NA	NA	NA	NA	NA	NA	NA	NA	NA	NA	NA	NA	NA	NA	NA	30	3	2.95419631	0	ASE	33	2	3.502500341	NA	NA	NA	NA	NA	NA
chr2	103900618	-	A	C	Fbxo3	NA	NA	NA	NA	NA	NA	NA	NA	NA	NA	NA	NA	NA	NA	NA	NA	NA	NA	NA	NA	NA	NA	NA	NA	NA	NA	NA	NA	NA	NA	NA	NA	NA	NA	NA	NA	NA	NA	NA	NA	NA	NA	NA	NA
chr2	104562102	+	T	C	Depdc7	53	1	-4.754887502	NA	NA	NA	NA	NA	NA	NA	NA	NA	NA	NA	NA	NA	NA	NA	NA	NA	NA	NA	NA	NA	NA	NA	NA	NA	NA	NA	NA	NA	NA	NA	NA	NA	NA	NA	NA	NA	NA	NA	NA	NA
chr2	104562102	-	T	C	Depdc7	NA	NA	NA	NA	NA	NA	NA	NA	NA	NA	NA	NA	NA	NA	NA	29	0	-4.906890596	NA	NA	NA	NA	NA	NA	NA	NA	NA	NA	NA	NA	NA	NA	NA	NA	NA	122	1	-5.942514505	NA	NA	NA	NA	NA	NA
chr2	104562127	+	A	G	Depdc7	NA	NA	NA	NA	NA	NA	NA	NA	NA	NA	NA	NA	NA	NA	NA	44	1	4.491853096	NA	NA	NA	NA	NA	NA	NA	NA	NA	NA	NA	NA	NA	NA	NA	NA	NA	83	1	5.392317423	NA	NA	NA	NA	NA	NA
chr2	104562127	-	A	G	Depdc7	NA	NA	NA	NA	NA	NA	NA	NA	NA	NA	NA	NA	NA	NA	NA	NA	NA	NA	NA	NA	NA	NA	NA	NA	NA	NA	NA	NA	NA	NA	NA	NA	NA	NA	NA	119	1	5.906890596	NA	NA	NA	NA	NA	NA
chr2	104563085	+	A	G	Depdc7	NA	NA	NA	NA	NA	NA	NA	NA	NA	NA	NA	NA	NA	NA	NA	NA	NA	NA	NA	NA	NA	NA	NA	NA	NA	NA	NA	NA	NA	NA	NA	NA	NA	NA	NA	NA	NA	NA	NA	NA	NA	NA	NA	NA
chr2	104563085	-	A	G	Depdc7	NA	NA	NA	NA	NA	NA	NA	NA	NA	NA	NA	NA	NA	NA	NA	NA	NA	NA	NA	NA	NA	NA	NA	NA	NA	NA	NA	NA	NA	NA	NA	NA	NA	NA	NA	NA	NA	NA	NA	NA	NA	NA	NA	NA
chr2	104564770	+	C	T	Depdc7	NA	NA	NA	NA	NA	NA	NA	NA	NA	NA	NA	NA	NA	NA	NA	NA	NA	NA	NA	NA	NA	NA	NA	NA	NA	NA	NA	NA	NA	NA	NA	NA	NA	NA	NA	NA	NA	NA	NA	NA	NA	NA	NA	NA
chr2	104564770	-	C	T	Depdc7	NA	NA	NA	NA	NA	NA	NA	NA	NA	NA	NA	NA	NA	NA	NA	NA	NA	NA	NA	NA	NA	NA	NA	NA	NA	NA	NA	NA	NA	NA	NA	NA	NA	NA	NA	NA	NA	NA	NA	NA	NA	NA	NA	NA
chr2	104564798	+	C	T	Depdc7	NA	NA	NA	NA	NA	NA	NA	NA	NA	NA	NA	NA	NA	NA	NA	NA	NA	NA	NA	NA	NA	NA	NA	NA	NA	NA	NA	NA	NA	NA	NA	NA	NA	NA	NA	NA	NA	NA	NA	NA	NA	NA	NA	NA
chr2	104564798	-	C	T	Depdc7	NA	NA	NA	NA	NA	NA	NA	NA	NA	NA	32	1	4.044394119	NA	NA	NA	NA	NA	NA	NA	NA	NA	NA	NA	NA	NA	NA	NA	NA	NA	NA	NA	NA	NA	NA	NA	NA	NA	NA	NA	NA	NA	NA	NA
chr2	104564845	+	T	C	Depdc7	0	27	4.807354922	NA	NA	0	31	5	NA	NA	NA	NA	NA	NA	NA	NA	NA	NA	NA	NA	NA	NA	NA	NA	NA	NA	NA	NA	NA	NA	0	26	4.754887502	NA	NA	0	51	5.700439718	NA	NA	NA	NA	NA	NA
chr2	104564845	-	T	C	Depdc7	0	52	5.727920455	NA	NA	0	33	5.087462841	NA	NA	NA	NA	NA	NA	NA	0	25	4.700439718	NA	NA	NA	NA	NA	NA	NA	0	24	4.64385619	NA	NA	0	29	4.906890596	NA	NA	0	52	5.727920455	NA	NA	NA	NA	NA	NA
chr2	104564857	+	A	G	Depdc7	30	1	3.95419631	NA	NA	NA	NA	NA	NA	NA	NA	NA	NA	NA	NA	NA	NA	NA	NA	NA	NA	NA	NA	NA	NA	NA	NA	NA	NA	NA	NA	NA	NA	NA	NA	NA	NA	NA	NA	NA	NA	NA	NA	NA
chr2	104564857	-	A	G	Depdc7	NA	NA	NA	NA	NA	28	1	3.857980995	NA	NA	NA	NA	NA	NA	NA	NA	NA	NA	NA	NA	NA	NA	NA	NA	NA	NA	NA	NA	NA	NA	NA	NA	NA	NA	NA	NA	NA	NA	NA	NA	NA	NA	NA	NA
chr2	104570364	+	C	T	Depdc7	NA	NA	NA	NA	NA	NA	NA	NA	NA	NA	NA	NA	NA	NA	NA	NA	NA	NA	NA	NA	NA	NA	NA	NA	NA	NA	NA	NA	NA	NA	NA	NA	NA	NA	NA	NA	NA	NA	NA	NA	NA	NA	NA	NA
chr2	104570364	-	C	T	Depdc7	NA	NA	NA	NA	NA	NA	NA	NA	NA	NA	NA	NA	NA	NA	NA	NA	NA	NA	NA	NA	NA	NA	NA	NA	NA	NA	NA	NA	NA	NA	NA	NA	NA	NA	NA	NA	NA	NA	NA	NA	NA	NA	NA	NA
chr2	104707879	+	C	T		NA	NA	NA	NA	NA	NA	NA	NA	NA	NA	NA	NA	NA	NA	NA	NA	NA	NA	NA	NA	NA	NA	NA	NA	NA	NA	NA	NA	NA	NA	NA	NA	NA	NA	NA	NA	NA	NA	NA	NA	NA	NA	NA	NA
chr2	104707923	+	A	T		NA	NA	NA	NA	NA	NA	NA	NA	NA	NA	NA	NA	NA	NA	NA	NA	NA	NA	NA	NA	NA	NA	NA	NA	NA	NA	NA	NA	NA	NA	NA	NA	NA	NA	NA	NA	NA	NA	NA	NA	NA	NA	NA	NA
chr2	104707923	-	A	T		NA	NA	NA	NA	NA	NA	NA	NA	NA	NA	NA	NA	NA	NA	NA	NA	NA	NA	NA	NA	NA	NA	NA	NA	NA	NA	NA	NA	NA	NA	NA	NA	NA	NA	NA	NA	NA	NA	NA	NA	NA	NA	NA	NA
chr2	104855057	-	A	G	Eif3m	NA	NA	NA	NA	NA	NA	NA	NA	NA	NA	NA	NA	NA	NA	NA	NA	NA	NA	NA	NA	NA	NA	NA	NA	NA	NA	NA	NA	NA	NA	NA	NA	NA	NA	NA	5	28	-2.273018494	0	ASE	NA	NA	NA	NA
chr2	109740294	-	A	G	Lin7c	NA	NA	NA	NA	NA	NA	NA	NA	NA	NA	NA	NA	NA	NA	NA	NA	NA	NA	NA	NA	NA	NA	NA	NA	NA	NA	NA	NA	NA	NA	NA	NA	NA	NA	NA	NA	NA	NA	NA	NA	NA	NA	NA	NA
chr2	109740681	+	T	A	Lin7c	NA	NA	NA	NA	NA	15	16	0.087462841	0.78041543	SNP	NA	NA	NA	NA	NA	NA	NA	NA	NA	NA	NA	NA	NA	NA	NA	NA	NA	NA	NA	NA	NA	NA	NA	NA	NA	NA	NA	NA	NA	NA	NA	NA	NA	NA
chr2	109740681	-	T	A	Lin7c	NA	NA	NA	NA	NA	NA	NA	NA	NA	NA	NA	NA	NA	NA	NA	NA	NA	NA	NA	NA	NA	NA	NA	NA	NA	NA	NA	NA	NA	NA	NA	NA	NA	NA	NA	NA	NA	NA	NA	NA	NA	NA	NA	NA
chr2	109858117	+	T	C	Ccdc34	NA	NA	NA	NA	NA	NA	NA	NA	NA	NA	NA	NA	NA	NA	NA	NA	NA	NA	NA	NA	NA	NA	NA	NA	NA	NA	NA	NA	NA	NA	NA	NA	NA	NA	NA	NA	NA	NA	NA	NA	NA	NA	NA	NA
chr2	109858117	-	T	C	Ccdc34	NA	NA	NA	NA	NA	NA	NA	NA	NA	NA	NA	NA	NA	NA	NA	NA	NA	NA	NA	NA	NA	NA	NA	NA	NA	NA	NA	NA	NA	NA	NA	NA	NA	NA	NA	NA	NA	NA	NA	NA	NA	NA	NA	NA
chr2	109858172	+	C	T	Ccdc34	NA	NA	NA	NA	NA	NA	NA	NA	NA	NA	NA	NA	NA	NA	NA	NA	NA	NA	NA	NA	NA	NA	NA	NA	NA	NA	NA	NA	NA	NA	NA	NA	NA	NA	NA	NA	NA	NA	NA	NA	NA	NA	NA	NA
chr2	109858172	-	C	T	Ccdc34	NA	NA	NA	NA	NA	NA	NA	NA	NA	NA	NA	NA	NA	NA	NA	NA	NA	NA	NA	NA	NA	NA	NA	NA	NA	NA	NA	NA	NA	NA	NA	NA	NA	NA	NA	NA	NA	NA	NA	NA	NA	NA	NA	NA
chr2	109862091	+	G	C	Ccdc34	45	0	-5.523561956	NA	NA	NA	NA	NA	NA	NA	NA	NA	NA	NA	NA	NA	NA	NA	NA	NA	NA	NA	NA	NA	NA	61	1	-4.95419631	NA	NA	NA	NA	NA	NA	NA	NA	NA	NA	NA	NA	NA	NA	NA	NA
chr2	112102648	+	T	G	Nop10	21	10	-1	0.011560694	SNP	19	7	-1.321928095	0	ASE	29	1	-3.906890596	NA	NA	NA	NA	NA	NA	NA	NA	NA	NA	NA	NA	NA	NA	NA	NA	NA	138	7	-4.118941073	NA	NA	248	3	-5.960001932	NA	NA	72	31	-1.189824559	0
chr2	112102648	-	T	G	Nop10	NA	NA	NA	NA	NA	NA	NA	NA	NA	NA	NA	NA	NA	NA	NA	NA	NA	NA	NA	NA	NA	NA	NA	NA	NA	NA	NA	NA	NA	NA	19	7	-1.321928095	0	ASE	31	3	-3	0	ASE	NA	NA	NA	NA
chr2	113671828	+	G	C	Arhgap11a	37	97	1.366782331	0	ASE	41	116	1.478047297	0	ASE	77	3	-4.285402219	NA	NA	NA	NA	NA	NA	NA	NA	NA	NA	NA	NA	61	3	-3.95419631	NA	NA	74	5	-3.64385619	NA	NA	99	5	-4.058893689	NA	NA	37	11	-1.662965013	0
chr2	113671828	-	G	C	Arhgap11a	20	60	1.538419915	0	ASE	31	64	1.022367813	0	ASE	NA	NA	NA	NA	NA	46	2	-3.969626351	NA	NA	NA	NA	NA	NA	NA	NA	NA	NA	NA	NA	70	6	-3.342392197	0	ASE	98	3	-4.62935662	NA	NA	NA	NA	NA	NA
chr2	113671899	+	G	A	Arhgap11a	15	45	1.523561956	0.002890173	ASE	21	57	1.398549376	0.002967359	ASE	36	2	-3.624490865	NA	NA	39	1	-4.321928095	NA	NA	NA	NA	NA	NA	NA	44	3	-3.491853096	NA	NA	42	4	-3.10433666	0	ASE	65	5	-3.459431619	0	ASE	NA	NA	NA	NA
chr2	113671899	-	G	A	Arhgap11a	45	94	1.046293652	0.002890173	ASE	49	73	0.565597176	0.002967359	ASE	79	1	-5.321928095	NA	NA	74	2	-4.64385619	NA	NA	NA	NA	NA	NA	NA	59	3	-3.906890596	NA	NA	89	6	-3.684498174	NA	NA	93	5	-3.969626351	NA	NA	32	3	-3.044394119	0
chr2	113671935	+	T	C	Arhgap11a	35	63	0.830074999	0.002890173	ASE	26	46	0.79970135	0	ASE	58	1	-4.882643049	NA	NA	NA	NA	NA	NA	NA	NA	NA	NA	NA	NA	59	2	-4.321928095	NA	NA	50	1	-4.672425342	NA	NA	72	6	-3.382469637	0	ASE	NA	NA	NA	NA
chr2	113671935	-	T	C	Arhgap11a	28	90	1.649813645	0.002890173	ASE	39	91	1.201633861	0	ASE	NA	NA	NA	NA	NA	88	3	-4.475733431	NA	NA	NA	NA	NA	NA	NA	64	2	-4.437405312	NA	NA	87	8	-3.289506617	0	ASE	98	3	-4.62935662	NA	NA	26	9	-1.432959407	0
chr2	113672160	+	A	G	Arhgap11a	56	88	-0.642843417	0.034682081	SNP	40	78	-0.946228744	0.002967359	ASE	91	5	3.938599455	NA	NA	49	1	4.64385619	NA	NA	NA	NA	NA	NA	NA	49	1	4.64385619	NA	NA	70	5	3.564784619	NA	NA	104	4	4.392317423	NA	NA	19	12	0.621488377	0
chr2	113672160	-	A	G	Arhgap11a	32	78	-1.259386629	0.034682081	SNP	45	88	-0.952171475	0.002967359	ASE	55	1	4.807354922	NA	NA	87	1	5.459431619	NA	NA	NA	NA	NA	NA	NA	71	3	4.169925001	NA	NA	67	7	3.087462841	0	ASE	136	3	5.098032083	NA	NA	32	9	1.722466024	0
chr2	113673494	+	A	T	Arhgap11a	NA	NA	NA	NA	NA	NA	NA	NA	NA	NA	NA	NA	NA	NA	NA	NA	NA	NA	NA	NA	NA	NA	NA	NA	NA	NA	NA	NA	NA	NA	30	2	3.36923381	NA	NA	36	1	4.209453366	NA	NA	NA	NA	NA	NA
chr2	113673494	-	A	T	Arhgap11a	NA	NA	NA	NA	NA	NA	NA	NA	NA	NA	NA	NA	NA	NA	NA	NA	NA	NA	NA	NA	NA	NA	NA	NA	NA	NA	NA	NA	NA	NA	52	1	4.727920455	NA	NA	NA	NA	NA	NA	NA	NA	NA	NA	NA
chr2	115688523	+	A	T	Meis2	NA	NA	NA	NA	NA	26	3	2.754887502	0	ASE	24	6	1.836501268	0	ASE	23	4	2.263034406	0	ASE	NA	NA	NA	NA	NA	18	8	1.078002512	0.008522727	ASE	NA	NA	NA	NA	NA	NA	NA	NA	NA	NA	NA	NA	NA	NA
chr2	117096834	+	T	A	Fam98b	18	18	0	0.976878613	SNP	20	21	0.067114196	0.353115727	SNP	27	2	-3.222392421	0	ASE	39	2	-3.736965594	NA	NA	NA	NA	NA	NA	NA	56	11	-2.247927513	0	ASE	89	0	-6.491853096	NA	NA	NA	NA	NA	NA	NA	NA	NA	NA	NA
chr2	117096834	-	T	A	Fam98b	10	14	0.447458977	NA	NA	13	21	0.652076697	0.353115727	SNP	NA	NA	NA	NA	NA	26	2	-3.169925001	0	ASE	NA	NA	NA	NA	NA	53	8	-2.584962501	0	ASE	NA	NA	NA	NA	NA	NA	NA	NA	NA	NA	NA	NA	NA	NA
chr2	117096883	+	T	G	Fam98b	57	4	-3.5360529	NA	NA	30	3	-2.95419631	0	ASE	18	16	-0.160464672	0.650557621	SNP	24	23	-0.058893689	0.886363636	SNP	13	19	0.514573173	0.194444444	SNP	59	39	-0.584962501	0.284090909	SNP	7	105	3.727920455	NA	NA	4	192	5.270528942	NA	NA	8	31	1.830074999	0
chr2	117096883	-	T	G	Fam98b	NA	NA	NA	NA	NA	NA	NA	NA	NA	NA	NA	NA	NA	NA	NA	NA	NA	NA	NA	NA	NA	NA	NA	NA	NA	28	27	-0.050626073	0.284090909	SNP	3	57	3.857980995	NA	NA	7	134	4.076815597	NA	NA	9	22	1.201633861	0
chr2	118288046	+	A	G	Eif2ak4	NA	NA	NA	NA	NA	NA	NA	NA	NA	NA	NA	NA	NA	NA	NA	NA	NA	NA	NA	NA	NA	NA	NA	NA	NA	NA	NA	NA	NA	NA	NA	NA	NA	NA	NA	NA	NA	NA	NA	NA	NA	NA	NA	NA
chr2	118288046	-	A	G	Eif2ak4	NA	NA	NA	NA	NA	NA	NA	NA	NA	NA	NA	NA	NA	NA	NA	NA	NA	NA	NA	NA	NA	NA	NA	NA	NA	NA	NA	NA	NA	NA	NA	NA	NA	NA	NA	NA	NA	NA	NA	NA	NA	NA	NA	NA
chr2	118288073	+	C	T	Eif2ak4	NA	NA	NA	NA	NA	NA	NA	NA	NA	NA	NA	NA	NA	NA	NA	NA	NA	NA	NA	NA	NA	NA	NA	NA	NA	NA	NA	NA	NA	NA	NA	NA	NA	NA	NA	NA	NA	NA	NA	NA	NA	NA	NA	NA
chr2	118288485	+	C	T	Eif2ak4	NA	NA	NA	NA	NA	NA	NA	NA	NA	NA	NA	NA	NA	NA	NA	NA	NA	NA	NA	NA	NA	NA	NA	NA	NA	NA	NA	NA	NA	NA	NA	NA	NA	NA	NA	NA	NA	NA	NA	NA	NA	NA	NA	NA
chr2	118288485	-	C	T	Eif2ak4	NA	NA	NA	NA	NA	NA	NA	NA	NA	NA	NA	NA	NA	NA	NA	NA	NA	NA	NA	NA	NA	NA	NA	NA	NA	NA	NA	NA	NA	NA	NA	NA	NA	NA	NA	NA	NA	NA	NA	NA	NA	NA	NA	NA
chr2	118301831	+	A	T	Srp14	44	98	-1.137503524	0.020231214	SNP	40	105	-1.37036845	0	ASE	4	128	-4.689299161	NA	NA	3	139	-5.129283017	NA	NA	1	111	-5.807354922	NA	NA	3	205	-5.686500527	NA	NA	13	124	-3.158429363	0	ASE	18	270	-3.834221528	NA	NA	20	39	-0.929610672	0.0390625
chr2	118301831	-	A	T	Srp14	51	95	-0.884522783	0.020231214	SNP	39	104	-1.392317423	0	ASE	4	117	-4.560714954	NA	NA	2	111	-5.222392421	NA	NA	1	85	-5.426264755	NA	NA	2	180	-5.914883386	NA	NA	14	139	-3.222392421	0	ASE	24	198	-2.992768431	0	ASE	14	29	-1	0.0390625
chr2	118462537	+	A	G	Bub1b	NA	NA	NA	NA	NA	NA	NA	NA	NA	NA	NA	NA	NA	NA	NA	NA	NA	NA	NA	NA	NA	NA	NA	NA	NA	NA	NA	NA	NA	NA	NA	NA	NA	NA	NA	NA	NA	NA	NA	NA	NA	NA	NA	NA
chr2	118462537	-	A	G	Bub1b	NA	NA	NA	NA	NA	NA	NA	NA	NA	NA	NA	NA	NA	NA	NA	NA	NA	NA	NA	NA	NA	NA	NA	NA	NA	NA	NA	NA	NA	NA	NA	NA	NA	NA	NA	NA	NA	NA	NA	NA	NA	NA	NA	NA
chr2	118467062	+	G	C	Bub1b	NA	NA	NA	NA	NA	NA	NA	NA	NA	NA	NA	NA	NA	NA	NA	NA	NA	NA	NA	NA	NA	NA	NA	NA	NA	NA	NA	NA	NA	NA	NA	NA	NA	NA	NA	NA	NA	NA	NA	NA	NA	NA	NA	NA
chr2	118467062	-	G	C	Bub1b	NA	NA	NA	NA	NA	NA	NA	NA	NA	NA	NA	NA	NA	NA	NA	NA	NA	NA	NA	NA	NA	NA	NA	NA	NA	NA	NA	NA	NA	NA	NA	NA	NA	NA	NA	NA	NA	NA	NA	NA	NA	NA	NA	NA
chr2	118467064	+	T	A	Bub1b	NA	NA	NA	NA	NA	NA	NA	NA	NA	NA	NA	NA	NA	NA	NA	NA	NA	NA	NA	NA	NA	NA	NA	NA	NA	NA	NA	NA	NA	NA	NA	NA	NA	NA	NA	NA	NA	NA	NA	NA	NA	NA	NA	NA
chr2	118467064	-	T	A	Bub1b	NA	NA	NA	NA	NA	NA	NA	NA	NA	NA	NA	NA	NA	NA	NA	NA	NA	NA	NA	NA	NA	NA	NA	NA	NA	NA	NA	NA	NA	NA	NA	NA	NA	NA	NA	NA	NA	NA	NA	NA	NA	NA	NA	NA
chr2	118467145	+	C	T	Bub1b	NA	NA	NA	NA	NA	NA	NA	NA	NA	NA	NA	NA	NA	NA	NA	NA	NA	NA	NA	NA	NA	NA	NA	NA	NA	NA	NA	NA	NA	NA	NA	NA	NA	NA	NA	NA	NA	NA	NA	NA	NA	NA	NA	NA
chr2	118467145	-	C	T	Bub1b	NA	NA	NA	NA	NA	NA	NA	NA	NA	NA	NA	NA	NA	NA	NA	NA	NA	NA	NA	NA	NA	NA	NA	NA	NA	NA	NA	NA	NA	NA	NA	NA	NA	NA	NA	NA	NA	NA	NA	NA	NA	NA	NA	NA
chr2	118659807	+	G	A	D2Ertd750e	114	5	-4.26052755	NA	NA	98	1	-5.62935662	NA	NA	46	46	0	0.925650558	SNP	62	68	0.131244533	0.892857143	SNP	50	35	-0.502500341	0.072222222	SNP	89	83	-0.099535674	0.477272727	SNP	NA	NA	NA	NA	NA	NA	NA	NA	NA	NA	NA	NA	NA	NA
chr2	118659807	-	G	A	D2Ertd750e	100	4	-4.336283388	NA	NA	88	2	-4.89077093	NA	NA	46	48	0.060120992	0.925650558	SNP	47	45	-0.061400545	0.892857143	SNP	45	22	-1	0.072222222	SNP	72	51	-0.489384841	0.477272727	SNP	NA	NA	NA	NA	NA	NA	NA	NA	NA	NA	NA	NA	NA	NA
chr2	118660138	+	T	C	D2Ertd750e	171	183	0.097297201	0.352601156	SNP	184	161	-0.191531458	0.685459941	SNP	127	189	0.569855608	0.223048327	SNP	141	187	0.404841732	0.201298701	SNP	84	131	0.635003183	0.161111111	SNP	174	290	0.733664231	0.059659091	SNP	NA	NA	NA	NA	NA	NA	NA	NA	NA	NA	NA	NA	NA	NA
chr2	118660138	-	T	C	D2Ertd750e	258	155	-0.731406069	0.352601156	SNP	212	196	-0.112657801	0.685459941	SNP	152	198	0.379236778	0.223048327	SNP	171	253	0.562419932	0.201298701	SNP	113	166	0.550814278	0.161111111	SNP	177	331	0.899306	0.059659091	SNP	NA	NA	NA	NA	NA	NA	NA	NA	NA	NA	NA	NA	NA	NA
chr2	118660200	+	T	C	D2Ertd750e	70	6	-3.342392197	0	ASE	86	2	-4.857980995	NA	NA	48	73	0.594743522	0.405204461	SNP	65	85	0.381870635	0.103896104	SNP	25	54	1.080919995	0.477777778	SNP	79	111	0.485426827	0.497159091	SNP	NA	NA	NA	NA	NA	0	46	5.554588852	NA	NA	NA	NA	NA	NA
chr2	118660200	-	T	C	D2Ertd750e	267	5	-5.48112669	NA	NA	282	8	-4.974733241	NA	NA	154	89	-0.784271309	0.405204461	SNP	198	84	-1.227233684	0.103896104	SNP	114	65	-0.801095932	0.477777778	SNP	207	129	-0.678071905	0.497159091	SNP	NA	NA	NA	NA	NA	5	39	2.736965594	0	ASE	NA	NA	NA	NA
chr2	118660209	+	A	G	D2Ertd750e	166	13	3.57634937	0	ASE	199	2	6.058893689	NA	NA	89	106	-0.24961389	0.171003717	SNP	133	109	0.284729477	0.019480519	SNP	48	77	-0.670692375	0.266666667	SNP	129	154	-0.253756592	0.144886364	SNP	NA	NA	NA	NA	NA	0	57	-5.857980995	NA	NA	NA	NA	NA	NA
chr2	118660209	-	A	G	D2Ertd750e	325	10	4.889296536	NA	NA	392	7	5.618385502	NA	NA	212	97	1.119999776	0.171003717	SNP	239	83	1.514573173	0.019480519	SNP	129	56	1.189477799	0.266666667	SNP	259	104	1.308122295	0.144886364	SNP	NA	NA	NA	NA	NA	3	39	-3.321928095	0	ASE	NA	NA	NA	NA
chr2	118660327	+	G	A	D2Ertd750e	56	44	-0.341036918	0.054913295	SNP	68	43	-0.649092838	0.172106825	SNP	3	80	4.339850003	NA	NA	1	86	5.442943496	NA	NA	3	49	3.64385619	NA	NA	5	88	3.89077093	NA	NA	NA	NA	NA	NA	NA	NA	NA	NA	NA	NA	NA	NA	NA	NA
chr2	118660327	-	G	A	D2Ertd750e	94	41	-1.177538186	0.054913295	SNP	115	82	-0.482941564	0.172106825	SNP	0	109	6.781359714	NA	NA	2	163	5.772589504	NA	NA	3	53	3.754887502	NA	NA	2	114	5.26052755	NA	NA	NA	NA	NA	NA	NA	NA	NA	NA	NA	NA	NA	NA	NA	NA
chr2	118749615	+	A	G	Bahd1	NA	NA	NA	NA	NA	NA	NA	NA	NA	NA	NA	NA	NA	NA	NA	NA	NA	NA	NA	NA	NA	NA	NA	NA	NA	NA	NA	NA	NA	NA	NA	NA	NA	NA	NA	NA	NA	NA	NA	NA	NA	NA	NA	NA
chr2	118749615	-	A	G	Bahd1	NA	NA	NA	NA	NA	NA	NA	NA	NA	NA	NA	NA	NA	NA	NA	NA	NA	NA	NA	NA	NA	NA	NA	NA	NA	NA	NA	NA	NA	NA	NA	NA	NA	NA	NA	NA	NA	NA	NA	NA	NA	NA	NA	NA
chr2	118961095	+	A	G	Rad51	0	64	-6.022367813	NA	NA	0	33	-5.087462841	NA	NA	0	49	-5.64385619	NA	NA	0	50	-5.672425342	NA	NA	0	29	-4.906890596	NA	NA	0	92	-6.539158811	NA	NA	0	33	-5.087462841	NA	NA	2	94	-4.984893108	NA	NA	2	24	-3.058893689	0
chr2	118961545	+	T	C	Rad51	NA	NA	NA	NA	NA	NA	NA	NA	NA	NA	NA	NA	NA	NA	NA	NA	NA	NA	NA	NA	NA	NA	NA	NA	NA	NA	NA	NA	NA	NA	NA	NA	NA	NA	NA	1	34	4.129283017	NA	NA	NA	NA	NA	NA
chr2	118961545	-	T	C	Rad51	NA	NA	NA	NA	NA	NA	NA	NA	NA	NA	NA	NA	NA	NA	NA	NA	NA	NA	NA	NA	NA	NA	NA	NA	NA	NA	NA	NA	NA	NA	NA	NA	NA	NA	NA	0	36	5.209453366	NA	NA	NA	NA	NA	NA
chr2	118962907	+	G	A	Fam82a2	NA	NA	NA	NA	NA	NA	NA	NA	NA	NA	NA	NA	NA	NA	NA	NA	NA	NA	NA	NA	NA	NA	NA	NA	NA	NA	NA	NA	NA	NA	NA	NA	NA	NA	NA	0	45	5.523561956	NA	NA	NA	NA	NA	NA
chr2	118962907	-	G	A	Fam82a2	NA	NA	NA	NA	NA	NA	NA	NA	NA	NA	NA	NA	NA	NA	NA	NA	NA	NA	NA	NA	NA	NA	NA	NA	NA	NA	NA	NA	NA	NA	NA	NA	NA	NA	NA	0	31	5	NA	NA	NA	NA	NA	NA
chr2	118962960	-	C	G	Fam82a2	NA	NA	NA	NA	NA	NA	NA	NA	NA	NA	NA	NA	NA	NA	NA	NA	NA	NA	NA	NA	NA	NA	NA	NA	NA	NA	NA	NA	NA	NA	NA	NA	NA	NA	NA	NA	NA	NA	NA	NA	NA	NA	NA	NA
chr2	118962970	-	C	T	Fam82a2	NA	NA	NA	NA	NA	NA	NA	NA	NA	NA	NA	NA	NA	NA	NA	NA	NA	NA	NA	NA	NA	NA	NA	NA	NA	NA	NA	NA	NA	NA	NA	NA	NA	NA	NA	0	31	-5	NA	NA	NA	NA	NA	NA
chr2	118963078	+	T	A	Fam82a2	NA	NA	NA	NA	NA	NA	NA	NA	NA	NA	NA	NA	NA	NA	NA	NA	NA	NA	NA	NA	NA	NA	NA	NA	NA	NA	NA	NA	NA	NA	NA	NA	NA	NA	NA	0	31	5	NA	NA	NA	NA	NA	NA
chr2	118963078	-	T	A	Fam82a2	NA	NA	NA	NA	NA	NA	NA	NA	NA	NA	NA	NA	NA	NA	NA	NA	NA	NA	NA	NA	NA	NA	NA	NA	NA	NA	NA	NA	NA	NA	0	32	5.044394119	NA	NA	0	43	5.459431619	NA	NA	NA	NA	NA	NA
chr2	118963315	+	C	G	Fam82a2	NA	NA	NA	NA	NA	NA	NA	NA	NA	NA	NA	NA	NA	NA	NA	NA	NA	NA	NA	NA	NA	NA	NA	NA	NA	NA	NA	NA	NA	NA	NA	NA	NA	NA	NA	NA	NA	NA	NA	NA	NA	NA	NA	NA
chr2	118963315	-	C	G	Fam82a2	NA	NA	NA	NA	NA	NA	NA	NA	NA	NA	NA	NA	NA	NA	NA	NA	NA	NA	NA	NA	NA	NA	NA	NA	NA	NA	NA	NA	NA	NA	NA	NA	NA	NA	NA	0	26	-4.754887502	NA	NA	NA	NA	NA	NA
chr2	118998368	-	G	T	Dnajc17	NA	NA	NA	NA	NA	NA	NA	NA	NA	NA	NA	NA	NA	NA	NA	NA	NA	NA	NA	NA	NA	NA	NA	NA	NA	NA	NA	NA	NA	NA	NA	NA	NA	NA	NA	NA	NA	NA	NA	NA	NA	NA	NA	NA
chr2	119075005	-	G	A	Spint1	NA	NA	NA	NA	NA	NA	NA	NA	NA	NA	NA	NA	NA	NA	NA	NA	NA	NA	NA	NA	NA	NA	NA	NA	NA	NA	NA	NA	NA	NA	NA	NA	NA	NA	NA	NA	NA	NA	NA	NA	NA	NA	NA	NA
chr2	119075043	+	G	A	Spint1	NA	NA	NA	NA	NA	NA	NA	NA	NA	NA	NA	NA	NA	NA	NA	NA	NA	NA	NA	NA	NA	NA	NA	NA	NA	NA	NA	NA	NA	NA	36	31	-0.209453366	0.878453039	SNP	24	26	0.111031312	0.668032787	SNP	1	38	4.285402219	NA
chr2	119075043	-	G	A	Spint1	NA	NA	NA	NA	NA	NA	NA	NA	NA	NA	NA	NA	NA	NA	NA	NA	NA	NA	NA	NA	NA	NA	NA	NA	NA	NA	NA	NA	NA	NA	16	23	0.497499659	0.878453039	SNP	17	20	0.222392421	0.668032787	SNP	NA	NA	NA	NA
chr2	119425386	+	T	C	1700020I14Rik	NA	NA	NA	NA	NA	NA	NA	NA	NA	NA	NA	NA	NA	NA	NA	NA	NA	NA	NA	NA	NA	NA	NA	NA	NA	NA	NA	NA	NA	NA	NA	NA	NA	NA	NA	NA	NA	NA	NA	NA	NA	NA	NA	NA
chr2	119425386	-	T	C	1700020I14Rik	NA	NA	NA	NA	NA	NA	NA	NA	NA	NA	NA	NA	NA	NA	NA	NA	NA	NA	NA	NA	NA	NA	NA	NA	NA	NA	NA	NA	NA	NA	NA	NA	NA	NA	NA	NA	NA	NA	NA	NA	NA	NA	NA	NA
chr2	119425522	+	G	T	1700020I14Rik	NA	NA	NA	NA	NA	NA	NA	NA	NA	NA	NA	NA	NA	NA	NA	NA	NA	NA	NA	NA	NA	NA	NA	NA	NA	NA	NA	NA	NA	NA	NA	NA	NA	NA	NA	NA	NA	NA	NA	NA	NA	NA	NA	NA
chr2	119444498	+	T	G	Nusap1	NA	NA	NA	NA	NA	NA	NA	NA	NA	NA	NA	NA	NA	NA	NA	NA	NA	NA	NA	NA	NA	NA	NA	NA	NA	NA	NA	NA	NA	NA	NA	NA	NA	NA	NA	NA	NA	NA	NA	NA	NA	NA	NA	NA
chr2	119444498	-	T	G	Nusap1	NA	NA	NA	NA	NA	NA	NA	NA	NA	NA	NA	NA	NA	NA	NA	NA	NA	NA	NA	NA	NA	NA	NA	NA	NA	NA	NA	NA	NA	NA	NA	NA	NA	NA	NA	NA	NA	NA	NA	NA	NA	NA	NA	NA
chr2	119444574	-	T	C	Nusap1	NA	NA	NA	NA	NA	NA	NA	NA	NA	NA	NA	NA	NA	NA	NA	NA	NA	NA	NA	NA	NA	NA	NA	NA	NA	NA	NA	NA	NA	NA	NA	NA	NA	NA	NA	NA	NA	NA	NA	NA	NA	NA	NA	NA
chr2	119453748	+	C	T		NA	NA	NA	NA	NA	NA	NA	NA	NA	NA	NA	NA	NA	NA	NA	NA	NA	NA	NA	NA	NA	NA	NA	NA	NA	NA	NA	NA	NA	NA	NA	NA	NA	NA	NA	NA	NA	NA	NA	NA	NA	NA	NA	NA
chr2	119475052	+	A	T	Nusap1	NA	NA	NA	NA	NA	NA	NA	NA	NA	NA	NA	NA	NA	NA	NA	NA	NA	NA	NA	NA	NA	NA	NA	NA	NA	18	22	-0.275634443	0.349431818	SNP	NA	NA	NA	NA	NA	NA	NA	NA	NA	NA	NA	NA	NA	NA
chr2	119475052	-	A	T	Nusap1	18	10	0.788495895	0.046242775	SNP	NA	NA	NA	NA	NA	25	1	3.700439718	NA	NA	NA	NA	NA	NA	NA	14	15	-0.093109404	0.738888889	SNP	32	42	-0.381870635	0.349431818	SNP	NA	NA	NA	NA	NA	NA	NA	NA	NA	NA	NA	NA	NA	NA
chr2	119481311	-	A	G	Ndufaf1	NA	NA	NA	NA	NA	NA	NA	NA	NA	NA	NA	NA	NA	NA	NA	NA	NA	NA	NA	NA	NA	NA	NA	NA	NA	NA	NA	NA	NA	NA	NA	NA	NA	NA	NA	30	3	2.95419631	0	ASE	NA	NA	NA	NA
chr2	119531248	+	A	G	Rtf1	0	35	-5.169925001	NA	NA	0	50	-5.672425342	NA	NA	0	42	-5.426264755	NA	NA	0	58	-5.882643049	NA	NA	0	33	-5.087462841	NA	NA	0	55	-5.807354922	NA	NA	NA	NA	NA	NA	NA	41	6	2.584962501	0	ASE	NA	NA	NA	NA
chr2	119531248	-	A	G	Rtf1	0	30	-4.95419631	NA	NA	0	51	-5.700439718	NA	NA	0	32	-5.044394119	NA	NA	0	50	-5.672425342	NA	NA	NA	NA	NA	NA	NA	0	63	-6	NA	NA	NA	NA	NA	NA	NA	28	7	1.857980995	0	ASE	NA	NA	NA	NA
chr2	119643743	+	T	C	Tyro3	NA	NA	NA	NA	NA	NA	NA	NA	NA	NA	NA	NA	NA	NA	NA	NA	NA	NA	NA	NA	NA	NA	NA	NA	NA	NA	NA	NA	NA	NA	NA	NA	NA	NA	NA	32	4	-2.722466024	0	ASE	NA	NA	NA	NA
chr2	119643743	-	T	C	Tyro3	NA	NA	NA	NA	NA	NA	NA	NA	NA	NA	NA	NA	NA	NA	NA	NA	NA	NA	NA	NA	NA	NA	NA	NA	NA	NA	NA	NA	NA	NA	24	1	-3.64385619	NA	NA	35	3	-3.169925001	0	ASE	NA	NA	NA	NA
chr2	119793183	+	T	C	Mga	NA	NA	NA	NA	NA	NA	NA	NA	NA	NA	NA	NA	NA	NA	NA	NA	NA	NA	NA	NA	NA	NA	NA	NA	NA	NA	NA	NA	NA	NA	NA	NA	NA	NA	NA	NA	NA	NA	NA	NA	NA	NA	NA	NA
chr2	119793183	-	T	C	Mga	NA	NA	NA	NA	NA	NA	NA	NA	NA	NA	NA	NA	NA	NA	NA	NA	NA	NA	NA	NA	NA	NA	NA	NA	NA	NA	NA	NA	NA	NA	NA	NA	NA	NA	NA	22	3	-2.523561956	NA	NA	NA	NA	NA	NA
chr2	119793236	+	A	G	Mga	NA	NA	NA	NA	NA	NA	NA	NA	NA	NA	NA	NA	NA	NA	NA	NA	NA	NA	NA	NA	NA	NA	NA	NA	NA	NA	NA	NA	NA	NA	NA	NA	NA	NA	NA	NA	NA	NA	NA	NA	NA	NA	NA	NA
chr2	119852132	-	G	A	Mapkbp1	NA	NA	NA	NA	NA	NA	NA	NA	NA	NA	NA	NA	NA	NA	NA	NA	NA	NA	NA	NA	NA	NA	NA	NA	NA	NA	NA	NA	NA	NA	NA	NA	NA	NA	NA	NA	NA	NA	NA	NA	NA	NA	NA	NA
chr2	119852314	+	A	G	Mapkbp1	NA	NA	NA	NA	NA	NA	NA	NA	NA	NA	NA	NA	NA	NA	NA	NA	NA	NA	NA	NA	NA	NA	NA	NA	NA	NA	NA	NA	NA	NA	NA	NA	NA	NA	NA	NA	NA	NA	NA	NA	NA	NA	NA	NA
chr2	119852434	+	C	T	Mapkbp1	NA	NA	NA	NA	NA	NA	NA	NA	NA	NA	NA	NA	NA	NA	NA	NA	NA	NA	NA	NA	NA	NA	NA	NA	NA	NA	NA	NA	NA	NA	NA	NA	NA	NA	NA	NA	NA	NA	NA	NA	NA	NA	NA	NA
chr2	119852434	-	C	T	Mapkbp1	NA	NA	NA	NA	NA	NA	NA	NA	NA	NA	NA	NA	NA	NA	NA	NA	NA	NA	NA	NA	NA	NA	NA	NA	NA	NA	NA	NA	NA	NA	NA	NA	NA	NA	NA	NA	NA	NA	NA	NA	NA	NA	NA	NA
chr2	119852449	+	A	G	Mapkbp1	NA	NA	NA	NA	NA	NA	NA	NA	NA	NA	NA	NA	NA	NA	NA	NA	NA	NA	NA	NA	NA	NA	NA	NA	NA	NA	NA	NA	NA	NA	NA	NA	NA	NA	NA	NA	NA	NA	NA	NA	NA	NA	NA	NA
chr2	119852449	-	A	G	Mapkbp1	NA	NA	NA	NA	NA	NA	NA	NA	NA	NA	NA	NA	NA	NA	NA	NA	NA	NA	NA	NA	NA	NA	NA	NA	NA	NA	NA	NA	NA	NA	NA	NA	NA	NA	NA	NA	NA	NA	NA	NA	NA	NA	NA	NA
chr2	119852657	+	A	G	Mapkbp1	NA	NA	NA	NA	NA	NA	NA	NA	NA	NA	NA	NA	NA	NA	NA	NA	NA	NA	NA	NA	NA	NA	NA	NA	NA	NA	NA	NA	NA	NA	NA	NA	NA	NA	NA	NA	NA	NA	NA	NA	NA	NA	NA	NA
chr2	119852657	-	A	G	Mapkbp1	NA	NA	NA	NA	NA	NA	NA	NA	NA	NA	NA	NA	NA	NA	NA	NA	NA	NA	NA	NA	NA	NA	NA	NA	NA	NA	NA	NA	NA	NA	NA	NA	NA	NA	NA	NA	NA	NA	NA	NA	NA	NA	NA	NA
chr2	119852698	+	T	C	Mapkbp1	NA	NA	NA	NA	NA	NA	NA	NA	NA	NA	NA	NA	NA	NA	NA	NA	NA	NA	NA	NA	NA	NA	NA	NA	NA	NA	NA	NA	NA	NA	NA	NA	NA	NA	NA	NA	NA	NA	NA	NA	NA	NA	NA	NA
chr2	119852698	-	T	C	Mapkbp1	NA	NA	NA	NA	NA	NA	NA	NA	NA	NA	NA	NA	NA	NA	NA	0	26	4.754887502	NA	NA	NA	NA	NA	NA	NA	NA	NA	NA	NA	NA	NA	NA	NA	NA	NA	NA	NA	NA	NA	NA	NA	NA	NA	NA
chr2	119852861	+	C	T	Mapkbp1	NA	NA	NA	NA	NA	NA	NA	NA	NA	NA	NA	NA	NA	NA	NA	NA	NA	NA	NA	NA	NA	NA	NA	NA	NA	NA	NA	NA	NA	NA	NA	NA	NA	NA	NA	NA	NA	NA	NA	NA	NA	NA	NA	NA
chr2	119852861	-	C	T	Mapkbp1	0	26	-4.754887502	NA	NA	NA	NA	NA	NA	NA	NA	NA	NA	NA	NA	NA	NA	NA	NA	NA	NA	NA	NA	NA	NA	NA	NA	NA	NA	NA	NA	NA	NA	NA	NA	NA	NA	NA	NA	NA	NA	NA	NA	NA
chr2	119852964	+	G	A	Mapkbp1	NA	NA	NA	NA	NA	NA	NA	NA	NA	NA	NA	NA	NA	NA	NA	NA	NA	NA	NA	NA	NA	NA	NA	NA	NA	0	27	4.807354922	NA	NA	30	3	-2.95419631	0	ASE	26	1	-3.754887502	NA	NA	NA	NA	NA	NA
chr2	119852964	-	G	A	Mapkbp1	NA	NA	NA	NA	NA	0	28	4.857980995	NA	NA	NA	NA	NA	NA	NA	NA	NA	NA	NA	NA	NA	NA	NA	NA	NA	NA	NA	NA	NA	NA	24	2	-3.058893689	0	ASE	NA	NA	NA	NA	NA	NA	NA	NA	NA
chr2	119852986	+	T	C	Mapkbp1	NA	NA	NA	NA	NA	NA	NA	NA	NA	NA	NA	NA	NA	NA	NA	NA	NA	NA	NA	NA	NA	NA	NA	NA	NA	NA	NA	NA	NA	NA	22	4	-2.201633861	0	ASE	23	3	-2.584962501	0	ASE	NA	NA	NA	NA
chr2	119852986	-	T	C	Mapkbp1	NA	NA	NA	NA	NA	NA	NA	NA	NA	NA	0	20	4.392317423	NA	NA	NA	NA	NA	NA	NA	NA	NA	NA	NA	NA	NA	NA	NA	NA	NA	21	3	-2.459431619	NA	NA	24	1	-3.64385619	NA	NA	NA	NA	NA	NA
chr2	119915307	+	A	G	Ehd4	0	78	-6.303780748	NA	NA	1	62	-4.977279923	NA	NA	0	41	-5.392317423	NA	NA	0	62	-5.977279923	NA	NA	0	43	-5.459431619	NA	NA	0	69	-6.129283017	NA	NA	NA	NA	NA	NA	NA	NA	NA	NA	NA	NA	NA	NA	NA	NA
chr2	119915330	+	T	C	Ehd4	0	86	6.442943496	NA	NA	0	66	6.06608919	NA	NA	0	49	5.64385619	NA	NA	0	72	6.189824559	NA	NA	0	39	5.321928095	NA	NA	0	77	6.285402219	NA	NA	NA	NA	NA	NA	NA	NA	NA	NA	NA	NA	NA	NA	NA	NA
chr2	119915330	-	T	C	Ehd4	0	53	5.754887502	NA	NA	0	37	5.247927513	NA	NA	1	29	3.906890596	NA	NA	0	36	5.209453366	NA	NA	NA	NA	NA	NA	NA	0	28	4.857980995	NA	NA	NA	NA	NA	NA	NA	NA	NA	NA	NA	NA	NA	NA	NA	NA
chr2	119915608	+	T	G	Ehd4	0	45	5.523561956	NA	NA	0	40	5.357552005	NA	NA	0	29	4.906890596	NA	NA	0	33	5.087462841	NA	NA	0	28	4.857980995	NA	NA	0	53	5.754887502	NA	NA	NA	NA	NA	NA	NA	NA	NA	NA	NA	NA	NA	NA	NA	NA
chr2	119915614	+	C	A	Ehd4	0	42	5.426264755	NA	NA	0	40	5.357552005	NA	NA	1	29	3.906890596	NA	NA	0	35	5.169925001	NA	NA	0	31	5	NA	NA	0	52	5.727920455	NA	NA	NA	NA	NA	NA	NA	NA	NA	NA	NA	NA	NA	NA	NA	NA
chr2	119916780	+	C	T	Ehd4	0	27	-4.807354922	NA	NA	0	27	-4.807354922	NA	NA	NA	NA	NA	NA	NA	NA	NA	NA	NA	NA	NA	NA	NA	NA	NA	NA	NA	NA	NA	NA	NA	NA	NA	NA	NA	NA	NA	NA	NA	NA	NA	NA	NA	NA
chr2	119916780	-	C	T	Ehd4	NA	NA	NA	NA	NA	0	56	-5.832890014	NA	NA	NA	NA	NA	NA	NA	0	43	-5.459431619	NA	NA	0	30	-4.95419631	NA	NA	0	31	-5	NA	NA	NA	NA	NA	NA	NA	NA	NA	NA	NA	NA	NA	NA	NA	NA
chr2	119916802	+	T	C	Ehd4	NA	NA	NA	NA	NA	NA	NA	NA	NA	NA	NA	NA	NA	NA	NA	NA	NA	NA	NA	NA	NA	NA	NA	NA	NA	NA	NA	NA	NA	NA	NA	NA	NA	NA	NA	NA	NA	NA	NA	NA	NA	NA	NA	NA
chr2	119916802	-	T	C	Ehd4	NA	NA	NA	NA	NA	0	36	5.209453366	NA	NA	NA	NA	NA	NA	NA	0	28	4.857980995	NA	NA	NA	NA	NA	NA	NA	NA	NA	NA	NA	NA	NA	NA	NA	NA	NA	NA	NA	NA	NA	NA	NA	NA	NA	NA
chr2	119916914	+	G	T	Ehd4	NA	NA	NA	NA	NA	NA	NA	NA	NA	NA	NA	NA	NA	NA	NA	NA	NA	NA	NA	NA	NA	NA	NA	NA	NA	NA	NA	NA	NA	NA	NA	NA	NA	NA	NA	NA	NA	NA	NA	NA	NA	NA	NA	NA
chr2	119916914	-	G	T	Ehd4	NA	NA	NA	NA	NA	NA	NA	NA	NA	NA	NA	NA	NA	NA	NA	NA	NA	NA	NA	NA	NA	NA	NA	NA	NA	NA	NA	NA	NA	NA	NA	NA	NA	NA	NA	NA	NA	NA	NA	NA	NA	NA	NA	NA
chr2	119917010	+	G	A	Ehd4	NA	NA	NA	NA	NA	NA	NA	NA	NA	NA	NA	NA	NA	NA	NA	NA	NA	NA	NA	NA	NA	NA	NA	NA	NA	NA	NA	NA	NA	NA	NA	NA	NA	NA	NA	NA	NA	NA	NA	NA	NA	NA	NA	NA
chr2	119917010	-	G	A	Ehd4	NA	NA	NA	NA	NA	NA	NA	NA	NA	NA	NA	NA	NA	NA	NA	NA	NA	NA	NA	NA	NA	NA	NA	NA	NA	NA	NA	NA	NA	NA	NA	NA	NA	NA	NA	NA	NA	NA	NA	NA	NA	NA	NA	NA
chr2	119992371	-	T	C	Pla2g4e	NA	NA	NA	NA	NA	NA	NA	NA	NA	NA	NA	NA	NA	NA	NA	NA	NA	NA	NA	NA	NA	NA	NA	NA	NA	NA	NA	NA	NA	NA	NA	NA	NA	NA	NA	NA	NA	NA	NA	NA	NA	NA	NA	NA
chr2	120181184	+	G	A	Tmem87a	0	29	4.906890596	NA	NA	0	31	5	NA	NA	1	30	3.95419631	NA	NA	0	41	5.392317423	NA	NA	NA	NA	NA	NA	NA	0	25	4.700439718	NA	NA	NA	NA	NA	NA	NA	NA	NA	NA	NA	NA	NA	NA	NA	NA
chr2	120181184	-	G	A	Tmem87a	NA	NA	NA	NA	NA	0	25	4.700439718	NA	NA	0	22	4.523561956	NA	NA	NA	NA	NA	NA	NA	NA	NA	NA	NA	NA	NA	NA	NA	NA	NA	NA	NA	NA	NA	NA	34	13	-1.321928095	0.004098361	ASE	NA	NA	NA	NA
chr2	120245161	+	C	T	Ganc	NA	NA	NA	NA	NA	NA	NA	NA	NA	NA	NA	NA	NA	NA	NA	NA	NA	NA	NA	NA	NA	NA	NA	NA	NA	NA	NA	NA	NA	NA	NA	NA	NA	NA	NA	NA	NA	NA	NA	NA	NA	NA	NA	NA
chr2	120248431	-	T	C		NA	NA	NA	NA	NA	NA	NA	NA	NA	NA	NA	NA	NA	NA	NA	NA	NA	NA	NA	NA	NA	NA	NA	NA	NA	NA	NA	NA	NA	NA	NA	NA	NA	NA	NA	NA	NA	NA	NA	NA	NA	NA	NA	NA
chr2	120285685	-	C	T	Ganc	NA	NA	NA	NA	NA	NA	NA	NA	NA	NA	NA	NA	NA	NA	NA	NA	NA	NA	NA	NA	NA	NA	NA	NA	NA	NA	NA	NA	NA	NA	NA	NA	NA	NA	NA	NA	NA	NA	NA	NA	NA	NA	NA	NA
chr2	120335586	+	G	C	Zfp106	0	38	5.285402219	NA	NA	0	31	5	NA	NA	0	42	5.426264755	NA	NA	0	28	4.857980995	NA	NA	0	34	5.129283017	NA	NA	0	34	5.129283017	NA	NA	40	15	-1.357552005	0	ASE	96	16	-2.512450001	0	ASE	7	19	1.321928095	0
chr2	120335586	-	G	C	Zfp106	0	73	6.209453366	NA	NA	0	81	6.357552005	NA	NA	1	67	5.087462841	NA	NA	0	75	6.247927513	NA	NA	0	48	5.614709844	NA	NA	1	77	5.285402219	NA	NA	43	13	-1.652076697	0	ASE	133	18	-2.818161677	0	ASE	6	49	2.836501268	0
chr2	120357456	+	T	A	Zfp106	NA	NA	NA	NA	NA	NA	NA	NA	NA	NA	NA	NA	NA	NA	NA	NA	NA	NA	NA	NA	NA	NA	NA	NA	NA	NA	NA	NA	NA	NA	NA	NA	NA	NA	NA	NA	NA	NA	NA	NA	NA	NA	NA	NA
chr2	120359323	+	T	G	Zfp106	NA	NA	NA	NA	NA	NA	NA	NA	NA	NA	NA	NA	NA	NA	NA	NA	NA	NA	NA	NA	NA	NA	NA	NA	NA	NA	NA	NA	NA	NA	NA	NA	NA	NA	NA	NA	NA	NA	NA	NA	NA	NA	NA	NA
chr2	120359323	-	T	G	Zfp106	NA	NA	NA	NA	NA	NA	NA	NA	NA	NA	NA	NA	NA	NA	NA	NA	NA	NA	NA	NA	NA	NA	NA	NA	NA	NA	NA	NA	NA	NA	NA	NA	NA	NA	NA	NA	NA	NA	NA	NA	NA	NA	NA	NA
chr2	120410080	+	G	C	Snap23	NA	NA	NA	NA	NA	NA	NA	NA	NA	NA	NA	NA	NA	NA	NA	NA	NA	NA	NA	NA	NA	NA	NA	NA	NA	NA	NA	NA	NA	NA	22	4	-2.201633861	0	ASE	30	9	-1.632268215	0	ASE	NA	NA	NA	NA
chr2	120425185	+	G	A	Snap23	NA	NA	NA	NA	NA	NA	NA	NA	NA	NA	NA	NA	NA	NA	NA	NA	NA	NA	NA	NA	NA	NA	NA	NA	NA	NA	NA	NA	NA	NA	NA	NA	NA	NA	NA	NA	NA	NA	NA	NA	NA	NA	NA	NA
chr2	120425713	-	G	A	Snap23	NA	NA	NA	NA	NA	NA	NA	NA	NA	NA	NA	NA	NA	NA	NA	NA	NA	NA	NA	NA	NA	NA	NA	NA	NA	NA	NA	NA	NA	NA	NA	NA	NA	NA	NA	23	4	-2.263034406	0	ASE	NA	NA	NA	NA
chr2	120430650	+	G	A	Lrrc57	NA	NA	NA	NA	NA	NA	NA	NA	NA	NA	NA	NA	NA	NA	NA	NA	NA	NA	NA	NA	NA	NA	NA	NA	NA	NA	NA	NA	NA	NA	NA	NA	NA	NA	NA	NA	NA	NA	NA	NA	NA	NA	NA	NA
chr2	120430650	-	G	A	Lrrc57	NA	NA	NA	NA	NA	NA	NA	NA	NA	NA	NA	NA	NA	NA	NA	NA	NA	NA	NA	NA	NA	NA	NA	NA	NA	NA	NA	NA	NA	NA	NA	NA	NA	NA	NA	NA	NA	NA	NA	NA	NA	NA	NA	NA
chr2	120430787	-	C	T	Lrrc57	NA	NA	NA	NA	NA	NA	NA	NA	NA	NA	NA	NA	NA	NA	NA	NA	NA	NA	NA	NA	NA	NA	NA	NA	NA	NA	NA	NA	NA	NA	NA	NA	NA	NA	NA	NA	NA	NA	NA	NA	NA	NA	NA	NA
chr2	120444896	-	C	T	Haus2	NA	NA	NA	NA	NA	NA	NA	NA	NA	NA	NA	NA	NA	NA	NA	NA	NA	NA	NA	NA	NA	NA	NA	NA	NA	NA	NA	NA	NA	NA	NA	NA	NA	NA	NA	NA	NA	NA	NA	NA	NA	NA	NA	NA
chr2	120447198	-	T	C		NA	NA	NA	NA	NA	NA	NA	NA	NA	NA	NA	NA	NA	NA	NA	NA	NA	NA	NA	NA	NA	NA	NA	NA	NA	NA	NA	NA	NA	NA	NA	NA	NA	NA	NA	NA	NA	NA	NA	NA	NA	NA	NA	NA
chr2	120835601	+	C	T	Ccndbp1	NA	NA	NA	NA	NA	NA	NA	NA	NA	NA	54	1	4.781359714	NA	NA	NA	NA	NA	NA	NA	NA	NA	NA	NA	NA	NA	NA	NA	NA	NA	NA	NA	NA	NA	NA	NA	NA	NA	NA	NA	NA	NA	NA	NA
chr2	120835601	-	C	T	Ccndbp1	NA	NA	NA	NA	NA	NA	NA	NA	NA	NA	NA	NA	NA	NA	NA	NA	NA	NA	NA	NA	NA	NA	NA	NA	NA	NA	NA	NA	NA	NA	NA	NA	NA	NA	NA	NA	NA	NA	NA	NA	NA	NA	NA	NA
chr2	120837192	+	A	C	Ccndbp1	0	45	-5.523561956	NA	NA	0	45	-5.523561956	NA	NA	0	35	-5.169925001	NA	NA	0	54	-5.781359714	NA	NA	0	40	-5.357552005	NA	NA	0	58	-5.882643049	NA	NA	NA	NA	NA	NA	NA	NA	NA	NA	NA	NA	NA	NA	NA	NA
chr2	120837192	-	A	C	Ccndbp1	0	74	-6.22881869	NA	NA	0	75	-6.247927513	NA	NA	0	59	-5.906890596	NA	NA	0	70	-6.14974712	NA	NA	0	32	-5.044394119	NA	NA	0	52	-5.727920455	NA	NA	NA	NA	NA	NA	NA	NA	NA	NA	NA	NA	NA	NA	NA	NA
chr2	120837213	+	C	T	Ccndbp1	0	95	-6.584962501	NA	NA	0	69	-6.129283017	NA	NA	0	66	-6.06608919	NA	NA	0	107	-6.754887502	NA	NA	0	82	-6.375039431	NA	NA	0	98	-6.62935662	NA	NA	NA	NA	NA	NA	NA	NA	NA	NA	NA	NA	NA	NA	NA	NA
chr2	120837213	-	C	T	Ccndbp1	0	110	-6.794415866	NA	NA	0	102	-6.686500527	NA	NA	0	85	-6.426264755	NA	NA	0	118	-6.894817763	NA	NA	0	63	-6	NA	NA	0	92	-6.539158811	NA	NA	NA	NA	NA	NA	NA	NA	NA	NA	NA	NA	NA	NA	NA	NA
chr2	120837461	+	C	T	Ccndbp1	NA	NA	NA	NA	NA	NA	NA	NA	NA	NA	NA	NA	NA	NA	NA	NA	NA	NA	NA	NA	NA	NA	NA	NA	NA	NA	NA	NA	NA	NA	NA	NA	NA	NA	NA	NA	NA	NA	NA	NA	NA	NA	NA	NA
chr2	120837461	-	C	T	Ccndbp1	NA	NA	NA	NA	NA	NA	NA	NA	NA	NA	NA	NA	NA	NA	NA	NA	NA	NA	NA	NA	NA	NA	NA	NA	NA	NA	NA	NA	NA	NA	NA	NA	NA	NA	NA	NA	NA	NA	NA	NA	NA	NA	NA	NA
chr2	120837467	+	T	C	Ccndbp1	1	172	6.434628228	NA	NA	1	136	6.098032083	NA	NA	0	141	7.14974712	NA	NA	0	179	7.491853096	NA	NA	0	102	6.686500527	NA	NA	0	199	7.64385619	NA	NA	NA	NA	NA	NA	NA	NA	NA	NA	NA	NA	NA	NA	NA	NA
chr2	120837467	-	T	C	Ccndbp1	0	98	6.62935662	NA	NA	0	76	6.266786541	NA	NA	0	54	5.781359714	NA	NA	0	105	6.727920455	NA	NA	0	42	5.426264755	NA	NA	0	98	6.62935662	NA	NA	NA	NA	NA	NA	NA	NA	NA	NA	NA	NA	NA	NA	NA	NA
chr2	120838093	+	C	T	Ccndbp1	0	37	-5.247927513	NA	NA	0	26	-4.754887502	NA	NA	0	29	-4.906890596	NA	NA	0	45	-5.523561956	NA	NA	0	33	-5.087462841	NA	NA	1	25	-3.700439718	NA	NA	NA	NA	NA	NA	NA	NA	NA	NA	NA	NA	NA	NA	NA	NA
chr2	120838093	-	C	T	Ccndbp1	0	34	-5.129283017	NA	NA	0	30	-4.95419631	NA	NA	0	24	-4.64385619	NA	NA	0	33	-5.087462841	NA	NA	NA	NA	NA	NA	NA	0	27	-4.807354922	NA	NA	NA	NA	NA	NA	NA	NA	NA	NA	NA	NA	NA	NA	NA	NA
chr2	120838506	+	T	C	Ccndbp1	0	172	7.434628228	NA	NA	0	166	7.383704292	NA	NA	0	158	7.312882955	NA	NA	0	112	6.820178962	NA	NA	0	97	6.614709844	NA	NA	0	209	7.714245518	NA	NA	NA	NA	NA	NA	NA	NA	NA	NA	NA	NA	NA	NA	NA	NA
chr2	120838506	-	T	C	Ccndbp1	0	213	7.741466986	NA	NA	1	172	6.434628228	NA	NA	0	156	7.294620749	NA	NA	0	178	7.483815777	NA	NA	0	137	7.108524457	NA	NA	2	190	5.992466327	NA	NA	NA	NA	NA	NA	NA	NA	NA	NA	NA	NA	NA	NA	NA	NA
chr2	120838614	+	A	G	Ccndbp1	0	219	-7.781359714	NA	NA	0	195	-7.614709844	NA	NA	0	173	-7.442943496	NA	NA	0	210	-7.721099189	NA	NA	0	152	-7.257387843	NA	NA	0	251	-7.977279923	NA	NA	NA	NA	NA	NA	NA	NA	NA	NA	NA	NA	NA	NA	NA	NA
chr2	120838614	-	A	G	Ccndbp1	0	181	-7.50779464	NA	NA	0	135	-7.087462841	NA	NA	0	141	-7.14974712	NA	NA	0	162	-7.348728154	NA	NA	1	118	-5.894817763	NA	NA	0	177	-7.475733431	NA	NA	NA	NA	NA	NA	NA	NA	NA	NA	NA	NA	NA	NA	NA	NA
chr2	120842192	+	C	T	Ccndbp1	3	143	-5.169925001	NA	NA	0	130	-7.033423002	NA	NA	0	79	-6.321928095	NA	NA	2	124	-5.380821784	NA	NA	2	88	-4.89077093	NA	NA	0	169	-7.409390936	NA	NA	NA	NA	NA	NA	NA	NA	NA	NA	NA	NA	NA	NA	NA	NA
chr2	120842192	-	C	T	Ccndbp1	0	263	-8.044394119	NA	NA	0	308	-8.271463028	NA	NA	1	268	-7.071462363	NA	NA	0	256	-8.005624549	NA	NA	1	167	-6.392317423	NA	NA	1	346	-7.438791853	NA	NA	NA	NA	NA	NA	NA	NA	NA	NA	NA	NA	NA	NA	NA	NA
chr2	120842287	+	A	G	Ccndbp1	2	532	-7.473029222	NA	NA	5	575	-6.584962501	NA	NA	0	290	-8.184875343	NA	NA	0	475	-8.894817763	NA	NA	1	317	-7.312882955	NA	NA	3	695	-7.442943496	NA	NA	38	5	2.700439718	0	ASE	NA	NA	NA	NA	NA	NA	NA	NA	NA
chr2	120842287	-	A	G	Ccndbp1	1	448	-7.810571635	NA	NA	0	408	-8.675957033	NA	NA	0	353	-8.46760555	NA	NA	2	391	-7.029747343	NA	NA	0	331	-8.375039431	NA	NA	1	491	-7.942514505	NA	NA	NA	NA	NA	NA	NA	50	5	3.087462841	0	ASE	NA	NA	NA	NA
chr2	120842464	+	C	G	Ccndbp1	0	530	-9.052568051	NA	NA	0	589	-9.204571144	NA	NA	0	445	-8.8008999	NA	NA	0	523	-9.033423002	NA	NA	0	362	-8.503825738	NA	NA	0	677	-9.405141463	NA	NA	32	5	2.459431619	0	ASE	78	6	3.496425826	0	ASE	NA	NA	NA	NA
chr2	120842464	-	C	G	Ccndbp1	0	732	-9.517669388	NA	NA	0	760	-9.571752644	NA	NA	0	661	-9.370687407	NA	NA	0	730	-9.513727596	NA	NA	0	517	-9.016808288	NA	NA	0	907	-9.826548487	NA	NA	27	4	2.485426827	0	ASE	51	7	2.700439718	0	ASE	NA	NA	NA	NA
chr2	120842474	+	T	C	Ccndbp1	1	356	7.479780264	NA	NA	0	481	8.912889336	NA	NA	0	351	8.459431619	NA	NA	1	397	7.636624621	NA	NA	0	285	8.159871337	NA	NA	1	511	8	NA	NA	25	5	-2.115477217	0	ASE	70	8	-2.979822118	0	ASE	NA	NA	NA	NA
chr2	120842474	-	T	C	Ccndbp1	0	683	9.417852515	NA	NA	3	742	7.537218401	NA	NA	0	624	9.28771238	NA	NA	0	682	9.415741768	NA	NA	1	480	7.909893084	NA	NA	5	838	7.1275645	NA	NA	28	5	-2.273018494	0	ASE	63	10	-2.540568381	0	ASE	NA	NA	NA	NA
chr2	120842563	-	A	T	Ccndbp1	NA	NA	NA	NA	NA	NA	NA	NA	NA	NA	NA	NA	NA	NA	NA	NA	NA	NA	NA	NA	NA	NA	NA	NA	NA	NA	NA	NA	NA	NA	NA	NA	NA	NA	NA	48	1	4.614709844	NA	NA	NA	NA	NA	NA
chr2	120842567	+	C	A	Ccndbp1	0	150	7.238404739	NA	NA	0	150	7.238404739	NA	NA	0	152	7.257387843	NA	NA	NA	NA	NA	NA	NA	NA	NA	NA	NA	NA	0	205	7.686500527	NA	NA	NA	NA	NA	NA	NA	22	2	-2.938599455	NA	NA	NA	NA	NA	NA
chr2	120842567	-	C	A	Ccndbp1	0	254	7.994353437	NA	NA	0	348	8.447083226	NA	NA	1	243	6.930737338	NA	NA	0	253	7.988684687	NA	NA	0	190	7.577428828	NA	NA	1	358	7.487840034	NA	NA	23	3	-2.584962501	0	ASE	41	1	-4.392317423	NA	NA	NA	NA	NA	NA
chr2	121029142	-	A	G		NA	NA	NA	NA	NA	NA	NA	NA	NA	NA	NA	NA	NA	NA	NA	NA	NA	NA	NA	NA	NA	NA	NA	NA	NA	NA	NA	NA	NA	NA	NA	NA	NA	NA	NA	NA	NA	NA	NA	NA	NA	NA	NA	NA
chr2	121030151	+	T	C	Trp53bp1	NA	NA	NA	NA	NA	NA	NA	NA	NA	NA	NA	NA	NA	NA	NA	NA	NA	NA	NA	NA	NA	NA	NA	NA	NA	NA	NA	NA	NA	NA	NA	NA	NA	NA	NA	NA	NA	NA	NA	NA	NA	NA	NA	NA
chr2	121030151	-	T	C	Trp53bp1	NA	NA	NA	NA	NA	NA	NA	NA	NA	NA	NA	NA	NA	NA	NA	NA	NA	NA	NA	NA	NA	NA	NA	NA	NA	NA	NA	NA	NA	NA	NA	NA	NA	NA	NA	NA	NA	NA	NA	NA	NA	NA	NA	NA
chr2	121030181	+	C	T	Trp53bp1	NA	NA	NA	NA	NA	NA	NA	NA	NA	NA	NA	NA	NA	NA	NA	NA	NA	NA	NA	NA	NA	NA	NA	NA	NA	NA	NA	NA	NA	NA	NA	NA	NA	NA	NA	NA	NA	NA	NA	NA	NA	NA	NA	NA
chr2	121030181	-	C	T	Trp53bp1	NA	NA	NA	NA	NA	NA	NA	NA	NA	NA	NA	NA	NA	NA	NA	NA	NA	NA	NA	NA	NA	NA	NA	NA	NA	NA	NA	NA	NA	NA	NA	NA	NA	NA	NA	NA	NA	NA	NA	NA	NA	NA	NA	NA
chr2	121188779	-	A	G	Ckmt1	NA	NA	NA	NA	NA	NA	NA	NA	NA	NA	NA	NA	NA	NA	NA	NA	NA	NA	NA	NA	NA	NA	NA	NA	NA	NA	NA	NA	NA	NA	NA	NA	NA	NA	NA	NA	NA	NA	NA	NA	NA	NA	NA	NA
chr2	121189411	+	T	C	Ckmt1	NA	NA	NA	NA	NA	NA	NA	NA	NA	NA	NA	NA	NA	NA	NA	NA	NA	NA	NA	NA	NA	NA	NA	NA	NA	NA	NA	NA	NA	NA	NA	NA	NA	NA	NA	NA	NA	NA	NA	NA	NA	NA	NA	NA
chr2	121189411	-	T	C	Ckmt1	NA	NA	NA	NA	NA	NA	NA	NA	NA	NA	NA	NA	NA	NA	NA	NA	NA	NA	NA	NA	NA	NA	NA	NA	NA	NA	NA	NA	NA	NA	NA	NA	NA	NA	NA	NA	NA	NA	NA	NA	3	25	2.700439718	0
chr2	121259754	+	A	G	Pdia3	NA	NA	NA	NA	NA	NA	NA	NA	NA	NA	NA	NA	NA	NA	NA	NA	NA	NA	NA	NA	NA	NA	NA	NA	NA	NA	NA	NA	NA	NA	NA	NA	NA	NA	NA	20	7	1.392317423	0	ASE	NA	NA	NA	NA
chr2	121259754	-	A	G	Pdia3	NA	NA	NA	NA	NA	NA	NA	NA	NA	NA	NA	NA	NA	NA	NA	NA	NA	NA	NA	NA	NA	NA	NA	NA	NA	NA	NA	NA	NA	NA	NA	NA	NA	NA	NA	NA	NA	NA	NA	NA	NA	NA	NA	NA
chr2	121259769	+	C	T	Pdia3	NA	NA	NA	NA	NA	NA	NA	NA	NA	NA	NA	NA	NA	NA	NA	NA	NA	NA	NA	NA	NA	NA	NA	NA	NA	NA	NA	NA	NA	NA	NA	NA	NA	NA	NA	NA	NA	NA	NA	NA	NA	NA	NA	NA
chr2	121263513	+	T	A	Pdia3	NA	NA	NA	NA	NA	NA	NA	NA	NA	NA	NA	NA	NA	NA	NA	NA	NA	NA	NA	NA	NA	NA	NA	NA	NA	NA	NA	NA	NA	NA	30	20	-0.561878888	0.066298343	SNP	46	20	-1.162271429	0.00204918	ASE	4	22	2.201633861	0
chr2	121263513	-	T	A	Pdia3	NA	NA	NA	NA	NA	NA	NA	NA	NA	NA	NA	NA	NA	NA	NA	NA	NA	NA	NA	NA	NA	NA	NA	NA	NA	NA	NA	NA	NA	NA	40	19	-1.03562391	0.066298343	SNP	56	17	-1.662965013	0.00204918	ASE	1	28	3.857980995	NA
chr2	121263598	+	T	G	Pdia3	NA	NA	NA	NA	NA	NA	NA	NA	NA	NA	NA	NA	NA	NA	NA	NA	NA	NA	NA	NA	NA	NA	NA	NA	NA	NA	NA	NA	NA	NA	NA	NA	NA	NA	NA	23	4	-2.263034406	0.006147541	ASE	NA	NA	NA	NA
chr2	121263598	-	T	G	Pdia3	NA	NA	NA	NA	NA	NA	NA	NA	NA	NA	NA	NA	NA	NA	NA	NA	NA	NA	NA	NA	NA	NA	NA	NA	NA	NA	NA	NA	NA	NA	18	19	0.074000581	0.845303867	SNP	30	17	-0.784271309	0.006147541	ASE	4	19	2	NA
chr2	121284017	+	G	A	2310003F16Rik	0	53	5.754887502	NA	NA	1	76	5.266786541	NA	NA	0	62	5.977279923	NA	NA	0	65	6.044394119	NA	NA	0	31	5	NA	NA	0	80	6.339850003	NA	NA	32	37	0.203533394	0.729281768	SNP	108	36	-1.558730959	0	ASE	9	30	1.632268215	0
chr2	121284017	-	G	A	2310003F16Rik	0	141	7.14974712	NA	NA	0	175	7.459431619	NA	NA	1	132	6.055282436	NA	NA	0	155	7.285402219	NA	NA	0	113	6.832890014	NA	NA	0	177	7.475733431	NA	NA	68	54	-0.327164743	0.729281768	SNP	201	53	-1.903323981	0	ASE	8	79	3.152003093	0
chr2	121284060	+	C	T	2310003F16Rik	NA	NA	NA	NA	NA	NA	NA	NA	NA	NA	NA	NA	NA	NA	NA	NA	NA	NA	NA	NA	NA	NA	NA	NA	NA	NA	NA	NA	NA	NA	NA	NA	NA	NA	NA	NA	NA	NA	NA	NA	NA	NA	NA	NA
chr2	121319462	+	T	C	Mfap1a	NA	NA	NA	NA	NA	NA	NA	NA	NA	NA	NA	NA	NA	NA	NA	NA	NA	NA	NA	NA	NA	NA	NA	NA	NA	NA	NA	NA	NA	NA	NA	NA	NA	NA	NA	NA	NA	NA	NA	NA	NA	NA	NA	NA
chr2	121343518	+	C	T	Wdr76	NA	NA	NA	NA	NA	NA	NA	NA	NA	NA	NA	NA	NA	NA	NA	NA	NA	NA	NA	NA	NA	NA	NA	NA	NA	NA	NA	NA	NA	NA	NA	NA	NA	NA	NA	NA	NA	NA	NA	NA	NA	NA	NA	NA
chr2	121358245	+	T	C		NA	NA	NA	NA	NA	NA	NA	NA	NA	NA	NA	NA	NA	NA	NA	NA	NA	NA	NA	NA	NA	NA	NA	NA	NA	NA	NA	NA	NA	NA	NA	NA	NA	NA	NA	NA	NA	NA	NA	NA	NA	NA	NA	NA
chr2	121358410	-	T	G		NA	NA	NA	NA	NA	NA	NA	NA	NA	NA	NA	NA	NA	NA	NA	NA	NA	NA	NA	NA	NA	NA	NA	NA	NA	NA	NA	NA	NA	NA	NA	NA	NA	NA	NA	NA	NA	NA	NA	NA	NA	NA	NA	NA
chr2	121370206	+	T	C	Wdr76	NA	NA	NA	NA	NA	NA	NA	NA	NA	NA	NA	NA	NA	NA	NA	NA	NA	NA	NA	NA	NA	NA	NA	NA	NA	NA	NA	NA	NA	NA	NA	NA	NA	NA	NA	NA	NA	NA	NA	NA	NA	NA	NA	NA
chr2	121370206	-	T	C	Wdr76	NA	NA	NA	NA	NA	NA	NA	NA	NA	NA	NA	NA	NA	NA	NA	NA	NA	NA	NA	NA	NA	NA	NA	NA	NA	NA	NA	NA	NA	NA	NA	NA	NA	NA	NA	NA	NA	NA	NA	NA	NA	NA	NA	NA
chr2	121370210	+	C	T	Wdr76	NA	NA	NA	NA	NA	NA	NA	NA	NA	NA	NA	NA	NA	NA	NA	NA	NA	NA	NA	NA	NA	NA	NA	NA	NA	NA	NA	NA	NA	NA	NA	NA	NA	NA	NA	NA	NA	NA	NA	NA	NA	NA	NA	NA
chr2	121370210	-	C	T	Wdr76	NA	NA	NA	NA	NA	NA	NA	NA	NA	NA	NA	NA	NA	NA	NA	NA	NA	NA	NA	NA	NA	NA	NA	NA	NA	NA	NA	NA	NA	NA	NA	NA	NA	NA	NA	NA	NA	NA	NA	NA	NA	NA	NA	NA
chr2	121370487	-	A	G	Wdr76	NA	NA	NA	NA	NA	NA	NA	NA	NA	NA	NA	NA	NA	NA	NA	NA	NA	NA	NA	NA	NA	NA	NA	NA	NA	NA	NA	NA	NA	NA	NA	NA	NA	NA	NA	NA	NA	NA	NA	NA	NA	NA	NA	NA
chr2	121370553	+	T	C	Wdr76	NA	NA	NA	NA	NA	NA	NA	NA	NA	NA	NA	NA	NA	NA	NA	NA	NA	NA	NA	NA	NA	NA	NA	NA	NA	NA	NA	NA	NA	NA	NA	NA	NA	NA	NA	NA	NA	NA	NA	NA	NA	NA	NA	NA
chr2	121370553	-	T	C	Wdr76	NA	NA	NA	NA	NA	NA	NA	NA	NA	NA	NA	NA	NA	NA	NA	NA	NA	NA	NA	NA	NA	NA	NA	NA	NA	NA	NA	NA	NA	NA	NA	NA	NA	NA	NA	NA	NA	NA	NA	NA	NA	NA	NA	NA
chr2	121374844	-	C	T	Frmd5	NA	NA	NA	NA	NA	NA	NA	NA	NA	NA	NA	NA	NA	NA	NA	NA	NA	NA	NA	NA	NA	NA	NA	NA	NA	NA	NA	NA	NA	NA	NA	NA	NA	NA	NA	NA	NA	NA	NA	NA	NA	NA	NA	NA
chr2	121949514	-	T	C	Patl2	NA	NA	NA	NA	NA	NA	NA	NA	NA	NA	NA	NA	NA	NA	NA	NA	NA	NA	NA	NA	NA	NA	NA	NA	NA	NA	NA	NA	NA	NA	NA	NA	NA	NA	NA	NA	NA	NA	NA	NA	NA	NA	NA	NA
chr2	121973525	+	C	T	B2m	NA	NA	NA	NA	NA	NA	NA	NA	NA	NA	NA	NA	NA	NA	NA	NA	NA	NA	NA	NA	NA	NA	NA	NA	NA	NA	NA	NA	NA	NA	NA	NA	NA	NA	NA	NA	NA	NA	NA	NA	NA	NA	NA	NA
chr2	121976855	+	C	A	B2m	NA	NA	NA	NA	NA	NA	NA	NA	NA	NA	NA	NA	NA	NA	NA	NA	NA	NA	NA	NA	NA	NA	NA	NA	NA	NA	NA	NA	NA	NA	NA	NA	NA	NA	NA	34	2	-3.544320516	NA	NA	NA	NA	NA	NA
chr2	121976855	-	C	A	B2m	NA	NA	NA	NA	NA	NA	NA	NA	NA	NA	NA	NA	NA	NA	NA	NA	NA	NA	NA	NA	NA	NA	NA	NA	NA	NA	NA	NA	NA	NA	15	12	-0.299560282	0.447513812	SNP	28	3	-2.857980995	0	ASE	NA	NA	NA	NA
chr2	121978507	+	A	G	B2m	NA	NA	NA	NA	NA	NA	NA	NA	NA	NA	NA	NA	NA	NA	NA	NA	NA	NA	NA	NA	NA	NA	NA	NA	NA	NA	NA	NA	NA	NA	NA	NA	NA	NA	NA	36	2	3.624490865	NA	NA	NA	NA	NA	NA
chr2	121978507	-	A	G	B2m	NA	NA	NA	NA	NA	NA	NA	NA	NA	NA	NA	NA	NA	NA	NA	NA	NA	NA	NA	NA	NA	NA	NA	NA	NA	NA	NA	NA	NA	NA	NA	NA	NA	NA	NA	59	3	3.906890596	NA	NA	NA	NA	NA	NA
chr2	122030740	-	T	C	4933406J08Rik	NA	NA	NA	NA	NA	NA	NA	NA	NA	NA	NA	NA	NA	NA	NA	NA	NA	NA	NA	NA	NA	NA	NA	NA	NA	NA	NA	NA	NA	NA	NA	NA	NA	NA	NA	NA	NA	NA	NA	NA	NA	NA	NA	NA
chr2	122030755	-	C	T	4933406J08Rik	NA	NA	NA	NA	NA	NA	NA	NA	NA	NA	NA	NA	NA	NA	NA	NA	NA	NA	NA	NA	NA	NA	NA	NA	NA	NA	NA	NA	NA	NA	NA	NA	NA	NA	NA	NA	NA	NA	NA	NA	NA	NA	NA	NA
chr2	122030881	+	C	G	4933406J08Rik	NA	NA	NA	NA	NA	NA	NA	NA	NA	NA	NA	NA	NA	NA	NA	NA	NA	NA	NA	NA	NA	NA	NA	NA	NA	NA	NA	NA	NA	NA	NA	NA	NA	NA	NA	NA	NA	NA	NA	NA	NA	NA	NA	NA
chr2	122030881	-	C	G	4933406J08Rik	NA	NA	NA	NA	NA	NA	NA	NA	NA	NA	NA	NA	NA	NA	NA	NA	NA	NA	NA	NA	NA	NA	NA	NA	NA	NA	NA	NA	NA	NA	NA	NA	NA	NA	NA	26	2	3.169925001	0	ASE	NA	NA	NA	NA
chr2	122090194	+	G	A	Sord	NA	NA	NA	NA	NA	NA	NA	NA	NA	NA	NA	NA	NA	NA	NA	NA	NA	NA	NA	NA	NA	NA	NA	NA	NA	NA	NA	NA	NA	NA	36	3	-3.209453366	0	ASE	54	5	-3.196397213	0	ASE	NA	NA	NA	NA
chr2	122090194	-	G	A	Sord	NA	NA	NA	NA	NA	NA	NA	NA	NA	NA	NA	NA	NA	NA	NA	NA	NA	NA	NA	NA	NA	NA	NA	NA	NA	NA	NA	NA	NA	NA	22	3	-2.523561956	NA	NA	28	2	-3.273018494	NA	NA	NA	NA	NA	NA
chr2	122090383	+	A	G	Sord	NA	NA	NA	NA	NA	NA	NA	NA	NA	NA	NA	NA	NA	NA	NA	NA	NA	NA	NA	NA	NA	NA	NA	NA	NA	NA	NA	NA	NA	NA	NA	NA	NA	NA	NA	NA	NA	NA	NA	NA	NA	NA	NA	NA
chr2	122090383	-	A	G	Sord	NA	NA	NA	NA	NA	NA	NA	NA	NA	NA	NA	NA	NA	NA	NA	NA	NA	NA	NA	NA	NA	NA	NA	NA	NA	NA	NA	NA	NA	NA	27	4	2.485426827	0	ASE	26	4	2.432959407	0	ASE	NA	NA	NA	NA
chr2	122464073	+	C	T	AA467197	NA	NA	NA	NA	NA	NA	NA	NA	NA	NA	NA	NA	NA	NA	NA	NA	NA	NA	NA	NA	NA	NA	NA	NA	NA	NA	NA	NA	NA	NA	NA	NA	NA	NA	NA	NA	NA	NA	NA	NA	NA	NA	NA	NA
chr2	122507643	+	A	G	Slc30a4	NA	NA	NA	NA	NA	NA	NA	NA	NA	NA	NA	NA	NA	NA	NA	NA	NA	NA	NA	NA	NA	NA	NA	NA	NA	NA	NA	NA	NA	NA	NA	NA	NA	NA	NA	NA	NA	NA	NA	NA	NA	NA	NA	NA
chr2	122507649	+	T	A	Slc30a4	NA	NA	NA	NA	NA	NA	NA	NA	NA	NA	NA	NA	NA	NA	NA	NA	NA	NA	NA	NA	NA	NA	NA	NA	NA	NA	NA	NA	NA	NA	NA	NA	NA	NA	NA	NA	NA	NA	NA	NA	NA	NA	NA	NA
chr2	124914382	+	T	C	Myef2,Slc24a5	NA	NA	NA	NA	NA	NA	NA	NA	NA	NA	NA	NA	NA	NA	NA	NA	NA	NA	NA	NA	NA	NA	NA	NA	NA	NA	NA	NA	NA	NA	NA	NA	NA	NA	NA	NA	NA	NA	NA	NA	NA	NA	NA	NA
chr2	125083107	+	C	T	Dut	54	48	0.166649869	0.384393064	SNP	37	54	-0.5334322	0.557863501	SNP	45	39	0.201633861	0.167286245	SNP	59	47	0.321928095	0.392857143	SNP	33	27	0.280107919	0.511111111	SNP	47	71	-0.584962501	0.715909091	SNP	9	44	-2.169925001	0	ASE	7	77	-3.285402219	0	ASE	NA	NA	NA	NA
chr2	125083107	-	C	T	Dut	81	61	0.403355694	0.384393064	SNP	64	63	0.022367813	0.557863501	SNP	76	42	0.840521786	0.167286245	SNP	75	60	0.317190176	0.392857143	SNP	29	44	-0.584962501	0.511111111	SNP	74	62	0.251538767	0.715909091	SNP	14	42	-1.519374159	0	ASE	12	91	-2.823122238	0	ASE	18	7	1.247927513	NA
chr2	125083205	+	C	A	Dut	133	121	-0.135351853	0.942196532	SNP	158	154	-0.03675855	0.611275964	SNP	128	100	-0.353015773	0.847583643	SNP	142	144	0.020037753	0.662337662	SNP	66	81	0.291462814	0.277777778	SNP	138	155	0.166461146	0.363636364	SNP	32	81	1.313157885	0	ASE	22	142	2.636309381	0	ASE	30	7	-1.95419631	0.046875
chr2	125083205	-	C	A	Dut	99	107	0.111031312	0.942196532	SNP	99	138	0.475084883	0.611275964	SNP	69	89	0.362570079	0.847583643	SNP	95	123	0.36923381	0.662337662	SNP	55	78	0.496425826	0.277777778	SNP	68	106	0.63294253	0.363636364	SNP	24	71	1.526068812	0	ASE	10	141	3.690315501	NA	NA	20	20	0	0.046875
chr2	125083334	+	T	C	Dut	80	62	-0.362570079	0.101156069	SNP	89	83	-0.099535674	0.275964392	SNP	61	56	-0.121306296	0.092936803	SNP	63	95	0.584962501	0.727272727	SNP	34	43	0.330148602	0.277777778	SNP	64	53	-0.267480311	0.059659091	SNP	15	69	2.129283017	0	ASE	13	96	2.79255792	0	ASE	NA	NA	NA	NA
chr2	125083334	-	T	C	Dut	119	63	-0.906890596	0.101156069	SNP	127	78	-0.696219252	0.275964392	SNP	113	46	-1.278301162	0.092936803	SNP	121	72	-0.740912779	0.727272727	SNP	54	24	-1.137503524	0.277777778	SNP	99	39	-1.321928095	0.059659091	SNP	NA	NA	NA	NA	NA	29	86	1.5360529	0	ASE	29	8	-1.736965594	0
chr2	125562919	+	G	C	Secisbp2l	14	31	1.093109404	0.00867052	ASE	24	24	0	0.121661721	SNP	36	25	-0.509013647	0.743494424	SNP	31	28	-0.142019005	0.824675325	SNP	20	33	0.695145418	0	ASE	22	31	0.476438044	0.477272727	SNP	NA	NA	NA	NA	NA	4	28	2.5360529	0	ASE	NA	NA	NA	NA
chr2	125562919	-	G	C	Secisbp2l	13	27	1	0.00867052	ASE	19	41	1.070389328	0.121661721	SNP	17	24	0.473931188	0.743494424	SNP	17	23	0.415037499	0.824675325	SNP	6	26	1.94753258	0	ASE	28	29	0.0489096	0.477272727	SNP	NA	NA	NA	NA	NA	4	34	2.807354922	0	ASE	NA	NA	NA	NA
chr2	126618548	-	C	T	Trpm7	NA	NA	NA	NA	NA	NA	NA	NA	NA	NA	NA	NA	NA	NA	NA	NA	NA	NA	NA	NA	NA	NA	NA	NA	NA	NA	NA	NA	NA	NA	NA	NA	NA	NA	NA	NA	NA	NA	NA	NA	NA	NA	NA	NA
chr2	127065882	+	C	A	Snrnp200	NA	NA	NA	NA	NA	NA	NA	NA	NA	NA	NA	NA	NA	NA	NA	NA	NA	NA	NA	NA	NA	NA	NA	NA	NA	NA	NA	NA	NA	NA	17	28	0.688055994	0.024861878	SNP	13	54	1.974004791	0	ASE	NA	NA	NA	NA
chr2	127065882	-	C	A	Snrnp200	NA	NA	NA	NA	NA	NA	NA	NA	NA	NA	NA	NA	NA	NA	NA	NA	NA	NA	NA	NA	NA	NA	NA	NA	NA	NA	NA	NA	NA	NA	9	29	1.584962501	0.024861878	SNP	11	43	1.874469118	0	ASE	NA	NA	NA	NA
chr2	127066019	+	C	T	Snrnp200	NA	NA	NA	NA	NA	NA	NA	NA	NA	NA	NA	NA	NA	NA	NA	NA	NA	NA	NA	NA	NA	NA	NA	NA	NA	NA	NA	NA	NA	NA	5	38	-2.700439718	0	ASE	3	49	-3.64385619	NA	NA	NA	NA	NA	NA
chr2	127066019	-	C	T	Snrnp200	NA	NA	NA	NA	NA	NA	NA	NA	NA	NA	NA	NA	NA	NA	NA	NA	NA	NA	NA	NA	NA	NA	NA	NA	NA	NA	NA	NA	NA	NA	NA	NA	NA	NA	NA	1	25	-3.700439718	NA	NA	NA	NA	NA	NA
chr2	127066085	+	T	A	Snrnp200	NA	NA	NA	NA	NA	NA	NA	NA	NA	NA	NA	NA	NA	NA	NA	NA	NA	NA	NA	NA	NA	NA	NA	NA	NA	NA	NA	NA	NA	NA	31	6	-2.192645078	0	ASE	34	7	-2.129283017	0	ASE	NA	NA	NA	NA
chr2	127066085	-	T	A	Snrnp200	NA	NA	NA	NA	NA	NA	NA	NA	NA	NA	NA	NA	NA	NA	NA	NA	NA	NA	NA	NA	NA	NA	NA	NA	NA	NA	NA	NA	NA	NA	31	6	-2.192645078	0	ASE	37	4	-2.925999419	0	ASE	NA	NA	NA	NA
chr2	127066120	+	C	T	Snrnp200	NA	NA	NA	NA	NA	NA	NA	NA	NA	NA	NA	NA	NA	NA	NA	NA	NA	NA	NA	NA	NA	NA	NA	NA	NA	NA	NA	NA	NA	NA	5	21	-1.874469118	0	ASE	NA	NA	NA	NA	NA	NA	NA	NA	NA
chr2	127066120	-	C	T	Snrnp200	NA	NA	NA	NA	NA	NA	NA	NA	NA	NA	NA	NA	NA	NA	NA	NA	NA	NA	NA	NA	NA	NA	NA	NA	NA	NA	NA	NA	NA	NA	2	58	-4.297680549	NA	NA	3	43	-3.459431619	NA	NA	NA	NA	NA	NA
chr2	127068590	+	A	G	Ciao1	NA	NA	NA	NA	NA	NA	NA	NA	NA	NA	NA	NA	NA	NA	NA	NA	NA	NA	NA	NA	NA	NA	NA	NA	NA	NA	NA	NA	NA	NA	NA	NA	NA	NA	NA	NA	NA	NA	NA	NA	NA	NA	NA	NA
chr2	127068590	-	A	G	Ciao1	NA	NA	NA	NA	NA	NA	NA	NA	NA	NA	NA	NA	NA	NA	NA	NA	NA	NA	NA	NA	NA	NA	NA	NA	NA	NA	NA	NA	NA	NA	NA	NA	NA	NA	NA	NA	NA	NA	NA	NA	NA	NA	NA	NA
chr2	127086392	+	C	T	Tmem127	NA	NA	NA	NA	NA	NA	NA	NA	NA	NA	NA	NA	NA	NA	NA	NA	NA	NA	NA	NA	NA	NA	NA	NA	NA	NA	NA	NA	NA	NA	NA	NA	NA	NA	NA	NA	NA	NA	NA	NA	NA	NA	NA	NA
chr2	127086392	-	C	T	Tmem127	NA	NA	NA	NA	NA	NA	NA	NA	NA	NA	NA	NA	NA	NA	NA	NA	NA	NA	NA	NA	NA	NA	NA	NA	NA	NA	NA	NA	NA	NA	NA	NA	NA	NA	NA	NA	NA	NA	NA	NA	NA	NA	NA	NA
chr2	127124032	+	T	A	Stard7	16	5	-1.502500341	NA	NA	NA	NA	NA	NA	NA	25	6	-1.893084796	0	ASE	33	2	-3.502500341	NA	NA	NA	NA	NA	NA	NA	48	1	-4.614709844	NA	NA	NA	NA	NA	NA	NA	NA	NA	NA	NA	NA	NA	NA	NA	NA
chr2	127124032	-	T	A	Stard7	NA	NA	NA	NA	NA	22	9	-1.201633861	0	ASE	28	3	-2.857980995	0	ASE	25	1	-3.700439718	NA	NA	NA	NA	NA	NA	NA	38	7	-2.285402219	0	ASE	NA	NA	NA	NA	NA	NA	NA	NA	NA	NA	NA	NA	NA	NA
chr2	127124447	+	T	C	Stard7	26	57	1.103093493	0.00867052	ASE	37	42	0.178337241	0.516320475	SNP	38	47	0.299560282	0.420074349	SNP	31	45	0.523561956	0.168831169	SNP	20	46	1.162271429	0.044444444	SNP	41	51	0.308122295	0.269886364	SNP	NA	NA	NA	NA	NA	0	40	5.357552005	NA	NA	NA	NA	NA	NA
chr2	127124447	-	T	C	Stard7	NA	NA	NA	NA	NA	20	25	0.308122295	0.516320475	SNP	NA	NA	NA	NA	NA	NA	NA	NA	NA	NA	16	18	0.160464672	0.044444444	SNP	25	37	0.547487795	0.269886364	SNP	NA	NA	NA	NA	NA	1	33	4.087462841	NA	NA	NA	NA	NA	NA
chr2	127176322	+	G	A	Astl	NA	NA	NA	NA	NA	NA	NA	NA	NA	NA	NA	NA	NA	NA	NA	NA	NA	NA	NA	NA	NA	NA	NA	NA	NA	NA	NA	NA	NA	NA	NA	NA	NA	NA	NA	NA	NA	NA	NA	NA	NA	NA	NA	NA
chr2	127176322	-	G	A	Astl	NA	NA	NA	NA	NA	NA	NA	NA	NA	NA	NA	NA	NA	NA	NA	NA	NA	NA	NA	NA	NA	NA	NA	NA	NA	NA	NA	NA	NA	NA	NA	NA	NA	NA	NA	NA	NA	NA	NA	NA	NA	NA	NA	NA
chr2	127182102	+	C	A	Astl	NA	NA	NA	NA	NA	NA	NA	NA	NA	NA	NA	NA	NA	NA	NA	NA	NA	NA	NA	NA	NA	NA	NA	NA	NA	NA	NA	NA	NA	NA	NA	NA	NA	NA	NA	NA	NA	NA	NA	NA	NA	NA	NA	NA
chr2	127182102	-	C	A	Astl	NA	NA	NA	NA	NA	NA	NA	NA	NA	NA	NA	NA	NA	NA	NA	NA	NA	NA	NA	NA	NA	NA	NA	NA	NA	NA	NA	NA	NA	NA	NA	NA	NA	NA	NA	NA	NA	NA	NA	NA	NA	NA	NA	NA
chr2	127182105	+	C	T	Astl	NA	NA	NA	NA	NA	NA	NA	NA	NA	NA	NA	NA	NA	NA	NA	NA	NA	NA	NA	NA	NA	NA	NA	NA	NA	NA	NA	NA	NA	NA	NA	NA	NA	NA	NA	NA	NA	NA	NA	NA	NA	NA	NA	NA
chr2	127182105	-	C	T	Astl	NA	NA	NA	NA	NA	NA	NA	NA	NA	NA	NA	NA	NA	NA	NA	NA	NA	NA	NA	NA	NA	NA	NA	NA	NA	NA	NA	NA	NA	NA	NA	NA	NA	NA	NA	NA	NA	NA	NA	NA	NA	NA	NA	NA
chr2	127182128	+	G	A	Astl	NA	NA	NA	NA	NA	NA	NA	NA	NA	NA	NA	NA	NA	NA	NA	NA	NA	NA	NA	NA	NA	NA	NA	NA	NA	NA	NA	NA	NA	NA	NA	NA	NA	NA	NA	NA	NA	NA	NA	NA	NA	NA	NA	NA
chr2	127182128	-	G	A	Astl	NA	NA	NA	NA	NA	NA	NA	NA	NA	NA	NA	NA	NA	NA	NA	NA	NA	NA	NA	NA	NA	NA	NA	NA	NA	NA	NA	NA	NA	NA	NA	NA	NA	NA	NA	NA	NA	NA	NA	NA	NA	NA	NA	NA
chr2	127182223	+	A	G	Astl	NA	NA	NA	NA	NA	NA	NA	NA	NA	NA	NA	NA	NA	NA	NA	NA	NA	NA	NA	NA	NA	NA	NA	NA	NA	NA	NA	NA	NA	NA	NA	NA	NA	NA	NA	NA	NA	NA	NA	NA	NA	NA	NA	NA
chr2	127182223	-	A	G	Astl	NA	NA	NA	NA	NA	NA	NA	NA	NA	NA	NA	NA	NA	NA	NA	NA	NA	NA	NA	NA	NA	NA	NA	NA	NA	NA	NA	NA	NA	NA	NA	NA	NA	NA	NA	NA	NA	NA	NA	NA	NA	NA	NA	NA
chr2	127182305	+	A	C	Astl	NA	NA	NA	NA	NA	NA	NA	NA	NA	NA	NA	NA	NA	NA	NA	NA	NA	NA	NA	NA	NA	NA	NA	NA	NA	NA	NA	NA	NA	NA	NA	NA	NA	NA	NA	NA	NA	NA	NA	NA	NA	NA	NA	NA
chr2	127182305	-	A	C	Astl	NA	NA	NA	NA	NA	NA	NA	NA	NA	NA	NA	NA	NA	NA	NA	NA	NA	NA	NA	NA	NA	NA	NA	NA	NA	NA	NA	NA	NA	NA	NA	NA	NA	NA	NA	NA	NA	NA	NA	NA	NA	NA	NA	NA
chr2	127182375	+	C	T	Astl	NA	NA	NA	NA	NA	NA	NA	NA	NA	NA	NA	NA	NA	NA	NA	NA	NA	NA	NA	NA	NA	NA	NA	NA	NA	NA	NA	NA	NA	NA	NA	NA	NA	NA	NA	NA	NA	NA	NA	NA	NA	NA	NA	NA
chr2	127182375	-	C	T	Astl	NA	NA	NA	NA	NA	NA	NA	NA	NA	NA	NA	NA	NA	NA	NA	NA	NA	NA	NA	NA	NA	NA	NA	NA	NA	NA	NA	NA	NA	NA	NA	NA	NA	NA	NA	NA	NA	NA	NA	NA	NA	NA	NA	NA
chr2	127182456	-	A	G	Astl	NA	NA	NA	NA	NA	NA	NA	NA	NA	NA	NA	NA	NA	NA	NA	NA	NA	NA	NA	NA	NA	NA	NA	NA	NA	NA	NA	NA	NA	NA	NA	NA	NA	NA	NA	NA	NA	NA	NA	NA	NA	NA	NA	NA
chr2	127182632	+	C	G	Astl	NA	NA	NA	NA	NA	NA	NA	NA	NA	NA	NA	NA	NA	NA	NA	NA	NA	NA	NA	NA	NA	NA	NA	NA	NA	NA	NA	NA	NA	NA	NA	NA	NA	NA	NA	NA	NA	NA	NA	NA	NA	NA	NA	NA
chr2	127182632	-	C	G	Astl	NA	NA	NA	NA	NA	NA	NA	NA	NA	NA	NA	NA	NA	NA	NA	NA	NA	NA	NA	NA	NA	NA	NA	NA	NA	NA	NA	NA	NA	NA	NA	NA	NA	NA	NA	NA	NA	NA	NA	NA	NA	NA	NA	NA
chr2	127182645	+	C	T	Astl	NA	NA	NA	NA	NA	NA	NA	NA	NA	NA	NA	NA	NA	NA	NA	NA	NA	NA	NA	NA	NA	NA	NA	NA	NA	NA	NA	NA	NA	NA	NA	NA	NA	NA	NA	NA	NA	NA	NA	NA	NA	NA	NA	NA
chr2	127182645	-	C	T	Astl	NA	NA	NA	NA	NA	NA	NA	NA	NA	NA	NA	NA	NA	NA	NA	NA	NA	NA	NA	NA	NA	NA	NA	NA	NA	NA	NA	NA	NA	NA	NA	NA	NA	NA	NA	NA	NA	NA	NA	NA	NA	NA	NA	NA
chr2	127182731	+	C	T	Astl	NA	NA	NA	NA	NA	NA	NA	NA	NA	NA	NA	NA	NA	NA	NA	NA	NA	NA	NA	NA	NA	NA	NA	NA	NA	NA	NA	NA	NA	NA	NA	NA	NA	NA	NA	NA	NA	NA	NA	NA	NA	NA	NA	NA
chr2	127182731	-	C	T	Astl	NA	NA	NA	NA	NA	NA	NA	NA	NA	NA	NA	NA	NA	NA	NA	NA	NA	NA	NA	NA	NA	NA	NA	NA	NA	NA	NA	NA	NA	NA	NA	NA	NA	NA	NA	NA	NA	NA	NA	NA	NA	NA	NA	NA
chr2	127182800	+	A	C	Astl	NA	NA	NA	NA	NA	NA	NA	NA	NA	NA	NA	NA	NA	NA	NA	NA	NA	NA	NA	NA	NA	NA	NA	NA	NA	NA	NA	NA	NA	NA	NA	NA	NA	NA	NA	NA	NA	NA	NA	NA	NA	NA	NA	NA
chr2	127182800	-	A	C	Astl	NA	NA	NA	NA	NA	NA	NA	NA	NA	NA	NA	NA	NA	NA	NA	NA	NA	NA	NA	NA	NA	NA	NA	NA	NA	NA	NA	NA	NA	NA	NA	NA	NA	NA	NA	NA	NA	NA	NA	NA	NA	NA	NA	NA
chr2	127182807	+	G	T	Astl	NA	NA	NA	NA	NA	NA	NA	NA	NA	NA	NA	NA	NA	NA	NA	NA	NA	NA	NA	NA	NA	NA	NA	NA	NA	NA	NA	NA	NA	NA	NA	NA	NA	NA	NA	NA	NA	NA	NA	NA	NA	NA	NA	NA
chr2	127182807	-	G	T	Astl	NA	NA	NA	NA	NA	NA	NA	NA	NA	NA	NA	NA	NA	NA	NA	NA	NA	NA	NA	NA	NA	NA	NA	NA	NA	NA	NA	NA	NA	NA	NA	NA	NA	NA	NA	NA	NA	NA	NA	NA	NA	NA	NA	NA
chr2	127182995	+	G	T	Astl	NA	NA	NA	NA	NA	NA	NA	NA	NA	NA	NA	NA	NA	NA	NA	NA	NA	NA	NA	NA	NA	NA	NA	NA	NA	NA	NA	NA	NA	NA	NA	NA	NA	NA	NA	NA	NA	NA	NA	NA	NA	NA	NA	NA
chr2	127182995	-	G	T	Astl	NA	NA	NA	NA	NA	NA	NA	NA	NA	NA	NA	NA	NA	NA	NA	NA	NA	NA	NA	NA	NA	NA	NA	NA	NA	8	14	-0.736965594	NA	NA	NA	NA	NA	NA	NA	NA	NA	NA	NA	NA	NA	NA	NA	NA
chr2	127183023	+	A	T	Astl	NA	NA	NA	NA	NA	NA	NA	NA	NA	NA	NA	NA	NA	NA	NA	NA	NA	NA	NA	NA	NA	NA	NA	NA	NA	NA	NA	NA	NA	NA	NA	NA	NA	NA	NA	NA	NA	NA	NA	NA	NA	NA	NA	NA
chr2	127183023	-	A	T	Astl	NA	NA	NA	NA	NA	NA	NA	NA	NA	NA	NA	NA	NA	NA	NA	NA	NA	NA	NA	NA	NA	NA	NA	NA	NA	13	24	-0.836501268	0.042613636	SNP	NA	NA	NA	NA	NA	NA	NA	NA	NA	NA	NA	NA	NA	NA
chr2	127183168	+	G	T	Astl	NA	NA	NA	NA	NA	NA	NA	NA	NA	NA	NA	NA	NA	NA	NA	NA	NA	NA	NA	NA	NA	NA	NA	NA	NA	13	13	0	0.963068182	SNP	NA	NA	NA	NA	NA	NA	NA	NA	NA	NA	NA	NA	NA	NA
chr2	127183168	-	G	T	Astl	NA	NA	NA	NA	NA	NA	NA	NA	NA	NA	NA	NA	NA	NA	NA	NA	NA	NA	NA	NA	NA	NA	NA	NA	NA	NA	NA	NA	NA	NA	NA	NA	NA	NA	NA	NA	NA	NA	NA	NA	NA	NA	NA	NA
chr2	127183190	+	T	C	Astl	NA	NA	NA	NA	NA	NA	NA	NA	NA	NA	NA	NA	NA	NA	NA	NA	NA	NA	NA	NA	NA	NA	NA	NA	NA	NA	NA	NA	NA	NA	NA	NA	NA	NA	NA	NA	NA	NA	NA	NA	NA	NA	NA	NA
chr2	127183190	-	T	C	Astl	NA	NA	NA	NA	NA	NA	NA	NA	NA	NA	NA	NA	NA	NA	NA	NA	NA	NA	NA	NA	NA	NA	NA	NA	NA	NA	NA	NA	NA	NA	NA	NA	NA	NA	NA	NA	NA	NA	NA	NA	NA	NA	NA	NA
chr2	127183372	+	T	C	Astl	NA	NA	NA	NA	NA	NA	NA	NA	NA	NA	NA	NA	NA	NA	NA	NA	NA	NA	NA	NA	NA	NA	NA	NA	NA	NA	NA	NA	NA	NA	NA	NA	NA	NA	NA	NA	NA	NA	NA	NA	NA	NA	NA	NA
chr2	127183372	-	T	C	Astl	NA	NA	NA	NA	NA	NA	NA	NA	NA	NA	NA	NA	NA	NA	NA	NA	NA	NA	NA	NA	NA	NA	NA	NA	NA	NA	NA	NA	NA	NA	NA	NA	NA	NA	NA	NA	NA	NA	NA	NA	NA	NA	NA	NA
chr2	127972840	+	G	A	Bcl2l11	NA	NA	NA	NA	NA	NA	NA	NA	NA	NA	NA	NA	NA	NA	NA	NA	NA	NA	NA	NA	NA	NA	NA	NA	NA	NA	NA	NA	NA	NA	NA	NA	NA	NA	NA	0	24	4.64385619	NA	NA	NA	NA	NA	NA
chr2	127972888	+	G	A	Bcl2l11	NA	NA	NA	NA	NA	NA	NA	NA	NA	NA	NA	NA	NA	NA	NA	NA	NA	NA	NA	NA	NA	NA	NA	NA	NA	NA	NA	NA	NA	NA	NA	NA	NA	NA	NA	1	25	3.700439718	NA	NA	NA	NA	NA	NA
chr2	127972888	-	G	A	Bcl2l11	NA	NA	NA	NA	NA	NA	NA	NA	NA	NA	NA	NA	NA	NA	NA	NA	NA	NA	NA	NA	NA	NA	NA	NA	NA	NA	NA	NA	NA	NA	NA	NA	NA	NA	NA	3	31	3	0	ASE	NA	NA	NA	NA
chr2	128628317	-	A	G		NA	NA	NA	NA	NA	NA	NA	NA	NA	NA	NA	NA	NA	NA	NA	NA	NA	NA	NA	NA	NA	NA	NA	NA	NA	NA	NA	NA	NA	NA	NA	NA	NA	NA	NA	NA	NA	NA	NA	NA	NA	NA	NA	NA
chr2	128679937	-	A	G	Tmem87b	NA	NA	NA	NA	NA	NA	NA	NA	NA	NA	NA	NA	NA	NA	NA	NA	NA	NA	NA	NA	NA	NA	NA	NA	NA	NA	NA	NA	NA	NA	4	21	-2.137503524	NA	NA	NA	NA	NA	NA	NA	NA	NA	NA	NA
chr2	128752106	+	T	G	Zc3h8	NA	NA	NA	NA	NA	NA	NA	NA	NA	NA	NA	NA	NA	NA	NA	NA	NA	NA	NA	NA	NA	NA	NA	NA	NA	NA	NA	NA	NA	NA	NA	NA	NA	NA	NA	0	28	4.857980995	NA	NA	NA	NA	NA	NA
chr2	128752116	+	T	C	Zc3h8	NA	NA	NA	NA	NA	NA	NA	NA	NA	NA	NA	NA	NA	NA	NA	NA	NA	NA	NA	NA	NA	NA	NA	NA	NA	NA	NA	NA	NA	NA	NA	NA	NA	NA	NA	1	23	3.584962501	NA	NA	NA	NA	NA	NA
chr2	128752297	-	C	A	Zc3h8	17	8	-1	NA	NA	NA	NA	NA	NA	NA	NA	NA	NA	NA	NA	NA	NA	NA	NA	NA	NA	NA	NA	NA	NA	NA	NA	NA	NA	NA	NA	NA	NA	NA	NA	NA	NA	NA	NA	NA	NA	NA	NA	NA
chr2	128752344	+	T	C	Zc3h8	NA	NA	NA	NA	NA	NA	NA	NA	NA	NA	NA	NA	NA	NA	NA	NA	NA	NA	NA	NA	NA	NA	NA	NA	NA	NA	NA	NA	NA	NA	NA	NA	NA	NA	NA	NA	NA	NA	NA	NA	NA	NA	NA	NA
chr2	128844458	-	G	A		NA	NA	NA	NA	NA	NA	NA	NA	NA	NA	NA	NA	NA	NA	NA	NA	NA	NA	NA	NA	NA	NA	NA	NA	NA	NA	NA	NA	NA	NA	NA	NA	NA	NA	NA	NA	NA	NA	NA	NA	NA	NA	NA	NA
chr2	128951629	+	A	G	Polr1b	NA	NA	NA	NA	NA	NA	NA	NA	NA	NA	NA	NA	NA	NA	NA	NA	NA	NA	NA	NA	NA	NA	NA	NA	NA	NA	NA	NA	NA	NA	NA	NA	NA	NA	NA	NA	NA	NA	NA	NA	NA	NA	NA	NA
chr2	129036937	+	T	C	Slc20a1	NA	NA	NA	NA	NA	NA	NA	NA	NA	NA	NA	NA	NA	NA	NA	NA	NA	NA	NA	NA	NA	NA	NA	NA	NA	61	1	-4.95419631	NA	NA	NA	NA	NA	NA	NA	28	4	-2.5360529	0	ASE	NA	NA	NA	NA
chr2	129094131	-	T	C	Ckap2l	NA	NA	NA	NA	NA	NA	NA	NA	NA	NA	NA	NA	NA	NA	NA	NA	NA	NA	NA	NA	NA	NA	NA	NA	NA	NA	NA	NA	NA	NA	NA	NA	NA	NA	NA	NA	NA	NA	NA	NA	NA	NA	NA	NA
chr2	129655757	+	C	T	Stk35	NA	NA	NA	NA	NA	NA	NA	NA	NA	NA	NA	NA	NA	NA	NA	NA	NA	NA	NA	NA	NA	NA	NA	NA	NA	NA	NA	NA	NA	NA	NA	NA	NA	NA	NA	NA	NA	NA	NA	NA	NA	NA	NA	NA
chr2	129655757	-	C	T	Stk35	NA	NA	NA	NA	NA	NA	NA	NA	NA	NA	NA	NA	NA	NA	NA	NA	NA	NA	NA	NA	NA	NA	NA	NA	NA	NA	NA	NA	NA	NA	NA	NA	NA	NA	NA	NA	NA	NA	NA	NA	NA	NA	NA	NA
chr2	129656037	+	T	A	Stk35	NA	NA	NA	NA	NA	NA	NA	NA	NA	NA	NA	NA	NA	NA	NA	NA	NA	NA	NA	NA	NA	NA	NA	NA	NA	NA	NA	NA	NA	NA	NA	NA	NA	NA	NA	NA	NA	NA	NA	NA	NA	NA	NA	NA
chr2	129656152	+	T	C	Stk35	NA	NA	NA	NA	NA	NA	NA	NA	NA	NA	NA	NA	NA	NA	NA	NA	NA	NA	NA	NA	NA	NA	NA	NA	NA	NA	NA	NA	NA	NA	NA	NA	NA	NA	NA	NA	NA	NA	NA	NA	NA	NA	NA	NA
chr2	129656152	-	T	C	Stk35	NA	NA	NA	NA	NA	NA	NA	NA	NA	NA	NA	NA	NA	NA	NA	NA	NA	NA	NA	NA	NA	NA	NA	NA	NA	NA	NA	NA	NA	NA	NA	NA	NA	NA	NA	NA	NA	NA	NA	NA	NA	NA	NA	NA
chr2	129657236	-	A	C	Stk35	NA	NA	NA	NA	NA	NA	NA	NA	NA	NA	NA	NA	NA	NA	NA	NA	NA	NA	NA	NA	NA	NA	NA	NA	NA	NA	NA	NA	NA	NA	NA	NA	NA	NA	NA	NA	NA	NA	NA	NA	NA	NA	NA	NA
chr2	129657671	+	G	A	Stk35	NA	NA	NA	NA	NA	NA	NA	NA	NA	NA	NA	NA	NA	NA	NA	NA	NA	NA	NA	NA	NA	NA	NA	NA	NA	NA	NA	NA	NA	NA	NA	NA	NA	NA	NA	NA	NA	NA	NA	NA	NA	NA	NA	NA
chr2	129657671	-	G	A	Stk35	NA	NA	NA	NA	NA	NA	NA	NA	NA	NA	NA	NA	NA	NA	NA	NA	NA	NA	NA	NA	NA	NA	NA	NA	NA	NA	NA	NA	NA	NA	NA	NA	NA	NA	NA	NA	NA	NA	NA	NA	NA	NA	NA	NA
chr2	129657732	+	A	G	Stk35	NA	NA	NA	NA	NA	NA	NA	NA	NA	NA	NA	NA	NA	NA	NA	NA	NA	NA	NA	NA	NA	NA	NA	NA	NA	NA	NA	NA	NA	NA	NA	NA	NA	NA	NA	NA	NA	NA	NA	NA	NA	NA	NA	NA
chr2	129657732	-	A	G	Stk35	NA	NA	NA	NA	NA	NA	NA	NA	NA	NA	NA	NA	NA	NA	NA	NA	NA	NA	NA	NA	NA	NA	NA	NA	NA	NA	NA	NA	NA	NA	NA	NA	NA	NA	NA	NA	NA	NA	NA	NA	NA	NA	NA	NA
chr2	129927500	+	T	C	AU015228	18	18	0	0.554913295	SNP	18	21	0.211504105	0.243323442	SNP	23	26	0.169925001	0.63197026	SNP	26	15	-0.754887502	0.214285714	SNP	11	16	0.502500341	0.2	SNP	23	22	-0.061400545	0.869318182	SNP	NA	NA	NA	NA	NA	27	2	-3.222392421	0	ASE	NA	NA	NA	NA
chr2	129927500	-	T	C	AU015228	15	20	0.392317423	0.554913295	SNP	12	20	0.691877705	0.243323442	SNP	14	16	0.180572246	0.63197026	SNP	20	18	-0.144389909	0.214285714	SNP	NA	NA	NA	NA	NA	NA	NA	NA	NA	NA	NA	NA	NA	NA	NA	NA	NA	NA	NA	NA	NA	NA	NA	NA
chr2	129997442	+	G	A	Snrpb	NA	NA	NA	NA	NA	NA	NA	NA	NA	NA	NA	NA	NA	NA	NA	NA	NA	NA	NA	NA	NA	NA	NA	NA	NA	NA	NA	NA	NA	NA	45	5	-2.938599455	0	ASE	87	1	-5.459431619	NA	NA	26	11	-1.169925001	0
chr2	130002831	+	G	A	Snrpb	NA	NA	NA	NA	NA	NA	NA	NA	NA	NA	NA	NA	NA	NA	NA	NA	NA	NA	NA	NA	NA	NA	NA	NA	NA	NA	NA	NA	NA	NA	NA	NA	NA	NA	NA	NA	NA	NA	NA	NA	NA	NA	NA	NA
chr2	130002831	-	G	A	Snrpb	NA	NA	NA	NA	NA	NA	NA	NA	NA	NA	NA	NA	NA	NA	NA	NA	NA	NA	NA	NA	NA	NA	NA	NA	NA	NA	NA	NA	NA	NA	NA	NA	NA	NA	NA	26	1	-3.754887502	NA	NA	NA	NA	NA	NA
chr2	130104523	+	A	G		NA	NA	NA	NA	NA	NA	NA	NA	NA	NA	NA	NA	NA	NA	NA	NA	NA	NA	NA	NA	NA	NA	NA	NA	NA	NA	NA	NA	NA	NA	NA	NA	NA	NA	NA	NA	NA	NA	NA	NA	NA	NA	NA	NA
chr2	130104523	-	A	G		NA	NA	NA	NA	NA	NA	NA	NA	NA	NA	NA	NA	NA	NA	NA	NA	NA	NA	NA	NA	NA	NA	NA	NA	NA	NA	NA	NA	NA	NA	NA	NA	NA	NA	NA	NA	NA	NA	NA	NA	NA	NA	NA	NA
chr2	130104613	+	G	A		NA	NA	NA	NA	NA	NA	NA	NA	NA	NA	NA	NA	NA	NA	NA	NA	NA	NA	NA	NA	NA	NA	NA	NA	NA	NA	NA	NA	NA	NA	NA	NA	NA	NA	NA	NA	NA	NA	NA	NA	NA	NA	NA	NA
chr2	130104613	-	G	A		NA	NA	NA	NA	NA	NA	NA	NA	NA	NA	NA	NA	NA	NA	NA	NA	NA	NA	NA	NA	NA	NA	NA	NA	NA	NA	NA	NA	NA	NA	NA	NA	NA	NA	NA	NA	NA	NA	NA	NA	NA	NA	NA	NA
chr2	130534029	-	A	G	4930402H24Rik	NA	NA	NA	NA	NA	NA	NA	NA	NA	NA	NA	NA	NA	NA	NA	22	5	1.938599455	0	ASE	NA	NA	NA	NA	NA	23	2	3	NA	NA	28	1	3.857980995	NA	NA	NA	NA	NA	NA	NA	NA	NA	NA	NA
chr2	130865647	-	A	G		NA	NA	NA	NA	NA	NA	NA	NA	NA	NA	NA	NA	NA	NA	NA	NA	NA	NA	NA	NA	NA	NA	NA	NA	NA	27	2	3.222392421	0	ASE	NA	NA	NA	NA	NA	NA	NA	NA	NA	NA	NA	NA	NA	NA
chr2	132137529	+	C	A	Cds2	NA	NA	NA	NA	NA	NA	NA	NA	NA	NA	NA	NA	NA	NA	NA	NA	NA	NA	NA	NA	NA	NA	NA	NA	NA	NA	NA	NA	NA	NA	NA	NA	NA	NA	NA	NA	NA	NA	NA	NA	NA	NA	NA	NA
chr2	132356301	+	C	T	Prei4	NA	NA	NA	NA	NA	NA	NA	NA	NA	NA	NA	NA	NA	NA	NA	NA	NA	NA	NA	NA	NA	NA	NA	NA	NA	NA	NA	NA	NA	NA	NA	NA	NA	NA	NA	NA	NA	NA	NA	NA	NA	NA	NA	NA
chr2	136707259	+	T	C	Mkks	NA	NA	NA	NA	NA	NA	NA	NA	NA	NA	NA	NA	NA	NA	NA	NA	NA	NA	NA	NA	NA	NA	NA	NA	NA	NA	NA	NA	NA	NA	NA	NA	NA	NA	NA	35	1	-4.169925001	NA	NA	NA	NA	NA	NA
chr2	136707259	-	T	C	Mkks	NA	NA	NA	NA	NA	NA	NA	NA	NA	NA	NA	NA	NA	NA	NA	NA	NA	NA	NA	NA	NA	NA	NA	NA	NA	NA	NA	NA	NA	NA	NA	NA	NA	NA	NA	59	5	-3.321928095	0	ASE	NA	NA	NA	NA
chr2	136711401	-	A	G	Mkks	NA	NA	NA	NA	NA	NA	NA	NA	NA	NA	NA	NA	NA	NA	NA	NA	NA	NA	NA	NA	NA	NA	NA	NA	NA	NA	NA	NA	NA	NA	NA	NA	NA	NA	NA	1	25	-3.700439718	NA	NA	NA	NA	NA	NA
chr2	136907805	+	T	C	Jag1	NA	NA	NA	NA	NA	NA	NA	NA	NA	NA	NA	NA	NA	NA	NA	NA	NA	NA	NA	NA	NA	NA	NA	NA	NA	NA	NA	NA	NA	NA	NA	NA	NA	NA	NA	NA	NA	NA	NA	NA	NA	NA	NA	NA
chr2	136907805	-	T	C	Jag1	NA	NA	NA	NA	NA	NA	NA	NA	NA	NA	NA	NA	NA	NA	NA	NA	NA	NA	NA	NA	NA	NA	NA	NA	NA	NA	NA	NA	NA	NA	NA	NA	NA	NA	NA	NA	NA	NA	NA	NA	NA	NA	NA	NA
chr2	139834457	+	A	G	Tasp1	NA	NA	NA	NA	NA	NA	NA	NA	NA	NA	NA	NA	NA	NA	NA	NA	NA	NA	NA	NA	NA	NA	NA	NA	NA	NA	NA	NA	NA	NA	NA	NA	NA	NA	NA	NA	NA	NA	NA	NA	NA	NA	NA	NA
chr2	139834457	-	A	G	Tasp1	NA	NA	NA	NA	NA	NA	NA	NA	NA	NA	NA	NA	NA	NA	NA	NA	NA	NA	NA	NA	NA	NA	NA	NA	NA	NA	NA	NA	NA	NA	NA	NA	NA	NA	NA	23	4	2.263034406	0	ASE	NA	NA	NA	NA
chr2	139946123	+	C	T	Esf1	NA	NA	NA	NA	NA	NA	NA	NA	NA	NA	NA	NA	NA	NA	NA	NA	NA	NA	NA	NA	NA	NA	NA	NA	NA	NA	NA	NA	NA	NA	NA	NA	NA	NA	NA	NA	NA	NA	NA	NA	NA	NA	NA	NA
chr2	139946123	-	C	T	Esf1	NA	NA	NA	NA	NA	NA	NA	NA	NA	NA	NA	NA	NA	NA	NA	NA	NA	NA	NA	NA	NA	NA	NA	NA	NA	NA	NA	NA	NA	NA	NA	NA	NA	NA	NA	33	5	2.502500341	0	ASE	NA	NA	NA	NA
chr2	139946249	-	G	C	Esf1	NA	NA	NA	NA	NA	NA	NA	NA	NA	NA	NA	NA	NA	NA	NA	NA	NA	NA	NA	NA	NA	NA	NA	NA	NA	NA	NA	NA	NA	NA	NA	NA	NA	NA	NA	36	5	-2.624490865	0	ASE	NA	NA	NA	NA
chr2	139946339	+	C	A	Esf1	NA	NA	NA	NA	NA	NA	NA	NA	NA	NA	NA	NA	NA	NA	NA	NA	NA	NA	NA	NA	NA	NA	NA	NA	NA	NA	NA	NA	NA	NA	NA	NA	NA	NA	NA	29	3	-2.906890596	0	ASE	NA	NA	NA	NA
chr2	139946339	-	C	A	Esf1	NA	NA	NA	NA	NA	NA	NA	NA	NA	NA	NA	NA	NA	NA	NA	NA	NA	NA	NA	NA	NA	NA	NA	NA	NA	NA	NA	NA	NA	NA	NA	NA	NA	NA	NA	47	5	-3	0	ASE	NA	NA	NA	NA
chr2	139993882	+	C	T	Esf1	NA	NA	NA	NA	NA	NA	NA	NA	NA	NA	NA	NA	NA	NA	NA	NA	NA	NA	NA	NA	NA	NA	NA	NA	NA	NA	NA	NA	NA	NA	27	4	2.485426827	0	ASE	32	1	4.044394119	NA	NA	NA	NA	NA	NA
chr2	142218533	+	G	A		NA	NA	NA	NA	NA	NA	NA	NA	NA	NA	NA	NA	NA	NA	NA	29	4	-2.584962501	0	ASE	NA	NA	NA	NA	NA	NA	NA	NA	NA	NA	NA	NA	NA	NA	NA	NA	NA	NA	NA	NA	NA	NA	NA	NA
chr2	142897296	+	T	C	Snrpb2	162	1	-6.348728154	NA	NA	142	6	-4.352516415	NA	NA	4	68	3.786596362	NA	NA	2	114	5.26052755	NA	NA	3	61	3.95419631	NA	NA	5	144	4.594946589	NA	NA	54	22	-1.257797757	0.002762431	ASE	87	20	-2.067114196	0	ASE	25	20	-0.308122295	0.1796875
chr2	142897296	-	T	C	Snrpb2	157	5	-4.718818247	NA	NA	121	9	-3.608809243	0	ASE	3	98	4.62935662	NA	NA	6	121	4.123382416	NA	NA	3	96	4.599912842	NA	NA	7	168	4.400879436	NA	NA	59	23	-1.321928095	0.002762431	ASE	80	21	-1.880418384	0	ASE	24	14	-0.736965594	0.1796875
chr2	142897304	+	A	G	Snrpb2	135	4	4.765534746	NA	NA	137	5	4.523561956	NA	NA	2	63	-4.415037499	NA	NA	5	117	-4.297680549	NA	NA	1	69	-5.129283017	NA	NA	4	148	-4.897240426	NA	NA	52	27	0.920565533	0.024861878	SNP	82	23	1.790076931	0	ASE	31	23	0.415037499	0.2421875
chr2	142897304	-	A	G	Snrpb2	163	5	4.772589504	NA	NA	134	9	3.754887502	NA	NA	4	93	-4.232660757	NA	NA	6	124	-4.158429363	NA	NA	1	92	-5.539158811	NA	NA	5	190	-4.992466327	NA	NA	61	24	1.310340121	0.024861878	SNP	82	25	1.674599713	0	ASE	30	21	0.494764692	0.2421875
chr2	142897306	+	G	T	Snrpb2	158	4	4.99095486	NA	NA	144	5	4.594946589	NA	NA	3	57	-3.857980995	NA	NA	5	124	-4.380821784	NA	NA	2	74	-4.64385619	NA	NA	6	150	-4.431049817	NA	NA	59	24	1.263034406	0.002762431	ASE	86	23	1.857980995	0	ASE	31	22	0.476438044	0.1796875
chr2	142897306	-	G	T	Snrpb2	157	4	4.981852653	NA	NA	133	9	3.744161096	NA	NA	4	87	-4.137503524	NA	NA	5	120	-4.333900737	NA	NA	1	84	-5.409390936	NA	NA	6	190	-4.770073906	NA	NA	62	25	1.276840205	0.002762431	ASE	84	25	1.708951218	0	ASE	32	21	0.584962501	0.1796875
chr2	143768384	+	A	T	Dstn	54	2	4.196397213	NA	NA	60	3	3.930737338	NA	NA	2	61	-4.36923381	NA	NA	4	51	-3.378511623	0	ASE	1	31	-4	NA	NA	8	83	-3.222392421	0	ASE	NA	NA	NA	NA	NA	NA	NA	NA	NA	NA	NA	NA	NA	NA
chr2	143768384	-	A	T	Dstn	35	1	4.169925001	NA	NA	47	1	4.584962501	NA	NA	2	20	-2.807354922	NA	NA	3	36	-3.209453366	0	ASE	2	23	-3	NA	NA	5	59	-3.321928095	0	ASE	NA	NA	NA	NA	NA	NA	NA	NA	NA	NA	NA	NA	NA	NA
chr2	143768479	+	T	C	Dstn	NA	NA	NA	NA	NA	27	1	-3.807354922	NA	NA	0	29	4.906890596	NA	NA	1	39	4.321928095	NA	NA	NA	NA	NA	NA	NA	5	34	2.544320516	0	ASE	NA	NA	NA	NA	NA	NA	NA	NA	NA	NA	NA	NA	NA	NA
chr2	143768526	+	A	C	Dstn	28	4	2.5360529	0	ASE	35	4	2.847996907	0	ASE	2	53	-4.169925001	NA	NA	0	77	-6.285402219	NA	NA	1	30	-3.95419631	NA	NA	2	64	-4.437405312	NA	NA	NA	NA	NA	NA	NA	6	21	-1.652076697	0	ASE	NA	NA	NA	NA
chr2	143768526	-	A	C	Dstn	NA	NA	NA	NA	NA	NA	NA	NA	NA	NA	2	54	-4.196397213	NA	NA	1	53	-4.754887502	NA	NA	5	43	-2.874469118	0	ASE	5	74	-3.64385619	NA	NA	NA	NA	NA	NA	NA	NA	NA	NA	NA	NA	NA	NA	NA	NA
chr2	143768548	+	A	G	Dstn	22	2	2.938599455	NA	NA	29	2	3.321928095	NA	NA	1	29	-3.906890596	NA	NA	2	60	-4.345774837	NA	NA	1	24	-3.64385619	NA	NA	3	51	-3.700439718	NA	NA	NA	NA	NA	NA	NA	3	19	-2.321928095	NA	NA	NA	NA	NA	NA
chr2	143768548	-	A	G	Dstn	42	8	2.256339753	0	ASE	36	2	3.624490865	NA	NA	3	36	-3.209453366	0	ASE	1	44	-4.491853096	NA	NA	4	35	-2.847996907	0	ASE	5	75	-3.662965013	NA	NA	NA	NA	NA	NA	NA	NA	NA	NA	NA	NA	NA	NA	NA	NA
chr2	143773470	+	C	T	Rrbp1	NA	NA	NA	NA	NA	NA	NA	NA	NA	NA	NA	NA	NA	NA	NA	NA	NA	NA	NA	NA	NA	NA	NA	NA	NA	NA	NA	NA	NA	NA	37	3	3.247927513	0	ASE	NA	NA	NA	NA	NA	NA	NA	NA	NA
chr2	143773625	+	A	T	Rrbp1	NA	NA	NA	NA	NA	NA	NA	NA	NA	NA	NA	NA	NA	NA	NA	NA	NA	NA	NA	NA	NA	NA	NA	NA	NA	NA	NA	NA	NA	NA	1	35	-4.169925001	NA	NA	2	40	-3.772589504	NA	NA	NA	NA	NA	NA
chr2	143773625	-	A	T	Rrbp1	NA	NA	NA	NA	NA	NA	NA	NA	NA	NA	NA	NA	NA	NA	NA	NA	NA	NA	NA	NA	NA	NA	NA	NA	NA	NA	NA	NA	NA	NA	4	34	-2.807354922	0	ASE	5	36	-2.624490865	0	ASE	NA	NA	NA	NA
chr2	143774189	-	T	C	Rrbp1	NA	NA	NA	NA	NA	NA	NA	NA	NA	NA	NA	NA	NA	NA	NA	NA	NA	NA	NA	NA	NA	NA	NA	NA	NA	NA	NA	NA	NA	NA	3	26	2.754887502	0	ASE	1	25	3.700439718	NA	NA	NA	NA	NA	NA
chr2	144076054	+	G	A	Snx5	NA	NA	NA	NA	NA	NA	NA	NA	NA	NA	NA	NA	NA	NA	NA	NA	NA	NA	NA	NA	NA	NA	NA	NA	NA	NA	NA	NA	NA	NA	NA	NA	NA	NA	NA	NA	NA	NA	NA	NA	NA	NA	NA	NA
chr2	144076292	+	T	C	Snx5	NA	NA	NA	NA	NA	NA	NA	NA	NA	NA	NA	NA	NA	NA	NA	NA	NA	NA	NA	NA	NA	NA	NA	NA	NA	NA	NA	NA	NA	NA	NA	NA	NA	NA	NA	NA	NA	NA	NA	NA	NA	NA	NA	NA
chr2	144076466	+	T	A	Snx5	NA	NA	NA	NA	NA	NA	NA	NA	NA	NA	NA	NA	NA	NA	NA	NA	NA	NA	NA	NA	NA	NA	NA	NA	NA	NA	NA	NA	NA	NA	11	21	0.874469118	0	ASE	11	41	1.807354922	0	ASE	NA	NA	NA	NA
chr2	144076466	-	T	A	Snx5	NA	NA	NA	NA	NA	NA	NA	NA	NA	NA	NA	NA	NA	NA	NA	NA	NA	NA	NA	NA	NA	NA	NA	NA	NA	NA	NA	NA	NA	NA	11	36	1.624490865	0	ASE	11	47	2	0	ASE	NA	NA	NA	NA
chr2	144076541	+	T	C	Snx5	NA	NA	NA	NA	NA	NA	NA	NA	NA	NA	NA	NA	NA	NA	NA	NA	NA	NA	NA	NA	NA	NA	NA	NA	NA	NA	NA	NA	NA	NA	4	19	2	NA	NA	3	28	2.857980995	0	ASE	NA	NA	NA	NA
chr2	144076541	-	T	C	Snx5	NA	NA	NA	NA	NA	NA	NA	NA	NA	NA	NA	NA	NA	NA	NA	NA	NA	NA	NA	NA	NA	NA	NA	NA	NA	NA	NA	NA	NA	NA	3	24	2.64385619	0	ASE	5	45	2.938599455	0	ASE	NA	NA	NA	NA
chr2	144076763	+	A	G	Snx5	NA	NA	NA	NA	NA	NA	NA	NA	NA	NA	NA	NA	NA	NA	NA	NA	NA	NA	NA	NA	NA	NA	NA	NA	NA	NA	NA	NA	NA	NA	10	19	-0.862496476	0.008287293	ASE	2	46	-3.969626351	NA	NA	NA	NA	NA	NA
chr2	144076763	-	A	G	Snx5	NA	NA	NA	NA	NA	NA	NA	NA	NA	NA	NA	NA	NA	NA	NA	NA	NA	NA	NA	NA	NA	NA	NA	NA	NA	NA	NA	NA	NA	NA	8	23	-1.415037499	0.008287293	ASE	4	42	-3.10433666	0	ASE	NA	NA	NA	NA
chr2	144078238	+	C	T	Snx5	NA	NA	NA	NA	NA	NA	NA	NA	NA	NA	NA	NA	NA	NA	NA	NA	NA	NA	NA	NA	NA	NA	NA	NA	NA	NA	NA	NA	NA	NA	12	35	-1.469485283	0	ASE	3	67	-4.087462841	NA	NA	10	16	-0.628031223	0.0390625
chr2	144078238	-	C	T	Snx5	NA	NA	NA	NA	NA	NA	NA	NA	NA	NA	NA	NA	NA	NA	NA	NA	NA	NA	NA	NA	NA	NA	NA	NA	NA	NA	NA	NA	NA	NA	18	71	-1.921997488	0	ASE	10	133	-3.606657572	0	ASE	20	46	-1.162271429	0.0390625
chr2	144093034	-	G	A		NA	NA	NA	NA	NA	NA	NA	NA	NA	NA	NA	NA	NA	NA	NA	NA	NA	NA	NA	NA	NA	NA	NA	NA	NA	NA	NA	NA	NA	NA	NA	NA	NA	NA	NA	NA	NA	NA	NA	NA	NA	NA	NA	NA
chr2	144105844	-	C	T	8430406I07Rik	NA	NA	NA	NA	NA	NA	NA	NA	NA	NA	NA	NA	NA	NA	NA	NA	NA	NA	NA	NA	NA	NA	NA	NA	NA	NA	NA	NA	NA	NA	NA	NA	NA	NA	NA	NA	NA	NA	NA	NA	NA	NA	NA	NA
chr2	144105876	+	C	T	8430406I07Rik	NA	NA	NA	NA	NA	NA	NA	NA	NA	NA	NA	NA	NA	NA	NA	NA	NA	NA	NA	NA	NA	NA	NA	NA	NA	NA	NA	NA	NA	NA	NA	NA	NA	NA	NA	NA	NA	NA	NA	NA	NA	NA	NA	NA
chr2	144105923	-	T	C	8430406I07Rik	NA	NA	NA	NA	NA	NA	NA	NA	NA	NA	NA	NA	NA	NA	NA	NA	NA	NA	NA	NA	NA	NA	NA	NA	NA	NA	NA	NA	NA	NA	NA	NA	NA	NA	NA	NA	NA	NA	NA	NA	NA	NA	NA	NA
chr2	144106021	-	A	C	8430406I07Rik	NA	NA	NA	NA	NA	NA	NA	NA	NA	NA	NA	NA	NA	NA	NA	NA	NA	NA	NA	NA	NA	NA	NA	NA	NA	NA	NA	NA	NA	NA	NA	NA	NA	NA	NA	NA	NA	NA	NA	NA	NA	NA	NA	NA
chr2	144106139	-	T	C	8430406I07Rik	NA	NA	NA	NA	NA	NA	NA	NA	NA	NA	NA	NA	NA	NA	NA	NA	NA	NA	NA	NA	NA	NA	NA	NA	NA	NA	NA	NA	NA	NA	NA	NA	NA	NA	NA	NA	NA	NA	NA	NA	NA	NA	NA	NA
chr2	144106146	-	C	G	8430406I07Rik	NA	NA	NA	NA	NA	NA	NA	NA	NA	NA	NA	NA	NA	NA	NA	NA	NA	NA	NA	NA	NA	NA	NA	NA	NA	NA	NA	NA	NA	NA	NA	NA	NA	NA	NA	NA	NA	NA	NA	NA	NA	NA	NA	NA
chr2	144131004	+	T	G	Ovol2	NA	NA	NA	NA	NA	NA	NA	NA	NA	NA	NA	NA	NA	NA	NA	15	8	-0.830074999	NA	NA	NA	NA	NA	NA	NA	NA	NA	NA	NA	NA	4	48	3.292781749	0	ASE	5	80	3.754887502	NA	NA	NA	NA	NA	NA
chr2	144131004	-	T	G	Ovol2	NA	NA	NA	NA	NA	NA	NA	NA	NA	NA	NA	NA	NA	NA	NA	NA	NA	NA	NA	NA	NA	NA	NA	NA	NA	NA	NA	NA	NA	NA	3	32	3.044394119	0	ASE	7	91	3.523561956	0	ASE	NA	NA	NA	NA
chr2	144131046	+	C	T	Ovol2	NA	NA	NA	NA	NA	NA	NA	NA	NA	NA	NA	NA	NA	NA	NA	NA	NA	NA	NA	NA	NA	NA	NA	NA	NA	NA	NA	NA	NA	NA	NA	NA	NA	NA	NA	1	34	-4.129283017	NA	NA	NA	NA	NA	NA
chr2	144131046	-	C	T	Ovol2	NA	NA	NA	NA	NA	NA	NA	NA	NA	NA	NA	NA	NA	NA	NA	NA	NA	NA	NA	NA	NA	NA	NA	NA	NA	NA	NA	NA	NA	NA	NA	NA	NA	NA	NA	6	29	-2.099535674	0	ASE	NA	NA	NA	NA
chr2	144131329	+	T	C	Ovol2	NA	NA	NA	NA	NA	NA	NA	NA	NA	NA	NA	NA	NA	NA	NA	NA	NA	NA	NA	NA	NA	NA	NA	NA	NA	NA	NA	NA	NA	NA	NA	NA	NA	NA	NA	NA	NA	NA	NA	NA	NA	NA	NA	NA
chr2	144131334	+	G	A	Ovol2	NA	NA	NA	NA	NA	NA	NA	NA	NA	NA	NA	NA	NA	NA	NA	NA	NA	NA	NA	NA	NA	NA	NA	NA	NA	NA	NA	NA	NA	NA	NA	NA	NA	NA	NA	0	30	4.95419631	NA	NA	NA	NA	NA	NA
chr2	144131366	+	G	T	Ovol2	NA	NA	NA	NA	NA	NA	NA	NA	NA	NA	NA	NA	NA	NA	NA	NA	NA	NA	NA	NA	NA	NA	NA	NA	NA	NA	NA	NA	NA	NA	NA	NA	NA	NA	NA	1	35	-4.169925001	NA	NA	NA	NA	NA	NA
chr2	144131366	-	G	T	Ovol2	NA	NA	NA	NA	NA	NA	NA	NA	NA	NA	NA	NA	NA	NA	NA	NA	NA	NA	NA	NA	NA	NA	NA	NA	NA	NA	NA	NA	NA	NA	NA	NA	NA	NA	NA	1	26	-3.754887502	NA	NA	NA	NA	NA	NA
chr2	144131384	-	C	T	Ovol2	NA	NA	NA	NA	NA	NA	NA	NA	NA	NA	NA	NA	NA	NA	NA	NA	NA	NA	NA	NA	NA	NA	NA	NA	NA	NA	NA	NA	NA	NA	NA	NA	NA	NA	NA	1	36	-4.209453366	NA	NA	NA	NA	NA	NA
chr2	144131444	-	T	C	Ovol2	NA	NA	NA	NA	NA	NA	NA	NA	NA	NA	NA	NA	NA	NA	NA	NA	NA	NA	NA	NA	NA	NA	NA	NA	NA	NA	NA	NA	NA	NA	NA	NA	NA	NA	NA	1	47	4.584962501	NA	NA	NA	NA	NA	NA
chr2	144232815	+	G	T	Csrp2bp	0	29	-4.906890596	NA	NA	NA	NA	NA	NA	NA	NA	NA	NA	NA	NA	NA	NA	NA	NA	NA	NA	NA	NA	NA	NA	NA	NA	NA	NA	NA	NA	NA	NA	NA	NA	28	1	3.857980995	NA	NA	NA	NA	NA	NA
chr2	144232815	-	G	T	Csrp2bp	NA	NA	NA	NA	NA	NA	NA	NA	NA	NA	NA	NA	NA	NA	NA	NA	NA	NA	NA	NA	NA	NA	NA	NA	NA	NA	NA	NA	NA	NA	NA	NA	NA	NA	NA	NA	NA	NA	NA	NA	NA	NA	NA	NA
chr2	144232964	+	C	A	Csrp2bp	NA	NA	NA	NA	NA	NA	NA	NA	NA	NA	NA	NA	NA	NA	NA	NA	NA	NA	NA	NA	NA	NA	NA	NA	NA	NA	NA	NA	NA	NA	NA	NA	NA	NA	NA	4	27	2.485426827	0	ASE	NA	NA	NA	NA
chr2	144232964	-	C	A	Csrp2bp	NA	NA	NA	NA	NA	NA	NA	NA	NA	NA	NA	NA	NA	NA	NA	NA	NA	NA	NA	NA	NA	NA	NA	NA	NA	NA	NA	NA	NA	NA	NA	NA	NA	NA	NA	1	34	4.129283017	NA	NA	NA	NA	NA	NA
chr2	144233263	+	G	A	Csrp2bp	NA	NA	NA	NA	NA	NA	NA	NA	NA	NA	NA	NA	NA	NA	NA	NA	NA	NA	NA	NA	NA	NA	NA	NA	NA	NA	NA	NA	NA	NA	NA	NA	NA	NA	NA	NA	NA	NA	NA	NA	NA	NA	NA	NA
chr2	144367190	+	A	G	Polr3f	NA	NA	NA	NA	NA	NA	NA	NA	NA	NA	NA	NA	NA	NA	NA	NA	NA	NA	NA	NA	NA	NA	NA	NA	NA	NA	NA	NA	NA	NA	NA	NA	NA	NA	NA	NA	NA	NA	NA	NA	NA	NA	NA	NA
chr2	144367241	-	A	T	Polr3f	NA	NA	NA	NA	NA	NA	NA	NA	NA	NA	NA	NA	NA	NA	NA	NA	NA	NA	NA	NA	NA	NA	NA	NA	NA	NA	NA	NA	NA	NA	NA	NA	NA	NA	NA	NA	NA	NA	NA	NA	NA	NA	NA	NA
chr2	144367277	-	C	T	Polr3f	NA	NA	NA	NA	NA	NA	NA	NA	NA	NA	NA	NA	NA	NA	NA	NA	NA	NA	NA	NA	NA	NA	NA	NA	NA	NA	NA	NA	NA	NA	NA	NA	NA	NA	NA	NA	NA	NA	NA	NA	NA	NA	NA	NA
chr2	145740748	+	T	G		NA	NA	NA	NA	NA	NA	NA	NA	NA	NA	NA	NA	NA	NA	NA	NA	NA	NA	NA	NA	NA	NA	NA	NA	NA	NA	NA	NA	NA	NA	NA	NA	NA	NA	NA	NA	NA	NA	NA	NA	NA	NA	NA	NA
chr2	145740748	-	T	G		NA	NA	NA	NA	NA	NA	NA	NA	NA	NA	NA	NA	NA	NA	NA	NA	NA	NA	NA	NA	NA	NA	NA	NA	NA	NA	NA	NA	NA	NA	NA	NA	NA	NA	NA	NA	NA	NA	NA	NA	NA	NA	NA	NA
chr2	145744043	+	A	G	Crnkl1	3	52	-3.727920455	NA	NA	2	67	-4.502500341	NA	NA	54	6	2.974004791	0	ASE	44	3	3.491853096	NA	NA	34	11	1.544320516	0	ASE	91	7	3.523561956	0	ASE	73	13	2.402098444	0	ASE	203	17	3.502500341	0	ASE	16	18	-0.160464672	0.6953125
chr2	145744043	-	A	G	Crnkl1	0	23	-4.584962501	NA	NA	0	22	-4.523561956	NA	NA	NA	NA	NA	NA	NA	NA	NA	NA	NA	NA	NA	NA	NA	NA	NA	NA	NA	NA	NA	NA	NA	NA	NA	NA	NA	NA	NA	NA	NA	NA	NA	NA	NA	NA
chr2	145744289	+	A	G	Crnkl1	NA	NA	NA	NA	NA	NA	NA	NA	NA	NA	44	6	2.684498174	0	ASE	NA	NA	NA	NA	NA	NA	NA	NA	NA	NA	48	9	2.292781749	0	ASE	27	5	2.222392421	0	ASE	103	7	3.700439718	NA	NA	NA	NA	NA	NA
chr2	145744289	-	A	G	Crnkl1	9	152	-3.935459748	NA	NA	9	93	-3.232660757	0	ASE	124	20	2.573466862	0	ASE	124	15	2.965784285	0	ASE	96	11	3.014950341	0	ASE	193	42	2.173648087	0	ASE	129	33	1.934904972	0	ASE	308	17	4.101538026	NA	NA	43	43	0	0.9765625
chr2	145747586	+	C	T	Crnkl1	2	41	-3.807354922	NA	NA	0	39	-5.321928095	NA	NA	NA	NA	NA	NA	NA	NA	NA	NA	NA	NA	NA	NA	NA	NA	NA	NA	NA	NA	NA	NA	NA	NA	NA	NA	NA	NA	NA	NA	NA	NA	NA	NA	NA	NA
chr2	145747586	-	C	T	Crnkl1	0	44	-5.491853096	NA	NA	2	35	-3.584962501	NA	NA	NA	NA	NA	NA	NA	NA	NA	NA	NA	NA	NA	NA	NA	NA	NA	19	8	1.152003093	0.005681818	ASE	NA	NA	NA	NA	NA	33	8	1.91753784	0	ASE	NA	NA	NA	NA
chr2	146903447	+	C	T	Xrn2	0	31	-5	NA	NA	3	47	-3.584962501	NA	NA	27	17	0.637429921	0.126394052	SNP	16	15	0.087462841	0.331168831	SNP	21	11	0.874469118	0.038888889	SNP	30	19	0.632268215	0.318181818	SNP	NA	NA	NA	NA	NA	NA	NA	NA	NA	NA	NA	NA	NA	NA
chr2	146903447	-	C	T	Xrn2	NA	NA	NA	NA	NA	3	27	-2.807354922	0	ASE	23	14	0.678071905	0.126394052	SNP	12	21	-0.7589919	0.331168831	SNP	19	11	0.736965594	0.038888889	SNP	32	29	0.137503524	0.318181818	SNP	NA	NA	NA	NA	NA	NA	NA	NA	NA	NA	NA	NA	NA	NA
chr2	148697583	+	G	A	Cst3	NA	NA	NA	NA	NA	NA	NA	NA	NA	NA	NA	NA	NA	NA	NA	NA	NA	NA	NA	NA	NA	NA	NA	NA	NA	NA	NA	NA	NA	NA	NA	NA	NA	NA	NA	NA	NA	NA	NA	NA	NA	NA	NA	NA
chr2	148697668	+	G	A	Cst3	NA	NA	NA	NA	NA	NA	NA	NA	NA	NA	NA	NA	NA	NA	NA	NA	NA	NA	NA	NA	NA	NA	NA	NA	NA	NA	NA	NA	NA	NA	NA	NA	NA	NA	NA	NA	NA	NA	NA	NA	NA	NA	NA	NA
chr2	148697668	-	G	A	Cst3	NA	NA	NA	NA	NA	NA	NA	NA	NA	NA	NA	NA	NA	NA	NA	NA	NA	NA	NA	NA	NA	NA	NA	NA	NA	NA	NA	NA	NA	NA	NA	NA	NA	NA	NA	NA	NA	NA	NA	NA	NA	NA	NA	NA
chr2	148697674	+	A	G	Cst3	NA	NA	NA	NA	NA	NA	NA	NA	NA	NA	NA	NA	NA	NA	NA	NA	NA	NA	NA	NA	NA	NA	NA	NA	NA	NA	NA	NA	NA	NA	NA	NA	NA	NA	NA	10	17	-0.710493383	0.084016393	SNP	NA	NA	NA	NA
chr2	148697674	-	A	G	Cst3	NA	NA	NA	NA	NA	NA	NA	NA	NA	NA	NA	NA	NA	NA	NA	NA	NA	NA	NA	NA	NA	NA	NA	NA	NA	NA	NA	NA	NA	NA	NA	NA	NA	NA	NA	NA	NA	NA	NA	NA	NA	NA	NA	NA
chr2	148701000	-	G	C	Cst3	NA	NA	NA	NA	NA	NA	NA	NA	NA	NA	NA	NA	NA	NA	NA	NA	NA	NA	NA	NA	NA	NA	NA	NA	NA	NA	NA	NA	NA	NA	NA	NA	NA	NA	NA	NA	NA	NA	NA	NA	NA	NA	NA	NA
chr2	150741884	+	G	A	Gins1	NA	NA	NA	NA	NA	NA	NA	NA	NA	NA	NA	NA	NA	NA	NA	NA	NA	NA	NA	NA	NA	NA	NA	NA	NA	NA	NA	NA	NA	NA	NA	NA	NA	NA	NA	NA	NA	NA	NA	NA	NA	NA	NA	NA
chr2	150756900	+	G	T	Gins1	NA	NA	NA	NA	NA	NA	NA	NA	NA	NA	NA	NA	NA	NA	NA	NA	NA	NA	NA	NA	NA	NA	NA	NA	NA	NA	NA	NA	NA	NA	29	2	3.321928095	NA	NA	36	0	5.209453366	NA	NA	NA	NA	NA	NA
chr2	150756900	-	G	T	Gins1	NA	NA	NA	NA	NA	NA	NA	NA	NA	NA	NA	NA	NA	NA	NA	NA	NA	NA	NA	NA	NA	NA	NA	NA	NA	NA	NA	NA	NA	NA	28	5	2.273018494	0	ASE	46	2	3.969626351	NA	NA	NA	NA	NA	NA
chr2	151386995	+	T	C	Fkbp1a	98	0	-6.62935662	NA	NA	NA	NA	NA	NA	NA	NA	NA	NA	NA	NA	NA	NA	NA	NA	NA	NA	NA	NA	NA	NA	NA	NA	NA	NA	NA	NA	NA	NA	NA	NA	NA	NA	NA	NA	NA	NA	NA	NA	NA
chr2	151386995	-	T	C	Fkbp1a	NA	NA	NA	NA	NA	NA	NA	NA	NA	NA	88	1	-5.475733431	NA	NA	NA	NA	NA	NA	NA	NA	NA	NA	NA	NA	NA	NA	NA	NA	NA	NA	NA	NA	NA	NA	NA	NA	NA	NA	NA	NA	NA	NA	NA
chr2	152238510	+	C	T	Zcchc3	NA	NA	NA	NA	NA	NA	NA	NA	NA	NA	NA	NA	NA	NA	NA	NA	NA	NA	NA	NA	NA	NA	NA	NA	NA	26	2	3.169925001	0	ASE	NA	NA	NA	NA	NA	NA	NA	NA	NA	NA	NA	NA	NA	NA
chr2	152238510	-	C	T	Zcchc3	NA	NA	NA	NA	NA	NA	NA	NA	NA	NA	NA	NA	NA	NA	NA	NA	NA	NA	NA	NA	NA	NA	NA	NA	NA	NA	NA	NA	NA	NA	NA	NA	NA	NA	NA	NA	NA	NA	NA	NA	NA	NA	NA	NA
chr2	152530393	+	A	T	H13	31	37	-0.247927513	0.511560694	SNP	33	23	0.502500341	0.083086053	SNP	0	49	-5.64385619	NA	NA	NA	NA	NA	NA	NA	0	46	-5.554588852	NA	NA	0	112	-6.820178962	NA	NA	NA	NA	NA	NA	NA	NA	NA	NA	NA	NA	NA	NA	NA	NA
chr2	152530393	-	A	T	H13	25	29	-0.206450877	0.511560694	SNP	20	11	0.807354922	0.083086053	SNP	0	53	-5.754887502	NA	NA	NA	NA	NA	NA	NA	NA	NA	NA	NA	NA	0	86	-6.442943496	NA	NA	NA	NA	NA	NA	NA	NA	NA	NA	NA	NA	NA	NA	NA	NA
chr2	153444745	-	T	A	Commd7	NA	NA	NA	NA	NA	NA	NA	NA	NA	NA	NA	NA	NA	NA	NA	NA	NA	NA	NA	NA	NA	NA	NA	NA	NA	NA	NA	NA	NA	NA	22	2	-2.938599455	NA	NA	34	1	-4.129283017	NA	NA	NA	NA	NA	NA
chr2	153593325	+	T	G	Mapre1	NA	NA	NA	NA	NA	NA	NA	NA	NA	NA	NA	NA	NA	NA	NA	NA	NA	NA	NA	NA	NA	NA	NA	NA	NA	NA	NA	NA	NA	NA	NA	NA	NA	NA	NA	NA	NA	NA	NA	NA	NA	NA	NA	NA
chr2	153593325	-	T	G	Mapre1	NA	NA	NA	NA	NA	NA	NA	NA	NA	NA	33	0	-5.087462841	NA	NA	NA	NA	NA	NA	NA	NA	NA	NA	NA	NA	NA	NA	NA	NA	NA	NA	NA	NA	NA	NA	NA	NA	NA	NA	NA	NA	NA	NA	NA
chr2	153593364	+	G	A	Mapre1	NA	NA	NA	NA	NA	NA	NA	NA	NA	NA	NA	NA	NA	NA	NA	NA	NA	NA	NA	NA	NA	NA	NA	NA	NA	NA	NA	NA	NA	NA	NA	NA	NA	NA	NA	NA	NA	NA	NA	NA	NA	NA	NA	NA
chr2	153593364	-	G	A	Mapre1	69	0	-6.129283017	NA	NA	NA	NA	NA	NA	NA	NA	NA	NA	NA	NA	NA	NA	NA	NA	NA	54	1	-4.781359714	NA	NA	NA	NA	NA	NA	NA	NA	NA	NA	NA	NA	NA	NA	NA	NA	NA	NA	NA	NA	NA
chr2	153593728	-	C	T	Mapre1	NA	NA	NA	NA	NA	NA	NA	NA	NA	NA	NA	NA	NA	NA	NA	NA	NA	NA	NA	NA	NA	NA	NA	NA	NA	NA	NA	NA	NA	NA	NA	NA	NA	NA	NA	NA	NA	NA	NA	NA	NA	NA	NA	NA
chr2	153593867	+	A	T	Mapre1	NA	NA	NA	NA	NA	NA	NA	NA	NA	NA	NA	NA	NA	NA	NA	NA	NA	NA	NA	NA	NA	NA	NA	NA	NA	NA	NA	NA	NA	NA	NA	NA	NA	NA	NA	NA	NA	NA	NA	NA	NA	NA	NA	NA
chr2	153593867	-	A	T	Mapre1	NA	NA	NA	NA	NA	254	0	7.994353437	NA	NA	NA	NA	NA	NA	NA	NA	NA	NA	NA	NA	111	0	6.807354922	NA	NA	230	0	7.851749041	NA	NA	NA	NA	NA	NA	NA	NA	NA	NA	NA	NA	NA	NA	NA	NA
chr2	154385338	+	T	G		51	1	-4.700439718	NA	NA	NA	NA	NA	NA	NA	NA	NA	NA	NA	NA	NA	NA	NA	NA	NA	NA	NA	NA	NA	NA	NA	NA	NA	NA	NA	43	0	-5.459431619	NA	NA	NA	NA	NA	NA	NA	NA	NA	NA	NA
chr2	154385338	-	T	G		NA	NA	NA	NA	NA	29	1	-3.906890596	NA	NA	NA	NA	NA	NA	NA	NA	NA	NA	NA	NA	NA	NA	NA	NA	NA	57	1	-4.857980995	NA	NA	NA	NA	NA	NA	NA	44	0	-5.491853096	NA	NA	NA	NA	NA	NA
chr2	154385492	+	G	T	E2f1	42	1	4.426264755	NA	NA	NA	NA	NA	NA	NA	NA	NA	NA	NA	NA	NA	NA	NA	NA	NA	43	1	4.459431619	NA	NA	58	1	4.882643049	NA	NA	NA	NA	NA	NA	NA	NA	NA	NA	NA	NA	NA	NA	NA	NA
chr2	154385575	+	A	G	E2f1	NA	NA	NA	NA	NA	NA	NA	NA	NA	NA	NA	NA	NA	NA	NA	NA	NA	NA	NA	NA	NA	NA	NA	NA	NA	NA	NA	NA	NA	NA	NA	NA	NA	NA	NA	NA	NA	NA	NA	NA	NA	NA	NA	NA
chr2	154385575	-	A	G	E2f1	50	2	4.087462841	NA	NA	NA	NA	NA	NA	NA	31	1	4	NA	NA	NA	NA	NA	NA	NA	NA	NA	NA	NA	NA	NA	NA	NA	NA	NA	NA	NA	NA	NA	NA	NA	NA	NA	NA	NA	NA	NA	NA	NA
chr2	154472089	-	T	C	Zfp341	NA	NA	NA	NA	NA	NA	NA	NA	NA	NA	NA	NA	NA	NA	NA	NA	NA	NA	NA	NA	NA	NA	NA	NA	NA	NA	NA	NA	NA	NA	NA	NA	NA	NA	NA	NA	NA	NA	NA	NA	NA	NA	NA	NA
chr2	154472283	+	G	A	Zfp341	NA	NA	NA	NA	NA	NA	NA	NA	NA	NA	NA	NA	NA	NA	NA	NA	NA	NA	NA	NA	NA	NA	NA	NA	NA	NA	NA	NA	NA	NA	NA	NA	NA	NA	NA	NA	NA	NA	NA	NA	NA	NA	NA	NA
chr2	154472283	-	G	A	Zfp341	NA	NA	NA	NA	NA	NA	NA	NA	NA	NA	NA	NA	NA	NA	NA	NA	NA	NA	NA	NA	NA	NA	NA	NA	NA	NA	NA	NA	NA	NA	NA	NA	NA	NA	NA	NA	NA	NA	NA	NA	NA	NA	NA	NA
chr2	154472438	+	T	C	Zfp341	NA	NA	NA	NA	NA	NA	NA	NA	NA	NA	NA	NA	NA	NA	NA	NA	NA	NA	NA	NA	NA	NA	NA	NA	NA	NA	NA	NA	NA	NA	NA	NA	NA	NA	NA	NA	NA	NA	NA	NA	NA	NA	NA	NA
chr2	154472438	-	T	C	Zfp341	NA	NA	NA	NA	NA	NA	NA	NA	NA	NA	NA	NA	NA	NA	NA	NA	NA	NA	NA	NA	NA	NA	NA	NA	NA	NA	NA	NA	NA	NA	NA	NA	NA	NA	NA	NA	NA	NA	NA	NA	NA	NA	NA	NA
chr2	154697207	+	G	C	Eif2s2	NA	NA	NA	NA	NA	NA	NA	NA	NA	NA	NA	NA	NA	NA	NA	NA	NA	NA	NA	NA	NA	NA	NA	NA	NA	NA	NA	NA	NA	NA	NA	NA	NA	NA	NA	NA	NA	NA	NA	NA	NA	NA	NA	NA
chr2	154697207	-	G	C	Eif2s2	NA	NA	NA	NA	NA	NA	NA	NA	NA	NA	NA	NA	NA	NA	NA	NA	NA	NA	NA	NA	NA	NA	NA	NA	NA	NA	NA	NA	NA	NA	NA	NA	NA	NA	NA	NA	NA	NA	NA	NA	NA	NA	NA	NA
chr2	154697394	+	C	T	Eif2s2	NA	NA	NA	NA	NA	NA	NA	NA	NA	NA	NA	NA	NA	NA	NA	NA	NA	NA	NA	NA	NA	NA	NA	NA	NA	NA	NA	NA	NA	NA	NA	NA	NA	NA	NA	NA	NA	NA	NA	NA	NA	NA	NA	NA
chr2	154697455	+	C	T	Eif2s2	NA	NA	NA	NA	NA	NA	NA	NA	NA	NA	NA	NA	NA	NA	NA	NA	NA	NA	NA	NA	NA	NA	NA	NA	NA	NA	NA	NA	NA	NA	NA	NA	NA	NA	NA	NA	NA	NA	NA	NA	NA	NA	NA	NA
chr2	154697455	-	C	T	Eif2s2	NA	NA	NA	NA	NA	NA	NA	NA	NA	NA	NA	NA	NA	NA	NA	NA	NA	NA	NA	NA	NA	NA	NA	NA	NA	NA	NA	NA	NA	NA	NA	NA	NA	NA	NA	NA	NA	NA	NA	NA	NA	NA	NA	NA
chr2	154698164	+	C	G	Eif2s2	NA	NA	NA	NA	NA	NA	NA	NA	NA	NA	NA	NA	NA	NA	NA	NA	NA	NA	NA	NA	NA	NA	NA	NA	NA	NA	NA	NA	NA	NA	32	6	2.237039197	0	ASE	38	3	3.285402219	0	ASE	NA	NA	NA	NA
chr2	154698164	-	C	G	Eif2s2	NA	NA	NA	NA	NA	NA	NA	NA	NA	NA	NA	NA	NA	NA	NA	NA	NA	NA	NA	NA	NA	NA	NA	NA	NA	NA	NA	NA	NA	NA	19	4	2	NA	NA	29	4	2.584962501	0	ASE	NA	NA	NA	NA
chr2	155075719	+	T	C	Dynlrb1	NA	NA	NA	NA	NA	NA	NA	NA	NA	NA	NA	NA	NA	NA	NA	NA	NA	NA	NA	NA	NA	NA	NA	NA	NA	NA	NA	NA	NA	NA	30	2	-3.36923381	NA	NA	NA	NA	NA	NA	NA	NA	NA	NA	NA
chr2	155075719	-	T	C	Dynlrb1	35	1	-4.169925001	NA	NA	NA	NA	NA	NA	NA	NA	NA	NA	NA	NA	NA	NA	NA	NA	NA	20	1	-3.392317423	NA	NA	NA	NA	NA	NA	NA	29	5	-2.321928095	0	ASE	NA	NA	NA	NA	NA	NA	NA	NA	NA
chr2	155075798	-	T	C	Dynlrb1	NA	NA	NA	NA	NA	NA	NA	NA	NA	NA	NA	NA	NA	NA	NA	NA	NA	NA	NA	NA	NA	NA	NA	NA	NA	NA	NA	NA	NA	NA	26	1	-3.754887502	NA	NA	NA	NA	NA	NA	NA	NA	NA	NA	NA
chr2	155103493	-	T	C	Map1lc3a	NA	NA	NA	NA	NA	NA	NA	NA	NA	NA	NA	NA	NA	NA	NA	NA	NA	NA	NA	NA	NA	NA	NA	NA	NA	NA	NA	NA	NA	NA	23	3	-2.584962501	0	ASE	NA	NA	NA	NA	NA	NA	NA	NA	NA
chr2	155240935	+	T	G	Ncoa6	NA	NA	NA	NA	NA	NA	NA	NA	NA	NA	NA	NA	NA	NA	NA	NA	NA	NA	NA	NA	NA	NA	NA	NA	NA	NA	NA	NA	NA	NA	NA	NA	NA	NA	NA	NA	NA	NA	NA	NA	NA	NA	NA	NA
chr2	155240935	-	T	G	Ncoa6	NA	NA	NA	NA	NA	NA	NA	NA	NA	NA	NA	NA	NA	NA	NA	NA	NA	NA	NA	NA	NA	NA	NA	NA	NA	NA	NA	NA	NA	NA	NA	NA	NA	NA	NA	NA	NA	NA	NA	NA	NA	NA	NA	NA
chr2	155241030	-	T	C	Ncoa6	NA	NA	NA	NA	NA	NA	NA	NA	NA	NA	NA	NA	NA	NA	NA	NA	NA	NA	NA	NA	NA	NA	NA	NA	NA	NA	NA	NA	NA	NA	NA	NA	NA	NA	NA	NA	NA	NA	NA	NA	NA	NA	NA	NA
chr2	155389213	+	C	T	Gss	NA	NA	NA	NA	NA	NA	NA	NA	NA	NA	NA	NA	NA	NA	NA	NA	NA	NA	NA	NA	NA	NA	NA	NA	NA	NA	NA	NA	NA	NA	NA	NA	NA	NA	NA	NA	NA	NA	NA	NA	NA	NA	NA	NA
chr2	155389213	-	C	T	Gss	NA	NA	NA	NA	NA	NA	NA	NA	NA	NA	NA	NA	NA	NA	NA	NA	NA	NA	NA	NA	NA	NA	NA	NA	NA	NA	NA	NA	NA	NA	NA	NA	NA	NA	NA	NA	NA	NA	NA	NA	NA	NA	NA	NA
chr2	155460290	-	C	G	Trpc4ap	NA	NA	NA	NA	NA	31	0	5	NA	NA	53	0	5.754887502	NA	NA	NA	NA	NA	NA	NA	NA	NA	NA	NA	NA	NA	NA	NA	NA	NA	NA	NA	NA	NA	NA	NA	NA	NA	NA	NA	NA	NA	NA	NA
chr2	155460323	+	G	T	Trpc4ap	NA	NA	NA	NA	NA	NA	NA	NA	NA	NA	NA	NA	NA	NA	NA	NA	NA	NA	NA	NA	NA	NA	NA	NA	NA	NA	NA	NA	NA	NA	NA	NA	NA	NA	NA	NA	NA	NA	NA	NA	NA	NA	NA	NA
chr2	155460323	-	G	T	Trpc4ap	40	0	5.357552005	NA	NA	NA	NA	NA	NA	NA	NA	NA	NA	NA	NA	NA	NA	NA	NA	NA	NA	NA	NA	NA	NA	NA	NA	NA	NA	NA	NA	NA	NA	NA	NA	NA	NA	NA	NA	NA	NA	NA	NA	NA
chr2	155527919	+	T	C	Edem2	NA	NA	NA	NA	NA	NA	NA	NA	NA	NA	NA	NA	NA	NA	NA	NA	NA	NA	NA	NA	NA	NA	NA	NA	NA	NA	NA	NA	NA	NA	NA	NA	NA	NA	NA	NA	NA	NA	NA	NA	NA	NA	NA	NA
chr2	155527919	-	T	C	Edem2	NA	NA	NA	NA	NA	NA	NA	NA	NA	NA	NA	NA	NA	NA	NA	NA	NA	NA	NA	NA	NA	NA	NA	NA	NA	NA	NA	NA	NA	NA	NA	NA	NA	NA	NA	NA	NA	NA	NA	NA	NA	NA	NA	NA
chr2	155527958	+	G	A	Edem2	NA	NA	NA	NA	NA	NA	NA	NA	NA	NA	NA	NA	NA	NA	NA	NA	NA	NA	NA	NA	NA	NA	NA	NA	NA	NA	NA	NA	NA	NA	NA	NA	NA	NA	NA	NA	NA	NA	NA	NA	NA	NA	NA	NA
chr2	155527958	-	G	A	Edem2	NA	NA	NA	NA	NA	NA	NA	NA	NA	NA	NA	NA	NA	NA	NA	NA	NA	NA	NA	NA	NA	NA	NA	NA	NA	NA	NA	NA	NA	NA	NA	NA	NA	NA	NA	NA	NA	NA	NA	NA	NA	NA	NA	NA
chr2	155527963	+	C	T	Edem2	NA	NA	NA	NA	NA	NA	NA	NA	NA	NA	NA	NA	NA	NA	NA	NA	NA	NA	NA	NA	NA	NA	NA	NA	NA	NA	NA	NA	NA	NA	NA	NA	NA	NA	NA	NA	NA	NA	NA	NA	NA	NA	NA	NA
chr2	155527963	-	C	T	Edem2	NA	NA	NA	NA	NA	NA	NA	NA	NA	NA	NA	NA	NA	NA	NA	NA	NA	NA	NA	NA	NA	NA	NA	NA	NA	NA	NA	NA	NA	NA	NA	NA	NA	NA	NA	NA	NA	NA	NA	NA	NA	NA	NA	NA
chr2	155645653	+	C	G	Eif6	NA	NA	NA	NA	NA	NA	NA	NA	NA	NA	NA	NA	NA	NA	NA	NA	NA	NA	NA	NA	NA	NA	NA	NA	NA	NA	NA	NA	NA	NA	51	3	3.700439718	NA	NA	120	2	5.333900737	NA	NA	NA	NA	NA	NA
chr2	155645653	-	C	G	Eif6	NA	NA	NA	NA	NA	NA	NA	NA	NA	NA	NA	NA	NA	NA	NA	NA	NA	NA	NA	NA	NA	NA	NA	NA	NA	NA	NA	NA	NA	NA	95	2	5	NA	NA	153	7	4.266786541	NA	NA	41	1	4.392317423	NA
chr2	155648940	+	C	T	Eif6	NA	NA	NA	NA	NA	NA	NA	NA	NA	NA	NA	NA	NA	NA	NA	NA	NA	NA	NA	NA	NA	NA	NA	NA	NA	NA	NA	NA	NA	NA	28	2	3.273018494	NA	NA	50	0	5.672425342	NA	NA	NA	NA	NA	NA
chr2	155648940	-	C	T	Eif6	NA	NA	NA	NA	NA	NA	NA	NA	NA	NA	NA	NA	NA	NA	NA	NA	NA	NA	NA	NA	NA	NA	NA	NA	NA	NA	NA	NA	NA	NA	38	2	3.700439718	NA	NA	59	1	4.906890596	NA	NA	NA	NA	NA	NA
chr2	155673754	+	A	G	Uqcc	NA	NA	NA	NA	NA	NA	NA	NA	NA	NA	NA	NA	NA	NA	NA	NA	NA	NA	NA	NA	NA	NA	NA	NA	NA	NA	NA	NA	NA	NA	NA	NA	NA	NA	NA	NA	NA	NA	NA	NA	NA	NA	NA	NA
chr2	155949894	+	C	G	Nfs1	NA	NA	NA	NA	NA	NA	NA	NA	NA	NA	NA	NA	NA	NA	NA	NA	NA	NA	NA	NA	NA	NA	NA	NA	NA	NA	NA	NA	NA	NA	NA	NA	NA	NA	NA	NA	NA	NA	NA	NA	NA	NA	NA	NA
chr2	155949894	-	C	G	Nfs1	NA	NA	NA	NA	NA	NA	NA	NA	NA	NA	NA	NA	NA	NA	NA	NA	NA	NA	NA	NA	NA	NA	NA	NA	NA	NA	NA	NA	NA	NA	NA	NA	NA	NA	NA	NA	NA	NA	NA	NA	NA	NA	NA	NA
chr2	155952105	+	A	G	Nfs1	NA	NA	NA	NA	NA	NA	NA	NA	NA	NA	NA	NA	NA	NA	NA	NA	NA	NA	NA	NA	NA	NA	NA	NA	NA	NA	NA	NA	NA	NA	NA	NA	NA	NA	NA	NA	NA	NA	NA	NA	NA	NA	NA	NA
chr2	155952105	-	A	G	Nfs1	NA	NA	NA	NA	NA	NA	NA	NA	NA	NA	NA	NA	NA	NA	NA	NA	NA	NA	NA	NA	NA	NA	NA	NA	NA	NA	NA	NA	NA	NA	NA	NA	NA	NA	NA	NA	NA	NA	NA	NA	NA	NA	NA	NA
chr2	155953427	+	G	A	Nfs1	NA	NA	NA	NA	NA	NA	NA	NA	NA	NA	NA	NA	NA	NA	NA	NA	NA	NA	NA	NA	NA	NA	NA	NA	NA	NA	NA	NA	NA	NA	NA	NA	NA	NA	NA	NA	NA	NA	NA	NA	NA	NA	NA	NA
chr2	155953448	+	A	G	Nfs1	NA	NA	NA	NA	NA	NA	NA	NA	NA	NA	NA	NA	NA	NA	NA	NA	NA	NA	NA	NA	NA	NA	NA	NA	NA	NA	NA	NA	NA	NA	NA	NA	NA	NA	NA	NA	NA	NA	NA	NA	NA	NA	NA	NA
chr2	155953448	-	A	G	Nfs1	NA	NA	NA	NA	NA	NA	NA	NA	NA	NA	NA	NA	NA	NA	NA	NA	NA	NA	NA	NA	NA	NA	NA	NA	NA	NA	NA	NA	NA	NA	NA	NA	NA	NA	NA	NA	NA	NA	NA	NA	NA	NA	NA	NA
chr2	155953460	+	G	C	Nfs1	NA	NA	NA	NA	NA	NA	NA	NA	NA	NA	NA	NA	NA	NA	NA	NA	NA	NA	NA	NA	NA	NA	NA	NA	NA	NA	NA	NA	NA	NA	NA	NA	NA	NA	NA	NA	NA	NA	NA	NA	NA	NA	NA	NA
chr2	155953460	-	G	C	Nfs1	NA	NA	NA	NA	NA	NA	NA	NA	NA	NA	NA	NA	NA	NA	NA	NA	NA	NA	NA	NA	NA	NA	NA	NA	NA	NA	NA	NA	NA	NA	NA	NA	NA	NA	NA	NA	NA	NA	NA	NA	NA	NA	NA	NA
chr2	155970182	+	A	C	Romo1	NA	NA	NA	NA	NA	NA	NA	NA	NA	NA	NA	NA	NA	NA	NA	NA	NA	NA	NA	NA	NA	NA	NA	NA	NA	NA	NA	NA	NA	NA	NA	NA	NA	NA	NA	NA	NA	NA	NA	NA	NA	NA	NA	NA
chr2	155970182	-	A	C	Romo1	NA	NA	NA	NA	NA	NA	NA	NA	NA	NA	NA	NA	NA	NA	NA	NA	NA	NA	NA	NA	NA	NA	NA	NA	NA	NA	NA	NA	NA	NA	NA	NA	NA	NA	NA	NA	NA	NA	NA	NA	NA	NA	NA	NA
chr2	155973163	-	T	A	Rbm39	NA	NA	NA	NA	NA	NA	NA	NA	NA	NA	NA	NA	NA	NA	NA	NA	NA	NA	NA	NA	NA	NA	NA	NA	NA	NA	NA	NA	NA	NA	NA	NA	NA	NA	NA	NA	NA	NA	NA	NA	NA	NA	NA	NA
chr2	156093213	+	A	G	Phf20	NA	NA	NA	NA	NA	NA	NA	NA	NA	NA	NA	NA	NA	NA	NA	NA	NA	NA	NA	NA	NA	NA	NA	NA	NA	NA	NA	NA	NA	NA	NA	NA	NA	NA	NA	NA	NA	NA	NA	NA	NA	NA	NA	NA
chr2	156093213	-	A	G	Phf20	NA	NA	NA	NA	NA	NA	NA	NA	NA	NA	NA	NA	NA	NA	NA	NA	NA	NA	NA	NA	NA	NA	NA	NA	NA	NA	NA	NA	NA	NA	NA	NA	NA	NA	NA	NA	NA	NA	NA	NA	NA	NA	NA	NA
chr2	156691062	-	G	A	1110008F13Rik	NA	NA	NA	NA	NA	NA	NA	NA	NA	NA	NA	NA	NA	NA	NA	NA	NA	NA	NA	NA	NA	NA	NA	NA	NA	NA	NA	NA	NA	NA	NA	NA	NA	NA	NA	NA	NA	NA	NA	NA	NA	NA	NA	NA
chr2	156698790	+	C	T	Sla2,1110008F13Rik	NA	NA	NA	NA	NA	NA	NA	NA	NA	NA	NA	NA	NA	NA	NA	NA	NA	NA	NA	NA	NA	NA	NA	NA	NA	NA	NA	NA	NA	NA	NA	NA	NA	NA	NA	NA	NA	NA	NA	NA	NA	NA	NA	NA
chr2	156698790	-	C	T	Sla2,1110008F13Rik	NA	NA	NA	NA	NA	NA	NA	NA	NA	NA	NA	NA	NA	NA	NA	NA	NA	NA	NA	NA	NA	NA	NA	NA	NA	NA	NA	NA	NA	NA	NA	NA	NA	NA	NA	NA	NA	NA	NA	NA	NA	NA	NA	NA
chr2	156698887	+	A	T	Sla2,1110008F13Rik	NA	NA	NA	NA	NA	NA	NA	NA	NA	NA	NA	NA	NA	NA	NA	NA	NA	NA	NA	NA	NA	NA	NA	NA	NA	NA	NA	NA	NA	NA	NA	NA	NA	NA	NA	NA	NA	NA	NA	NA	NA	NA	NA	NA
chr2	156698887	-	A	T	Sla2,1110008F13Rik	NA	NA	NA	NA	NA	NA	NA	NA	NA	NA	NA	NA	NA	NA	NA	NA	NA	NA	NA	NA	NA	NA	NA	NA	NA	NA	NA	NA	NA	NA	NA	NA	NA	NA	NA	75	2	4.662965013	NA	NA	NA	NA	NA	NA
chr2	156698947	+	A	G	Sla2,1110008F13Rik	NA	NA	NA	NA	NA	NA	NA	NA	NA	NA	NA	NA	NA	NA	NA	NA	NA	NA	NA	NA	NA	NA	NA	NA	NA	NA	NA	NA	NA	NA	NA	NA	NA	NA	NA	NA	NA	NA	NA	NA	NA	NA	NA	NA
chr2	156698947	-	A	G	Sla2,1110008F13Rik	NA	NA	NA	NA	NA	NA	NA	NA	NA	NA	NA	NA	NA	NA	NA	NA	NA	NA	NA	NA	NA	NA	NA	NA	NA	NA	NA	NA	NA	NA	NA	NA	NA	NA	NA	NA	NA	NA	NA	NA	NA	NA	NA	NA
chr2	156698956	+	A	G	Sla2,1110008F13Rik	NA	NA	NA	NA	NA	NA	NA	NA	NA	NA	NA	NA	NA	NA	NA	NA	NA	NA	NA	NA	NA	NA	NA	NA	NA	61	1	4.95419631	NA	NA	35	1	4.169925001	NA	NA	79	2	4.736965594	NA	NA	NA	NA	NA	NA
chr2	156698956	-	A	G	Sla2,1110008F13Rik	NA	NA	NA	NA	NA	NA	NA	NA	NA	NA	NA	NA	NA	NA	NA	NA	NA	NA	NA	NA	NA	NA	NA	NA	NA	72	1	5.189824559	NA	NA	NA	NA	NA	NA	NA	94	2	4.984893108	NA	NA	NA	NA	NA	NA
chr2	156821305	+	G	T	Dsn1	NA	NA	NA	NA	NA	56	0	5.832890014	NA	NA	NA	NA	NA	NA	NA	39	0	5.321928095	NA	NA	NA	NA	NA	NA	NA	NA	NA	NA	NA	NA	25	1	3.700439718	NA	NA	NA	NA	NA	NA	NA	NA	NA	NA	NA
chr2	156821305	-	G	T	Dsn1	NA	NA	NA	NA	NA	NA	NA	NA	NA	NA	NA	NA	NA	NA	NA	NA	NA	NA	NA	NA	NA	NA	NA	NA	NA	NA	NA	NA	NA	NA	NA	NA	NA	NA	NA	NA	NA	NA	NA	NA	NA	NA	NA	NA
chr2	156821313	+	C	G	Dsn1	NA	NA	NA	NA	NA	NA	NA	NA	NA	NA	NA	NA	NA	NA	NA	NA	NA	NA	NA	NA	NA	NA	NA	NA	NA	NA	NA	NA	NA	NA	NA	NA	NA	NA	NA	NA	NA	NA	NA	NA	NA	NA	NA	NA
chr2	156821673	-	T	C	Dsn1	24	1	-3.64385619	NA	NA	24	3	-2.64385619	0	ASE	NA	NA	NA	NA	NA	NA	NA	NA	NA	NA	NA	NA	NA	NA	NA	35	3	-3.169925001	0	ASE	NA	NA	NA	NA	NA	NA	NA	NA	NA	NA	NA	NA	NA	NA
chr2	157151516	+	G	A	Rpn2	NA	NA	NA	NA	NA	NA	NA	NA	NA	NA	NA	NA	NA	NA	NA	NA	NA	NA	NA	NA	NA	NA	NA	NA	NA	NA	NA	NA	NA	NA	64	1	-5.022367813	NA	NA	103	1	-5.700439718	NA	NA	NA	NA	NA	NA
chr2	157716684	+	G	A	Ctnnbl1	NA	NA	NA	NA	NA	NA	NA	NA	NA	NA	NA	NA	NA	NA	NA	NA	NA	NA	NA	NA	NA	NA	NA	NA	NA	NA	NA	NA	NA	NA	NA	NA	NA	NA	NA	NA	NA	NA	NA	NA	NA	NA	NA	NA
chr2	157716684	-	G	A	Ctnnbl1	NA	NA	NA	NA	NA	NA	NA	NA	NA	NA	NA	NA	NA	NA	NA	NA	NA	NA	NA	NA	NA	NA	NA	NA	NA	66	1	-5.06608919	NA	NA	NA	NA	NA	NA	NA	NA	NA	NA	NA	NA	NA	NA	NA	NA
chr2	157807891	-	C	T	2610036D13Rik	NA	NA	NA	NA	NA	NA	NA	NA	NA	NA	27	2	3.222392421	0	ASE	NA	NA	NA	NA	NA	NA	NA	NA	NA	NA	37	1	4.247927513	NA	NA	NA	NA	NA	NA	NA	NA	NA	NA	NA	NA	NA	NA	NA	NA
chr2	158324066	+	G	A	Ralgapb	NA	NA	NA	NA	NA	NA	NA	NA	NA	NA	NA	NA	NA	NA	NA	NA	NA	NA	NA	NA	NA	NA	NA	NA	NA	NA	NA	NA	NA	NA	NA	NA	NA	NA	NA	NA	NA	NA	NA	NA	NA	NA	NA	NA
chr2	158324361	+	G	A	Ralgapb	NA	NA	NA	NA	NA	NA	NA	NA	NA	NA	NA	NA	NA	NA	NA	NA	NA	NA	NA	NA	NA	NA	NA	NA	NA	NA	NA	NA	NA	NA	NA	NA	NA	NA	NA	NA	NA	NA	NA	NA	NA	NA	NA	NA
chr2	158324361	-	G	A	Ralgapb	NA	NA	NA	NA	NA	NA	NA	NA	NA	NA	NA	NA	NA	NA	NA	NA	NA	NA	NA	NA	NA	NA	NA	NA	NA	NA	NA	NA	NA	NA	NA	NA	NA	NA	NA	NA	NA	NA	NA	NA	NA	NA	NA	NA
chr2	158324456	+	A	G	Ralgapb	NA	NA	NA	NA	NA	NA	NA	NA	NA	NA	NA	NA	NA	NA	NA	NA	NA	NA	NA	NA	NA	NA	NA	NA	NA	NA	NA	NA	NA	NA	NA	NA	NA	NA	NA	NA	NA	NA	NA	NA	NA	NA	NA	NA
chr2	158324456	-	A	G	Ralgapb	NA	NA	NA	NA	NA	NA	NA	NA	NA	NA	NA	NA	NA	NA	NA	NA	NA	NA	NA	NA	NA	NA	NA	NA	NA	NA	NA	NA	NA	NA	NA	NA	NA	NA	NA	NA	NA	NA	NA	NA	NA	NA	NA	NA
chr2	160591942	+	T	C		NA	NA	NA	NA	NA	NA	NA	NA	NA	NA	NA	NA	NA	NA	NA	NA	NA	NA	NA	NA	NA	NA	NA	NA	NA	NA	NA	NA	NA	NA	NA	NA	NA	NA	NA	NA	NA	NA	NA	NA	NA	NA	NA	NA
chr2	160591942	-	T	C		NA	NA	NA	NA	NA	NA	NA	NA	NA	NA	NA	NA	NA	NA	NA	NA	NA	NA	NA	NA	NA	NA	NA	NA	NA	NA	NA	NA	NA	NA	NA	NA	NA	NA	NA	NA	NA	NA	NA	NA	NA	NA	NA	NA
chr2	161113278	-	T	A		318	22	-3.793850658	NA	NA	238	21	-3.441435189	0	ASE	272	15	-4.092757141	NA	NA	290	31	-3.184875343	0	ASE	185	14	-3.632268215	0	ASE	334	27	-3.580662363	0	ASE	NA	NA	NA	NA	NA	NA	NA	NA	NA	NA	NA	NA	NA	NA
chr2	162760428	+	C	A	Sfrs6	NA	NA	NA	NA	NA	NA	NA	NA	NA	NA	NA	NA	NA	NA	NA	NA	NA	NA	NA	NA	NA	NA	NA	NA	NA	NA	NA	NA	NA	NA	23	3	-2.584962501	0	ASE	64	1	-5.022367813	NA	NA	NA	NA	NA	NA
chr2	162760428	-	C	A	Sfrs6	NA	NA	NA	NA	NA	NA	NA	NA	NA	NA	NA	NA	NA	NA	NA	NA	NA	NA	NA	NA	NA	NA	NA	NA	NA	NA	NA	NA	NA	NA	NA	NA	NA	NA	NA	NA	NA	NA	NA	NA	NA	NA	NA	NA
chr2	162909562	+	T	C	Mybl2	NA	NA	NA	NA	NA	NA	NA	NA	NA	NA	NA	NA	NA	NA	NA	NA	NA	NA	NA	NA	NA	NA	NA	NA	NA	NA	NA	NA	NA	NA	NA	NA	NA	NA	NA	NA	NA	NA	NA	NA	NA	NA	NA	NA
chr2	162909611	-	G	C	Mybl2	NA	NA	NA	NA	NA	NA	NA	NA	NA	NA	NA	NA	NA	NA	NA	NA	NA	NA	NA	NA	NA	NA	NA	NA	NA	NA	NA	NA	NA	NA	NA	NA	NA	NA	NA	NA	NA	NA	NA	NA	NA	NA	NA	NA
chr2	162909773	+	C	T	Mybl2	NA	NA	NA	NA	NA	NA	NA	NA	NA	NA	NA	NA	NA	NA	NA	NA	NA	NA	NA	NA	NA	NA	NA	NA	NA	NA	NA	NA	NA	NA	NA	NA	NA	NA	NA	NA	NA	NA	NA	NA	NA	NA	NA	NA
chr2	162909773	-	C	T	Mybl2	NA	NA	NA	NA	NA	NA	NA	NA	NA	NA	NA	NA	NA	NA	NA	NA	NA	NA	NA	NA	NA	NA	NA	NA	NA	NA	NA	NA	NA	NA	NA	NA	NA	NA	NA	NA	NA	NA	NA	NA	NA	NA	NA	NA
chr2	162909784	+	C	A	Mybl2	NA	NA	NA	NA	NA	NA	NA	NA	NA	NA	NA	NA	NA	NA	NA	NA	NA	NA	NA	NA	NA	NA	NA	NA	NA	NA	NA	NA	NA	NA	NA	NA	NA	NA	NA	NA	NA	NA	NA	NA	NA	NA	NA	NA
chr2	162909784	-	C	A	Mybl2	NA	NA	NA	NA	NA	NA	NA	NA	NA	NA	NA	NA	NA	NA	NA	NA	NA	NA	NA	NA	NA	NA	NA	NA	NA	NA	NA	NA	NA	NA	NA	NA	NA	NA	NA	NA	NA	NA	NA	NA	NA	NA	NA	NA
chr2	162909953	+	T	C	Mybl2	NA	NA	NA	NA	NA	NA	NA	NA	NA	NA	36	1	-4.209453366	NA	NA	40	0	-5.357552005	NA	NA	NA	NA	NA	NA	NA	NA	NA	NA	NA	NA	NA	NA	NA	NA	NA	NA	NA	NA	NA	NA	NA	NA	NA	NA
chr2	162909953	-	T	C	Mybl2	NA	NA	NA	NA	NA	NA	NA	NA	NA	NA	NA	NA	NA	NA	NA	NA	NA	NA	NA	NA	NA	NA	NA	NA	NA	NA	NA	NA	NA	NA	NA	NA	NA	NA	NA	NA	NA	NA	NA	NA	NA	NA	NA	NA
chr2	162910032	+	T	C	Mybl2	NA	NA	NA	NA	NA	NA	NA	NA	NA	NA	NA	NA	NA	NA	NA	NA	NA	NA	NA	NA	NA	NA	NA	NA	NA	NA	NA	NA	NA	NA	NA	NA	NA	NA	NA	NA	NA	NA	NA	NA	NA	NA	NA	NA
chr2	162910032	-	T	C	Mybl2	NA	NA	NA	NA	NA	NA	NA	NA	NA	NA	NA	NA	NA	NA	NA	NA	NA	NA	NA	NA	NA	NA	NA	NA	NA	NA	NA	NA	NA	NA	NA	NA	NA	NA	NA	66	1	-5.06608919	NA	NA	NA	NA	NA	NA
chr2	162910160	+	C	T	Mybl2	NA	NA	NA	NA	NA	NA	NA	NA	NA	NA	NA	NA	NA	NA	NA	NA	NA	NA	NA	NA	NA	NA	NA	NA	NA	NA	NA	NA	NA	NA	NA	NA	NA	NA	NA	NA	NA	NA	NA	NA	NA	NA	NA	NA
chr2	162910160	-	C	T	Mybl2	NA	NA	NA	NA	NA	38	2	3.700439718	NA	NA	NA	NA	NA	NA	NA	NA	NA	NA	NA	NA	NA	NA	NA	NA	NA	43	1	4.459431619	NA	NA	NA	NA	NA	NA	NA	NA	NA	NA	NA	NA	NA	NA	NA	NA
chr2	162910297	+	A	G	Mybl2	34	1	4.129283017	NA	NA	NA	NA	NA	NA	NA	NA	NA	NA	NA	NA	NA	NA	NA	NA	NA	NA	NA	NA	NA	NA	35	0	5.169925001	NA	NA	NA	NA	NA	NA	NA	53	1	4.754887502	NA	NA	NA	NA	NA	NA
chr2	162910297	-	A	G	Mybl2	NA	NA	NA	NA	NA	NA	NA	NA	NA	NA	40	1	4.357552005	NA	NA	NA	NA	NA	NA	NA	NA	NA	NA	NA	NA	38	2	3.700439718	NA	NA	26	1	3.754887502	NA	NA	69	1	5.129283017	NA	NA	NA	NA	NA	NA
chr2	162910299	+	G	A	Mybl2	NA	NA	NA	NA	NA	NA	NA	NA	NA	NA	NA	NA	NA	NA	NA	NA	NA	NA	NA	NA	24	2	-3.058893689	0	ASE	NA	NA	NA	NA	NA	NA	NA	NA	NA	NA	50	1	-4.672425342	NA	NA	NA	NA	NA	NA
chr2	162910299	-	G	A	Mybl2	NA	NA	NA	NA	NA	NA	NA	NA	NA	NA	38	1	-4.285402219	NA	NA	NA	NA	NA	NA	NA	NA	NA	NA	NA	NA	36	1	-4.209453366	NA	NA	26	1	-3.754887502	NA	NA	65	1	-5.044394119	NA	NA	NA	NA	NA	NA
chr2	163450826	-	A	C	Serinc3	NA	NA	NA	NA	NA	NA	NA	NA	NA	NA	NA	NA	NA	NA	NA	NA	NA	NA	NA	NA	NA	NA	NA	NA	NA	NA	NA	NA	NA	NA	NA	NA	NA	NA	NA	NA	NA	NA	NA	NA	NA	NA	NA	NA
chr2	164250160	-	C	A	Sdc4	NA	NA	NA	NA	NA	NA	NA	NA	NA	NA	NA	NA	NA	NA	NA	NA	NA	NA	NA	NA	NA	NA	NA	NA	NA	NA	NA	NA	NA	NA	NA	NA	NA	NA	NA	NA	NA	NA	NA	NA	NA	NA	NA	NA
chr2	164290542	+	T	G	Sys1	NA	NA	NA	NA	NA	NA	NA	NA	NA	NA	NA	NA	NA	NA	NA	NA	NA	NA	NA	NA	NA	NA	NA	NA	NA	NA	NA	NA	NA	NA	NA	NA	NA	NA	NA	NA	NA	NA	NA	NA	NA	NA	NA	NA
chr2	164290784	-	C	A	Sys1	NA	NA	NA	NA	NA	NA	NA	NA	NA	NA	NA	NA	NA	NA	NA	NA	NA	NA	NA	NA	NA	NA	NA	NA	NA	NA	NA	NA	NA	NA	6	27	2	0	ASE	5	94	3.984893108	NA	NA	NA	NA	NA	NA
chr2	164556758	+	G	A	Wfdc3	NA	NA	NA	NA	NA	NA	NA	NA	NA	NA	NA	NA	NA	NA	NA	NA	NA	NA	NA	NA	NA	NA	NA	NA	NA	NA	NA	NA	NA	NA	NA	NA	NA	NA	NA	NA	NA	NA	NA	NA	NA	NA	NA	NA
chr2	164556758	-	G	A	Wfdc3	NA	NA	NA	NA	NA	NA	NA	NA	NA	NA	NA	NA	NA	NA	NA	NA	NA	NA	NA	NA	NA	NA	NA	NA	NA	NA	NA	NA	NA	NA	NA	NA	NA	NA	NA	NA	NA	NA	NA	NA	NA	NA	NA	NA
chr2	164556778	+	G	C	Wfdc3	NA	NA	NA	NA	NA	NA	NA	NA	NA	NA	NA	NA	NA	NA	NA	NA	NA	NA	NA	NA	NA	NA	NA	NA	NA	NA	NA	NA	NA	NA	NA	NA	NA	NA	NA	NA	NA	NA	NA	NA	NA	NA	NA	NA
chr2	164556778	-	G	C	Wfdc3	NA	NA	NA	NA	NA	NA	NA	NA	NA	NA	NA	NA	NA	NA	NA	NA	NA	NA	NA	NA	NA	NA	NA	NA	NA	NA	NA	NA	NA	NA	NA	NA	NA	NA	NA	NA	NA	NA	NA	NA	NA	NA	NA	NA
chr2	164556850	+	G	A	Wfdc3	NA	NA	NA	NA	NA	60	3	-3.930737338	NA	NA	NA	NA	NA	NA	NA	NA	NA	NA	NA	NA	NA	NA	NA	NA	NA	NA	NA	NA	NA	NA	NA	NA	NA	NA	NA	NA	NA	NA	NA	NA	NA	NA	NA	NA
chr2	164556850	-	G	A	Wfdc3	NA	NA	NA	NA	NA	NA	NA	NA	NA	NA	NA	NA	NA	NA	NA	NA	NA	NA	NA	NA	NA	NA	NA	NA	NA	NA	NA	NA	NA	NA	NA	NA	NA	NA	NA	NA	NA	NA	NA	NA	NA	NA	NA	NA
chr2	164556882	+	G	A	Wfdc3	NA	NA	NA	NA	NA	NA	NA	NA	NA	NA	27	0	-4.807354922	NA	NA	NA	NA	NA	NA	NA	NA	NA	NA	NA	NA	NA	NA	NA	NA	NA	NA	NA	NA	NA	NA	NA	NA	NA	NA	NA	NA	NA	NA	NA
chr2	164556882	-	G	A	Wfdc3	NA	NA	NA	NA	NA	NA	NA	NA	NA	NA	40	1	-4.357552005	NA	NA	NA	NA	NA	NA	NA	NA	NA	NA	NA	NA	NA	NA	NA	NA	NA	NA	NA	NA	NA	NA	NA	NA	NA	NA	NA	NA	NA	NA	NA
chr2	164556886	+	A	C	Wfdc3	NA	NA	NA	NA	NA	33	1	4.087462841	NA	NA	NA	NA	NA	NA	NA	NA	NA	NA	NA	NA	NA	NA	NA	NA	NA	NA	NA	NA	NA	NA	NA	NA	NA	NA	NA	NA	NA	NA	NA	NA	NA	NA	NA	NA
chr2	164556953	+	T	G	Wfdc3	NA	NA	NA	NA	NA	NA	NA	NA	NA	NA	NA	NA	NA	NA	NA	NA	NA	NA	NA	NA	NA	NA	NA	NA	NA	NA	NA	NA	NA	NA	NA	NA	NA	NA	NA	NA	NA	NA	NA	NA	NA	NA	NA	NA
chr2	164556953	-	T	G	Wfdc3	NA	NA	NA	NA	NA	NA	NA	NA	NA	NA	NA	NA	NA	NA	NA	37	0	-5.247927513	NA	NA	NA	NA	NA	NA	NA	NA	NA	NA	NA	NA	NA	NA	NA	NA	NA	NA	NA	NA	NA	NA	NA	NA	NA	NA
chr2	164559756	+	T	C	Wfdc3	0	28	4.857980995	NA	NA	NA	NA	NA	NA	NA	NA	NA	NA	NA	NA	NA	NA	NA	NA	NA	NA	NA	NA	NA	NA	NA	NA	NA	NA	NA	NA	NA	NA	NA	NA	NA	NA	NA	NA	NA	NA	NA	NA	NA
chr2	164559756	-	T	C	Wfdc3	NA	NA	NA	NA	NA	1	23	3.584962501	NA	NA	NA	NA	NA	NA	NA	NA	NA	NA	NA	NA	NA	NA	NA	NA	NA	NA	NA	NA	NA	NA	NA	NA	NA	NA	NA	NA	NA	NA	NA	NA	NA	NA	NA	NA
chr2	164664948	+	G	A	Ctsa	NA	NA	NA	NA	NA	NA	NA	NA	NA	NA	NA	NA	NA	NA	NA	NA	NA	NA	NA	NA	NA	NA	NA	NA	NA	NA	NA	NA	NA	NA	38	2	-3.700439718	NA	NA	91	1	-5.523561956	NA	NA	NA	NA	NA	NA
chr2	164664948	-	G	A	Ctsa	NA	NA	NA	NA	NA	NA	NA	NA	NA	NA	NA	NA	NA	NA	NA	NA	NA	NA	NA	NA	NA	NA	NA	NA	NA	NA	NA	NA	NA	NA	135	2	-5.502500341	NA	NA	266	1	-7.060695932	NA	NA	99	1	-5.64385619	NA
chr2	164708428	+	G	A	Pcif1	NA	NA	NA	NA	NA	NA	NA	NA	NA	NA	21	7	-1.459431619	0	ASE	NA	NA	NA	NA	NA	NA	NA	NA	NA	NA	35	9	-1.847996907	0	ASE	NA	NA	NA	NA	NA	NA	NA	NA	NA	NA	NA	NA	NA	NA
chr2	164824564	-	T	C	Slc12a5	NA	NA	NA	NA	NA	NA	NA	NA	NA	NA	NA	NA	NA	NA	NA	NA	NA	NA	NA	NA	NA	NA	NA	NA	NA	NA	NA	NA	NA	NA	NA	NA	NA	NA	NA	NA	NA	NA	NA	NA	NA	NA	NA	NA
chr2	165895726	+	A	G	Ncoa3	NA	NA	NA	NA	NA	NA	NA	NA	NA	NA	NA	NA	NA	NA	NA	1	26	-3.754887502	NA	NA	NA	NA	NA	NA	NA	NA	NA	NA	NA	NA	NA	NA	NA	NA	NA	2	29	-3.321928095	NA	NA	NA	NA	NA	NA
chr2	165895726	-	A	G	Ncoa3	0	29	-4.906890596	NA	NA	NA	NA	NA	NA	NA	NA	NA	NA	NA	NA	NA	NA	NA	NA	NA	NA	NA	NA	NA	NA	NA	NA	NA	NA	NA	NA	NA	NA	NA	NA	NA	NA	NA	NA	NA	NA	NA	NA	NA
chr2	165895785	+	C	A	Ncoa3	NA	NA	NA	NA	NA	0	26	4.754887502	NA	NA	0	52	5.727920455	NA	NA	0	40	5.357552005	NA	NA	NA	NA	NA	NA	NA	0	27	4.807354922	NA	NA	NA	NA	NA	NA	NA	0	38	5.285402219	NA	NA	0	37	5.247927513	NA
chr2	165895785	-	C	A	Ncoa3	0	24	4.64385619	NA	NA	0	25	4.700439718	NA	NA	0	26	4.754887502	NA	NA	0	31	5	NA	NA	NA	NA	NA	NA	NA	0	36	5.209453366	NA	NA	NA	NA	NA	NA	NA	0	45	5.523561956	NA	NA	NA	NA	NA	NA
chr2	165896022	+	T	C	Ncoa3	NA	NA	NA	NA	NA	NA	NA	NA	NA	NA	NA	NA	NA	NA	NA	NA	NA	NA	NA	NA	25	3	-2.700439718	0	ASE	NA	NA	NA	NA	NA	26	1	-3.754887502	NA	NA	NA	NA	NA	NA	NA	NA	NA	NA	NA
chr2	165896155	-	T	C	Ncoa3	NA	NA	NA	NA	NA	NA	NA	NA	NA	NA	NA	NA	NA	NA	NA	NA	NA	NA	NA	NA	NA	NA	NA	NA	NA	NA	NA	NA	NA	NA	NA	NA	NA	NA	NA	NA	NA	NA	NA	NA	NA	NA	NA	NA
chr2	165898457	-	G	A	Ncoa3	NA	NA	NA	NA	NA	NA	NA	NA	NA	NA	NA	NA	NA	NA	NA	NA	NA	NA	NA	NA	NA	NA	NA	NA	NA	NA	NA	NA	NA	NA	NA	NA	NA	NA	NA	NA	NA	NA	NA	NA	NA	NA	NA	NA
chr2	165898601	+	A	G	Ncoa3,Sulf2	0	55	-5.807354922	NA	NA	0	27	-4.807354922	NA	NA	0	50	-5.672425342	NA	NA	0	61	-5.95419631	NA	NA	0	26	-4.754887502	NA	NA	0	51	-5.700439718	NA	NA	NA	NA	NA	NA	NA	0	49	-5.64385619	NA	NA	NA	NA	NA	NA
chr2	165898601	-	A	G	Ncoa3,Sulf2	0	65	-6.044394119	NA	NA	0	79	-6.321928095	NA	NA	0	74	-6.22881869	NA	NA	0	91	-6.523561956	NA	NA	0	39	-5.321928095	NA	NA	0	81	-6.357552005	NA	NA	5	27	-2.222392421	0	ASE	1	49	-4.64385619	NA	NA	NA	NA	NA	NA
chr2	166392399	-	A	G	Prex1	NA	NA	NA	NA	NA	NA	NA	NA	NA	NA	NA	NA	NA	NA	NA	NA	NA	NA	NA	NA	NA	NA	NA	NA	NA	NA	NA	NA	NA	NA	NA	NA	NA	NA	NA	NA	NA	NA	NA	NA	NA	NA	NA	NA
chr2	166861677	+	C	T	Znfx1	NA	NA	NA	NA	NA	NA	NA	NA	NA	NA	NA	NA	NA	NA	NA	NA	NA	NA	NA	NA	NA	NA	NA	NA	NA	NA	NA	NA	NA	NA	NA	NA	NA	NA	NA	NA	NA	NA	NA	NA	NA	NA	NA	NA
chr2	166861677	-	C	T	Znfx1	NA	NA	NA	NA	NA	NA	NA	NA	NA	NA	NA	NA	NA	NA	NA	31	3	3	0	ASE	NA	NA	NA	NA	NA	NA	NA	NA	NA	NA	NA	NA	NA	NA	NA	NA	NA	NA	NA	NA	NA	NA	NA	NA
chr2	166861735	+	T	C	Znfx1	NA	NA	NA	NA	NA	NA	NA	NA	NA	NA	NA	NA	NA	NA	NA	NA	NA	NA	NA	NA	NA	NA	NA	NA	NA	NA	NA	NA	NA	NA	NA	NA	NA	NA	NA	NA	NA	NA	NA	NA	NA	NA	NA	NA
chr2	166861735	-	T	C	Znfx1	NA	NA	NA	NA	NA	NA	NA	NA	NA	NA	NA	NA	NA	NA	NA	NA	NA	NA	NA	NA	NA	NA	NA	NA	NA	NA	NA	NA	NA	NA	NA	NA	NA	NA	NA	NA	NA	NA	NA	NA	NA	NA	NA	NA
chr2	166862234	+	C	T	Znfx1	NA	NA	NA	NA	NA	NA	NA	NA	NA	NA	NA	NA	NA	NA	NA	NA	NA	NA	NA	NA	NA	NA	NA	NA	NA	NA	NA	NA	NA	NA	NA	NA	NA	NA	NA	NA	NA	NA	NA	NA	NA	NA	NA	NA
chr2	166862234	-	C	T	Znfx1	NA	NA	NA	NA	NA	NA	NA	NA	NA	NA	NA	NA	NA	NA	NA	NA	NA	NA	NA	NA	NA	NA	NA	NA	NA	NA	NA	NA	NA	NA	NA	NA	NA	NA	NA	NA	NA	NA	NA	NA	NA	NA	NA	NA
chr2	167341153	+	G	A	Rnf114	1	28	3.857980995	NA	NA	0	36	5.209453366	NA	NA	0	28	4.857980995	NA	NA	NA	NA	NA	NA	NA	NA	NA	NA	NA	NA	3	47	3.584962501	NA	NA	NA	NA	NA	NA	NA	11	19	0.736965594	0.657786885	SNP	NA	NA	NA	NA
chr2	167341153	-	G	A	Rnf114	0	47	5.584962501	NA	NA	0	50	5.672425342	NA	NA	1	37	4.247927513	NA	NA	0	34	5.129283017	NA	NA	0	32	5.044394119	NA	NA	1	39	4.321928095	NA	NA	NA	NA	NA	NA	NA	21	17	-0.289506617	0.657786885	SNP	NA	NA	NA	NA
chr2	167925805	+	G	A	Pard6b	NA	NA	NA	NA	NA	NA	NA	NA	NA	NA	NA	NA	NA	NA	NA	NA	NA	NA	NA	NA	NA	NA	NA	NA	NA	NA	NA	NA	NA	NA	NA	NA	NA	NA	NA	NA	NA	NA	NA	NA	NA	NA	NA	NA
chr2	167925805	-	G	A	Pard6b	NA	NA	NA	NA	NA	NA	NA	NA	NA	NA	NA	NA	NA	NA	NA	NA	NA	NA	NA	NA	NA	NA	NA	NA	NA	NA	NA	NA	NA	NA	NA	NA	NA	NA	NA	NA	NA	NA	NA	NA	NA	NA	NA	NA
chr2	172294289	+	T	C	2410001C21Rik	NA	NA	NA	NA	NA	NA	NA	NA	NA	NA	NA	NA	NA	NA	NA	NA	NA	NA	NA	NA	NA	NA	NA	NA	NA	NA	NA	NA	NA	NA	NA	NA	NA	NA	NA	25	1	-3.700439718	NA	NA	NA	NA	NA	NA
chr2	172384034	+	C	T	Tcfap2c	NA	NA	NA	NA	NA	NA	NA	NA	NA	NA	NA	NA	NA	NA	NA	NA	NA	NA	NA	NA	NA	NA	NA	NA	NA	NA	NA	NA	NA	NA	NA	NA	NA	NA	NA	NA	NA	NA	NA	NA	NA	NA	NA	NA
chr2	172384034	-	C	T	Tcfap2c	NA	NA	NA	NA	NA	NA	NA	NA	NA	NA	NA	NA	NA	NA	NA	NA	NA	NA	NA	NA	NA	NA	NA	NA	NA	NA	NA	NA	NA	NA	NA	NA	NA	NA	NA	NA	NA	NA	NA	NA	NA	NA	NA	NA
chr2	172840889	+	G	A	Rae1	0	76	6.266786541	NA	NA	0	71	6.169925001	NA	NA	0	74	6.22881869	NA	NA	1	69	5.129283017	NA	NA	1	38	4.285402219	NA	NA	0	79	6.321928095	NA	NA	NA	NA	NA	NA	NA	NA	NA	NA	NA	NA	NA	NA	NA	NA
chr2	172840889	-	G	A	Rae1	0	130	7.033423002	NA	NA	0	108	6.768184325	NA	NA	0	116	6.87036472	NA	NA	0	106	6.741466986	NA	NA	0	59	5.906890596	NA	NA	0	161	7.339850003	NA	NA	NA	NA	NA	NA	NA	0	28	4.857980995	NA	NA	NA	NA	NA	NA
chr2	172847496	+	G	A	Rbm38	NA	NA	NA	NA	NA	NA	NA	NA	NA	NA	NA	NA	NA	NA	NA	NA	NA	NA	NA	NA	NA	NA	NA	NA	NA	NA	NA	NA	NA	NA	NA	NA	NA	NA	NA	NA	NA	NA	NA	NA	NA	NA	NA	NA
chr2	172847741	+	C	T	Rbm38	NA	NA	NA	NA	NA	NA	NA	NA	NA	NA	NA	NA	NA	NA	NA	NA	NA	NA	NA	NA	NA	NA	NA	NA	NA	NA	NA	NA	NA	NA	NA	NA	NA	NA	NA	NA	NA	NA	NA	NA	NA	NA	NA	NA
chr2	174171504	+	G	C	Gnas	NA	NA	NA	NA	NA	NA	NA	NA	NA	NA	NA	NA	NA	NA	NA	NA	NA	NA	NA	NA	NA	NA	NA	NA	NA	NA	NA	NA	NA	NA	NA	NA	NA	NA	NA	NA	NA	NA	NA	NA	NA	NA	NA	NA
chr2	174252802	-	G	A	Th1l	NA	NA	NA	NA	NA	NA	NA	NA	NA	NA	NA	NA	NA	NA	NA	NA	NA	NA	NA	NA	NA	NA	NA	NA	NA	NA	NA	NA	NA	NA	NA	NA	NA	NA	NA	NA	NA	NA	NA	NA	NA	NA	NA	NA
chr2	174288018	+	A	C	Atp5e	NA	NA	NA	NA	NA	NA	NA	NA	NA	NA	NA	NA	NA	NA	NA	NA	NA	NA	NA	NA	NA	NA	NA	NA	NA	NA	NA	NA	NA	NA	NA	NA	NA	NA	NA	NA	NA	NA	NA	NA	NA	NA	NA	NA
chr2	174288018	-	A	C	Atp5e	NA	NA	NA	NA	NA	NA	NA	NA	NA	NA	NA	NA	NA	NA	NA	NA	NA	NA	NA	NA	NA	NA	NA	NA	NA	NA	NA	NA	NA	NA	NA	NA	NA	NA	NA	28	4	2.5360529	0	ASE	NA	NA	NA	NA
chr2	178080917	+	G	A	Sycp2	NA	NA	NA	NA	NA	NA	NA	NA	NA	NA	NA	NA	NA	NA	NA	NA	NA	NA	NA	NA	NA	NA	NA	NA	NA	3	26	2.754887502	0	ASE	NA	NA	NA	NA	NA	NA	NA	NA	NA	NA	NA	NA	NA	NA
chr2	179631005	+	T	C	Cdh4	NA	NA	NA	NA	NA	NA	NA	NA	NA	NA	NA	NA	NA	NA	NA	NA	NA	NA	NA	NA	NA	NA	NA	NA	NA	NA	NA	NA	NA	NA	NA	NA	NA	NA	NA	NA	NA	NA	NA	NA	NA	NA	NA	NA
chr2	179631005	-	T	C	Cdh4	NA	NA	NA	NA	NA	NA	NA	NA	NA	NA	NA	NA	NA	NA	NA	NA	NA	NA	NA	NA	NA	NA	NA	NA	NA	NA	NA	NA	NA	NA	NA	NA	NA	NA	NA	NA	NA	NA	NA	NA	NA	NA	NA	NA
chr2	179633542	+	C	T	Cdh4	NA	NA	NA	NA	NA	NA	NA	NA	NA	NA	NA	NA	NA	NA	NA	NA	NA	NA	NA	NA	NA	NA	NA	NA	NA	NA	NA	NA	NA	NA	NA	NA	NA	NA	NA	NA	NA	NA	NA	NA	NA	NA	NA	NA
chr2	179633542	-	C	T	Cdh4	NA	NA	NA	NA	NA	NA	NA	NA	NA	NA	NA	NA	NA	NA	NA	NA	NA	NA	NA	NA	NA	NA	NA	NA	NA	NA	NA	NA	NA	NA	NA	NA	NA	NA	NA	NA	NA	NA	NA	NA	NA	NA	NA	NA
chr2	179634001	+	C	A	Cdh4	NA	NA	NA	NA	NA	NA	NA	NA	NA	NA	NA	NA	NA	NA	NA	NA	NA	NA	NA	NA	NA	NA	NA	NA	NA	NA	NA	NA	NA	NA	NA	NA	NA	NA	NA	NA	NA	NA	NA	NA	NA	NA	NA	NA
chr2	179634001	-	C	A	Cdh4	NA	NA	NA	NA	NA	NA	NA	NA	NA	NA	NA	NA	NA	NA	NA	NA	NA	NA	NA	NA	NA	NA	NA	NA	NA	NA	NA	NA	NA	NA	NA	NA	NA	NA	NA	NA	NA	NA	NA	NA	NA	NA	NA	NA
chr2	179770009	+	C	T	Lsm14b	NA	NA	NA	NA	NA	NA	NA	NA	NA	NA	NA	NA	NA	NA	NA	157	1	6.303780748	NA	NA	NA	NA	NA	NA	NA	NA	NA	NA	NA	NA	NA	NA	NA	NA	NA	67	1	5.087462841	NA	NA	NA	NA	NA	NA
chr2	179770009	-	C	T	Lsm14b	NA	NA	NA	NA	NA	NA	NA	NA	NA	NA	NA	NA	NA	NA	NA	NA	NA	NA	NA	NA	NA	NA	NA	NA	NA	NA	NA	NA	NA	NA	NA	NA	NA	NA	NA	NA	NA	NA	NA	NA	NA	NA	NA	NA
chr2	179770013	+	G	C	Lsm14b	NA	NA	NA	NA	NA	NA	NA	NA	NA	NA	93	0	-6.554588852	NA	NA	NA	NA	NA	NA	NA	NA	NA	NA	NA	NA	NA	NA	NA	NA	NA	44	1	-4.491853096	NA	NA	63	1	-5	NA	NA	NA	NA	NA	NA
chr2	179770013	-	G	C	Lsm14b	NA	NA	NA	NA	NA	NA	NA	NA	NA	NA	217	1	-6.768184325	NA	NA	NA	NA	NA	NA	NA	NA	NA	NA	NA	NA	NA	NA	NA	NA	NA	NA	NA	NA	NA	NA	NA	NA	NA	NA	NA	NA	NA	NA	NA
chr2	179770134	+	A	T	Lsm14b	NA	NA	NA	NA	NA	21	21	0	0.860534125	SNP	NA	NA	NA	NA	NA	44	1	4.491853096	NA	NA	NA	NA	NA	NA	NA	45	1	4.523561956	NA	NA	NA	NA	NA	NA	NA	NA	NA	NA	NA	NA	NA	NA	NA	NA
chr2	179770134	-	A	T	Lsm14b	38	39	-0.036525876	0.907514451	SNP	45	47	-0.061400545	0.860534125	SNP	92	1	5.539158811	NA	NA	156	1	6.294620749	NA	NA	NA	NA	NA	NA	NA	156	2	5.709658248	NA	NA	NA	NA	NA	NA	NA	NA	NA	NA	NA	NA	26	1	3.754887502	NA
chr2	179771649	+	C	G	Psma7	NA	NA	NA	NA	NA	NA	NA	NA	NA	NA	NA	NA	NA	NA	NA	NA	NA	NA	NA	NA	NA	NA	NA	NA	NA	NA	NA	NA	NA	NA	25	7	1.700439718	0	ASE	43	1	4.459431619	NA	NA	NA	NA	NA	NA
chr2	179771649	-	C	G	Psma7	NA	NA	NA	NA	NA	NA	NA	NA	NA	NA	NA	NA	NA	NA	NA	NA	NA	NA	NA	NA	NA	NA	NA	NA	NA	NA	NA	NA	NA	NA	20	6	1.584962501	0	ASE	36	5	2.624490865	0	ASE	NA	NA	NA	NA
chr2	180716985	-	G	T	Arfgap1	NA	NA	NA	NA	NA	NA	NA	NA	NA	NA	NA	NA	NA	NA	NA	NA	NA	NA	NA	NA	NA	NA	NA	NA	NA	NA	NA	NA	NA	NA	NA	NA	NA	NA	NA	24	2	3.058893689	0	ASE	NA	NA	NA	NA
chr2	181043904	+	A	G	Stmn3	NA	NA	NA	NA	NA	NA	NA	NA	NA	NA	NA	NA	NA	NA	NA	NA	NA	NA	NA	NA	NA	NA	NA	NA	NA	NA	NA	NA	NA	NA	NA	NA	NA	NA	NA	30	9	1.632268215	0	ASE	NA	NA	NA	NA
chr2	181043904	-	A	G	Stmn3	NA	NA	NA	NA	NA	NA	NA	NA	NA	NA	NA	NA	NA	NA	NA	NA	NA	NA	NA	NA	NA	NA	NA	NA	NA	NA	NA	NA	NA	NA	35	8	2	0	ASE	54	12	2.080919995	0	ASE	NA	NA	NA	NA
chr2	181090970	+	G	C	Rtel1	NA	NA	NA	NA	NA	NA	NA	NA	NA	NA	NA	NA	NA	NA	NA	NA	NA	NA	NA	NA	NA	NA	NA	NA	NA	NA	NA	NA	NA	NA	NA	NA	NA	NA	NA	NA	NA	NA	NA	NA	NA	NA	NA	NA
chr2	181091130	+	C	T	Rtel1	NA	NA	NA	NA	NA	NA	NA	NA	NA	NA	NA	NA	NA	NA	NA	NA	NA	NA	NA	NA	NA	NA	NA	NA	NA	NA	NA	NA	NA	NA	NA	NA	NA	NA	NA	NA	NA	NA	NA	NA	NA	NA	NA	NA
chr2	181091130	-	C	T	Rtel1	NA	NA	NA	NA	NA	NA	NA	NA	NA	NA	NA	NA	NA	NA	NA	NA	NA	NA	NA	NA	NA	NA	NA	NA	NA	NA	NA	NA	NA	NA	NA	NA	NA	NA	NA	0	25	-4.700439718	NA	NA	NA	NA	NA	NA
chr2	181094050	+	A	T	Arfrp1	NA	NA	NA	NA	NA	NA	NA	NA	NA	NA	NA	NA	NA	NA	NA	NA	NA	NA	NA	NA	NA	NA	NA	NA	NA	NA	NA	NA	NA	NA	NA	NA	NA	NA	NA	NA	NA	NA	NA	NA	NA	NA	NA	NA
chr2	181287260	+	T	C		NA	NA	NA	NA	NA	NA	NA	NA	NA	NA	NA	NA	NA	NA	NA	NA	NA	NA	NA	NA	NA	NA	NA	NA	NA	NA	NA	NA	NA	NA	NA	NA	NA	NA	NA	1	29	3.906890596	NA	NA	NA	NA	NA	NA
chr2	181423234	+	G	C	Rgs19	NA	NA	NA	NA	NA	NA	NA	NA	NA	NA	NA	NA	NA	NA	NA	NA	NA	NA	NA	NA	NA	NA	NA	NA	NA	NA	NA	NA	NA	NA	NA	NA	NA	NA	NA	NA	NA	NA	NA	NA	NA	NA	NA	NA
chr2	181423234	-	G	C	Rgs19	NA	NA	NA	NA	NA	NA	NA	NA	NA	NA	NA	NA	NA	NA	NA	NA	NA	NA	NA	NA	NA	NA	NA	NA	NA	NA	NA	NA	NA	NA	NA	NA	NA	NA	NA	NA	NA	NA	NA	NA	NA	NA	NA	NA
chr2	181423496	-	C	T	Rgs19	NA	NA	NA	NA	NA	NA	NA	NA	NA	NA	NA	NA	NA	NA	NA	NA	NA	NA	NA	NA	NA	NA	NA	NA	NA	NA	NA	NA	NA	NA	NA	NA	NA	NA	NA	NA	NA	NA	NA	NA	NA	NA	NA	NA
chr2	181603235	-	T	C	Polr3k	NA	NA	NA	NA	NA	NA	NA	NA	NA	NA	NA	NA	NA	NA	NA	NA	NA	NA	NA	NA	NA	NA	NA	NA	NA	NA	NA	NA	NA	NA	101	3	-4.672425342	NA	NA	NA	NA	NA	NA	NA	36	1	-4.209453366	NA
chr3	7573593	-	G	A	Il7	0	35	5.169925001	NA	NA	0	43	5.459431619	NA	NA	0	28	4.857980995	NA	NA	0	45	5.523561956	NA	NA	2	25	3.115477217	0	ASE	0	57	5.857980995	NA	NA	NA	NA	NA	NA	NA	NA	NA	NA	NA	NA	NA	NA	NA	NA
chr3	9283126	-	T	C	Zbtb10	NA	NA	NA	NA	NA	NA	NA	NA	NA	NA	NA	NA	NA	NA	NA	NA	NA	NA	NA	NA	NA	NA	NA	NA	NA	NA	NA	NA	NA	NA	NA	NA	NA	NA	NA	NA	NA	NA	NA	NA	NA	NA	NA	NA
chr3	10419139	+	A	G	Snx16	NA	NA	NA	NA	NA	NA	NA	NA	NA	NA	NA	NA	NA	NA	NA	NA	NA	NA	NA	NA	26	2	3.169925001	0	ASE	NA	NA	NA	NA	NA	NA	NA	NA	NA	NA	NA	NA	NA	NA	NA	NA	NA	NA	NA
chr3	16116845	+	G	T	Ythdf3	23	5	2	0	ASE	33	9	1.765534746	0	ASE	NA	NA	NA	NA	NA	NA	NA	NA	NA	NA	NA	NA	NA	NA	NA	NA	NA	NA	NA	NA	NA	NA	NA	NA	NA	NA	NA	NA	NA	NA	NA	NA	NA	NA
chr3	16116845	-	G	T	Ythdf3	NA	NA	NA	NA	NA	17	15	0.169925001	0	ASE	NA	NA	NA	NA	NA	NA	NA	NA	NA	NA	NA	NA	NA	NA	NA	38	2	3.700439718	NA	NA	NA	NA	NA	NA	NA	NA	NA	NA	NA	NA	NA	NA	NA	NA
chr3	19034065	+	T	A	Armc1	15	13	-0.192645078	0.101156069	SNP	11	12	0.115477217	NA	NA	NA	NA	NA	NA	NA	19	1	-3.321928095	NA	NA	NA	NA	NA	NA	NA	40	1	-4.357552005	NA	NA	NA	NA	NA	NA	NA	15	9	-0.678071905	NA	NA	NA	NA	NA	NA
chr3	19034065	-	T	A	Armc1	36	19	-0.887525271	0.101156069	SNP	30	21	-0.494764692	0.198813056	SNP	NA	NA	NA	NA	NA	30	2	-3.36923381	NA	NA	NA	NA	NA	NA	NA	NA	NA	NA	NA	NA	NA	NA	NA	NA	NA	21	9	-1.137503524	0.006147541	ASE	NA	NA	NA	NA
chr3	26996901	+	A	G	Ect2	3	50	-3.672425342	NA	NA	0	57	-5.857980995	NA	NA	29	32	-0.137503524	0.624535316	SNP	32	29	0.137503524	0.574675325	SNP	15	10	0.540568381	NA	NA	33	39	-0.234465254	0.883522727	SNP	15	11	0.415037499	0.248618785	SNP	46	3	3.554588852	NA	NA	NA	NA	NA	NA
chr3	26996901	-	A	G	Ect2	0	47	-5.584962501	NA	NA	3	85	-4.426264755	NA	NA	44	51	-0.208586622	0.624535316	SNP	37	30	0.293731203	0.574675325	SNP	20	24	-0.251538767	0.433333333	SNP	55	46	0.25276607	0.883522727	SNP	19	13	0.514573173	0.248618785	SNP	37	6	2.440572591	0	ASE	NA	NA	NA	NA
chr3	27121700	-	A	G	Nceh1	NA	NA	NA	NA	NA	NA	NA	NA	NA	NA	NA	NA	NA	NA	NA	NA	NA	NA	NA	NA	NA	NA	NA	NA	NA	NA	NA	NA	NA	NA	NA	NA	NA	NA	NA	NA	NA	NA	NA	NA	NA	NA	NA	NA
chr3	27140248	+	T	C	Nceh1	NA	NA	NA	NA	NA	NA	NA	NA	NA	NA	NA	NA	NA	NA	NA	NA	NA	NA	NA	NA	NA	NA	NA	NA	NA	NA	NA	NA	NA	NA	NA	NA	NA	NA	NA	NA	NA	NA	NA	NA	NA	NA	NA	NA
chr3	27140248	-	T	C	Nceh1	NA	NA	NA	NA	NA	NA	NA	NA	NA	NA	NA	NA	NA	NA	NA	NA	NA	NA	NA	NA	NA	NA	NA	NA	NA	NA	NA	NA	NA	NA	NA	NA	NA	NA	NA	NA	NA	NA	NA	NA	NA	NA	NA	NA
chr3	27140308	-	C	G	Nceh1	NA	NA	NA	NA	NA	NA	NA	NA	NA	NA	NA	NA	NA	NA	NA	NA	NA	NA	NA	NA	NA	NA	NA	NA	NA	NA	NA	NA	NA	NA	NA	NA	NA	NA	NA	NA	NA	NA	NA	NA	NA	NA	NA	NA
chr3	27140314	+	T	C	Nceh1	NA	NA	NA	NA	NA	NA	NA	NA	NA	NA	NA	NA	NA	NA	NA	NA	NA	NA	NA	NA	NA	NA	NA	NA	NA	NA	NA	NA	NA	NA	NA	NA	NA	NA	NA	NA	NA	NA	NA	NA	NA	NA	NA	NA
chr3	27140314	-	T	C	Nceh1	NA	NA	NA	NA	NA	NA	NA	NA	NA	NA	NA	NA	NA	NA	NA	NA	NA	NA	NA	NA	NA	NA	NA	NA	NA	NA	NA	NA	NA	NA	NA	NA	NA	NA	NA	NA	NA	NA	NA	NA	NA	NA	NA	NA
chr3	27140542	+	T	C	Nceh1	NA	NA	NA	NA	NA	NA	NA	NA	NA	NA	NA	NA	NA	NA	NA	NA	NA	NA	NA	NA	NA	NA	NA	NA	NA	NA	NA	NA	NA	NA	NA	NA	NA	NA	NA	NA	NA	NA	NA	NA	NA	NA	NA	NA
chr3	27140542	-	T	C	Nceh1	NA	NA	NA	NA	NA	NA	NA	NA	NA	NA	NA	NA	NA	NA	NA	NA	NA	NA	NA	NA	NA	NA	NA	NA	NA	NA	NA	NA	NA	NA	NA	NA	NA	NA	NA	NA	NA	NA	NA	NA	NA	NA	NA	NA
chr3	27140763	+	T	C	Nceh1	NA	NA	NA	NA	NA	NA	NA	NA	NA	NA	NA	NA	NA	NA	NA	NA	NA	NA	NA	NA	NA	NA	NA	NA	NA	NA	NA	NA	NA	NA	NA	NA	NA	NA	NA	NA	NA	NA	NA	NA	NA	NA	NA	NA
chr3	27140763	-	T	C	Nceh1	NA	NA	NA	NA	NA	NA	NA	NA	NA	NA	NA	NA	NA	NA	NA	NA	NA	NA	NA	NA	NA	NA	NA	NA	NA	NA	NA	NA	NA	NA	NA	NA	NA	NA	NA	NA	NA	NA	NA	NA	NA	NA	NA	NA
chr3	27141201	+	T	C	Nceh1	NA	NA	NA	NA	NA	NA	NA	NA	NA	NA	NA	NA	NA	NA	NA	NA	NA	NA	NA	NA	NA	NA	NA	NA	NA	NA	NA	NA	NA	NA	NA	NA	NA	NA	NA	NA	NA	NA	NA	NA	NA	NA	NA	NA
chr3	27141201	-	T	C	Nceh1	NA	NA	NA	NA	NA	NA	NA	NA	NA	NA	NA	NA	NA	NA	NA	NA	NA	NA	NA	NA	NA	NA	NA	NA	NA	NA	NA	NA	NA	NA	NA	NA	NA	NA	NA	NA	NA	NA	NA	NA	NA	NA	NA	NA
chr3	27143396	+	A	G	Nceh1	NA	NA	NA	NA	NA	NA	NA	NA	NA	NA	NA	NA	NA	NA	NA	NA	NA	NA	NA	NA	NA	NA	NA	NA	NA	NA	NA	NA	NA	NA	NA	NA	NA	NA	NA	NA	NA	NA	NA	NA	NA	NA	NA	NA
chr3	27143396	-	A	G	Nceh1	NA	NA	NA	NA	NA	NA	NA	NA	NA	NA	NA	NA	NA	NA	NA	NA	NA	NA	NA	NA	NA	NA	NA	NA	NA	NA	NA	NA	NA	NA	NA	NA	NA	NA	NA	NA	NA	NA	NA	NA	NA	NA	NA	NA
chr3	27763940	+	A	G		NA	NA	NA	NA	NA	NA	NA	NA	NA	NA	NA	NA	NA	NA	NA	2	27	-3.222392421	0	ASE	NA	NA	NA	NA	NA	NA	NA	NA	NA	NA	NA	NA	NA	NA	NA	NA	NA	NA	NA	NA	NA	NA	NA	NA
chr3	32468547	+	C	T	Mfn1	NA	NA	NA	NA	NA	NA	NA	NA	NA	NA	NA	NA	NA	NA	NA	NA	NA	NA	NA	NA	NA	NA	NA	NA	NA	0	36	-5.209453366	NA	NA	NA	NA	NA	NA	NA	NA	NA	NA	NA	NA	NA	NA	NA	NA
chr3	32468547	-	C	T	Mfn1	NA	NA	NA	NA	NA	NA	NA	NA	NA	NA	NA	NA	NA	NA	NA	NA	NA	NA	NA	NA	NA	NA	NA	NA	NA	0	35	-5.169925001	NA	NA	NA	NA	NA	NA	NA	NA	NA	NA	NA	NA	NA	NA	NA	NA
chr3	32476137	+	G	A	Mfn1	0	38	5.285402219	NA	NA	0	29	4.906890596	NA	NA	NA	NA	NA	NA	NA	0	61	5.95419631	NA	NA	0	26	4.754887502	NA	NA	0	44	5.491853096	NA	NA	NA	NA	NA	NA	NA	NA	NA	NA	NA	NA	NA	NA	NA	NA
chr3	32476137	-	G	A	Mfn1	0	37	5.247927513	NA	NA	NA	NA	NA	NA	NA	0	28	4.857980995	NA	NA	0	29	4.906890596	NA	NA	NA	NA	NA	NA	NA	0	31	5	NA	NA	NA	NA	NA	NA	NA	NA	NA	NA	NA	NA	NA	NA	NA	NA
chr3	32476480	+	C	G	Mfn1	0	59	-5.906890596	NA	NA	0	48	-5.614709844	NA	NA	0	42	-5.426264755	NA	NA	0	51	-5.700439718	NA	NA	0	22	-4.523561956	NA	NA	0	49	-5.64385619	NA	NA	0	31	-5	NA	NA	0	32	-5.044394119	NA	NA	NA	NA	NA	NA
chr3	32476480	-	C	G	Mfn1	NA	NA	NA	NA	NA	0	56	-5.832890014	NA	NA	NA	NA	NA	NA	NA	NA	NA	NA	NA	NA	NA	NA	NA	NA	NA	NA	NA	NA	NA	NA	NA	NA	NA	NA	NA	NA	NA	NA	NA	NA	NA	NA	NA	NA
chr3	32488787	-	C	T	Gnb4	NA	NA	NA	NA	NA	NA	NA	NA	NA	NA	NA	NA	NA	NA	NA	NA	NA	NA	NA	NA	NA	NA	NA	NA	NA	NA	NA	NA	NA	NA	NA	NA	NA	NA	NA	NA	NA	NA	NA	NA	NA	NA	NA	NA
chr3	32619150	+	T	C	Actl6a	NA	NA	NA	NA	NA	NA	NA	NA	NA	NA	NA	NA	NA	NA	NA	NA	NA	NA	NA	NA	NA	NA	NA	NA	NA	NA	NA	NA	NA	NA	NA	NA	NA	NA	NA	NA	NA	NA	NA	NA	NA	NA	NA	NA
chr3	32629050	+	C	T	Mrpl47	NA	NA	NA	NA	NA	NA	NA	NA	NA	NA	NA	NA	NA	NA	NA	NA	NA	NA	NA	NA	NA	NA	NA	NA	NA	NA	NA	NA	NA	NA	NA	NA	NA	NA	NA	NA	NA	NA	NA	NA	NA	NA	NA	NA
chr3	35791331	+	C	A		NA	NA	NA	NA	NA	NA	NA	NA	NA	NA	23	0	-4.584962501	NA	NA	NA	NA	NA	NA	NA	NA	NA	NA	NA	NA	NA	NA	NA	NA	NA	NA	NA	NA	NA	NA	NA	NA	NA	NA	NA	NA	NA	NA	NA
chr3	35791331	-	C	A		NA	NA	NA	NA	NA	NA	NA	NA	NA	NA	NA	NA	NA	NA	NA	NA	NA	NA	NA	NA	NA	NA	NA	NA	NA	NA	NA	NA	NA	NA	NA	NA	NA	NA	NA	NA	NA	NA	NA	NA	NA	NA	NA	NA
chr3	35791658	+	C	T		NA	NA	NA	NA	NA	NA	NA	NA	NA	NA	NA	NA	NA	NA	NA	NA	NA	NA	NA	NA	NA	NA	NA	NA	NA	NA	NA	NA	NA	NA	NA	NA	NA	NA	NA	NA	NA	NA	NA	NA	NA	NA	NA	NA
chr3	35791658	-	C	T		NA	NA	NA	NA	NA	NA	NA	NA	NA	NA	NA	NA	NA	NA	NA	NA	NA	NA	NA	NA	NA	NA	NA	NA	NA	NA	NA	NA	NA	NA	NA	NA	NA	NA	NA	NA	NA	NA	NA	NA	NA	NA	NA	NA
chr3	35792056	-	T	C	Dcun1d1	NA	NA	NA	NA	NA	NA	NA	NA	NA	NA	NA	NA	NA	NA	NA	NA	NA	NA	NA	NA	NA	NA	NA	NA	NA	NA	NA	NA	NA	NA	NA	NA	NA	NA	NA	NA	NA	NA	NA	NA	NA	NA	NA	NA
chr3	35792242	+	G	T	Dcun1d1	NA	NA	NA	NA	NA	NA	NA	NA	NA	NA	NA	NA	NA	NA	NA	NA	NA	NA	NA	NA	NA	NA	NA	NA	NA	NA	NA	NA	NA	NA	NA	NA	NA	NA	NA	NA	NA	NA	NA	NA	NA	NA	NA	NA
chr3	35792242	-	G	T	Dcun1d1	NA	NA	NA	NA	NA	NA	NA	NA	NA	NA	NA	NA	NA	NA	NA	NA	NA	NA	NA	NA	NA	NA	NA	NA	NA	NA	NA	NA	NA	NA	NA	NA	NA	NA	NA	NA	NA	NA	NA	NA	NA	NA	NA	NA
chr3	36462125	+	A	G	Exosc9	NA	NA	NA	NA	NA	NA	NA	NA	NA	NA	NA	NA	NA	NA	NA	NA	NA	NA	NA	NA	NA	NA	NA	NA	NA	NA	NA	NA	NA	NA	NA	NA	NA	NA	NA	1	30	-3.95419631	NA	NA	NA	NA	NA	NA
chr3	36462125	-	A	G	Exosc9	NA	NA	NA	NA	NA	NA	NA	NA	NA	NA	NA	NA	NA	NA	NA	NA	NA	NA	NA	NA	NA	NA	NA	NA	NA	NA	NA	NA	NA	NA	NA	NA	NA	NA	NA	NA	NA	NA	NA	NA	NA	NA	NA	NA
chr3	36463910	+	T	C	Ccna2	0	44	5.491853096	NA	NA	0	56	5.832890014	NA	NA	0	43	5.459431619	NA	NA	0	49	5.64385619	NA	NA	0	35	5.169925001	NA	NA	0	89	6.491853096	NA	NA	12	19	0.621488377	0.129834254	SNP	6	28	2.050626073	0	ASE	NA	NA	NA	NA
chr3	36463910	-	T	C	Ccna2	NA	NA	NA	NA	NA	0	43	5.459431619	NA	NA	0	37	5.247927513	NA	NA	0	44	5.491853096	NA	NA	0	21	4.459431619	NA	NA	0	49	5.64385619	NA	NA	NA	NA	NA	NA	NA	7	22	1.523561956	0	ASE	NA	NA	NA	NA
chr3	36463947	+	G	A	Ccna2	NA	NA	NA	NA	NA	NA	NA	NA	NA	NA	NA	NA	NA	NA	NA	NA	NA	NA	NA	NA	NA	NA	NA	NA	NA	NA	NA	NA	NA	NA	NA	NA	NA	NA	NA	NA	NA	NA	NA	NA	NA	NA	NA	NA
chr3	36463947	-	G	A	Ccna2	NA	NA	NA	NA	NA	NA	NA	NA	NA	NA	NA	NA	NA	NA	NA	NA	NA	NA	NA	NA	NA	NA	NA	NA	NA	NA	NA	NA	NA	NA	26	7	-1.754887502	0	ASE	29	4	-2.584962501	0	ASE	NA	NA	NA	NA
chr3	36464240	+	T	C	Ccna2	NA	NA	NA	NA	NA	40	1	-4.357552005	NA	NA	NA	NA	NA	NA	NA	30	1	-3.95419631	NA	NA	NA	NA	NA	NA	NA	NA	NA	NA	NA	NA	NA	NA	NA	NA	NA	NA	NA	NA	NA	NA	NA	NA	NA	NA
chr3	36464240	-	T	C	Ccna2	NA	NA	NA	NA	NA	27	1	-3.807354922	NA	NA	NA	NA	NA	NA	NA	NA	NA	NA	NA	NA	NA	NA	NA	NA	NA	26	2	-3.169925001	0	ASE	NA	NA	NA	NA	NA	NA	NA	NA	NA	NA	NA	NA	NA	NA
chr3	36464442	+	G	T	Exosc9,Ccna2	NA	NA	NA	NA	NA	NA	NA	NA	NA	NA	NA	NA	NA	NA	NA	NA	NA	NA	NA	NA	NA	NA	NA	NA	NA	NA	NA	NA	NA	NA	NA	NA	NA	NA	NA	NA	NA	NA	NA	NA	NA	NA	NA	NA
chr3	36464442	-	G	T	Exosc9,Ccna2	NA	NA	NA	NA	NA	NA	NA	NA	NA	NA	NA	NA	NA	NA	NA	NA	NA	NA	NA	NA	NA	NA	NA	NA	NA	NA	NA	NA	NA	NA	NA	NA	NA	NA	NA	NA	NA	NA	NA	NA	NA	NA	NA	NA
chr3	36464492	+	G	A	Exosc9,Ccna2	1	42	4.426264755	NA	NA	0	32	5.044394119	NA	NA	NA	NA	NA	NA	NA	2	22	2.938599455	NA	NA	NA	NA	NA	NA	NA	0	39	5.321928095	NA	NA	14	17	0.263034406	0	ASE	7	22	1.523561956	0.006147541	ASE	NA	NA	NA	NA
chr3	36464492	-	G	A	Exosc9,Ccna2	NA	NA	NA	NA	NA	0	28	4.857980995	NA	NA	NA	NA	NA	NA	NA	NA	NA	NA	NA	NA	NA	NA	NA	NA	NA	0	25	4.700439718	NA	NA	2	24	3.058893689	0	ASE	10	19	0.862496476	0.006147541	ASE	NA	NA	NA	NA
chr3	36464511	+	T	C	Exosc9,Ccna2	NA	NA	NA	NA	NA	NA	NA	NA	NA	NA	NA	NA	NA	NA	NA	NA	NA	NA	NA	NA	NA	NA	NA	NA	NA	NA	NA	NA	NA	NA	NA	NA	NA	NA	NA	NA	NA	NA	NA	NA	NA	NA	NA	NA
chr3	36464511	-	T	C	Exosc9,Ccna2	NA	NA	NA	NA	NA	NA	NA	NA	NA	NA	NA	NA	NA	NA	NA	NA	NA	NA	NA	NA	NA	NA	NA	NA	NA	NA	NA	NA	NA	NA	NA	NA	NA	NA	NA	NA	NA	NA	NA	NA	NA	NA	NA	NA
chr3	36464611	+	T	A	Exosc9,Ccna2	0	28	4.857980995	NA	NA	0	33	5.087462841	NA	NA	0	32	5.044394119	NA	NA	0	29	4.906890596	NA	NA	NA	NA	NA	NA	NA	0	39	5.321928095	NA	NA	NA	NA	NA	NA	NA	NA	NA	NA	NA	NA	NA	NA	NA	NA
chr3	36464611	-	T	A	Exosc9,Ccna2	0	39	5.321928095	NA	NA	0	43	5.459431619	NA	NA	0	40	5.357552005	NA	NA	0	38	5.285402219	NA	NA	NA	NA	NA	NA	NA	0	33	5.087462841	NA	NA	NA	NA	NA	NA	NA	NA	NA	NA	NA	NA	NA	NA	NA	NA
chr3	36464653	+	C	G	Ccna2	0	39	-5.321928095	NA	NA	0	51	-5.700439718	NA	NA	0	41	-5.392317423	NA	NA	0	35	-5.169925001	NA	NA	NA	NA	NA	NA	NA	0	45	-5.523561956	NA	NA	NA	NA	NA	NA	NA	NA	NA	NA	NA	NA	NA	NA	NA	NA
chr3	36464653	-	C	G	Ccna2	0	36	-5.209453366	NA	NA	0	64	-6.022367813	NA	NA	0	35	-5.169925001	NA	NA	0	32	-5.044394119	NA	NA	NA	NA	NA	NA	NA	0	48	-5.614709844	NA	NA	NA	NA	NA	NA	NA	NA	NA	NA	NA	NA	NA	NA	NA	NA
chr3	36464715	+	C	T	Ccna2	NA	NA	NA	NA	NA	NA	NA	NA	NA	NA	NA	NA	NA	NA	NA	NA	NA	NA	NA	NA	NA	NA	NA	NA	NA	NA	NA	NA	NA	NA	NA	NA	NA	NA	NA	NA	NA	NA	NA	NA	NA	NA	NA	NA
chr3	36464715	-	C	T	Ccna2	0	35	-5.169925001	NA	NA	0	38	-5.285402219	NA	NA	NA	NA	NA	NA	NA	0	30	-4.95419631	NA	NA	0	28	-4.857980995	NA	NA	0	46	-5.554588852	NA	NA	NA	NA	NA	NA	NA	NA	NA	NA	NA	NA	NA	NA	NA	NA
chr3	36464725	+	G	A	Ccna2	NA	NA	NA	NA	NA	NA	NA	NA	NA	NA	NA	NA	NA	NA	NA	NA	NA	NA	NA	NA	NA	NA	NA	NA	NA	NA	NA	NA	NA	NA	NA	NA	NA	NA	NA	NA	NA	NA	NA	NA	NA	NA	NA	NA
chr3	36464725	-	G	A	Ccna2	0	44	5.491853096	NA	NA	0	42	5.426264755	NA	NA	1	25	3.700439718	NA	NA	0	31	5	NA	NA	0	41	5.392317423	NA	NA	0	47	5.584962501	NA	NA	NA	NA	NA	NA	NA	NA	NA	NA	NA	NA	NA	NA	NA	NA
chr3	36464857	+	C	T	Ccna2	0	33	-5.087462841	NA	NA	0	32	-5.044394119	NA	NA	0	40	-5.357552005	NA	NA	0	28	-4.857980995	NA	NA	0	27	-4.807354922	NA	NA	0	41	-5.392317423	NA	NA	NA	NA	NA	NA	NA	NA	NA	NA	NA	NA	NA	NA	NA	NA
chr3	36464877	+	T	C	Ccna2	0	29	4.906890596	NA	NA	0	37	5.247927513	NA	NA	0	40	5.357552005	NA	NA	0	47	5.584962501	NA	NA	0	30	4.95419631	NA	NA	2	53	4.169925001	NA	NA	NA	NA	NA	NA	NA	NA	NA	NA	NA	NA	NA	NA	NA	NA
chr3	36464877	-	T	C	Ccna2	0	35	5.169925001	NA	NA	0	27	4.807354922	NA	NA	NA	NA	NA	NA	NA	NA	NA	NA	NA	NA	NA	NA	NA	NA	NA	0	25	4.700439718	NA	NA	NA	NA	NA	NA	NA	NA	NA	NA	NA	NA	NA	NA	NA	NA
chr3	36464956	+	A	G	Ccna2	2	167	-5.807354922	NA	NA	0	178	-7.483815777	NA	NA	0	184	-7.531381461	NA	NA	0	184	-7.531381461	NA	NA	0	116	-6.87036472	NA	NA	0	180	-7.499845887	NA	NA	51	318	-2.616972896	0	ASE	37	636	-4.067222049	NA	NA	20	131	-2.652076697	0
chr3	36464956	-	A	G	Ccna2	0	69	-6.129283017	NA	NA	0	69	-6.129283017	NA	NA	1	81	-5.357552005	NA	NA	0	104	-6.714245518	NA	NA	0	49	-5.64385619	NA	NA	0	79	-6.321928095	NA	NA	24	134	-2.432959407	0	ASE	31	264	-3.049848549	0	ASE	16	72	-2.102361718	0
chr3	36467668	+	G	C	Ccna2	0	59	5.906890596	NA	NA	0	68	6.108524457	NA	NA	0	48	5.614709844	NA	NA	0	70	6.14974712	NA	NA	0	34	5.129283017	NA	NA	0	51	5.700439718	NA	NA	8	58	2.712718048	0	ASE	7	119	3.906890596	NA	NA	5	31	2.415037499	0
chr3	36467668	-	G	C	Ccna2	0	72	6.189824559	NA	NA	0	53	5.754887502	NA	NA	0	47	5.584962501	NA	NA	0	68	6.108524457	NA	NA	0	32	5.044394119	NA	NA	0	74	6.22881869	NA	NA	7	77	3.285402219	0	ASE	8	151	4.078002512	NA	NA	5	54	3.196397213	0
chr3	36467695	+	C	T	Ccna2	0	44	-5.491853096	NA	NA	0	48	-5.614709844	NA	NA	0	50	-5.672425342	NA	NA	0	62	-5.977279923	NA	NA	0	45	-5.523561956	NA	NA	0	74	-6.22881869	NA	NA	5	56	-3.247927513	0	ASE	11	123	-3.36923381	0	ASE	3	38	-3.285402219	0
chr3	36467695	-	C	T	Ccna2	1	57	-4.857980995	NA	NA	0	42	-5.426264755	NA	NA	0	48	-5.614709844	NA	NA	1	43	-4.459431619	NA	NA	0	31	-5	NA	NA	0	63	-6	NA	NA	7	66	-3.06608919	0	ASE	8	128	-3.841302254	NA	NA	3	33	-3.087462841	0
chr3	36472232	+	A	T	Bbs7	NA	NA	NA	NA	NA	NA	NA	NA	NA	NA	NA	NA	NA	NA	NA	NA	NA	NA	NA	NA	NA	NA	NA	NA	NA	NA	NA	NA	NA	NA	NA	NA	NA	NA	NA	NA	NA	NA	NA	NA	NA	NA	NA	NA
chr3	36472264	-	A	G	Bbs7	NA	NA	NA	NA	NA	NA	NA	NA	NA	NA	NA	NA	NA	NA	NA	NA	NA	NA	NA	NA	NA	NA	NA	NA	NA	NA	NA	NA	NA	NA	NA	NA	NA	NA	NA	NA	NA	NA	NA	NA	NA	NA	NA	NA
chr3	36472280	+	G	A	Bbs7	NA	NA	NA	NA	NA	NA	NA	NA	NA	NA	NA	NA	NA	NA	NA	NA	NA	NA	NA	NA	NA	NA	NA	NA	NA	NA	NA	NA	NA	NA	NA	NA	NA	NA	NA	NA	NA	NA	NA	NA	NA	NA	NA	NA
chr3	36472280	-	G	A	Bbs7	NA	NA	NA	NA	NA	NA	NA	NA	NA	NA	NA	NA	NA	NA	NA	NA	NA	NA	NA	NA	NA	NA	NA	NA	NA	NA	NA	NA	NA	NA	NA	NA	NA	NA	NA	NA	NA	NA	NA	NA	NA	NA	NA	NA
chr3	36472351	+	G	A	Bbs7	NA	NA	NA	NA	NA	NA	NA	NA	NA	NA	NA	NA	NA	NA	NA	NA	NA	NA	NA	NA	NA	NA	NA	NA	NA	NA	NA	NA	NA	NA	NA	NA	NA	NA	NA	NA	NA	NA	NA	NA	NA	NA	NA	NA
chr3	36472351	-	G	A	Bbs7	NA	NA	NA	NA	NA	NA	NA	NA	NA	NA	NA	NA	NA	NA	NA	NA	NA	NA	NA	NA	NA	NA	NA	NA	NA	NA	NA	NA	NA	NA	NA	NA	NA	NA	NA	NA	NA	NA	NA	NA	NA	NA	NA	NA
chr3	36472378	+	T	C	Bbs7	NA	NA	NA	NA	NA	NA	NA	NA	NA	NA	NA	NA	NA	NA	NA	NA	NA	NA	NA	NA	NA	NA	NA	NA	NA	NA	NA	NA	NA	NA	NA	NA	NA	NA	NA	NA	NA	NA	NA	NA	NA	NA	NA	NA
chr3	36472378	-	T	C	Bbs7	NA	NA	NA	NA	NA	NA	NA	NA	NA	NA	NA	NA	NA	NA	NA	NA	NA	NA	NA	NA	NA	NA	NA	NA	NA	NA	NA	NA	NA	NA	NA	NA	NA	NA	NA	NA	NA	NA	NA	NA	NA	NA	NA	NA
chr3	36472498	-	A	C	Bbs7	NA	NA	NA	NA	NA	NA	NA	NA	NA	NA	NA	NA	NA	NA	NA	NA	NA	NA	NA	NA	NA	NA	NA	NA	NA	NA	NA	NA	NA	NA	NA	NA	NA	NA	NA	NA	NA	NA	NA	NA	NA	NA	NA	NA
chr3	36477377	+	T	C	Bbs7	NA	NA	NA	NA	NA	NA	NA	NA	NA	NA	NA	NA	NA	NA	NA	NA	NA	NA	NA	NA	NA	NA	NA	NA	NA	NA	NA	NA	NA	NA	NA	NA	NA	NA	NA	NA	NA	NA	NA	NA	NA	NA	NA	NA
chr3	36670027	+	T	C		NA	NA	NA	NA	NA	NA	NA	NA	NA	NA	NA	NA	NA	NA	NA	NA	NA	NA	NA	NA	NA	NA	NA	NA	NA	NA	NA	NA	NA	NA	NA	NA	NA	NA	NA	NA	NA	NA	NA	NA	NA	NA	NA	NA
chr3	36670032	+	T	G		NA	NA	NA	NA	NA	NA	NA	NA	NA	NA	NA	NA	NA	NA	NA	NA	NA	NA	NA	NA	NA	NA	NA	NA	NA	NA	NA	NA	NA	NA	NA	NA	NA	NA	NA	NA	NA	NA	NA	NA	NA	NA	NA	NA
chr3	36670149	+	T	C		NA	NA	NA	NA	NA	NA	NA	NA	NA	NA	NA	NA	NA	NA	NA	NA	NA	NA	NA	NA	NA	NA	NA	NA	NA	NA	NA	NA	NA	NA	NA	NA	NA	NA	NA	NA	NA	NA	NA	NA	NA	NA	NA	NA
chr3	37304032	+	G	A	Nudt6	NA	NA	NA	NA	NA	NA	NA	NA	NA	NA	NA	NA	NA	NA	NA	NA	NA	NA	NA	NA	NA	NA	NA	NA	NA	NA	NA	NA	NA	NA	NA	NA	NA	NA	NA	NA	NA	NA	NA	NA	NA	NA	NA	NA
chr3	37304032	-	G	A	Nudt6	NA	NA	NA	NA	NA	NA	NA	NA	NA	NA	NA	NA	NA	NA	NA	NA	NA	NA	NA	NA	NA	NA	NA	NA	NA	NA	NA	NA	NA	NA	NA	NA	NA	NA	NA	NA	NA	NA	NA	NA	NA	NA	NA	NA
chr3	37304052	+	C	T	Nudt6	NA	NA	NA	NA	NA	NA	NA	NA	NA	NA	NA	NA	NA	NA	NA	NA	NA	NA	NA	NA	NA	NA	NA	NA	NA	NA	NA	NA	NA	NA	NA	NA	NA	NA	NA	NA	NA	NA	NA	NA	NA	NA	NA	NA
chr3	37304052	-	C	T	Nudt6	NA	NA	NA	NA	NA	NA	NA	NA	NA	NA	NA	NA	NA	NA	NA	NA	NA	NA	NA	NA	NA	NA	NA	NA	NA	NA	NA	NA	NA	NA	NA	NA	NA	NA	NA	NA	NA	NA	NA	NA	NA	NA	NA	NA
chr3	37427133	+	C	T	Spata5	NA	NA	NA	NA	NA	NA	NA	NA	NA	NA	NA	NA	NA	NA	NA	NA	NA	NA	NA	NA	NA	NA	NA	NA	NA	NA	NA	NA	NA	NA	NA	NA	NA	NA	NA	NA	NA	NA	NA	NA	NA	NA	NA	NA
chr3	37477758	+	C	G	Spata5	NA	NA	NA	NA	NA	NA	NA	NA	NA	NA	NA	NA	NA	NA	NA	NA	NA	NA	NA	NA	NA	NA	NA	NA	NA	NA	NA	NA	NA	NA	7	26	-1.754887502	0	ASE	NA	NA	NA	NA	NA	NA	NA	NA	NA
chr3	40771363	+	C	T	Larp1b	NA	NA	NA	NA	NA	NA	NA	NA	NA	NA	NA	NA	NA	NA	NA	NA	NA	NA	NA	NA	NA	NA	NA	NA	NA	NA	NA	NA	NA	NA	NA	NA	NA	NA	NA	NA	NA	NA	NA	NA	NA	NA	NA	NA
chr3	41451534	+	A	T	Sclt1	NA	NA	NA	NA	NA	NA	NA	NA	NA	NA	NA	NA	NA	NA	NA	NA	NA	NA	NA	NA	NA	NA	NA	NA	NA	NA	NA	NA	NA	NA	NA	NA	NA	NA	NA	NA	NA	NA	NA	NA	NA	NA	NA	NA
chr3	41451534	-	A	T	Sclt1	NA	NA	NA	NA	NA	NA	NA	NA	NA	NA	NA	NA	NA	NA	NA	NA	NA	NA	NA	NA	NA	NA	NA	NA	NA	NA	NA	NA	NA	NA	NA	NA	NA	NA	NA	NA	NA	NA	NA	NA	NA	NA	NA	NA
chr3	48409779	+	G	A	1700018B24Rik	14	14	0	0.976878613	SNP	11	14	0.321928095	NA	NA	NA	NA	NA	NA	NA	7	37	2.247927513	0	ASE	NA	NA	NA	NA	NA	NA	NA	NA	NA	NA	NA	NA	NA	NA	NA	NA	NA	NA	NA	NA	NA	NA	NA	NA
chr3	48409779	-	G	A	1700018B24Rik	8	16	0.91753784	NA	NA	9	15	0.678071905	NA	NA	0	28	4.857980995	NA	NA	7	27	1.807354922	0	ASE	NA	NA	NA	NA	NA	1	35	4.169925001	NA	NA	NA	NA	NA	NA	NA	NA	NA	NA	NA	NA	NA	NA	NA	NA
chr3	48412659	+	A	G	1700018B24Rik	18	21	-0.211504105	0.528901734	SNP	8	16	-0.91753784	NA	NA	2	41	-3.807354922	NA	NA	7	50	-2.672425342	0	ASE	1	48	-4.614709844	NA	NA	3	76	-4.266786541	NA	NA	NA	NA	NA	NA	NA	NA	NA	NA	NA	NA	NA	NA	NA	NA
chr3	48412671	+	C	T	1700018B24Rik	16	23	-0.497499659	0.121387283	SNP	6	18	-1.440572591	NA	NA	0	34	-5.129283017	NA	NA	5	39	-2.736965594	0	ASE	0	33	-5.087462841	NA	NA	3	68	-4.108524457	NA	NA	NA	NA	NA	NA	NA	NA	NA	NA	NA	NA	NA	NA	NA	NA
chr3	48412671	-	C	T	1700018B24Rik	14	22	-0.61667136	0.121387283	SNP	15	33	-1.087462841	0	ASE	NA	NA	NA	NA	NA	2	41	-3.807354922	NA	NA	0	34	-5.129283017	NA	NA	5	51	-3.115477217	0	ASE	NA	NA	NA	NA	NA	NA	NA	NA	NA	NA	NA	NA	NA	NA
chr3	48412765	+	A	C	1700018B24Rik	12	22	-0.823122238	0.026011561	SNP	NA	NA	NA	NA	NA	3	41	-3.392317423	0	ASE	9	61	-2.632268215	0	ASE	1	30	-3.95419631	NA	NA	3	78	-4.303780748	NA	NA	NA	NA	NA	NA	NA	NA	NA	NA	NA	NA	NA	NA	NA	NA
chr3	48412765	-	A	C	1700018B24Rik	14	29	-1	0.026011561	SNP	10	24	-1.184424571	0	ASE	0	36	-5.209453366	NA	NA	7	46	-2.554588852	0	ASE	1	40	-4.357552005	NA	NA	3	91	-4.523561956	NA	NA	NA	NA	NA	NA	NA	NA	NA	NA	NA	NA	NA	NA	NA	NA
chr3	50169263	-	G	A	Slc7a11	NA	NA	NA	NA	NA	NA	NA	NA	NA	NA	NA	NA	NA	NA	NA	NA	NA	NA	NA	NA	NA	NA	NA	NA	NA	NA	NA	NA	NA	NA	NA	NA	NA	NA	NA	NA	NA	NA	NA	NA	NA	NA	NA	NA
chr3	50169434	-	G	A	Slc7a11	NA	NA	NA	NA	NA	NA	NA	NA	NA	NA	NA	NA	NA	NA	NA	8	19	1.152003093	0	ASE	NA	NA	NA	NA	NA	NA	NA	NA	NA	NA	NA	NA	NA	NA	NA	NA	NA	NA	NA	NA	NA	NA	NA	NA
chr3	50776571	-	C	A		5	23	2	0	ASE	NA	NA	NA	NA	NA	NA	NA	NA	NA	NA	NA	NA	NA	NA	NA	NA	NA	NA	NA	NA	NA	NA	NA	NA	NA	NA	NA	NA	NA	NA	NA	NA	NA	NA	NA	NA	NA	NA	NA
chr3	50776855	+	A	G		NA	NA	NA	NA	NA	10	27	-1.347923303	0	ASE	NA	NA	NA	NA	NA	NA	NA	NA	NA	NA	0	24	-4.64385619	NA	NA	0	40	-5.357552005	NA	NA	NA	NA	NA	NA	NA	NA	NA	NA	NA	NA	NA	NA	NA	NA
chr3	50776855	-	A	G		NA	NA	NA	NA	NA	8	23	-1.415037499	0	ASE	NA	NA	NA	NA	NA	NA	NA	NA	NA	NA	0	33	-5.087462841	NA	NA	0	34	-5.129283017	NA	NA	NA	NA	NA	NA	NA	NA	NA	NA	NA	NA	NA	NA	NA	NA
chr3	51055166	+	C	T	Ccrn4l	26	60	-1.175849835	0.002890173	ASE	30	57	-0.903784685	0.080118694	SNP	14	90	-2.600904045	0	ASE	26	100	-1.903323981	0	ASE	16	45	-1.436099115	0.022222222	SNP	28	144	-2.321928095	0	ASE	0	35	-5.169925001	NA	NA	0	91	-6.523561956	NA	NA	NA	NA	NA	NA
chr3	51055166	-	C	T	Ccrn4l	28	67	-1.229481846	0.002890173	ASE	63	89	-0.491853096	0.080118694	SNP	23	111	-2.222392421	0	ASE	55	128	-1.203872333	0	ASE	38	57	-0.572578776	0.022222222	SNP	56	199	-1.810966176	0	ASE	0	62	-5.977279923	NA	NA	0	108	-6.768184325	NA	NA	0	30	-4.95419631	NA
chr3	51055315	+	T	C	Ccrn4l	21	60	1.471305719	0	ASE	47	61	0.36923381	0.06231454	SNP	13	63	2.192645078	0	ASE	48	79	0.707218251	0.022727273	SNP	20	50	1.280107919	0	ASE	28	91	1.665580961	0	ASE	0	45	5.523561956	NA	NA	0	96	6.599912842	NA	NA	NA	NA	NA	NA
chr3	51055315	-	T	C	Ccrn4l	5	31	2.415037499	0	ASE	7	26	1.754887502	0.06231454	SNP	9	46	2.232660757	0	ASE	29	69	1.222392421	0.022727273	SNP	15	32	1.044394119	0	ASE	9	72	2.867896464	0	ASE	0	42	5.426264755	NA	NA	0	75	6.247927513	NA	NA	NA	NA	NA	NA
chr3	51264006	+	G	A	Narg1	NA	NA	NA	NA	NA	NA	NA	NA	NA	NA	NA	NA	NA	NA	NA	NA	NA	NA	NA	NA	NA	NA	NA	NA	NA	NA	NA	NA	NA	NA	2	21	2.874469118	NA	NA	1	45	4.523561956	NA	NA	NA	NA	NA	NA
chr3	51277861	+	G	A	Narg1	NA	NA	NA	NA	NA	NA	NA	NA	NA	NA	NA	NA	NA	NA	NA	NA	NA	NA	NA	NA	NA	NA	NA	NA	NA	NA	NA	NA	NA	NA	NA	NA	NA	NA	NA	3	21	2.459431619	NA	NA	NA	NA	NA	NA
chr3	51277861	-	G	A	Narg1	NA	NA	NA	NA	NA	NA	NA	NA	NA	NA	NA	NA	NA	NA	NA	NA	NA	NA	NA	NA	NA	NA	NA	NA	NA	NA	NA	NA	NA	NA	3	21	2.459431619	NA	NA	NA	NA	NA	NA	NA	NA	NA	NA	NA
chr3	54532686	+	G	A	Exosc8	0	47	5.584962501	NA	NA	0	39	5.321928095	NA	NA	0	48	5.614709844	NA	NA	0	35	5.169925001	NA	NA	0	30	4.95419631	NA	NA	0	57	5.857980995	NA	NA	10	74	2.769387072	0	ASE	0	111	6.807354922	NA	NA	NA	NA	NA	NA
chr3	54532686	-	G	A	Exosc8	0	25	4.700439718	NA	NA	0	25	4.700439718	NA	NA	0	22	4.523561956	NA	NA	0	29	4.906890596	NA	NA	NA	NA	NA	NA	NA	0	29	4.906890596	NA	NA	1	33	4.087462841	NA	NA	1	55	4.807354922	NA	NA	NA	NA	NA	NA
chr3	54532695	+	T	C	Exosc8	0	47	5.584962501	NA	NA	0	33	5.087462841	NA	NA	0	52	5.727920455	NA	NA	0	40	5.357552005	NA	NA	0	37	5.247927513	NA	NA	0	54	5.781359714	NA	NA	3	73	4.209453366	NA	NA	1	102	5.686500527	NA	NA	1	25	3.700439718	NA
chr3	54532695	-	T	C	Exosc8	0	32	5.044394119	NA	NA	0	24	4.64385619	NA	NA	0	34	5.129283017	NA	NA	0	30	4.95419631	NA	NA	NA	NA	NA	NA	NA	0	45	5.523561956	NA	NA	3	41	3.392317423	0	ASE	2	58	4.297680549	NA	NA	NA	NA	NA	NA
chr3	58329541	-	G	C	Serp1	NA	NA	NA	NA	NA	NA	NA	NA	NA	NA	NA	NA	NA	NA	NA	NA	NA	NA	NA	NA	NA	NA	NA	NA	NA	NA	NA	NA	NA	NA	18	9	-0.925999419	0.038674033	SNP	36	15	-1.209453366	0.006147541	ASE	NA	NA	NA	NA
chr3	58352394	+	G	A	Eif2a	NA	NA	NA	NA	NA	NA	NA	NA	NA	NA	NA	NA	NA	NA	NA	NA	NA	NA	NA	NA	NA	NA	NA	NA	NA	NA	NA	NA	NA	NA	NA	NA	NA	NA	NA	NA	NA	NA	NA	NA	NA	NA	NA	NA
chr3	58352706	+	T	C	Eif2a	NA	NA	NA	NA	NA	NA	NA	NA	NA	NA	NA	NA	NA	NA	NA	NA	NA	NA	NA	NA	NA	NA	NA	NA	NA	NA	NA	NA	NA	NA	NA	NA	NA	NA	NA	NA	NA	NA	NA	NA	NA	NA	NA	NA
chr3	58478910	+	G	A	Siah2	2	23	3	NA	NA	7	39	2.321928095	0	ASE	1	41	4.392317423	NA	NA	0	39	5.321928095	NA	NA	0	32	5.044394119	NA	NA	1	55	4.807354922	NA	NA	1	42	4.426264755	NA	NA	2	75	4.662965013	NA	NA	NA	NA	NA	NA
chr3	58479670	+	A	G	Siah2	132	140	-0.084268917	0.549132948	SNP	92	121	-0.391578526	0.71810089	SNP	2	194	-6.022367813	NA	NA	3	286	-6.164906927	NA	NA	3	147	-5.209453366	NA	NA	5	202	-5.080373416	NA	NA	1	24	-3.64385619	NA	NA	6	78	-3.496425826	0	ASE	NA	NA	NA	NA
chr3	58479670	-	A	G	Siah2	56	77	-0.452512205	0.549132948	SNP	89	76	0.225066556	0.71810089	SNP	0	145	-7.189824559	NA	NA	1	212	-6.73470962	NA	NA	2	95	-5	NA	NA	4	154	-4.95419631	NA	NA	4	19	-2	NA	NA	1	54	-4.781359714	NA	NA	NA	NA	NA	NA
chr3	65184138	-	A	G	Ssr3	NA	NA	NA	NA	NA	NA	NA	NA	NA	NA	NA	NA	NA	NA	NA	NA	NA	NA	NA	NA	NA	NA	NA	NA	NA	NA	NA	NA	NA	NA	NA	NA	NA	NA	NA	NA	NA	NA	NA	NA	NA	NA	NA	NA
chr3	65357937	+	G	A	Tiparp	NA	NA	NA	NA	NA	NA	NA	NA	NA	NA	215	0	-7.754887502	NA	NA	NA	NA	NA	NA	NA	NA	NA	NA	NA	NA	NA	NA	NA	NA	NA	NA	NA	NA	NA	NA	NA	NA	NA	NA	NA	NA	NA	NA	NA
chr3	65357937	-	G	A	Tiparp	205	0	-7.686500527	NA	NA	179	3	-5.491853096	NA	NA	124	0	-6.965784285	NA	NA	NA	NA	NA	NA	NA	NA	NA	NA	NA	NA	NA	NA	NA	NA	NA	NA	NA	NA	NA	NA	NA	NA	NA	NA	NA	NA	NA	NA	NA
chr3	65358310	+	C	T	Tiparp	27	444	-3.990306604	NA	NA	15	347	-4.442943496	NA	NA	379	7	5.569855608	NA	NA	376	7	5.558420713	NA	NA	202	4	5.343407822	NA	NA	447	19	4.485426827	NA	NA	NA	NA	NA	NA	NA	20	4	2.070389328	NA	NA	NA	NA	NA	NA
chr3	65358310	-	C	T	Tiparp	22	313	-3.771058793	NA	NA	7	365	-5.515699838	NA	NA	296	8	5.044394119	NA	NA	268	8	4.901537361	NA	NA	201	14	3.751320887	NA	NA	344	15	4.430452552	NA	NA	NA	NA	NA	NA	NA	24	2	3.058893689	0	ASE	NA	NA	NA	NA
chr3	65358362	+	G	T	Tiparp	22	380	-4.050085231	NA	NA	20	346	-4.04647443	NA	NA	331	7	5.375039431	NA	NA	342	7	5.422064766	NA	NA	218	5	5.189824559	NA	NA	363	10	5.048363022	NA	NA	NA	NA	NA	NA	NA	NA	NA	NA	NA	NA	NA	NA	NA	NA
chr3	65358362	-	G	T	Tiparp	18	214	-3.500265336	0	ASE	11	220	-4.202940059	NA	NA	275	4	5.786596362	NA	NA	271	2	6.502500341	NA	NA	138	3	5.118941073	NA	NA	322	10	4.875958736	NA	NA	NA	NA	NA	NA	NA	NA	NA	NA	NA	NA	NA	NA	NA	NA
chr3	65358468	+	C	T	Tiparp	31	425	-3.73470962	0	ASE	36	501	-3.762090188	0	ASE	465	9	5.54225805	NA	NA	435	3	6.768184325	NA	NA	259	11	4.437405312	NA	NA	538	17	4.904216461	NA	NA	NA	NA	NA	NA	NA	22	6	1.716207034	0.006147541	ASE	NA	NA	NA	NA
chr3	65358468	-	C	T	Tiparp	13	467	-5.063009798	NA	NA	10	411	-5.227068909	NA	NA	377	16	4.474779583	NA	NA	423	15	4.727920455	NA	NA	214	4	5.426264755	NA	NA	430	12	5.051104341	NA	NA	NA	NA	NA	NA	NA	24	13	0.836501268	0.006147541	ASE	NA	NA	NA	NA
chr3	65358522	+	C	G	Tiparp	602	0	9.236014192	NA	NA	503	1	7.977279923	NA	NA	NA	NA	NA	NA	NA	537	0	9.071462363	NA	NA	279	0	8.129283017	NA	NA	NA	NA	NA	NA	NA	NA	NA	NA	NA	NA	NA	NA	NA	NA	NA	NA	NA	NA	NA
chr3	65358522	-	C	G	Tiparp	NA	NA	NA	NA	NA	394	1	7.625708843	NA	NA	383	2	7	NA	NA	399	1	7.64385619	NA	NA	NA	NA	NA	NA	NA	NA	NA	NA	NA	NA	NA	NA	NA	NA	NA	28	1	3.857980995	NA	NA	NA	NA	NA	NA
chr3	68831633	+	A	G	Smc4	NA	NA	NA	NA	NA	NA	NA	NA	NA	NA	NA	NA	NA	NA	NA	NA	NA	NA	NA	NA	NA	NA	NA	NA	NA	NA	NA	NA	NA	NA	NA	NA	NA	NA	NA	NA	NA	NA	NA	NA	NA	NA	NA	NA
chr3	69543913	+	A	T	Nmd3	NA	NA	NA	NA	NA	NA	NA	NA	NA	NA	NA	NA	NA	NA	NA	NA	NA	NA	NA	NA	NA	NA	NA	NA	NA	NA	NA	NA	NA	NA	9	24	-1.321928095	0	ASE	12	24	-0.943416472	0.022540984	SNP	NA	NA	NA	NA
chr3	69543913	-	A	T	Nmd3	NA	NA	NA	NA	NA	NA	NA	NA	NA	NA	NA	NA	NA	NA	NA	NA	NA	NA	NA	NA	NA	NA	NA	NA	NA	NA	NA	NA	NA	NA	NA	NA	NA	NA	NA	NA	NA	NA	NA	NA	NA	NA	NA	NA
chr3	69550677	+	C	T	Nmd3	NA	NA	NA	NA	NA	2	25	-3.115477217	0	ASE	12	12	0	NA	NA	21	10	1	0.00974026	ASE	NA	NA	NA	NA	NA	NA	NA	NA	NA	NA	19	22	-0.201633861	0.593922652	SNP	28	52	-0.869939459	0.159836066	SNP	19	12	0.621488377	0.125
chr3	69550677	-	C	T	Nmd3	NA	NA	NA	NA	NA	NA	NA	NA	NA	NA	NA	NA	NA	NA	NA	NA	NA	NA	NA	NA	NA	NA	NA	NA	NA	NA	NA	NA	NA	NA	NA	NA	NA	NA	NA	16	14	0.180572246	0.159836066	SNP	NA	NA	NA	NA
chr3	82872000	+	G	A	Plrg1	NA	NA	NA	NA	NA	NA	NA	NA	NA	NA	NA	NA	NA	NA	NA	NA	NA	NA	NA	NA	NA	NA	NA	NA	NA	NA	NA	NA	NA	NA	NA	NA	NA	NA	NA	NA	NA	NA	NA	NA	NA	NA	NA	NA
chr3	82872000	-	G	A	Plrg1	NA	NA	NA	NA	NA	NA	NA	NA	NA	NA	NA	NA	NA	NA	NA	NA	NA	NA	NA	NA	NA	NA	NA	NA	NA	NA	NA	NA	NA	NA	NA	NA	NA	NA	NA	NA	NA	NA	NA	NA	NA	NA	NA	NA
chr3	82875119	+	T	C	Plrg1	NA	NA	NA	NA	NA	NA	NA	NA	NA	NA	NA	NA	NA	NA	NA	NA	NA	NA	NA	NA	NA	NA	NA	NA	NA	NA	NA	NA	NA	NA	NA	NA	NA	NA	NA	NA	NA	NA	NA	NA	NA	NA	NA	NA
chr3	82875119	-	T	C	Plrg1	NA	NA	NA	NA	NA	NA	NA	NA	NA	NA	NA	NA	NA	NA	NA	NA	NA	NA	NA	NA	NA	NA	NA	NA	NA	NA	NA	NA	NA	NA	NA	NA	NA	NA	NA	NA	NA	NA	NA	NA	NA	NA	NA	NA
chr3	82876144	-	T	A	Plrg1	NA	NA	NA	NA	NA	NA	NA	NA	NA	NA	NA	NA	NA	NA	NA	NA	NA	NA	NA	NA	30	0	-4.95419631	NA	NA	48	1	-4.614709844	NA	NA	NA	NA	NA	NA	NA	47	2	-4	NA	NA	18	1	-3.247927513	NA
chr3	84301591	+	C	T	Arfip1	NA	NA	NA	NA	NA	NA	NA	NA	NA	NA	NA	NA	NA	NA	NA	NA	NA	NA	NA	NA	NA	NA	NA	NA	NA	NA	NA	NA	NA	NA	NA	NA	NA	NA	NA	NA	NA	NA	NA	NA	NA	NA	NA	NA
chr3	84301591	-	C	T	Arfip1	NA	NA	NA	NA	NA	NA	NA	NA	NA	NA	NA	NA	NA	NA	NA	NA	NA	NA	NA	NA	NA	NA	NA	NA	NA	NA	NA	NA	NA	NA	NA	NA	NA	NA	NA	NA	NA	NA	NA	NA	NA	NA	NA	NA
chr3	84323617	+	C	T	Arfip1	NA	NA	NA	NA	NA	NA	NA	NA	NA	NA	NA	NA	NA	NA	NA	NA	NA	NA	NA	NA	NA	NA	NA	NA	NA	NA	NA	NA	NA	NA	NA	NA	NA	NA	NA	NA	NA	NA	NA	NA	NA	NA	NA	NA
chr3	84323617	-	C	T	Arfip1	NA	NA	NA	NA	NA	NA	NA	NA	NA	NA	NA	NA	NA	NA	NA	NA	NA	NA	NA	NA	NA	NA	NA	NA	NA	NA	NA	NA	NA	NA	NA	NA	NA	NA	NA	NA	NA	NA	NA	NA	NA	NA	NA	NA
chr3	84386380	+	C	A	Arfip1	NA	NA	NA	NA	NA	NA	NA	NA	NA	NA	NA	NA	NA	NA	NA	NA	NA	NA	NA	NA	NA	NA	NA	NA	NA	NA	NA	NA	NA	NA	NA	NA	NA	NA	NA	NA	NA	NA	NA	NA	NA	NA	NA	NA
chr3	84386382	+	C	G	Arfip1	NA	NA	NA	NA	NA	NA	NA	NA	NA	NA	NA	NA	NA	NA	NA	NA	NA	NA	NA	NA	NA	NA	NA	NA	NA	NA	NA	NA	NA	NA	NA	NA	NA	NA	NA	NA	NA	NA	NA	NA	NA	NA	NA	NA
chr3	85464445	+	C	T	Fam160a1	NA	NA	NA	NA	NA	NA	NA	NA	NA	NA	NA	NA	NA	NA	NA	NA	NA	NA	NA	NA	NA	NA	NA	NA	NA	NA	NA	NA	NA	NA	NA	NA	NA	NA	NA	NA	NA	NA	NA	NA	NA	NA	NA	NA
chr3	85889221	-	C	T	Sh3d19	NA	NA	NA	NA	NA	NA	NA	NA	NA	NA	NA	NA	NA	NA	NA	NA	NA	NA	NA	NA	NA	NA	NA	NA	NA	NA	NA	NA	NA	NA	NA	NA	NA	NA	NA	NA	NA	NA	NA	NA	NA	NA	NA	NA
chr3	87720039	-	C	T	Hdgf	NA	NA	NA	NA	NA	NA	NA	NA	NA	NA	NA	NA	NA	NA	NA	NA	NA	NA	NA	NA	NA	NA	NA	NA	NA	NA	NA	NA	NA	NA	9	52	-2.40599236	0	ASE	2	109	-5.196397213	NA	NA	NA	NA	NA	NA
chr3	87726926	+	C	G	BC023814,Mrpl24	0	33	-5.087462841	NA	NA	0	31	-5	NA	NA	0	24	-4.64385619	NA	NA	0	28	-4.857980995	NA	NA	0	34	-5.129283017	NA	NA	0	29	-4.906890596	NA	NA	5	25	-2.115477217	0	ASE	4	37	-2.925999419	0	ASE	NA	NA	NA	NA
chr3	87726926	-	C	G	BC023814,Mrpl24	0	58	-5.882643049	NA	NA	0	33	-5.087462841	NA	NA	NA	NA	NA	NA	NA	0	32	-5.044394119	NA	NA	NA	NA	NA	NA	NA	NA	NA	NA	NA	NA	NA	NA	NA	NA	NA	3	36	-3.209453366	0	ASE	NA	NA	NA	NA
chr3	87756996	+	C	T	Crabp2	NA	NA	NA	NA	NA	NA	NA	NA	NA	NA	NA	NA	NA	NA	NA	NA	NA	NA	NA	NA	NA	NA	NA	NA	NA	NA	NA	NA	NA	NA	NA	NA	NA	NA	NA	NA	NA	NA	NA	NA	NA	NA	NA	NA
chr3	87756996	-	C	T	Crabp2	NA	NA	NA	NA	NA	NA	NA	NA	NA	NA	NA	NA	NA	NA	NA	NA	NA	NA	NA	NA	NA	NA	NA	NA	NA	NA	NA	NA	NA	NA	NA	NA	NA	NA	NA	NA	NA	NA	NA	NA	NA	NA	NA	NA
chr3	87757110	+	A	C	Crabp2	NA	NA	NA	NA	NA	NA	NA	NA	NA	NA	NA	NA	NA	NA	NA	NA	NA	NA	NA	NA	NA	NA	NA	NA	NA	NA	NA	NA	NA	NA	NA	NA	NA	NA	NA	NA	NA	NA	NA	NA	NA	NA	NA	NA
chr3	87757110	-	A	C	Crabp2	NA	NA	NA	NA	NA	NA	NA	NA	NA	NA	NA	NA	NA	NA	NA	NA	NA	NA	NA	NA	NA	NA	NA	NA	NA	NA	NA	NA	NA	NA	NA	NA	NA	NA	NA	NA	NA	NA	NA	NA	NA	NA	NA	NA
chr3	87757183	+	C	T	Crabp2	NA	NA	NA	NA	NA	NA	NA	NA	NA	NA	NA	NA	NA	NA	NA	NA	NA	NA	NA	NA	NA	NA	NA	NA	NA	NA	NA	NA	NA	NA	NA	NA	NA	NA	NA	NA	NA	NA	NA	NA	NA	NA	NA	NA
chr3	87757183	-	C	T	Crabp2	NA	NA	NA	NA	NA	NA	NA	NA	NA	NA	NA	NA	NA	NA	NA	NA	NA	NA	NA	NA	NA	NA	NA	NA	NA	NA	NA	NA	NA	NA	NA	NA	NA	NA	NA	NA	NA	NA	NA	NA	NA	NA	NA	NA
chr3	88392125	+	G	A	Ssr2	NA	NA	NA	NA	NA	NA	NA	NA	NA	NA	NA	NA	NA	NA	NA	NA	NA	NA	NA	NA	NA	NA	NA	NA	NA	NA	NA	NA	NA	NA	5	102	4.101538026	NA	NA	4	215	5.432959407	NA	NA	1	61	4.95419631	NA
chr3	88392125	-	G	A	Ssr2	NA	NA	NA	NA	NA	NA	NA	NA	NA	NA	NA	NA	NA	NA	NA	NA	NA	NA	NA	NA	NA	NA	NA	NA	NA	NA	NA	NA	NA	NA	NA	NA	NA	NA	NA	0	107	6.754887502	NA	NA	NA	NA	NA	NA
chr3	88713874	+	C	T	Gon4l	NA	NA	NA	NA	NA	NA	NA	NA	NA	NA	NA	NA	NA	NA	NA	NA	NA	NA	NA	NA	NA	NA	NA	NA	NA	NA	NA	NA	NA	NA	NA	NA	NA	NA	NA	NA	NA	NA	NA	NA	NA	NA	NA	NA
chr3	88713874	-	C	T	Gon4l	NA	NA	NA	NA	NA	NA	NA	NA	NA	NA	NA	NA	NA	NA	NA	NA	NA	NA	NA	NA	NA	NA	NA	NA	NA	28	1	3.857980995	NA	NA	NA	NA	NA	NA	NA	NA	NA	NA	NA	NA	NA	NA	NA	NA
chr3	88980588	+	G	C	Clk2	NA	NA	NA	NA	NA	NA	NA	NA	NA	NA	NA	NA	NA	NA	NA	NA	NA	NA	NA	NA	NA	NA	NA	NA	NA	NA	NA	NA	NA	NA	NA	NA	NA	NA	NA	NA	NA	NA	NA	NA	NA	NA	NA	NA
chr3	88980588	-	G	C	Clk2	NA	NA	NA	NA	NA	NA	NA	NA	NA	NA	NA	NA	NA	NA	NA	NA	NA	NA	NA	NA	NA	NA	NA	NA	NA	NA	NA	NA	NA	NA	NA	NA	NA	NA	NA	NA	NA	NA	NA	NA	NA	NA	NA	NA
chr3	89053048	+	T	C	Krtcap2	NA	NA	NA	NA	NA	NA	NA	NA	NA	NA	NA	NA	NA	NA	NA	NA	NA	NA	NA	NA	NA	NA	NA	NA	NA	NA	NA	NA	NA	NA	2	40	3.772589504	NA	NA	1	37	4.247927513	NA	NA	NA	NA	NA	NA
chr3	89053048	-	T	C	Krtcap2	NA	NA	NA	NA	NA	NA	NA	NA	NA	NA	NA	NA	NA	NA	NA	NA	NA	NA	NA	NA	NA	NA	NA	NA	NA	NA	NA	NA	NA	NA	NA	NA	NA	NA	NA	NA	NA	NA	NA	NA	NA	NA	NA	NA
chr3	93631392	+	T	C		55	63	0.192645078	0.656069364	SNP	91	42	-1.097297201	0.041543027	SNP	116	49	-1.22650853	0.007434944	ASE	103	24	-2.056583528	0	ASE	44	11	-1.906890596	0	ASE	67	25	-1.387023123	0	ASE	NA	NA	NA	NA	NA	NA	NA	NA	NA	NA	NA	NA	NA	NA
chr3	93631392	-	T	C		35	37	0.078002512	0.656069364	SNP	48	41	-0.222392421	0.041543027	SNP	71	34	-1.040641984	0.007434944	ASE	86	21	-1.983511877	0	ASE	21	6	-1.652076697	0	ASE	46	8	-2.38466385	0	ASE	NA	NA	NA	NA	NA	NA	NA	NA	NA	NA	NA	NA	NA	NA
chr3	94040232	+	T	A		NA	NA	NA	NA	NA	NA	NA	NA	NA	NA	27	4	-2.485426827	0	ASE	34	1	-4.129283017	NA	NA	NA	NA	NA	NA	NA	NA	NA	NA	NA	NA	NA	NA	NA	NA	NA	NA	NA	NA	NA	NA	NA	NA	NA	NA
chr3	94040241	+	T	C		21	5	-1.874469118	0	ASE	26	4	-2.432959407	0	ASE	38	3	-3.285402219	0	ASE	47	1	-4.584962501	NA	NA	NA	NA	NA	NA	NA	NA	NA	NA	NA	NA	NA	NA	NA	NA	NA	NA	NA	NA	NA	NA	NA	NA	NA	NA
chr3	94040248	+	C	T		22	1	3.523561956	NA	NA	25	1	3.700439718	NA	NA	37	2	3.662965013	NA	NA	48	1	4.614709844	NA	NA	NA	NA	NA	NA	NA	NA	NA	NA	NA	NA	NA	NA	NA	NA	NA	NA	NA	NA	NA	NA	NA	NA	NA	NA
chr3	94040257	+	A	G		NA	NA	NA	NA	NA	20	3	2.392317423	NA	NA	27	3	2.807354922	0	ASE	40	1	4.357552005	NA	NA	NA	NA	NA	NA	NA	NA	NA	NA	NA	NA	NA	NA	NA	NA	NA	NA	NA	NA	NA	NA	NA	NA	NA	NA
chr3	94252402	-	G	A	Mrpl9	NA	NA	NA	NA	NA	NA	NA	NA	NA	NA	NA	NA	NA	NA	NA	NA	NA	NA	NA	NA	NA	NA	NA	NA	NA	NA	NA	NA	NA	NA	NA	NA	NA	NA	NA	NA	NA	NA	NA	NA	NA	NA	NA	NA
chr3	94464842	+	C	T		NA	NA	NA	NA	NA	NA	NA	NA	NA	NA	NA	NA	NA	NA	NA	NA	NA	NA	NA	NA	NA	NA	NA	NA	NA	NA	NA	NA	NA	NA	NA	NA	NA	NA	NA	NA	NA	NA	NA	NA	NA	NA	NA	NA
chr3	94464842	-	C	T		NA	NA	NA	NA	NA	12	13	-0.106915204	NA	NA	NA	NA	NA	NA	NA	18	11	0.662965013	0.068181818	SNP	NA	NA	NA	NA	NA	21	22	-0.064130337	0.863636364	SNP	NA	NA	NA	NA	NA	NA	NA	NA	NA	NA	NA	NA	NA	NA
chr3	94684416	+	G	A	Pogz	NA	NA	NA	NA	NA	NA	NA	NA	NA	NA	NA	NA	NA	NA	NA	NA	NA	NA	NA	NA	NA	NA	NA	NA	NA	NA	NA	NA	NA	NA	NA	NA	NA	NA	NA	1	45	4.523561956	NA	NA	NA	NA	NA	NA
chr3	94684642	+	C	T	Pogz	NA	NA	NA	NA	NA	21	9	1.137503524	0	ASE	NA	NA	NA	NA	NA	NA	NA	NA	NA	NA	NA	NA	NA	NA	NA	6	22	-1.716207034	0	ASE	13	20	-0.584962501	0.140883978	SNP	10	46	-2.095157233	0	ASE	NA	NA	NA	NA
chr3	94684642	-	C	T	Pogz	NA	NA	NA	NA	NA	NA	NA	NA	NA	NA	NA	NA	NA	NA	NA	NA	NA	NA	NA	NA	NA	NA	NA	NA	NA	NA	NA	NA	NA	NA	8	17	-1	NA	NA	4	35	-2.847996907	0	ASE	NA	NA	NA	NA
chr3	94765169	-	T	A	Rfx5	24	7	-1.64385619	0	ASE	25	15	-0.700439718	0.041543027	SNP	19	8	-1.152003093	0.007434944	ASE	NA	NA	NA	NA	NA	NA	NA	NA	NA	NA	NA	NA	NA	NA	NA	NA	NA	NA	NA	NA	NA	NA	NA	NA	NA	NA	NA	NA	NA
chr3	94926333	+	C	T	Vps72	NA	NA	NA	NA	NA	NA	NA	NA	NA	NA	NA	NA	NA	NA	NA	NA	NA	NA	NA	NA	NA	NA	NA	NA	NA	0	33	-5.087462841	NA	NA	NA	NA	NA	NA	NA	NA	NA	NA	NA	NA	NA	NA	NA	NA
chr3	94926333	-	C	T	Vps72	NA	NA	NA	NA	NA	NA	NA	NA	NA	NA	NA	NA	NA	NA	NA	NA	NA	NA	NA	NA	NA	NA	NA	NA	NA	NA	NA	NA	NA	NA	NA	NA	NA	NA	NA	NA	NA	NA	NA	NA	NA	NA	NA	NA
chr3	94943542	-	A	T	Tnfaip8l2	NA	NA	NA	NA	NA	NA	NA	NA	NA	NA	NA	NA	NA	NA	NA	NA	NA	NA	NA	NA	NA	NA	NA	NA	NA	NA	NA	NA	NA	NA	NA	NA	NA	NA	NA	15	16	-0.087462841	0.825819672	SNP	NA	NA	NA	NA
chr3	94985990	+	G	A	Gabpb2	NA	NA	NA	NA	NA	NA	NA	NA	NA	NA	NA	NA	NA	NA	NA	NA	NA	NA	NA	NA	NA	NA	NA	NA	NA	NA	NA	NA	NA	NA	NA	NA	NA	NA	NA	NA	NA	NA	NA	NA	NA	NA	NA	NA
chr3	94985990	-	G	A	Gabpb2	NA	NA	NA	NA	NA	NA	NA	NA	NA	NA	NA	NA	NA	NA	NA	NA	NA	NA	NA	NA	NA	NA	NA	NA	NA	NA	NA	NA	NA	NA	NA	NA	NA	NA	NA	NA	NA	NA	NA	NA	NA	NA	NA	NA
chr3	95057970	+	A	G	Prune	NA	NA	NA	NA	NA	13	16	-0.280107919	0.427299703	SNP	NA	NA	NA	NA	NA	NA	NA	NA	NA	NA	NA	NA	NA	NA	NA	16	9	0.765534746	NA	NA	NA	NA	NA	NA	NA	NA	NA	NA	NA	NA	NA	NA	NA	NA
chr3	95057970	-	A	G	Prune	NA	NA	NA	NA	NA	NA	NA	NA	NA	NA	NA	NA	NA	NA	NA	7	20	-1.392317423	0	ASE	NA	NA	NA	NA	NA	19	7	1.321928095	0.005681818	ASE	NA	NA	NA	NA	NA	NA	NA	NA	NA	NA	NA	NA	NA	NA
chr3	95127112	+	A	C	Lass2	NA	NA	NA	NA	NA	NA	NA	NA	NA	NA	NA	NA	NA	NA	NA	NA	NA	NA	NA	NA	NA	NA	NA	NA	NA	NA	NA	NA	NA	NA	NA	NA	NA	NA	NA	NA	NA	NA	NA	NA	NA	NA	NA	NA
chr3	95749478	-	T	C	Anp32e	NA	NA	NA	NA	NA	NA	NA	NA	NA	NA	NA	NA	NA	NA	NA	NA	NA	NA	NA	NA	NA	NA	NA	NA	NA	NA	NA	NA	NA	NA	27	12	-1.106915204	0.019337017	SNP	28	24	-0.214124805	0.56352459	SNP	NA	NA	NA	NA
chr3	95750639	+	T	A	Anp32e	NA	NA	NA	NA	NA	NA	NA	NA	NA	NA	NA	NA	NA	NA	NA	NA	NA	NA	NA	NA	NA	NA	NA	NA	NA	NA	NA	NA	NA	NA	NA	NA	NA	NA	NA	NA	NA	NA	NA	NA	NA	NA	NA	NA
chr3	95750639	-	T	A	Anp32e	11	16	0.502500341	0.153179191	SNP	NA	NA	NA	NA	NA	NA	NA	NA	NA	NA	NA	NA	NA	NA	NA	NA	NA	NA	NA	NA	NA	NA	NA	NA	NA	NA	NA	NA	NA	NA	NA	NA	NA	NA	NA	NA	NA	NA	NA
chr3	96364598	+	G	A	Txnip	NA	NA	NA	NA	NA	NA	NA	NA	NA	NA	NA	NA	NA	NA	NA	NA	NA	NA	NA	NA	NA	NA	NA	NA	NA	NA	NA	NA	NA	NA	NA	NA	NA	NA	NA	NA	NA	NA	NA	NA	NA	NA	NA	NA
chr3	96364598	-	G	A	Txnip	NA	NA	NA	NA	NA	NA	NA	NA	NA	NA	NA	NA	NA	NA	NA	NA	NA	NA	NA	NA	NA	NA	NA	NA	NA	NA	NA	NA	NA	NA	NA	NA	NA	NA	NA	NA	NA	NA	NA	NA	NA	NA	NA	NA
chr3	96364644	+	T	A	Txnip	NA	NA	NA	NA	NA	NA	NA	NA	NA	NA	NA	NA	NA	NA	NA	NA	NA	NA	NA	NA	NA	NA	NA	NA	NA	NA	NA	NA	NA	NA	NA	NA	NA	NA	NA	NA	NA	NA	NA	NA	NA	NA	NA	NA
chr3	96364644	-	T	A	Txnip	NA	NA	NA	NA	NA	NA	NA	NA	NA	NA	NA	NA	NA	NA	NA	NA	NA	NA	NA	NA	NA	NA	NA	NA	NA	NA	NA	NA	NA	NA	NA	NA	NA	NA	NA	NA	NA	NA	NA	NA	NA	NA	NA	NA
chr3	96364822	+	T	C	Txnip	NA	NA	NA	NA	NA	NA	NA	NA	NA	NA	NA	NA	NA	NA	NA	NA	NA	NA	NA	NA	NA	NA	NA	NA	NA	NA	NA	NA	NA	NA	NA	NA	NA	NA	NA	NA	NA	NA	NA	NA	NA	NA	NA	NA
chr3	96364822	-	T	C	Txnip	NA	NA	NA	NA	NA	NA	NA	NA	NA	NA	NA	NA	NA	NA	NA	NA	NA	NA	NA	NA	NA	NA	NA	NA	NA	NA	NA	NA	NA	NA	NA	NA	NA	NA	NA	NA	NA	NA	NA	NA	NA	NA	NA	NA
chr3	96365180	+	A	G	Txnip	NA	NA	NA	NA	NA	NA	NA	NA	NA	NA	NA	NA	NA	NA	NA	NA	NA	NA	NA	NA	NA	NA	NA	NA	NA	NA	NA	NA	NA	NA	NA	NA	NA	NA	NA	NA	NA	NA	NA	NA	NA	NA	NA	NA
chr3	96365180	-	A	G	Txnip	NA	NA	NA	NA	NA	NA	NA	NA	NA	NA	NA	NA	NA	NA	NA	NA	NA	NA	NA	NA	NA	NA	NA	NA	NA	NA	NA	NA	NA	NA	NA	NA	NA	NA	NA	NA	NA	NA	NA	NA	NA	NA	NA	NA
chr3	96365230	+	A	G	Txnip	NA	NA	NA	NA	NA	NA	NA	NA	NA	NA	NA	NA	NA	NA	NA	NA	NA	NA	NA	NA	NA	NA	NA	NA	NA	NA	NA	NA	NA	NA	NA	NA	NA	NA	NA	NA	NA	NA	NA	NA	NA	NA	NA	NA
chr3	96365230	-	A	G	Txnip	NA	NA	NA	NA	NA	NA	NA	NA	NA	NA	NA	NA	NA	NA	NA	NA	NA	NA	NA	NA	NA	NA	NA	NA	NA	NA	NA	NA	NA	NA	NA	NA	NA	NA	NA	NA	NA	NA	NA	NA	NA	NA	NA	NA
chr3	96365394	+	G	A	Txnip	NA	NA	NA	NA	NA	NA	NA	NA	NA	NA	NA	NA	NA	NA	NA	NA	NA	NA	NA	NA	NA	NA	NA	NA	NA	NA	NA	NA	NA	NA	NA	NA	NA	NA	NA	NA	NA	NA	NA	NA	NA	NA	NA	NA
chr3	96365394	-	G	A	Txnip	NA	NA	NA	NA	NA	NA	NA	NA	NA	NA	NA	NA	NA	NA	NA	NA	NA	NA	NA	NA	NA	NA	NA	NA	NA	NA	NA	NA	NA	NA	NA	NA	NA	NA	NA	NA	NA	NA	NA	NA	NA	NA	NA	NA
chr3	96448386	-	G	A	Pex11b	11	15	0.415037499	0.242774566	SNP	NA	NA	NA	NA	NA	8	17	1	NA	NA	14	15	0.093109404	0.795454545	SNP	24	9	-1.321928095	0	ASE	14	20	0.485426827	0.207386364	SNP	NA	NA	NA	NA	NA	NA	NA	NA	NA	NA	NA	NA	NA	NA
chr3	96609643	+	T	C	Cd160	NA	NA	NA	NA	NA	NA	NA	NA	NA	NA	NA	NA	NA	NA	NA	NA	NA	NA	NA	NA	NA	NA	NA	NA	NA	NA	NA	NA	NA	NA	NA	NA	NA	NA	NA	NA	NA	NA	NA	NA	NA	NA	NA	NA
chr3	96975624	+	G	A	Acp6	NA	NA	NA	NA	NA	NA	NA	NA	NA	NA	NA	NA	NA	NA	NA	NA	NA	NA	NA	NA	NA	NA	NA	NA	NA	NA	NA	NA	NA	NA	NA	NA	NA	NA	NA	NA	NA	NA	NA	NA	NA	NA	NA	NA
chr3	96975624	-	G	A	Acp6	NA	NA	NA	NA	NA	NA	NA	NA	NA	NA	NA	NA	NA	NA	NA	NA	NA	NA	NA	NA	NA	NA	NA	NA	NA	NA	NA	NA	NA	NA	NA	NA	NA	NA	NA	NA	NA	NA	NA	NA	NA	NA	NA	NA
chr3	97543316	+	C	G	Pde4dip	NA	NA	NA	NA	NA	NA	NA	NA	NA	NA	NA	NA	NA	NA	NA	19	14	0.415037499	0.24025974	SNP	NA	NA	NA	NA	NA	NA	NA	NA	NA	NA	NA	NA	NA	NA	NA	NA	NA	NA	NA	NA	NA	NA	NA	NA
chr3	99942408	+	T	C	Wdr3	NA	NA	NA	NA	NA	NA	NA	NA	NA	NA	NA	NA	NA	NA	NA	NA	NA	NA	NA	NA	NA	NA	NA	NA	NA	NA	NA	NA	NA	NA	26	11	-1.169925001	0.64640884	SNP	32	10	-1.584962501	0.346311475	SNP	NA	NA	NA	NA
chr3	99942408	-	T	C	Wdr3	NA	NA	NA	NA	NA	NA	NA	NA	NA	NA	NA	NA	NA	NA	NA	NA	NA	NA	NA	NA	NA	NA	NA	NA	NA	NA	NA	NA	NA	NA	9	20	1.070389328	0.64640884	SNP	21	31	0.540568381	0.346311475	SNP	NA	NA	NA	NA
chr3	99942505	+	C	T	Wdr3	NA	NA	NA	NA	NA	NA	NA	NA	NA	NA	NA	NA	NA	NA	NA	NA	NA	NA	NA	NA	NA	NA	NA	NA	NA	NA	NA	NA	NA	NA	20	16	0.304854582	0.243093923	SNP	44	29	0.584962501	0.12295082	SNP	NA	NA	NA	NA
chr3	99942505	-	C	T	Wdr3	NA	NA	NA	NA	NA	NA	NA	NA	NA	NA	NA	NA	NA	NA	NA	NA	NA	NA	NA	NA	NA	NA	NA	NA	NA	NA	NA	NA	NA	NA	17	10	0.710493383	0.243093923	SNP	23	13	0.777607579	0.12295082	SNP	NA	NA	NA	NA
chr3	99942653	+	T	C	Wdr3	NA	NA	NA	NA	NA	NA	NA	NA	NA	NA	NA	NA	NA	NA	NA	NA	NA	NA	NA	NA	NA	NA	NA	NA	NA	NA	NA	NA	NA	NA	24	25	0.056583528	0.320441989	SNP	37	23	-0.662965013	0.625	SNP	25	1	-3.700439718	NA
chr3	99942653	-	T	C	Wdr3	NA	NA	NA	NA	NA	NA	NA	NA	NA	NA	NA	NA	NA	NA	NA	NA	NA	NA	NA	NA	NA	NA	NA	NA	NA	NA	NA	NA	NA	NA	19	7	-1.321928095	0.320441989	SNP	19	26	0.432959407	0.625	SNP	NA	NA	NA	NA
chr3	100009748	+	G	A	Gdap2	NA	NA	NA	NA	NA	NA	NA	NA	NA	NA	NA	NA	NA	NA	NA	NA	NA	NA	NA	NA	NA	NA	NA	NA	NA	NA	NA	NA	NA	NA	NA	NA	NA	NA	NA	15	10	-0.540568381	NA	NA	NA	NA	NA	NA
chr3	100009748	-	G	A	Gdap2	13	12	-0.106915204	NA	NA	22	4	-2.201633861	0	ASE	NA	NA	NA	NA	NA	NA	NA	NA	NA	NA	NA	NA	NA	NA	NA	NA	NA	NA	NA	NA	NA	NA	NA	NA	NA	40	26	-0.602664502	0.145491803	SNP	NA	NA	NA	NA
chr3	100010316	-	A	G	Gdap2	0	56	-5.832890014	NA	NA	0	75	-6.247927513	NA	NA	0	58	-5.882643049	NA	NA	0	64	-6.022367813	NA	NA	0	40	-5.357552005	NA	NA	0	74	-6.22881869	NA	NA	1	59	-4.906890596	NA	NA	0	96	-6.599912842	NA	NA	NA	NA	NA	NA
chr3	100010368	+	C	A	Gdap2	25	16	-0.612976877	0.026011561	SNP	42	18	-1.178337241	0.023738872	SNP	26	18	-0.506959989	0.903345725	SNP	22	22	0	0.805194805	SNP	11	14	0.321928095	NA	NA	27	31	0.192645078	0.568181818	SNP	14	29	1	0.066298343	SNP	42	80	0.913585248	0.104508197	SNP	NA	NA	NA	NA
chr3	100010368	-	C	A	Gdap2	37	16	-1.160464672	0.026011561	SNP	41	29	-0.485426827	0.023738872	SNP	14	21	0.552541023	0.903345725	SNP	21	24	0.184424571	0.805194805	SNP	12	16	0.387023123	0.261111111	SNP	31	36	0.209453366	0.568181818	SNP	13	19	0.514573173	0.066298343	SNP	35	46	0.38466385	0.104508197	SNP	10	19	0.862496476	0.046875
chr3	100010402	+	T	C	Gdap2	11	18	0.662965013	0.089595376	SNP	28	29	0.0489096	0.839762611	SNP	11	26	1.169925001	0.973977695	SNP	20	26	0.362570079	0.483766234	SNP	19	13	-0.514573173	0.194444444	SNP	23	26	0.169925001	0.232954545	SNP	36	20	-0.817135943	0.041436464	SNP	69	54	-0.347923303	0.264344262	SNP	NA	NA	NA	NA
chr3	100010402	-	T	C	Gdap2	NA	NA	NA	NA	NA	NA	NA	NA	NA	NA	23	8	-1.415037499	0.973977695	SNP	32	17	-0.874469118	0.483766234	SNP	NA	NA	NA	NA	NA	35	16	-1.08246216	0.232954545	SNP	25	12	-1	0.041436464	SNP	72	47	-0.604862058	0.264344262	SNP	NA	NA	NA	NA
chr3	100010415	+	T	C	Gdap2	0	38	5.285402219	NA	NA	0	72	6.189824559	NA	NA	0	35	5.169925001	NA	NA	0	54	5.781359714	NA	NA	0	24	4.64385619	NA	NA	0	48	5.614709844	NA	NA	1	62	4.977279923	NA	NA	1	127	6	NA	NA	NA	NA	NA	NA
chr3	100010415	-	T	C	Gdap2	0	51	5.700439718	NA	NA	0	63	6	NA	NA	0	37	5.247927513	NA	NA	0	50	5.672425342	NA	NA	0	25	4.700439718	NA	NA	0	56	5.832890014	NA	NA	0	45	5.523561956	NA	NA	0	144	7.17990909	NA	NA	NA	NA	NA	NA
chr3	100010632	+	C	T	Gdap2	10	23	-1.125530882	0.002890173	ASE	10	14	-0.447458977	NA	NA	11	15	-0.415037499	0.230483271	SNP	NA	NA	NA	NA	NA	NA	NA	NA	NA	NA	NA	NA	NA	NA	NA	NA	NA	NA	NA	NA	NA	NA	NA	NA	NA	NA	NA	NA	NA
chr3	100010632	-	C	T	Gdap2	9	14	-0.584962501	NA	NA	NA	NA	NA	NA	NA	15	9	0.678071905	NA	NA	NA	NA	NA	NA	NA	NA	NA	NA	NA	NA	NA	NA	NA	NA	NA	NA	NA	NA	NA	NA	NA	NA	NA	NA	NA	NA	NA	NA	NA
chr3	100010679	+	G	A	Gdap2	6	36	2.402098444	0	ASE	NA	NA	NA	NA	NA	13	13	0	0.769516729	SNP	11	14	0.321928095	NA	NA	NA	NA	NA	NA	NA	15	14	-0.093109404	0.238636364	SNP	NA	NA	NA	NA	NA	12	15	0.299560282	0.428278689	SNP	NA	NA	NA	NA
chr3	100010679	-	G	A	Gdap2	18	24	0.395928676	0	ASE	11	12	0.115477217	NA	NA	15	17	0.169925001	0.769516729	SNP	16	11	-0.502500341	0.162337662	SNP	11	14	0.321928095	NA	NA	26	16	-0.667424661	0.238636364	SNP	NA	NA	NA	NA	NA	NA	NA	NA	NA	NA	NA	NA	NA	NA
chr3	100012303	+	A	C		NA	NA	NA	NA	NA	NA	NA	NA	NA	NA	NA	NA	NA	NA	NA	NA	NA	NA	NA	NA	NA	NA	NA	NA	NA	NA	NA	NA	NA	NA	NA	NA	NA	NA	NA	NA	NA	NA	NA	NA	NA	NA	NA	NA
chr3	100012592	+	T	C		NA	NA	NA	NA	NA	NA	NA	NA	NA	NA	NA	NA	NA	NA	NA	NA	NA	NA	NA	NA	NA	NA	NA	NA	NA	NA	NA	NA	NA	NA	NA	NA	NA	NA	NA	NA	NA	NA	NA	NA	NA	NA	NA	NA
chr3	100012592	-	T	C		NA	NA	NA	NA	NA	NA	NA	NA	NA	NA	NA	NA	NA	NA	NA	NA	NA	NA	NA	NA	NA	NA	NA	NA	NA	NA	NA	NA	NA	NA	NA	NA	NA	NA	NA	NA	NA	NA	NA	NA	NA	NA	NA	NA
chr3	101265781	-	T	C	Igsf3	NA	NA	NA	NA	NA	NA	NA	NA	NA	NA	NA	NA	NA	NA	NA	NA	NA	NA	NA	NA	NA	NA	NA	NA	NA	NA	NA	NA	NA	NA	NA	NA	NA	NA	NA	NA	NA	NA	NA	NA	NA	NA	NA	NA
chr3	101367498	+	T	C		NA	NA	NA	NA	NA	NA	NA	NA	NA	NA	NA	NA	NA	NA	NA	NA	NA	NA	NA	NA	NA	NA	NA	NA	NA	NA	NA	NA	NA	NA	NA	NA	NA	NA	NA	NA	NA	NA	NA	NA	NA	NA	NA	NA
chr3	101367514	+	G	A		NA	NA	NA	NA	NA	NA	NA	NA	NA	NA	NA	NA	NA	NA	NA	NA	NA	NA	NA	NA	NA	NA	NA	NA	NA	NA	NA	NA	NA	NA	NA	NA	NA	NA	NA	NA	NA	NA	NA	NA	NA	NA	NA	NA
chr3	102982543	+	A	G	Bcas2	NA	NA	NA	NA	NA	NA	NA	NA	NA	NA	NA	NA	NA	NA	NA	NA	NA	NA	NA	NA	NA	NA	NA	NA	NA	NA	NA	NA	NA	NA	NA	NA	NA	NA	NA	NA	NA	NA	NA	NA	NA	NA	NA	NA
chr3	102982543	-	A	G	Bcas2	23	9	1.263034406	0	ASE	21	22	-0.064130337	0.816023739	SNP	NA	NA	NA	NA	NA	NA	NA	NA	NA	NA	NA	NA	NA	NA	NA	NA	NA	NA	NA	NA	NA	NA	NA	NA	NA	25	3	2.700439718	0	ASE	NA	NA	NA	NA
chr3	103181270	+	C	T		NA	NA	NA	NA	NA	NA	NA	NA	NA	NA	NA	NA	NA	NA	NA	NA	NA	NA	NA	NA	NA	NA	NA	NA	NA	NA	NA	NA	NA	NA	1	26	-3.754887502	NA	NA	1	314	-7.299208018	NA	NA	NA	NA	NA	NA
chr3	103604742	+	T	C	Dclre1b	NA	NA	NA	NA	NA	NA	NA	NA	NA	NA	NA	NA	NA	NA	NA	NA	NA	NA	NA	NA	NA	NA	NA	NA	NA	NA	NA	NA	NA	NA	NA	NA	NA	NA	NA	NA	NA	NA	NA	NA	NA	NA	NA	NA
chr3	103604742	-	T	C	Dclre1b	NA	NA	NA	NA	NA	NA	NA	NA	NA	NA	NA	NA	NA	NA	NA	NA	NA	NA	NA	NA	NA	NA	NA	NA	NA	NA	NA	NA	NA	NA	NA	NA	NA	NA	NA	NA	NA	NA	NA	NA	NA	NA	NA	NA
chr3	103606873	-	G	C	Dclre1b	NA	NA	NA	NA	NA	NA	NA	NA	NA	NA	NA	NA	NA	NA	NA	NA	NA	NA	NA	NA	NA	NA	NA	NA	NA	NA	NA	NA	NA	NA	NA	NA	NA	NA	NA	NA	NA	NA	NA	NA	NA	NA	NA	NA
chr3	104258109	+	G	A	Lrig2	NA	NA	NA	NA	NA	NA	NA	NA	NA	NA	NA	NA	NA	NA	NA	NA	NA	NA	NA	NA	NA	NA	NA	NA	NA	NA	NA	NA	NA	NA	NA	NA	NA	NA	NA	NA	NA	NA	NA	NA	NA	NA	NA	NA
chr3	104258347	+	G	A	Lrig2	NA	NA	NA	NA	NA	NA	NA	NA	NA	NA	NA	NA	NA	NA	NA	NA	NA	NA	NA	NA	NA	NA	NA	NA	NA	NA	NA	NA	NA	NA	NA	NA	NA	NA	NA	NA	NA	NA	NA	NA	NA	NA	NA	NA
chr3	104258351	+	T	C	Lrig2	NA	NA	NA	NA	NA	NA	NA	NA	NA	NA	NA	NA	NA	NA	NA	NA	NA	NA	NA	NA	NA	NA	NA	NA	NA	NA	NA	NA	NA	NA	NA	NA	NA	NA	NA	NA	NA	NA	NA	NA	NA	NA	NA	NA
chr3	104258479	+	T	C	Lrig2	NA	NA	NA	NA	NA	NA	NA	NA	NA	NA	NA	NA	NA	NA	NA	NA	NA	NA	NA	NA	NA	NA	NA	NA	NA	NA	NA	NA	NA	NA	NA	NA	NA	NA	NA	NA	NA	NA	NA	NA	NA	NA	NA	NA
chr3	105481728	+	C	G	Ddx20	NA	NA	NA	NA	NA	NA	NA	NA	NA	NA	15	19	-0.321928095	0.728624535	SNP	16	11	0.502500341	0.766233766	SNP	NA	NA	NA	NA	NA	NA	NA	NA	NA	NA	17	14	0.263034406	0.160220994	SNP	31	30	0.04580369	0.120901639	SNP	NA	NA	NA	NA
chr3	105481728	-	C	G	Ddx20	17	19	-0.152003093	0.641618497	SNP	16	14	0.180572246	0.596439169	SNP	22	15	0.523561956	0.728624535	SNP	10	17	-0.710493383	0.766233766	SNP	21	3	2.459431619	NA	NA	43	4	3.137503524	0	ASE	33	19	0.765534746	0.160220994	SNP	43	89	-1.032421478	0.120901639	SNP	NA	NA	NA	NA
chr3	105745818	+	C	G	Atp5f1	NA	NA	NA	NA	NA	NA	NA	NA	NA	NA	NA	NA	NA	NA	NA	NA	NA	NA	NA	NA	NA	NA	NA	NA	NA	NA	NA	NA	NA	NA	35	1	4.169925001	NA	NA	67	3	4.087462841	NA	NA	21	1	3.459431619	NA
chr3	105745818	-	C	G	Atp5f1	NA	NA	NA	NA	NA	NA	NA	NA	NA	NA	NA	NA	NA	NA	NA	NA	NA	NA	NA	NA	NA	NA	NA	NA	NA	NA	NA	NA	NA	NA	NA	NA	NA	NA	NA	NA	NA	NA	NA	NA	NA	NA	NA	NA
chr3	109488181	+	T	C	Vav3	NA	NA	NA	NA	NA	NA	NA	NA	NA	NA	NA	NA	NA	NA	NA	NA	NA	NA	NA	NA	NA	NA	NA	NA	NA	NA	NA	NA	NA	NA	NA	NA	NA	NA	NA	NA	NA	NA	NA	NA	NA	NA	NA	NA
chr3	109488181	-	T	C	Vav3	NA	NA	NA	NA	NA	NA	NA	NA	NA	NA	NA	NA	NA	NA	NA	NA	NA	NA	NA	NA	NA	NA	NA	NA	NA	NA	NA	NA	NA	NA	NA	NA	NA	NA	NA	NA	NA	NA	NA	NA	NA	NA	NA	NA
chr3	110052219	+	G	C	Prmt6	NA	NA	NA	NA	NA	13	16	0.280107919	0.181008902	SNP	NA	NA	NA	NA	NA	36	1	-4.209453366	NA	NA	NA	NA	NA	NA	NA	NA	NA	NA	NA	NA	11	30	1.36923381	0.005524862	ASE	13	34	1.321928095	0.008196721	ASE	NA	NA	NA	NA
chr3	110052219	-	G	C	Prmt6	27	14	-0.900464326	0.026011561	SNP	12	20	0.691877705	0.181008902	SNP	29	2	-3.321928095	NA	NA	NA	NA	NA	NA	NA	NA	NA	NA	NA	NA	NA	NA	NA	NA	NA	16	36	1.121990524	0.005524862	ASE	18	36	0.961525852	0.008196721	ASE	NA	NA	NA	NA
chr3	110052310	+	T	C	Prmt6	NA	NA	NA	NA	NA	NA	NA	NA	NA	NA	NA	NA	NA	NA	NA	NA	NA	NA	NA	NA	NA	NA	NA	NA	NA	NA	NA	NA	NA	NA	NA	NA	NA	NA	NA	14	29	1	0.075819672	SNP	NA	NA	NA	NA
chr3	110052310	-	T	C	Prmt6	NA	NA	NA	NA	NA	12	14	0.206450877	0.543026706	SNP	NA	NA	NA	NA	NA	37	1	-4.247927513	NA	NA	NA	NA	NA	NA	NA	NA	NA	NA	NA	NA	9	17	0.847996907	0.049723757	SNP	22	33	0.563900885	0.075819672	SNP	NA	NA	NA	NA
chr3	110052330	+	A	G	Prmt6	NA	NA	NA	NA	NA	NA	NA	NA	NA	NA	NA	NA	NA	NA	NA	NA	NA	NA	NA	NA	NA	NA	NA	NA	NA	NA	NA	NA	NA	NA	NA	NA	NA	NA	NA	14	20	-0.485426827	0.010245902	SNP	NA	NA	NA	NA
chr3	110052330	-	A	G	Prmt6	NA	NA	NA	NA	NA	15	13	0.192645078	0.566765579	SNP	NA	NA	NA	NA	NA	25	1	3.700439718	NA	NA	NA	NA	NA	NA	NA	NA	NA	NA	NA	NA	8	17	-1	NA	NA	12	38	-1.584962501	0.010245902	SNP	NA	NA	NA	NA
chr3	110052653	+	C	T	Prmt6	11	24	-1.058893689	0.011560694	SNP	14	30	-1.047305715	0.014836795	SNP	57	4	3.5360529	NA	NA	84	7	3.409390936	0	ASE	22	1	3.523561956	NA	NA	52	12	2.027480736	0	ASE	19	17	0.152003093	0.193370166	SNP	16	17	-0.08246216	0.020491803	SNP	NA	NA	NA	NA
chr3	110052653	-	C	T	Prmt6	16	32	-0.956931278	0.011560694	SNP	20	32	-0.652076697	0.014836795	SNP	64	2	4.437405312	NA	NA	85	4	4.10433666	NA	NA	NA	NA	NA	NA	NA	50	5	3.087462841	0	ASE	24	12	0.943416472	0.193370166	SNP	8	32	-1.874469118	0.020491803	SNP	NA	NA	NA	NA
chr3	116334866	-	T	C	Hiat1	NA	NA	NA	NA	NA	NA	NA	NA	NA	NA	NA	NA	NA	NA	NA	NA	NA	NA	NA	NA	NA	NA	NA	NA	NA	NA	NA	NA	NA	NA	41	1	-4.392317423	NA	NA	NA	NA	NA	NA	NA	NA	NA	NA	NA
chr3	116606049	+	G	A	Frrs1	NA	NA	NA	NA	NA	NA	NA	NA	NA	NA	NA	NA	NA	NA	NA	NA	NA	NA	NA	NA	NA	NA	NA	NA	NA	NA	NA	NA	NA	NA	29	3	-2.906890596	0	ASE	40	1	-4.357552005	NA	NA	NA	NA	NA	NA
chr3	116606049	-	G	A	Frrs1	NA	NA	NA	NA	NA	NA	NA	NA	NA	NA	NA	NA	NA	NA	NA	NA	NA	NA	NA	NA	NA	NA	NA	NA	NA	NA	NA	NA	NA	NA	NA	NA	NA	NA	NA	NA	NA	NA	NA	NA	NA	NA	NA	NA
chr3	116606189	+	C	A	Frrs1	NA	NA	NA	NA	NA	NA	NA	NA	NA	NA	NA	NA	NA	NA	NA	NA	NA	NA	NA	NA	NA	NA	NA	NA	NA	NA	NA	NA	NA	NA	37	1	-4.247927513	NA	NA	NA	NA	NA	NA	NA	NA	NA	NA	NA
chr3	116606189	-	C	A	Frrs1	NA	NA	NA	NA	NA	NA	NA	NA	NA	NA	NA	NA	NA	NA	NA	NA	NA	NA	NA	NA	NA	NA	NA	NA	NA	NA	NA	NA	NA	NA	31	3	-3	0	ASE	33	2	-3.502500341	NA	NA	NA	NA	NA	NA
chr3	116606295	+	T	G	Frrs1	NA	NA	NA	NA	NA	NA	NA	NA	NA	NA	NA	NA	NA	NA	NA	NA	NA	NA	NA	NA	NA	NA	NA	NA	NA	NA	NA	NA	NA	NA	51	2	-4.115477217	NA	NA	33	1	-4.087462841	NA	NA	NA	NA	NA	NA
chr3	116606295	-	T	G	Frrs1	NA	NA	NA	NA	NA	NA	NA	NA	NA	NA	40	0	-5.357552005	NA	NA	NA	NA	NA	NA	NA	NA	NA	NA	NA	NA	NA	NA	NA	NA	NA	34	2	-3.544320516	NA	NA	42	3	-3.426264755	NA	NA	NA	NA	NA	NA
chr3	116606317	+	T	G	Frrs1	NA	NA	NA	NA	NA	NA	NA	NA	NA	NA	NA	NA	NA	NA	NA	NA	NA	NA	NA	NA	NA	NA	NA	NA	NA	NA	NA	NA	NA	NA	45	2	-3.938599455	NA	NA	30	1	-3.95419631	NA	NA	NA	NA	NA	NA
chr3	116606317	-	T	G	Frrs1	NA	NA	NA	NA	NA	NA	NA	NA	NA	NA	21	1	-3.459431619	NA	NA	NA	NA	NA	NA	NA	NA	NA	NA	NA	NA	NA	NA	NA	NA	NA	41	3	-3.392317423	0	ASE	46	4	-3.232660757	0	ASE	21	4	-2.137503524	NA
chr3	121160564	+	G	A	Cnn3	0	76	6.266786541	NA	NA	2	91	4.938599455	NA	NA	0	64	6.022367813	NA	NA	0	73	6.209453366	NA	NA	0	39	5.321928095	NA	NA	0	89	6.491853096	NA	NA	3	29	2.906890596	0	ASE	1	64	5.022367813	NA	NA	NA	NA	NA	NA
chr3	121160564	-	G	A	Cnn3	2	137	5.523561956	NA	NA	0	122	6.942514505	NA	NA	0	123	6.95419631	NA	NA	0	114	6.845490051	NA	NA	0	58	5.882643049	NA	NA	0	143	7.169925001	NA	NA	4	51	3.378511623	0	ASE	1	83	5.392317423	NA	NA	0	26	4.754887502	NA
chr3	121160881	+	T	C	Cnn3	0	25	4.700439718	NA	NA	0	41	5.392317423	NA	NA	0	26	4.754887502	NA	NA	0	35	5.169925001	NA	NA	0	30	4.95419631	NA	NA	0	40	5.357552005	NA	NA	NA	NA	NA	NA	NA	NA	NA	NA	NA	NA	NA	NA	NA	NA
chr3	121160881	-	T	C	Cnn3	NA	NA	NA	NA	NA	NA	NA	NA	NA	NA	NA	NA	NA	NA	NA	NA	NA	NA	NA	NA	NA	NA	NA	NA	NA	NA	NA	NA	NA	NA	NA	NA	NA	NA	NA	NA	NA	NA	NA	NA	NA	NA	NA	NA
chr3	121461986	+	T	C	Abcd3	NA	NA	NA	NA	NA	NA	NA	NA	NA	NA	NA	NA	NA	NA	NA	NA	NA	NA	NA	NA	NA	NA	NA	NA	NA	0	26	4.754887502	NA	NA	NA	NA	NA	NA	NA	NA	NA	NA	NA	NA	NA	NA	NA	NA
chr3	121461986	-	T	C	Abcd3	NA	NA	NA	NA	NA	NA	NA	NA	NA	NA	NA	NA	NA	NA	NA	NA	NA	NA	NA	NA	NA	NA	NA	NA	NA	NA	NA	NA	NA	NA	NA	NA	NA	NA	NA	NA	NA	NA	NA	NA	NA	NA	NA	NA
chr3	121462029	-	C	T	Abcd3	NA	NA	NA	NA	NA	NA	NA	NA	NA	NA	NA	NA	NA	NA	NA	NA	NA	NA	NA	NA	NA	NA	NA	NA	NA	0	25	-4.700439718	NA	NA	NA	NA	NA	NA	NA	NA	NA	NA	NA	NA	NA	NA	NA	NA
chr3	121969610	+	C	T		NA	NA	NA	NA	NA	NA	NA	NA	NA	NA	NA	NA	NA	NA	NA	NA	NA	NA	NA	NA	NA	NA	NA	NA	NA	NA	NA	NA	NA	NA	NA	NA	NA	NA	NA	NA	NA	NA	NA	NA	NA	NA	NA	NA
chr3	121979200	+	G	T	Dnttip2	NA	NA	NA	NA	NA	NA	NA	NA	NA	NA	NA	NA	NA	NA	NA	NA	NA	NA	NA	NA	NA	NA	NA	NA	NA	NA	NA	NA	NA	NA	NA	NA	NA	NA	NA	NA	NA	NA	NA	NA	NA	NA	NA	NA
chr3	121979285	+	T	G	Dnttip2	NA	NA	NA	NA	NA	NA	NA	NA	NA	NA	NA	NA	NA	NA	NA	NA	NA	NA	NA	NA	NA	NA	NA	NA	NA	NA	NA	NA	NA	NA	NA	NA	NA	NA	NA	NA	NA	NA	NA	NA	NA	NA	NA	NA
chr3	121979285	-	T	G	Dnttip2	NA	NA	NA	NA	NA	NA	NA	NA	NA	NA	NA	NA	NA	NA	NA	NA	NA	NA	NA	NA	NA	NA	NA	NA	NA	NA	NA	NA	NA	NA	NA	NA	NA	NA	NA	NA	NA	NA	NA	NA	NA	NA	NA	NA
chr3	121979431	+	A	G	Dnttip2	NA	NA	NA	NA	NA	NA	NA	NA	NA	NA	NA	NA	NA	NA	NA	NA	NA	NA	NA	NA	NA	NA	NA	NA	NA	NA	NA	NA	NA	NA	23	2	3	NA	NA	49	1	4.64385619	NA	NA	NA	NA	NA	NA
chr3	121979478	-	G	C	Dnttip2	NA	NA	NA	NA	NA	NA	NA	NA	NA	NA	NA	NA	NA	NA	NA	NA	NA	NA	NA	NA	NA	NA	NA	NA	NA	NA	NA	NA	NA	NA	NA	NA	NA	NA	NA	NA	NA	NA	NA	NA	NA	NA	NA	NA
chr3	122232758	+	C	T	Bcar3	72	70	0.040077439	0.815028902	SNP	82	91	-0.148522525	0.919881306	SNP	0	99	-6.64385619	NA	NA	0	102	-6.686500527	NA	NA	0	83	-6.392317423	NA	NA	1	110	-5.794415866	NA	NA	NA	NA	NA	NA	NA	NA	NA	NA	NA	NA	NA	NA	NA	NA
chr3	122232758	-	C	T	Bcar3	32	29	0.137503524	0.815028902	SNP	45	33	0.436099115	0.919881306	SNP	0	60	-5.930737338	NA	NA	1	72	-5.189824559	NA	NA	0	45	-5.523561956	NA	NA	2	70	-4.564784619	NA	NA	NA	NA	NA	NA	NA	NA	NA	NA	NA	NA	NA	NA	NA	NA
chr3	122636866	-	G	A	Usp53	11	23	1	0.011560694	SNP	13	27	1	0	ASE	0	26	4.754887502	NA	NA	0	40	5.357552005	NA	NA	NA	NA	NA	NA	NA	2	30	3.36923381	NA	NA	NA	NA	NA	NA	NA	NA	NA	NA	NA	NA	NA	NA	NA	NA
chr3	123071349	-	C	G	Mettl14	NA	NA	NA	NA	NA	NA	NA	NA	NA	NA	NA	NA	NA	NA	NA	NA	NA	NA	NA	NA	NA	NA	NA	NA	NA	NA	NA	NA	NA	NA	NA	NA	NA	NA	NA	NA	NA	NA	NA	NA	NA	NA	NA	NA
chr3	123071495	-	G	C	Mettl14	NA	NA	NA	NA	NA	NA	NA	NA	NA	NA	NA	NA	NA	NA	NA	NA	NA	NA	NA	NA	NA	NA	NA	NA	NA	NA	NA	NA	NA	NA	NA	NA	NA	NA	NA	NA	NA	NA	NA	NA	NA	NA	NA	NA
chr3	123071767	+	C	T	Mettl14	NA	NA	NA	NA	NA	NA	NA	NA	NA	NA	NA	NA	NA	NA	NA	NA	NA	NA	NA	NA	NA	NA	NA	NA	NA	NA	NA	NA	NA	NA	NA	NA	NA	NA	NA	NA	NA	NA	NA	NA	NA	NA	NA	NA
chr3	123211157	+	A	G	Snhg8	NA	NA	NA	NA	NA	NA	NA	NA	NA	NA	NA	NA	NA	NA	NA	NA	NA	NA	NA	NA	NA	NA	NA	NA	NA	NA	NA	NA	NA	NA	NA	NA	NA	NA	NA	32	5	2.459431619	0	ASE	NA	NA	NA	NA
chr3	127239896	-	G	A	Larp7	NA	NA	NA	NA	NA	NA	NA	NA	NA	NA	NA	NA	NA	NA	NA	NA	NA	NA	NA	NA	NA	NA	NA	NA	NA	NA	NA	NA	NA	NA	33	1	-4.087462841	NA	NA	36	2	-3.624490865	NA	NA	NA	NA	NA	NA
chr3	127510887	+	T	A	Ap1ar	NA	NA	NA	NA	NA	NA	NA	NA	NA	NA	NA	NA	NA	NA	NA	NA	NA	NA	NA	NA	NA	NA	NA	NA	NA	NA	NA	NA	NA	NA	NA	NA	NA	NA	NA	NA	NA	NA	NA	NA	NA	NA	NA	NA
chr3	127510977	+	G	A	Ap1ar	NA	NA	NA	NA	NA	NA	NA	NA	NA	NA	NA	NA	NA	NA	NA	NA	NA	NA	NA	NA	NA	NA	NA	NA	NA	NA	NA	NA	NA	NA	NA	NA	NA	NA	NA	NA	NA	NA	NA	NA	NA	NA	NA	NA
chr3	127510977	-	G	A	Ap1ar	NA	NA	NA	NA	NA	NA	NA	NA	NA	NA	20	4	-2.070389328	NA	NA	NA	NA	NA	NA	NA	NA	NA	NA	NA	NA	NA	NA	NA	NA	NA	NA	NA	NA	NA	NA	NA	NA	NA	NA	NA	NA	NA	NA	NA
chr3	129340906	+	G	A	Elovl6	NA	NA	NA	NA	NA	NA	NA	NA	NA	NA	NA	NA	NA	NA	NA	NA	NA	NA	NA	NA	NA	NA	NA	NA	NA	NA	NA	NA	NA	NA	NA	NA	NA	NA	NA	NA	NA	NA	NA	NA	NA	NA	NA	NA
chr3	129341052	+	A	G	Elovl6	NA	NA	NA	NA	NA	NA	NA	NA	NA	NA	NA	NA	NA	NA	NA	NA	NA	NA	NA	NA	NA	NA	NA	NA	NA	NA	NA	NA	NA	NA	NA	NA	NA	NA	NA	NA	NA	NA	NA	NA	NA	NA	NA	NA
chr3	129381176	-	T	C	Egf	NA	NA	NA	NA	NA	NA	NA	NA	NA	NA	NA	NA	NA	NA	NA	0	28	4.857980995	NA	NA	NA	NA	NA	NA	NA	NA	NA	NA	NA	NA	NA	NA	NA	NA	NA	NA	NA	NA	NA	NA	NA	NA	NA	NA
chr3	129591857	+	G	T	Pla2g12a	NA	NA	NA	NA	NA	NA	NA	NA	NA	NA	NA	NA	NA	NA	NA	NA	NA	NA	NA	NA	NA	NA	NA	NA	NA	NA	NA	NA	NA	NA	NA	NA	NA	NA	NA	NA	NA	NA	NA	NA	NA	NA	NA	NA
chr3	129593242	+	C	T	Pla2g12a	NA	NA	NA	NA	NA	NA	NA	NA	NA	NA	NA	NA	NA	NA	NA	NA	NA	NA	NA	NA	NA	NA	NA	NA	NA	NA	NA	NA	NA	NA	NA	NA	NA	NA	NA	NA	NA	NA	NA	NA	NA	NA	NA	NA
chr3	129593242	-	C	T	Pla2g12a	NA	NA	NA	NA	NA	NA	NA	NA	NA	NA	NA	NA	NA	NA	NA	NA	NA	NA	NA	NA	NA	NA	NA	NA	NA	NA	NA	NA	NA	NA	NA	NA	NA	NA	NA	NA	NA	NA	NA	NA	NA	NA	NA	NA
chr3	129598154	+	C	T	Pla2g12a	NA	NA	NA	NA	NA	NA	NA	NA	NA	NA	NA	NA	NA	NA	NA	NA	NA	NA	NA	NA	NA	NA	NA	NA	NA	NA	NA	NA	NA	NA	NA	NA	NA	NA	NA	NA	NA	NA	NA	NA	NA	NA	NA	NA
chr3	129615081	+	A	G	Casp6	NA	NA	NA	NA	NA	NA	NA	NA	NA	NA	NA	NA	NA	NA	NA	NA	NA	NA	NA	NA	NA	NA	NA	NA	NA	NA	NA	NA	NA	NA	NA	NA	NA	NA	NA	NA	NA	NA	NA	NA	NA	NA	NA	NA
chr3	129616641	+	A	C	Casp6	NA	NA	NA	NA	NA	NA	NA	NA	NA	NA	NA	NA	NA	NA	NA	NA	NA	NA	NA	NA	NA	NA	NA	NA	NA	NA	NA	NA	NA	NA	NA	NA	NA	NA	NA	NA	NA	NA	NA	NA	NA	NA	NA	NA
chr3	129617971	-	A	G	Ccdc109b	0	28	-4.857980995	NA	NA	0	27	-4.807354922	NA	NA	0	30	-4.95419631	NA	NA	1	31	-4	NA	NA	NA	NA	NA	NA	NA	0	29	-4.906890596	NA	NA	NA	NA	NA	NA	NA	NA	NA	NA	NA	NA	NA	NA	NA	NA
chr3	129618024	-	T	C	Ccdc109b	0	41	5.392317423	NA	NA	0	42	5.426264755	NA	NA	0	34	5.129283017	NA	NA	0	41	5.392317423	NA	NA	0	32	5.044394119	NA	NA	0	56	5.832890014	NA	NA	NA	NA	NA	NA	NA	NA	NA	NA	NA	NA	NA	NA	NA	NA
chr3	129618049	+	T	C	Ccdc109b	0	49	5.64385619	NA	NA	0	43	5.459431619	NA	NA	0	50	5.672425342	NA	NA	0	49	5.64385619	NA	NA	1	46	4.554588852	NA	NA	1	79	5.321928095	NA	NA	NA	NA	NA	NA	NA	NA	NA	NA	NA	NA	NA	NA	NA	NA
chr3	129618049	-	T	C	Ccdc109b	0	36	5.209453366	NA	NA	0	27	4.807354922	NA	NA	NA	NA	NA	NA	NA	1	37	4.247927513	NA	NA	0	25	4.700439718	NA	NA	0	52	5.727920455	NA	NA	NA	NA	NA	NA	NA	NA	NA	NA	NA	NA	NA	NA	NA	NA
chr3	129618670	+	C	T	Ccdc109b	0	63	-6	NA	NA	0	69	-6.129283017	NA	NA	0	65	-6.044394119	NA	NA	0	77	-6.285402219	NA	NA	1	60	-4.930737338	NA	NA	1	97	-5.614709844	NA	NA	NA	NA	NA	NA	NA	NA	NA	NA	NA	NA	NA	NA	NA	NA
chr3	130398967	+	A	G	Ostc	NA	NA	NA	NA	NA	NA	NA	NA	NA	NA	NA	NA	NA	NA	NA	NA	NA	NA	NA	NA	NA	NA	NA	NA	NA	NA	NA	NA	NA	NA	NA	NA	NA	NA	NA	NA	NA	NA	NA	NA	NA	NA	NA	NA
chr3	130398967	-	A	G	Ostc	NA	NA	NA	NA	NA	NA	NA	NA	NA	NA	NA	NA	NA	NA	NA	NA	NA	NA	NA	NA	NA	NA	NA	NA	NA	NA	NA	NA	NA	NA	NA	NA	NA	NA	NA	1	18	-3.247927513	NA	NA	NA	NA	NA	NA
chr3	130399284	+	T	A	Ostc	0	24	4.64385619	NA	NA	0	28	4.857980995	NA	NA	0	24	4.64385619	NA	NA	0	35	5.169925001	NA	NA	NA	NA	NA	NA	NA	0	37	5.247927513	NA	NA	3	23	2.584962501	0	ASE	5	35	2.584962501	0	ASE	NA	NA	NA	NA
chr3	130399284	-	T	A	Ostc	NA	NA	NA	NA	NA	NA	NA	NA	NA	NA	NA	NA	NA	NA	NA	NA	NA	NA	NA	NA	NA	NA	NA	NA	NA	NA	NA	NA	NA	NA	NA	NA	NA	NA	NA	2	25	3.115477217	0	ASE	NA	NA	NA	NA
chr3	130399287	+	C	T	Ostc	0	27	-4.807354922	NA	NA	0	26	-4.754887502	NA	NA	0	25	-4.700439718	NA	NA	0	31	-5	NA	NA	NA	NA	NA	NA	NA	0	39	-5.321928095	NA	NA	2	27	-3.222392421	0	ASE	3	36	-3.209453366	0	ASE	NA	NA	NA	NA
chr3	130399287	-	C	T	Ostc	NA	NA	NA	NA	NA	NA	NA	NA	NA	NA	NA	NA	NA	NA	NA	NA	NA	NA	NA	NA	NA	NA	NA	NA	NA	NA	NA	NA	NA	NA	NA	NA	NA	NA	NA	2	21	-2.874469118	NA	NA	NA	NA	NA	NA
chr3	130399302	+	G	C	Ostc	0	28	4.857980995	NA	NA	0	24	4.64385619	NA	NA	NA	NA	NA	NA	NA	0	26	4.754887502	NA	NA	NA	NA	NA	NA	NA	0	39	5.321928095	NA	NA	NA	NA	NA	NA	NA	3	38	3.285402219	0	ASE	NA	NA	NA	NA
chr3	130399302	-	G	C	Ostc	NA	NA	NA	NA	NA	NA	NA	NA	NA	NA	NA	NA	NA	NA	NA	NA	NA	NA	NA	NA	NA	NA	NA	NA	NA	0	27	4.807354922	NA	NA	3	28	2.857980995	0	ASE	1	30	3.95419631	NA	NA	NA	NA	NA	NA
chr3	130926309	+	C	T		NA	NA	NA	NA	NA	NA	NA	NA	NA	NA	NA	NA	NA	NA	NA	NA	NA	NA	NA	NA	NA	NA	NA	NA	NA	NA	NA	NA	NA	NA	NA	NA	NA	NA	NA	NA	NA	NA	NA	NA	NA	NA	NA	NA
chr3	132323698	-	A	G	Aimp1	NA	NA	NA	NA	NA	NA	NA	NA	NA	NA	NA	NA	NA	NA	NA	NA	NA	NA	NA	NA	NA	NA	NA	NA	NA	NA	NA	NA	NA	NA	2	26	-3.169925001	0	ASE	5	31	-2.415037499	0	ASE	NA	NA	NA	NA
chr3	132334989	+	G	A	Aimp1	NA	NA	NA	NA	NA	NA	NA	NA	NA	NA	NA	NA	NA	NA	NA	NA	NA	NA	NA	NA	NA	NA	NA	NA	NA	NA	NA	NA	NA	NA	NA	NA	NA	NA	NA	NA	NA	NA	NA	NA	NA	NA	NA	NA
chr3	132334989	-	G	A	Aimp1	NA	NA	NA	NA	NA	NA	NA	NA	NA	NA	NA	NA	NA	NA	NA	NA	NA	NA	NA	NA	NA	NA	NA	NA	NA	NA	NA	NA	NA	NA	NA	NA	NA	NA	NA	NA	NA	NA	NA	NA	NA	NA	NA	NA
chr3	132336995	-	G	A	Aimp1	NA	NA	NA	NA	NA	NA	NA	NA	NA	NA	NA	NA	NA	NA	NA	NA	NA	NA	NA	NA	NA	NA	NA	NA	NA	NA	NA	NA	NA	NA	10	16	0.628031223	0.116022099	SNP	NA	NA	NA	NA	NA	NA	NA	NA	NA
chr3	132505707	+	C	A		NA	NA	NA	NA	NA	NA	NA	NA	NA	NA	NA	NA	NA	NA	NA	NA	NA	NA	NA	NA	31	1	-4	NA	NA	51	1	-4.700439718	NA	NA	NA	NA	NA	NA	NA	NA	NA	NA	NA	NA	NA	NA	NA	NA
chr3	132505707	-	C	A		6	55	3	0	ASE	3	42	3.426264755	NA	NA	53	2	-4.169925001	NA	NA	NA	NA	NA	NA	NA	NA	NA	NA	NA	NA	95	2	-5	NA	NA	NA	NA	NA	NA	NA	NA	NA	NA	NA	NA	NA	NA	NA	NA
chr3	134895932	+	C	A	Cenpe	NA	NA	NA	NA	NA	NA	NA	NA	NA	NA	NA	NA	NA	NA	NA	NA	NA	NA	NA	NA	NA	NA	NA	NA	NA	NA	NA	NA	NA	NA	NA	NA	NA	NA	NA	NA	NA	NA	NA	NA	NA	NA	NA	NA
chr3	134933909	+	C	T	Cenpe	NA	NA	NA	NA	NA	NA	NA	NA	NA	NA	NA	NA	NA	NA	NA	NA	NA	NA	NA	NA	NA	NA	NA	NA	NA	NA	NA	NA	NA	NA	NA	NA	NA	NA	NA	NA	NA	NA	NA	NA	NA	NA	NA	NA
chr3	134933909	-	C	T	Cenpe	NA	NA	NA	NA	NA	NA	NA	NA	NA	NA	NA	NA	NA	NA	NA	NA	NA	NA	NA	NA	NA	NA	NA	NA	NA	NA	NA	NA	NA	NA	NA	NA	NA	NA	NA	NA	NA	NA	NA	NA	NA	NA	NA	NA
chr3	134936257	+	G	A	Cenpe	48	2	-4.029747343	NA	NA	56	15	-1.832890014	0	ASE	17	32	0.874469118	0.05204461	SNP	42	48	0.188445089	0.607142857	SNP	21	21	0	0.955555556	SNP	24	34	0.485426827	0.210227273	SNP	60	2	-4.345774837	NA	NA	87	4	-4.137503524	NA	NA	NA	NA	NA	NA
chr3	134936257	-	G	A	Cenpe	NA	NA	NA	NA	NA	NA	NA	NA	NA	NA	6	17	1.362570079	NA	NA	5	18	1.662965013	NA	NA	NA	NA	NA	NA	NA	15	9	-0.678071905	NA	NA	NA	NA	NA	NA	NA	39	2	-3.736965594	NA	NA	NA	NA	NA	NA
chr3	138220054	+	G	T	Eif4e	NA	NA	NA	NA	NA	NA	NA	NA	NA	NA	NA	NA	NA	NA	NA	NA	NA	NA	NA	NA	NA	NA	NA	NA	NA	NA	NA	NA	NA	NA	NA	NA	NA	NA	NA	NA	NA	NA	NA	NA	NA	NA	NA	NA
chr3	138220054	-	G	T	Eif4e	NA	NA	NA	NA	NA	NA	NA	NA	NA	NA	NA	NA	NA	NA	NA	NA	NA	NA	NA	NA	NA	NA	NA	NA	NA	NA	NA	NA	NA	NA	NA	NA	NA	NA	NA	0	25	-4.700439718	NA	NA	NA	NA	NA	NA
chr3	138567167	+	T	C	Tspan5	NA	NA	NA	NA	NA	28	3	-2.857980995	0	ASE	NA	NA	NA	NA	NA	NA	NA	NA	NA	NA	NA	NA	NA	NA	NA	NA	NA	NA	NA	NA	NA	NA	NA	NA	NA	NA	NA	NA	NA	NA	NA	NA	NA	NA
chr3	140873756	+	T	G	Pdha2	NA	NA	NA	NA	NA	NA	NA	NA	NA	NA	NA	NA	NA	NA	NA	NA	NA	NA	NA	NA	NA	NA	NA	NA	NA	NA	NA	NA	NA	NA	NA	NA	NA	NA	NA	NA	NA	NA	NA	NA	NA	NA	NA	NA
chr3	140873756	-	T	G	Pdha2	NA	NA	NA	NA	NA	NA	NA	NA	NA	NA	NA	NA	NA	NA	NA	NA	NA	NA	NA	NA	NA	NA	NA	NA	NA	NA	NA	NA	NA	NA	NA	NA	NA	NA	NA	NA	NA	NA	NA	NA	NA	NA	NA	NA
chr3	141492662	-	G	A	Unc5c	NA	NA	NA	NA	NA	NA	NA	NA	NA	NA	NA	NA	NA	NA	NA	NA	NA	NA	NA	NA	NA	NA	NA	NA	NA	NA	NA	NA	NA	NA	NA	NA	NA	NA	NA	NA	NA	NA	NA	NA	NA	NA	NA	NA
chr3	141492868	+	T	C	Unc5c	NA	NA	NA	NA	NA	NA	NA	NA	NA	NA	NA	NA	NA	NA	NA	NA	NA	NA	NA	NA	NA	NA	NA	NA	NA	NA	NA	NA	NA	NA	NA	NA	NA	NA	NA	NA	NA	NA	NA	NA	NA	NA	NA	NA
chr3	141493330	-	C	T	Unc5c	NA	NA	NA	NA	NA	NA	NA	NA	NA	NA	NA	NA	NA	NA	NA	NA	NA	NA	NA	NA	NA	NA	NA	NA	NA	NA	NA	NA	NA	NA	NA	NA	NA	NA	NA	NA	NA	NA	NA	NA	NA	NA	NA	NA
chr3	141493354	+	A	G	Unc5c	NA	NA	NA	NA	NA	NA	NA	NA	NA	NA	NA	NA	NA	NA	NA	NA	NA	NA	NA	NA	NA	NA	NA	NA	NA	NA	NA	NA	NA	NA	NA	NA	NA	NA	NA	NA	NA	NA	NA	NA	NA	NA	NA	NA
chr3	141493354	-	A	G	Unc5c	NA	NA	NA	NA	NA	NA	NA	NA	NA	NA	NA	NA	NA	NA	NA	NA	NA	NA	NA	NA	NA	NA	NA	NA	NA	NA	NA	NA	NA	NA	NA	NA	NA	NA	NA	NA	NA	NA	NA	NA	NA	NA	NA	NA
chr3	141494691	+	A	G	Unc5c	NA	NA	NA	NA	NA	NA	NA	NA	NA	NA	NA	NA	NA	NA	NA	NA	NA	NA	NA	NA	NA	NA	NA	NA	NA	NA	NA	NA	NA	NA	NA	NA	NA	NA	NA	NA	NA	NA	NA	NA	NA	NA	NA	NA
chr3	141495404	+	G	T	Unc5c	NA	NA	NA	NA	NA	NA	NA	NA	NA	NA	NA	NA	NA	NA	NA	NA	NA	NA	NA	NA	NA	NA	NA	NA	NA	NA	NA	NA	NA	NA	NA	NA	NA	NA	NA	NA	NA	NA	NA	NA	NA	NA	NA	NA
chr3	141495404	-	G	T	Unc5c	NA	NA	NA	NA	NA	NA	NA	NA	NA	NA	NA	NA	NA	NA	NA	NA	NA	NA	NA	NA	NA	NA	NA	NA	NA	NA	NA	NA	NA	NA	NA	NA	NA	NA	NA	NA	NA	NA	NA	NA	NA	NA	NA	NA
chr3	141500276	+	A	G	Bmpr1b	NA	NA	NA	NA	NA	NA	NA	NA	NA	NA	NA	NA	NA	NA	NA	NA	NA	NA	NA	NA	NA	NA	NA	NA	NA	NA	NA	NA	NA	NA	NA	NA	NA	NA	NA	NA	NA	NA	NA	NA	NA	NA	NA	NA
chr3	141500276	-	A	G	Bmpr1b	NA	NA	NA	NA	NA	NA	NA	NA	NA	NA	NA	NA	NA	NA	NA	NA	NA	NA	NA	NA	NA	NA	NA	NA	NA	NA	NA	NA	NA	NA	NA	NA	NA	NA	NA	NA	NA	NA	NA	NA	NA	NA	NA	NA
chr3	141500687	+	C	T	Bmpr1b	NA	NA	NA	NA	NA	NA	NA	NA	NA	NA	NA	NA	NA	NA	NA	NA	NA	NA	NA	NA	NA	NA	NA	NA	NA	NA	NA	NA	NA	NA	NA	NA	NA	NA	NA	NA	NA	NA	NA	NA	NA	NA	NA	NA
chr3	141907968	-	G	A	Pdlim5	NA	NA	NA	NA	NA	NA	NA	NA	NA	NA	NA	NA	NA	NA	NA	NA	NA	NA	NA	NA	NA	NA	NA	NA	NA	NA	NA	NA	NA	NA	NA	NA	NA	NA	NA	NA	NA	NA	NA	NA	NA	NA	NA	NA
chr3	142455192	+	T	C	Pkn2	0	62	5.977279923	NA	NA	0	57	5.857980995	NA	NA	0	53	5.754887502	NA	NA	0	60	5.930737338	NA	NA	0	27	4.807354922	NA	NA	0	41	5.392317423	NA	NA	NA	NA	NA	NA	NA	1	31	4	NA	NA	NA	NA	NA	NA
chr3	142455192	-	T	C	Pkn2	0	49	5.64385619	NA	NA	0	60	5.930737338	NA	NA	0	37	5.247927513	NA	NA	0	43	5.459431619	NA	NA	NA	NA	NA	NA	NA	0	50	5.672425342	NA	NA	NA	NA	NA	NA	NA	NA	NA	NA	NA	NA	NA	NA	NA	NA
chr3	142455417	-	C	G	Pkn2	0	42	-5.426264755	NA	NA	0	43	-5.459431619	NA	NA	0	31	-5	NA	NA	0	29	-4.906890596	NA	NA	NA	NA	NA	NA	NA	0	41	-5.392317423	NA	NA	NA	NA	NA	NA	NA	NA	NA	NA	NA	NA	NA	NA	NA	NA
chr3	144094451	+	A	G	Hs2st1	NA	NA	NA	NA	NA	NA	NA	NA	NA	NA	NA	NA	NA	NA	NA	NA	NA	NA	NA	NA	NA	NA	NA	NA	NA	NA	NA	NA	NA	NA	NA	NA	NA	NA	NA	NA	NA	NA	NA	NA	NA	NA	NA	NA
chr3	144094451	-	A	G	Hs2st1	NA	NA	NA	NA	NA	NA	NA	NA	NA	NA	NA	NA	NA	NA	NA	NA	NA	NA	NA	NA	NA	NA	NA	NA	NA	NA	NA	NA	NA	NA	NA	NA	NA	NA	NA	NA	NA	NA	NA	NA	NA	NA	NA	NA
chr3	144094487	+	A	C	Hs2st1	NA	NA	NA	NA	NA	NA	NA	NA	NA	NA	NA	NA	NA	NA	NA	NA	NA	NA	NA	NA	NA	NA	NA	NA	NA	NA	NA	NA	NA	NA	NA	NA	NA	NA	NA	NA	NA	NA	NA	NA	NA	NA	NA	NA
chr3	144094487	-	A	C	Hs2st1	NA	NA	NA	NA	NA	NA	NA	NA	NA	NA	NA	NA	NA	NA	NA	NA	NA	NA	NA	NA	NA	NA	NA	NA	NA	NA	NA	NA	NA	NA	NA	NA	NA	NA	NA	NA	NA	NA	NA	NA	NA	NA	NA	NA
chr3	144094502	+	T	C	Hs2st1	NA	NA	NA	NA	NA	NA	NA	NA	NA	NA	NA	NA	NA	NA	NA	NA	NA	NA	NA	NA	NA	NA	NA	NA	NA	NA	NA	NA	NA	NA	NA	NA	NA	NA	NA	NA	NA	NA	NA	NA	NA	NA	NA	NA
chr3	144094502	-	T	C	Hs2st1	NA	NA	NA	NA	NA	NA	NA	NA	NA	NA	NA	NA	NA	NA	NA	NA	NA	NA	NA	NA	NA	NA	NA	NA	NA	NA	NA	NA	NA	NA	NA	NA	NA	NA	NA	NA	NA	NA	NA	NA	NA	NA	NA	NA
chr3	144095076	+	G	C	Hs2st1	NA	NA	NA	NA	NA	NA	NA	NA	NA	NA	NA	NA	NA	NA	NA	NA	NA	NA	NA	NA	NA	NA	NA	NA	NA	NA	NA	NA	NA	NA	NA	NA	NA	NA	NA	NA	NA	NA	NA	NA	NA	NA	NA	NA
chr3	144095076	-	G	C	Hs2st1	NA	NA	NA	NA	NA	NA	NA	NA	NA	NA	NA	NA	NA	NA	NA	NA	NA	NA	NA	NA	NA	NA	NA	NA	NA	NA	NA	NA	NA	NA	NA	NA	NA	NA	NA	NA	NA	NA	NA	NA	NA	NA	NA	NA
chr3	144096425	+	G	A	Hs2st1	NA	NA	NA	NA	NA	NA	NA	NA	NA	NA	NA	NA	NA	NA	NA	NA	NA	NA	NA	NA	NA	NA	NA	NA	NA	NA	NA	NA	NA	NA	NA	NA	NA	NA	NA	NA	NA	NA	NA	NA	NA	NA	NA	NA
chr3	144096441	+	A	T	Hs2st1	NA	NA	NA	NA	NA	NA	NA	NA	NA	NA	NA	NA	NA	NA	NA	NA	NA	NA	NA	NA	NA	NA	NA	NA	NA	NA	NA	NA	NA	NA	NA	NA	NA	NA	NA	NA	NA	NA	NA	NA	NA	NA	NA	NA
chr3	144096716	-	T	G	Hs2st1	NA	NA	NA	NA	NA	NA	NA	NA	NA	NA	NA	NA	NA	NA	NA	NA	NA	NA	NA	NA	NA	NA	NA	NA	NA	NA	NA	NA	NA	NA	NA	NA	NA	NA	NA	NA	NA	NA	NA	NA	NA	NA	NA	NA
chr3	144096921	+	A	G	Hs2st1	NA	NA	NA	NA	NA	NA	NA	NA	NA	NA	NA	NA	NA	NA	NA	NA	NA	NA	NA	NA	NA	NA	NA	NA	NA	NA	NA	NA	NA	NA	NA	NA	NA	NA	NA	NA	NA	NA	NA	NA	NA	NA	NA	NA
chr3	144097091	+	A	G	Hs2st1	NA	NA	NA	NA	NA	NA	NA	NA	NA	NA	NA	NA	NA	NA	NA	NA	NA	NA	NA	NA	NA	NA	NA	NA	NA	NA	NA	NA	NA	NA	NA	NA	NA	NA	NA	NA	NA	NA	NA	NA	NA	NA	NA	NA
chr3	144097091	-	A	G	Hs2st1	NA	NA	NA	NA	NA	NA	NA	NA	NA	NA	NA	NA	NA	NA	NA	NA	NA	NA	NA	NA	NA	NA	NA	NA	NA	NA	NA	NA	NA	NA	NA	NA	NA	NA	NA	NA	NA	NA	NA	NA	NA	NA	NA	NA
chr3	144097316	+	A	G	Hs2st1	NA	NA	NA	NA	NA	NA	NA	NA	NA	NA	NA	NA	NA	NA	NA	NA	NA	NA	NA	NA	NA	NA	NA	NA	NA	NA	NA	NA	NA	NA	NA	NA	NA	NA	NA	NA	NA	NA	NA	NA	NA	NA	NA	NA
chr3	144097316	-	A	G	Hs2st1	NA	NA	NA	NA	NA	NA	NA	NA	NA	NA	NA	NA	NA	NA	NA	NA	NA	NA	NA	NA	NA	NA	NA	NA	NA	NA	NA	NA	NA	NA	NA	NA	NA	NA	NA	NA	NA	NA	NA	NA	NA	NA	NA	NA
chr3	144097388	+	G	A	Hs2st1	NA	NA	NA	NA	NA	NA	NA	NA	NA	NA	NA	NA	NA	NA	NA	NA	NA	NA	NA	NA	NA	NA	NA	NA	NA	NA	NA	NA	NA	NA	NA	NA	NA	NA	NA	NA	NA	NA	NA	NA	NA	NA	NA	NA
chr3	144097572	+	A	G	Hs2st1	NA	NA	NA	NA	NA	NA	NA	NA	NA	NA	NA	NA	NA	NA	NA	NA	NA	NA	NA	NA	NA	NA	NA	NA	NA	NA	NA	NA	NA	NA	NA	NA	NA	NA	NA	NA	NA	NA	NA	NA	NA	NA	NA	NA
chr3	144097581	+	A	G	Hs2st1	NA	NA	NA	NA	NA	NA	NA	NA	NA	NA	NA	NA	NA	NA	NA	NA	NA	NA	NA	NA	NA	NA	NA	NA	NA	NA	NA	NA	NA	NA	NA	NA	NA	NA	NA	NA	NA	NA	NA	NA	NA	NA	NA	NA
chr3	151757017	+	G	A	Gipc2	NA	NA	NA	NA	NA	NA	NA	NA	NA	NA	NA	NA	NA	NA	NA	NA	NA	NA	NA	NA	NA	NA	NA	NA	NA	NA	NA	NA	NA	NA	NA	NA	NA	NA	NA	NA	NA	NA	NA	NA	NA	NA	NA	NA
chr3	151757017	-	G	A	Gipc2	NA	NA	NA	NA	NA	NA	NA	NA	NA	NA	NA	NA	NA	NA	NA	NA	NA	NA	NA	NA	NA	NA	NA	NA	NA	NA	NA	NA	NA	NA	NA	NA	NA	NA	NA	NA	NA	NA	NA	NA	NA	NA	NA	NA
chr3	151847105	+	T	G	Dnajb4	NA	NA	NA	NA	NA	NA	NA	NA	NA	NA	NA	NA	NA	NA	NA	NA	NA	NA	NA	NA	NA	NA	NA	NA	NA	NA	NA	NA	NA	NA	NA	NA	NA	NA	NA	NA	NA	NA	NA	NA	NA	NA	NA	NA
chr3	151847105	-	T	G	Dnajb4	NA	NA	NA	NA	NA	NA	NA	NA	NA	NA	NA	NA	NA	NA	NA	NA	NA	NA	NA	NA	NA	NA	NA	NA	NA	NA	NA	NA	NA	NA	NA	NA	NA	NA	NA	NA	NA	NA	NA	NA	NA	NA	NA	NA
chr3	151847318	+	G	A	Dnajb4	116	0	-6.87036472	NA	NA	NA	NA	NA	NA	NA	NA	NA	NA	NA	NA	NA	NA	NA	NA	NA	NA	NA	NA	NA	NA	116	1	-5.87036472	NA	NA	NA	NA	NA	NA	NA	NA	NA	NA	NA	NA	NA	NA	NA	NA
chr3	151847318	-	G	A	Dnajb4	NA	NA	NA	NA	NA	NA	NA	NA	NA	NA	NA	NA	NA	NA	NA	NA	NA	NA	NA	NA	NA	NA	NA	NA	NA	78	2	-4.718818247	NA	NA	NA	NA	NA	NA	NA	NA	NA	NA	NA	NA	NA	NA	NA	NA
chr3	151847541	+	C	T	Dnajb4	NA	NA	NA	NA	NA	NA	NA	NA	NA	NA	NA	NA	NA	NA	NA	NA	NA	NA	NA	NA	NA	NA	NA	NA	NA	NA	NA	NA	NA	NA	NA	NA	NA	NA	NA	NA	NA	NA	NA	NA	NA	NA	NA	NA
chr3	151847541	-	C	T	Dnajb4	NA	NA	NA	NA	NA	NA	NA	NA	NA	NA	NA	NA	NA	NA	NA	NA	NA	NA	NA	NA	NA	NA	NA	NA	NA	NA	NA	NA	NA	NA	NA	NA	NA	NA	NA	NA	NA	NA	NA	NA	NA	NA	NA	NA
chr3	151900367	+	C	A	Nexn	NA	NA	NA	NA	NA	NA	NA	NA	NA	NA	NA	NA	NA	NA	NA	NA	NA	NA	NA	NA	NA	NA	NA	NA	NA	NA	NA	NA	NA	NA	NA	NA	NA	NA	NA	NA	NA	NA	NA	NA	NA	NA	NA	NA
chr3	152055378	+	C	T	Usp33	24	2	3.058893689	0	ASE	NA	NA	NA	NA	NA	NA	NA	NA	NA	NA	NA	NA	NA	NA	NA	NA	NA	NA	NA	NA	NA	NA	NA	NA	NA	NA	NA	NA	NA	NA	NA	NA	NA	NA	NA	NA	NA	NA	NA
chr3	152055514	-	G	A	Usp33	NA	NA	NA	NA	NA	NA	NA	NA	NA	NA	NA	NA	NA	NA	NA	NA	NA	NA	NA	NA	NA	NA	NA	NA	NA	NA	NA	NA	NA	NA	NA	NA	NA	NA	NA	NA	NA	NA	NA	NA	NA	NA	NA	NA
chr3	152056175	+	G	A	Usp33	NA	NA	NA	NA	NA	NA	NA	NA	NA	NA	NA	NA	NA	NA	NA	NA	NA	NA	NA	NA	NA	NA	NA	NA	NA	NA	NA	NA	NA	NA	57	5	-3.273018494	0	ASE	118	2	-5.309855263	NA	NA	36	1	-4.209453366	NA
chr3	152056175	-	G	A	Usp33	NA	NA	NA	NA	NA	NA	NA	NA	NA	NA	NA	NA	NA	NA	NA	NA	NA	NA	NA	NA	NA	NA	NA	NA	NA	NA	NA	NA	NA	NA	78	1	-5.303780748	NA	NA	134	2	-5.491853096	NA	NA	NA	NA	NA	NA
chr3	153523882	-	G	C	Msh4	NA	NA	NA	NA	NA	NA	NA	NA	NA	NA	NA	NA	NA	NA	NA	NA	NA	NA	NA	NA	NA	NA	NA	NA	NA	NA	NA	NA	NA	NA	NA	NA	NA	NA	NA	NA	NA	NA	NA	NA	NA	NA	NA	NA
chr3	153585766	+	T	C	Acadm	NA	NA	NA	NA	NA	NA	NA	NA	NA	NA	NA	NA	NA	NA	NA	26	1	-3.754887502	NA	NA	NA	NA	NA	NA	NA	NA	NA	NA	NA	NA	38	10	-1.8259706	0	ASE	50	7	-2.672425342	0	ASE	6	18	1.440572591	NA
chr3	153585766	-	T	C	Acadm	NA	NA	NA	NA	NA	NA	NA	NA	NA	NA	NA	NA	NA	NA	NA	NA	NA	NA	NA	NA	NA	NA	NA	NA	NA	NA	NA	NA	NA	NA	37	19	-0.925999419	0	ASE	51	7	-2.700439718	0	ASE	18	15	-0.247927513	0.5234375
chr3	153585770	+	C	T	Acadm	NA	NA	NA	NA	NA	NA	NA	NA	NA	NA	39	1	4.321928095	NA	NA	NA	NA	NA	NA	NA	NA	NA	NA	NA	NA	NA	NA	NA	NA	NA	41	12	1.691877705	0	ASE	57	7	2.857980995	0	ASE	9	16	-0.765534746	NA
chr3	153585770	-	C	T	Acadm	NA	NA	NA	NA	NA	NA	NA	NA	NA	NA	38	1	4.285402219	NA	NA	29	1	3.906890596	NA	NA	26	1	3.754887502	NA	NA	37	0	5.247927513	NA	NA	41	15	1.392317423	0	ASE	55	6	3	0	ASE	21	14	0.552541023	0.140625
chr3	153585789	+	G	T	Acadm	NA	NA	NA	NA	NA	NA	NA	NA	NA	NA	NA	NA	NA	NA	NA	NA	NA	NA	NA	NA	NA	NA	NA	NA	NA	24	1	3.64385619	NA	NA	34	13	1.321928095	0	ASE	47	5	3	0	ASE	11	14	-0.321928095	NA
chr3	153585789	-	G	T	Acadm	NA	NA	NA	NA	NA	NA	NA	NA	NA	NA	NA	NA	NA	NA	NA	NA	NA	NA	NA	NA	NA	NA	NA	NA	NA	NA	NA	NA	NA	NA	28	10	1.398549376	0	ASE	38	1	4.285402219	NA	NA	NA	NA	NA	NA
chr3	155703475	+	C	T		NA	NA	NA	NA	NA	NA	NA	NA	NA	NA	NA	NA	NA	NA	NA	NA	NA	NA	NA	NA	NA	NA	NA	NA	NA	NA	NA	NA	NA	NA	NA	NA	NA	NA	NA	NA	NA	NA	NA	NA	NA	NA	NA	NA
chr3	157557608	-	C	G	Cth	33	2	3.502500341	NA	NA	NA	NA	NA	NA	NA	NA	NA	NA	NA	NA	42	1	4.426264755	NA	NA	NA	NA	NA	NA	NA	NA	NA	NA	NA	NA	NA	NA	NA	NA	NA	NA	NA	NA	NA	NA	NA	NA	NA	NA
chr3	157731232	+	C	A	Lrrc40	NA	NA	NA	NA	NA	9	17	0.847996907	0.002967359	ASE	NA	NA	NA	NA	NA	0	27	4.807354922	NA	NA	NA	NA	NA	NA	NA	NA	NA	NA	NA	NA	NA	NA	NA	NA	NA	NA	NA	NA	NA	NA	NA	NA	NA	NA
chr3	157731232	-	C	A	Lrrc40	NA	NA	NA	NA	NA	NA	NA	NA	NA	NA	NA	NA	NA	NA	NA	NA	NA	NA	NA	NA	NA	NA	NA	NA	NA	NA	NA	NA	NA	NA	NA	NA	NA	NA	NA	NA	NA	NA	NA	NA	NA	NA	NA	NA
chr4	3476534	-	T	A	Tmem68	NA	NA	NA	NA	NA	NA	NA	NA	NA	NA	NA	NA	NA	NA	NA	NA	NA	NA	NA	NA	NA	NA	NA	NA	NA	NA	NA	NA	NA	NA	NA	NA	NA	NA	NA	46	0	-5.554588852	NA	NA	NA	NA	NA	NA
chr4	3542143	+	G	A	Tgs1	NA	NA	NA	NA	NA	NA	NA	NA	NA	NA	NA	NA	NA	NA	NA	NA	NA	NA	NA	NA	NA	NA	NA	NA	NA	6	18	1.440572591	NA	NA	NA	NA	NA	NA	NA	22	4	-2.201633861	0	ASE	NA	NA	NA	NA
chr4	3542143	-	G	A	Tgs1	NA	NA	NA	NA	NA	8	18	1.078002512	0	ASE	4	25	2.378511623	0	ASE	0	25	4.700439718	NA	NA	NA	NA	NA	NA	NA	NA	NA	NA	NA	NA	NA	NA	NA	NA	NA	NA	NA	NA	NA	NA	NA	NA	NA	NA
chr4	3798098	+	A	T	Mos	NA	NA	NA	NA	NA	NA	NA	NA	NA	NA	NA	NA	NA	NA	NA	NA	NA	NA	NA	NA	NA	NA	NA	NA	NA	NA	NA	NA	NA	NA	NA	NA	NA	NA	NA	NA	NA	NA	NA	NA	NA	NA	NA	NA
chr4	3798098	-	A	T	Mos	NA	NA	NA	NA	NA	NA	NA	NA	NA	NA	NA	NA	NA	NA	NA	NA	NA	NA	NA	NA	NA	NA	NA	NA	NA	NA	NA	NA	NA	NA	NA	NA	NA	NA	NA	NA	NA	NA	NA	NA	NA	NA	NA	NA
chr4	10915987	+	A	T	Plekhf2	NA	NA	NA	NA	NA	NA	NA	NA	NA	NA	NA	NA	NA	NA	NA	NA	NA	NA	NA	NA	NA	NA	NA	NA	NA	NA	NA	NA	NA	NA	NA	NA	NA	NA	NA	NA	NA	NA	NA	NA	NA	NA	NA	NA
chr4	10915987	-	A	T	Plekhf2	NA	NA	NA	NA	NA	NA	NA	NA	NA	NA	NA	NA	NA	NA	NA	NA	NA	NA	NA	NA	NA	NA	NA	NA	NA	NA	NA	NA	NA	NA	61	4	3.632268215	NA	NA	146	2	5.614709844	NA	NA	35	2	3.584962501	NA
chr4	10917372	+	G	T	Plekhf2	NA	NA	NA	NA	NA	NA	NA	NA	NA	NA	NA	NA	NA	NA	NA	NA	NA	NA	NA	NA	NA	NA	NA	NA	NA	NA	NA	NA	NA	NA	NA	NA	NA	NA	NA	34	2	3.544320516	NA	NA	NA	NA	NA	NA
chr4	10917822	-	A	G	Plekhf2	NA	NA	NA	NA	NA	NA	NA	NA	NA	NA	NA	NA	NA	NA	NA	NA	NA	NA	NA	NA	NA	NA	NA	NA	NA	NA	NA	NA	NA	NA	NA	NA	NA	NA	NA	NA	NA	NA	NA	NA	NA	NA	NA	NA
chr4	11130167	+	A	T	Ccne2,Ints8	73	1	5.209453366	NA	NA	90	1	5.50779464	NA	NA	66	3	4.06608919	NA	NA	59	4	3.584962501	NA	NA	26	4	2.432959407	0	ASE	64	7	3.022367813	0	ASE	NA	NA	NA	NA	NA	NA	NA	NA	NA	NA	NA	NA	NA	NA
chr4	11130167	-	A	T	Ccne2,Ints8	NA	NA	NA	NA	NA	70	1	5.14974712	NA	NA	42	2	3.841302254	NA	NA	41	7	2.392317423	0	ASE	26	3	2.754887502	0	ASE	48	7	2.614709844	0	ASE	NA	NA	NA	NA	NA	NA	NA	NA	NA	NA	NA	NA	NA	NA
[truncated: 7,277 more rows]
[truncated: 66 more columns]
