# Supplementary material for: Deterministic and Stochastic Allele Specific Gene Expression in Single Mouse Blastomeres
Source: PLoS One. 2011 Jun 23;6(6):e21208. doi: 10.1371/journal.pone.0021208 (PMC3121735; doi:10.1371/journal.pone.0021208)
Supplement: Table S3 — ASE counts and AI χ2 test p-values for ES cells, and 2-cell, 4-cell, 8-cell embryos. The log2(AI) = log2[(ASE in blastomere #1)/(ASE in blastomere #2)] and χ2 p-values were calculated for 12 ES cells and each blastomeres. (XLS) [file pone.0021208.s003.xls]

## Sheet: 2-cell-E4
Chr	coordinate	strand	genes	firstAllele_(plus_strand)	secondAllele_(plus_strand)	coverageFirstAllele-2-cell-E4-B1	coverageSecondAllele-2-cell-E4-B1	coverageFirstAllele-2-cell-E4-B2	coverageSecondAllele-2-cell-E4-B2	log2RatioOfFirstAlleleToSecondAllele-2-cell-E4	log2RatioOfFirstAlleleToSecondAllele-2-cell-E4	log2AI	FC(2-cell-E4-B1/B2)	p-value
chr1	6239924	-	Rb1cc1	A	T	27	2	26	0	3.22239	4.75489	-1.5325	0.345679	0.52
chr1	16121252	+	Rdh10	C	G	0	32	0	53	-5.04439	-5.75489	0.710493	1.63636	NA
chr1	16638048	-	Tceb1	G	T	0	67	0	74	-6.08746	-6.22882	0.141356	1.10294	NA
chr1	16667740	-	Tmem70	G	T	0	31	0	33	-5	-5.08746	0.0874628	1.0625	NA
chr1	17152958	+	Gdap1	A	G	0	43	0	48	-5.45943	-5.61471	0.155278	1.11364	NA
chr1	17153045	-	Gdap1	C	T	52	1	101	1	4.72792	5.67243	-0.944505	0.519608	0.783
chr1	17153634	+	Gdap1	G	T	50	0	43	1	5.67243	4.45943	1.21299	2.31818	0.949
chr1	17153847	+	Gdap1	A	T	0	128	0	93	-7.01123	-6.55459	-0.456638	0.728682	NA
chr1	17153956	-	Gdap1	A	G	0	116	1	109	-6.87036	-5.78136	-1.08901	0.470085	0.979
chr1	21341351	+	Khdc1a	A	G	39	1	82	0	4.32193	6.37504	-2.05311	0.240964	0.713
chr1	21341372	+	Khdc1a	C	T	101	0	169	1	6.67243	6.40939	0.263034	1.2	0.792
chr1	21360708	-		C	G	36	0	40	1	5.20945	4.35755	0.851901	1.80488	0.948
chr1	21374918	+	Khdc1b	C	T	0	41	0	92	-5.39232	-6.53916	1.14684	2.21429	NA
chr1	21375340	+	Khdc1b	C	T	140	0	161	0	7.13955	7.33985	-0.200299	0.87037	NA
chr1	21375369	-	Khdc1b	A	G	0	140	1	197	-7.13955	-6.62936	-0.510195	0.702128	0.862
chr1	21375647	+	Khdc1b	A	G	168	0	190	2	7.40088	5.99247	1.40841	2.65445	0.538
chr1	21375690	-	Khdc1b	A	T	0	154	0	195	-7.27612	-7.61471	0.338585	1.26452	NA
chr1	21375695	+	Khdc1b	A	G	209	2	327	1	6.12928	7.35755	-1.22827	0.426829	0.699
chr1	21376418	-	Khdc1b	C	T	589	10	701	3	5.74514	7.45533	-1.71019	0.30562	0.0487
chr1	21376446	+	Khdc1b	C	T	39	0	34	1	5.32193	4.12928	1.19265	2.28571	0.957
chr1	22276465	+		C	G	0	37	0	41	-5.24793	-5.39232	0.14439	1.10526	NA
chr1	30860893	+	Phf3	C	T	33	0	46	0	5.08746	5.55459	-0.467126	0.723404	NA
chr1	31260106	+		C	T	0	52	0	87	-5.72792	-6.45943	0.731511	1.66038	NA
chr1	31261237	-	4931428L18Rik,Lgsn	C	T	52	2	54	1	4.14296	4.78136	-0.638402	0.642424	0.987
chr1	33818926	+	Zfp451	A	G	0	28	1	31	-4.85798	-4	-0.857981	0.551724	0.946
chr1	33892910	-	Gm15455	C	T	25	0	48	1	4.70044	4.61471	0.0857299	1.06122	0.73
chr1	34501352	-	Imp4	C	T	1	27	0	27	-3.80735	-4.80735	1	2	0.985
chr1	37488291	-	Unc50	A	G	51	0	64	0	5.70044	6.02237	-0.321928	0.8	NA
chr1	37488396	+	Unc50	A	G	109	1	145	0	5.78136	7.18982	-1.40846	0.376712	0.89
chr1	37494091	+	Unc50	C	T	141	0	239	2	7.14975	6.32193	0.827819	1.775	0.726
chr1	37495609	+	Unc50	G	T	150	0	223	0	7.2384	7.80735	-0.56895	0.674107	NA
chr1	38078530	+	Eif5b	C	T	94	0	53	1	6.56986	4.75489	1.81497	3.51852	0.778
chr1	54702459	+	Ankrd44	C	T	80	78	76	88	0.0360693	-0.208947	0.245016	1.18511	0.51
chr1	54702602	+	Ankrd44	G	T	67	54	94	87	0.306103	0.110424	0.195679	1.14526	0.639
chr1	54703018	-	Ankrd44	A	G	79	0	77	0	6.32193	6.2854	0.0365259	1.02564	NA
chr1	54703038	+	Ankrd44	C	T	1	35	0	43	-4.16993	-5.45943	1.28951	2.44444	0.929
chr1	55047323	-	Sf3b1	C	T	1	45	1	55	-4.52356	-4.80735	0.283793	1.21739	0.564
chr1	55063085	-	Sf3b1	A	G	0	33	1	54	-5.08746	-4.78136	-0.306103	0.808824	0.795
chr1	55128768	+	Coq10b	C	T	44	0	35	0	5.49185	5.16993	0.321928	1.25	NA
chr1	58081695	-	Sgol2	A	G	0	76	1	106	-6.26679	-5.74147	-0.52532	0.694805	0.863
chr1	58520762	+	Orc2l	C	T	0	29	1	25	-4.90689	-3.70044	-1.20645	0.433333	0.956
chr1	58584446	-	Fam126b	A	C	1	37	0	47	-4.24793	-5.58496	1.33703	2.52632	0.915
chr1	58585399	-	Fam126b	A	G	0	26	2	43	-4.75489	-3.87447	-0.880418	0.54321	0.729
chr1	60041882	-	Fam117b	A	G	0	38	1	57	-5.2854	-4.85798	-0.427421	0.74359	0.83
chr1	63225035	-	Eef1b2	C	T	0	34	1	58	-5.12928	-4.88264	-0.24664	0.842857	0.779
chr1	64726543	+		A	G	0	201	0	220	-7.65821	-7.7879	0.129691	1.09406	NA
chr1	64726642	-		C	T	74	2	70	1	4.64386	5.14975	-0.505891	0.704225	0.953
chr1	64726770	+		A	T	0	147	0	156	-7.20945	-7.29462	0.0851674	1.06081	NA
chr1	67047252	+	Lancl1	C	T	27	0	60	0	4.80735	5.93074	-1.12338	0.459016	NA
chr1	67047273	+	Lancl1	C	T	0	31	1	45	-5	-4.52356	-0.476438	0.71875	0.842
chr1	67047284	+	Lancl1	C	G	38	0	43	0	5.2854	5.45943	-0.174029	0.886364	NA
chr1	67047385	+	Lancl1	A	C	0	32	0	48	-5.04439	-5.61471	0.570316	1.48485	NA
chr1	67047474	-	Lancl1	A	G	0	34	0	42	-5.12928	-5.42626	0.296982	1.22857	NA
chr1	72305861	+	Pecr	A	G	2	28	3	39	-3.27302	-3.32193	0.0489096	1.03448	0.695
chr1	74314392	-	Arpc2	A	C	1	64	1	110	-5.02237	-5.79442	0.772048	1.70769	0.725
chr1	74314692	-	Arpc2	A	T	2	104	0	137	-5.12928	-7.10852	1.97924	3.94286	0.369
chr1	74481635	+	Vil1	C	T	37	0	25	0	5.24793	4.70044	0.547488	1.46154	NA
chr1	74747953	+		C	G	0	26	1	33	-4.75489	-4.08746	-0.667425	0.62963	0.892
chr1	76497618	+		C	T	0	45	1	52	-5.52356	-4.72792	-0.795642	0.576087	0.934
chr1	78421877	+	Farsb	C	T	44	1	45	0	4.49185	5.52356	-1.03171	0.48913	1
chr1	78455173	-	Farsb	C	G	30	0	36	0	4.9542	5.20945	-0.255257	0.837838	NA
chr1	78663574	+	Utp14b	A	G	0	60	0	100	-5.93074	-6.65821	0.727474	1.65574	NA
chr1	78664130	-	Utp14b	C	T	26	0	29	0	4.75489	4.90689	-0.152003	0.9	NA
chr1	82748413	-	Mff	A	G	1	111	0	135	-5.80735	-7.08746	1.28011	2.42857	0.925
chr1	82748466	-	Mff	A	G	0	112	1	114	-6.82018	-5.84549	-0.974689	0.50885	0.989
chr1	82748670	+	Mff	C	T	1	125	0	132	-5.97728	-7.05528	1.078	2.11111	0.981
chr1	82748679	-	Mff	A	G	1	144	0	194	-6.17991	-7.60733	1.42742	2.68966	0.884
chr1	82748770	-	Mff	A	C	142	0	178	0	7.15987	7.48382	-0.323944	0.798883	NA
chr1	82891663	+	Agfg1	G	T	42	0	69	0	5.42626	6.12928	-0.703018	0.614286	NA
chr1	84720144	+	Trip12	A	G	0	182	1	242	-7.5157	-6.92481	-0.590887	0.663934	0.885
chr1	87507441	+	Sp140	C	T	28	2	29	0	3.27302	4.90689	-1.63387	0.322222	0.487
chr1	88427066	+	Ptma	C	T	1	86	0	81	-5.44294	-6.35755	0.914609	1.88506	0.971
chr1	88983488	-	Alppl2	A	G	53	1	79	0	4.75489	6.32193	-1.56704	0.3375	0.848
chr1	90159774	+	Hjurp	C	T	0	29	0	38	-4.90689	-5.2854	0.378512	1.3	NA
chr1	90160090	-	Hjurp	A	C	26	7	27	18	1.75489	0.559427	1.19546	2.29018	0.131
chr1	90160321	-	Hjurp	C	G	11	20	6	29	-0.807355	-2.09954	1.29218	2.44898	0.156
chr1	91938837	+	Iqca	C	T	110	0	115	1	6.79442	5.85798	0.936435	1.91379	0.979
chr1	91938856	-	Iqca	A	G	78	1	71	1	5.30378	5.16993	0.133856	1.09722	0.518
chr1	91939033	-	Iqca	C	T	86	0	102	1	6.44294	5.6865	0.756443	1.68932	0.928
chr1	91939158	+	Iqca	A	G	0	37	1	46	-5.24793	-4.55459	-0.693339	0.618421	0.904
chr1	93013074	+	Lrrfip1	A	G	0	43	0	30	-5.45943	-4.9542	-0.505235	0.704545	NA
chr1	93013532	-	Lrrfip1	C	T	0	74	1	91	-6.22882	-5.52356	-0.705257	0.613333	0.913
chr1	93013562	+	Lrrfip1	C	G	0	99	0	140	-6.64386	-7.13955	0.495695	1.41	NA
chr1	93013607	+	Lrrfip1	C	T	3	116	2	190	-4.87036	-5.99247	1.1221	2.17664	0.586
chr1	95518515	+	Farp2,Stk25	C	T	2	70	0	56	-4.56478	-5.83289	1.26811	2.40845	0.59
chr1	95602091	+	Thap4	A	T	1	25	2	34	-3.70044	-3.54432	-0.156119	0.897436	0.772
chr1	99540745	+	D1Ertd622e	A	T	122	0	145	0	6.94251	7.18982	-0.24731	0.842466	NA
chr1	99602836	+	Hisppd1	A	G	66	1	117	0	5.06609	6.88264	-1.81655	0.283898	0.777
chr1	99602976	-	Hisppd1	A	T	107	0	110	0	6.75489	6.79442	-0.0395284	0.972973	NA
chr1	99602998	+	Hisppd1	C	T	1	73	0	91	-5.20945	-6.52356	1.31411	2.48649	0.917
chr1	99603434	-	Hisppd1	C	T	0	56	0	108	-5.83289	-6.76818	0.935294	1.91228	NA
chr1	101687249	+		C	T	52	0	75	0	5.72792	6.24793	-0.520007	0.697368	NA
chr1	101687323	+		C	T	44	0	49	0	5.49185	5.64386	-0.152003	0.9	NA
chr1	101687348	+		C	T	94	0	97	0	6.56986	6.61471	-0.0448542	0.969388	NA
chr1	101687617	+		G	T	29	0	33	0	4.90689	5.08746	-0.180572	0.882353	NA
chr1	120229541	+	Mki67ip	A	G	41	0	40	0	5.39232	5.35755	0.0347654	1.02439	NA
chr1	120229566	-	Mki67ip	A	G	0	25	1	30	-4.70044	-3.9542	-0.746243	0.596154	0.913
chr1	120229611	-	Mki67ip	A	C	34	0	33	0	5.12928	5.08746	0.0418202	1.02941	NA
chr1	122010049	-	Dbi	A	T	0	168	0	164	-7.40088	-7.36632	-0.0345572	0.976331	NA
chr1	122010064	-	Dbi	G	T	142	0	143	0	7.15987	7.16993	-0.0100537	0.993056	NA
chr1	122017582	-	Dbi	C	G	2	53	3	65	-4.16993	-4.04439	-0.125531	0.916667	0.808
chr1	130134106	-	R3hdm1	C	T	30	1	68	0	3.9542	6.10852	-2.15433	0.224638	0.685
chr1	130228244	+	Mcm6	A	G	29	0	25	0	4.90689	4.70044	0.206451	1.15385	NA
chr1	133435472	-	Fam72a	C	T	22	7	41	6	1.52356	2.58496	-1.0614	0.479167	0.334
chr1	133878516	+	Slc45a3	A	T	2	27	3	40	-3.22239	-3.35755	0.13516	1.09821	0.646
chr1	133878941	-	Slc45a3	A	G	0	52	1	87	-5.72792	-5.45943	-0.268489	0.830189	0.789
chr1	133878960	+	Slc45a3	C	T	1	54	0	79	-4.78136	-6.32193	1.54057	2.90909	0.855
chr1	133878999	+	Slc45a3	C	T	0	64	1	73	-6.02237	-5.20945	-0.812914	0.569231	0.942
chr1	133879008	-	Slc45a3	A	G	0	97	1	92	-6.61471	-5.53916	-1.07555	0.47449	0.983
chr1	133879228	-	Slc45a3	C	T	214	2	221	1	6.16323	6.79442	-0.631186	0.645646	0.981
chr1	133879289	+	Slc45a3	A	C	177	1	235	0	6.47573	7.88264	-1.40691	0.377119	0.889
chr1	134252959	+	Tmcc2	C	T	39	4	49	3	3	3.64386	-0.643856	0.64	0.794
chr1	134882990	+		A	T	1	1170	0	1391	-9.19353	-10.4429	1.24942	2.37746	0.931
chr1	134883079	+		A	G	284	0	331	1	8.15482	7.37504	0.779779	1.71687	0.938
chr1	135500563	+	Snrpe	C	T	12	42	8	66	-1.72583	-2.89616	1.17034	2.25065	0.131
chr1	136404308	-	Rabif	A	G	2	31	2	45	-3.41504	-3.9386	0.523562	1.4375	0.876
chr1	136525261	-	Kdm5b	C	T	52	1	61	0	4.72792	5.9542	-1.22628	0.427419	0.944
chr1	136528251	-	Kdm5b	A	G	1	34	0	47	-4.12928	-5.58496	1.45568	2.74286	0.882
chr1	136868744	+	Ube2t	C	T	0	25	1	27	-4.70044	-3.80735	-0.893085	0.538462	0.954
chr1	137198396	+	Timm17a	C	T	32	0	66	0	5.04439	6.06609	-1.0217	0.492537	NA
chr1	141386720	+	Aspm	A	G	0	28	0	41	-4.85798	-5.39232	0.534336	1.44828	NA
chr1	152296938	+	Tpr,Prg4	C	T	41	0	47	0	5.39232	5.58496	-0.192645	0.875	NA
chr1	153215014	-	1200016B10Rik	C	T	53	0	39	1	5.75489	4.32193	1.43296	2.7	0.887
chr1	153215632	+	1200016B10Rik	C	T	22	3	47	4	2.52356	3.26303	-0.739472	0.598958	0.868
chr1	153217746	+	1200016B10Rik	C	G	0	31	0	27	-5	-4.80735	-0.192645	0.875	NA
chr1	153317225	+	Rnf2	G	T	32	0	66	1	5.04439	5.06609	-0.0216951	0.985075	0.704
chr1	153317683	+	Rnf2	A	G	4	42	10	55	-3.10434	-2.34792	-0.756413	0.591966	0.45
chr1	153318502	-	Rnf2	A	G	47	0	81	2	5.58496	4.77259	0.812373	1.7561	0.741
chr1	155065795	+		C	T	25	13	37	24	0.893085	0.604071	0.289013	1.2218	0.764
chr1	155065982	-		C	T	31	0	74	1	5	5.22882	-0.228819	0.853333	0.647
chr1	155756535	+	Glul	C	T	1	70	0	66	-5.14975	-6.06609	0.916342	1.88732	0.971
chr1	158576436	+	Abl2	C	T	18	8	20	12	1.078	0.691878	0.386125	1.30688	0.796
chr1	158579046	+	Abl2	C	G	7	18	11	35	-1.24793	-1.58496	0.337035	1.26316	0.926
chr1	158579246	+	Abl2	A	G	32	48	36	77	-0.570316	-1.07595	0.505633	1.41975	0.311
chr1	158579282	+	Abl2	C	T	31	41	28	55	-0.392317	-0.949374	0.557057	1.47126	0.305
chr1	158579285	+	Abl2	C	G	37	31	52	29	0.247928	0.82103	-0.573102	0.67217	0.296
chr1	158734471	-	Ralgps2	C	G	30	1	25	0	3.9542	4.70044	-0.746243	0.596154	0.913
chr1	161065428	+		G	T	23	16	28	34	0.4975	-0.271302	0.768802	1.70385	0.251
chr1	161065446	+		C	T	10	18	29	17	-0.788496	0.736966	-1.52546	0.347368	0.041
chr1	161065511	+		A	G	12	23	26	27	-0.884523	-0.0524674	-0.832055	0.561728	0.25
chr1	161275269	+	Rfwd2	A	G	34	0	42	1	5.12928	4.42626	0.703018	1.62791	0.906
chr1	163747277	-	AI848100	C	T	30	7	33	5	1.9542	2.5025	-0.548304	0.683824	0.715
chr1	163748060	+	AI848100	A	G	5	32	5	20	-2.45943	-1.80735	-0.652077	0.636364	0.742
chr1	169156330	-	Uck2	A	G	134	2	212	0	5.49185	7.73471	-2.24286	0.211268	0.296
chr1	169157897	+	Uck2	A	G	5	23	23	25	-2	-0.115477	-1.88452	0.270833	0.0176
chr1	169157903	-	Uck2	C	T	27	52	30	56	-0.920566	-0.878694	-0.0418718	0.971394	0.945
chr1	169164860	+	Uck2	A	G	9	34	19	22	-1.80735	-0.201634	-1.60572	0.328571	0.0252
chr1	169164935	-	Uck2	G	T	24	17	20	24	0.473931	-0.251539	0.72547	1.65344	0.323
chr1	169167678	-	Uck2	A	G	22	10	14	20	1.06413	-0.485427	1.54956	2.92727	0.0454
chr1	169297744	+	Aldh9a1	A	G	0	55	0	90	-5.80735	-6.50779	0.70044	1.625	NA
chr1	169297829	-	Aldh9a1	G	T	99	0	110	1	6.64386	5.79442	0.84944	1.8018	0.954
chr1	169297834	+	Aldh9a1	C	T	77	0	107	1	6.2854	5.75489	0.530515	1.44444	0.865
chr1	169297937	-	Aldh9a1	C	T	67	1	85	2	5.08746	4.8413	0.246161	1.18605	0.829
chr1	169298079	+	Aldh9a1	A	G	1	90	0	102	-5.50779	-6.6865	1.17871	2.26374	0.954
chr1	169298154	-	Aldh9a1	A	G	1	127	0	138	-6	-7.11894	1.11894	2.17187	0.97
chr1	169298159	+	Aldh9a1	A	T	59	59	83	94	0	-0.177538	0.177538	1.13095	0.686
chr1	171428783	+	Nuf2	G	T	32	21	29	24	0.584963	0.263034	0.321928	1.25	0.694
chr1	171428806	+	Nuf2	C	T	33	26	29	21	0.332575	0.447459	-0.114884	0.923457	0.982
chr1	171428896	-	Nuf2	C	G	16	10	22	13	0.628031	0.716207	-0.0881758	0.940711	0.871
chr1	171428953	-	Nuf2	G	T	17	13	27	19	0.36257	0.485427	-0.122857	0.918367	0.95
chr1	171428968	-	Nuf2	C	T	14	23	12	30	-0.678072	-1.25376	0.575685	1.49038	0.526
chr1	171429036	+	Nuf2	A	G	16	13	14	18	0.280108	-0.341037	0.621145	1.5381	0.526
chr1	171434644	+	Nuf2	C	T	35	10	31	21	1.71049	0.540568	1.16993	2.25	0.0901
chr1	171437404	-	Nuf2	G	T	22	6	21	12	1.71621	0.758992	0.957215	1.94156	0.321
chr1	172123717	+		C	T	41	28	38	25	0.534336	0.584963	-0.0506261	0.965517	0.942
chr1	172123802	+		A	G	0	32	0	33	-5.04439	-5.08746	0.0430687	1.0303	NA
chr1	172123984	+		A	G	21	8	26	13	1.28951	0.947533	0.341974	1.26749	0.809
chr1	172124061	+		C	T	29	1	24	1	3.90689	3.64386	0.263034	1.2	0.554
chr1	172124125	+		C	T	41	5	49	2	2.80735	4.05889	-1.25154	0.42	0.354
chr1	172804442	+	Dusp12	C	T	24	28	22	47	-0.214125	-1.0614	0.847276	1.7991	0.158
chr1	172804449	+	Dusp12	C	T	26	18	43	25	0.50696	0.758992	-0.252032	0.839713	0.809
chr1	172804477	+	Dusp12	A	G	12	22	35	34	-0.823122	0.040642	-0.863764	0.549517	0.205
chr1	172804568	+	Dusp12	A	G	12	14	23	22	-0.206451	0.0614005	-0.267851	0.830556	0.876
chr1	172804639	+	Dusp12	C	G	44	14	45	32	1.58496	0.479168	1.10579	2.15217	0.0535
chr1	172804672	-	Dusp12	C	T	57	0	52	1	5.85798	4.72792	1.13006	2.18868	0.971
chr1	172809814	-	Dusp12	A	G	22	3	26	13	2.52356	0.947533	1.57603	2.98148	0.104
chr1	172809896	-	Dusp12	C	T	37	0	58	1	5.24793	4.88264	0.365284	1.28814	0.813
chr1	172981550	+	Fcgr3	C	T	21	5	30	2	1.87447	3.36923	-1.49476	0.354839	0.27
chr1	173206638	+	B4galt3	C	T	0	37	0	44	-5.24793	-5.49185	0.243926	1.18421	NA
chr1	173206703	+	B4galt3	A	T	35	0	54	0	5.16993	5.78136	-0.611435	0.654545	NA
chr1	173206733	+	B4galt3	C	T	48	0	33	1	5.61471	4.08746	1.52725	2.88235	0.862
chr1	173206787	+	B4galt3	G	T	35	0	51	0	5.16993	5.70044	-0.530515	0.692308	NA
chr1	173433463	+		C	T	1	41	0	49	-4.39232	-5.64386	1.25154	2.38095	0.938
chr1	173433581	+		G	T	27	0	27	0	4.80735	4.80735	0	1	NA
chr1	173433593	+		A	G	25	0	27	0	4.70044	4.80735	-0.106915	0.928571	NA
chr1	173433595	-		A	G	39	2	37	2	3.73697	3.66297	0.0740006	1.05263	0.644
chr1	174125535	+	Dcaf8	C	T	9	41	6	61	-2.07039	-3.14684	1.07645	2.10884	0.243
chr1	176751395	+	Fmn2	A	G	25	0	51	0	4.70044	5.70044	-1	0.5	NA
chr1	176751460	+	Fmn2	C	T	0	25	0	40	-4.70044	-5.35755	0.657112	1.57692	NA
chr1	176751474	+	Fmn2	A	C	33	0	42	0	5.08746	5.42626	-0.338802	0.790698	NA
chr1	176751548	-	Fmn2	G	T	0	48	0	79	-5.61471	-6.32193	0.707218	1.63265	NA
chr1	176751578	-	Fmn2	C	T	28	0	54	0	4.85798	5.78136	-0.923379	0.527273	NA
chr1	176751587	+	Fmn2	A	G	0	25	0	52	-4.70044	-5.72792	1.02748	2.03846	NA
chr1	176751661	+	Fmn2	A	G	3	23	2	47	-2.58496	-4	1.41504	2.66667	0.456
chr1	176751982	-	Fmn2	C	G	34	0	55	2	5.12928	4.22239	0.906891	1.875	0.715
chr1	176752038	+	Fmn2	C	T	2	32	0	39	-3.45943	-5.32193	1.8625	3.63636	0.414
chr1	176752245	-	Fmn2	A	G	25	0	32	0	4.70044	5.04439	-0.343954	0.787879	NA
chr1	177838706	-	Exo1	G	T	27	0	53	0	4.80735	5.75489	-0.947533	0.518519	NA
chr1	177852184	-		A	G	43	1	78	0	4.45943	6.30378	-1.84435	0.278481	0.771
chr1	177908846	+	B020018G12Rik	C	T	15	18	19	15	-0.247928	0.321928	-0.569856	0.673684	0.542
chr1	179693474	+	Adss	A	G	33	14	41	22	1.18057	0.868755	0.311817	1.24127	0.717
chr1	179693512	+	Adss	A	C	36	4	34	4	2.88753	2.80735	0.0801703	1.05714	0.767
chr1	179693622	+	Adss	C	T	38	3	58	7	3.2854	2.88264	0.402759	1.32203	0.802
chr1	179693697	+	Adss	A	C	54	3	53	2	3.78136	4.16993	-0.388565	0.763889	0.967
chr1	179694095	+	Adss	A	G	23	26	20	40	-0.169925	-0.965235	0.79531	1.73545	0.212
chr1	179694110	+	Adss	A	T	33	27	38	18	0.280108	1.03747	-0.757367	0.591575	0.219
chr1	179694249	+	Adss	A	G	0	28	6	44	-4.85798	-2.6845	-2.17348	0.221675	0.143
chr1	180182666	-	Pppde1	A	C	20	19	29	26	0.0703893	0.152003	-0.0816138	0.945	0.943
chr1	180260433	+	Hnrnpu	A	G	0	38	0	38	-5.2854	-5.2854	0	1	NA
chr1	180260850	+	Hnrnpu	C	T	2	80	0	72	-4.75489	-6.18982	1.43494	2.7037	0.535
chr1	181556972	-	Cnst	A	T	12	13	23	39	-0.106915	-0.736966	0.63005	1.54762	0.486
chr1	181557332	+	Cnst	C	G	0	31	0	50	-5	-5.67243	0.672425	1.59375	NA
chr1	181678774	+	Ahctf1	A	T	51	0	74	0	5.70044	6.22882	-0.528379	0.693333	NA
chr1	183114417	-	Wdr26	C	G	83	0	98	0	6.39232	6.62936	-0.237039	0.848485	NA
chr1	183834185	+		C	G	2	36	1	33	-3.62449	-4.08746	0.462972	1.37838	0.922
chr1	184061612	-	Srp9	A	C	0	42	0	35	-5.42626	-5.16993	-0.25634	0.837209	NA
chr1	184061617	-	Srp9	A	G	49	0	41	0	5.64386	5.39232	0.251539	1.19048	NA
chr1	184206404	+	Degs1	A	G	0	40	0	54	-5.35755	-5.78136	0.423808	1.34146	NA
chr1	186637669	-	Mosc2	C	G	1	39	0	55	-4.32193	-5.80735	1.48543	2.8	0.872
chr1	186637707	+	Mosc2	C	T	31	4	33	1	2.67807	4.08746	-1.40939	0.376471	0.371
chr1	186637726	+	Mosc2	A	G	1	33	1	54	-4.08746	-4.78136	0.693897	1.61765	0.698
chr1	186646278	-	Mosc2	A	G	41	4	50	4	3.07039	3.3505	-0.280108	0.823529	0.92
chr1	188448535	+	Tgfb2	C	T	0	54	1	65	-5.78136	-5.04439	-0.736966	0.6	0.92
chr1	190795339	+	Kctd3	C	T	20	41	28	28	-1	0	-1	0.5	0.0886
chr1	190795395	+	Kctd3	C	T	56	35	80	68	0.662965	0.231326	0.431639	1.34877	0.317
chr1	192769899	+		C	T	1	114	0	112	-5.84549	-6.82018	0.974689	1.96522	0.989
chr1	192770096	-		A	G	119	1	110	0	5.90689	6.79442	-0.887525	0.540541	0.965
chr1	192770191	+		C	T	0	77	1	97	-6.2854	-5.61471	-0.670692	0.628205	0.904
chr1	192770541	+		C	T	0	60	1	78	-5.93074	-5.30378	-0.626957	0.647541	0.89
chr1	193232102	-		A	G	0	60	0	81	-5.93074	-6.35755	0.426815	1.34426	NA
chr1	193646134	+	Nek2	A	C	0	30	1	35	-4.9542	-4.16993	-0.784271	0.580645	0.927
chr1	193656153	-	Nek2	C	T	0	28	0	32	-4.85798	-5.04439	0.186413	1.13793	NA
chr2	3604300	-		A	G	0	53	0	74	-5.75489	-6.22882	0.473931	1.38889	NA
chr2	10096020	-		C	T	45	0	73	1	5.52356	5.20945	0.314109	1.24324	0.801
chr2	20769863	+	Arhgap21	C	T	6	117	4	138	-4.07529	-4.79701	0.721725	1.64915	0.579
chr2	20769882	+	Arhgap21	G	T	6	109	8	140	-3.974	-3.96963	-0.00437844	0.99697	0.834
chr2	20770102	-	Arhgap21	A	G	0	49	1	54	-5.64386	-4.78136	-0.862496	0.55	0.954
chr2	20770143	+	Arhgap21	A	G	72	1	89	0	5.18982	6.49185	-1.30203	0.405556	0.921
chr2	26777011	+	Surf4	A	G	0	64	1	74	-6.02237	-5.22882	-0.793549	0.576923	0.936
chr2	27390570	+	Wdr5	A	G	24	14	16	16	0.736966	0	0.736966	1.66667	0.387
chr2	27391583	+	Wdr5	G	T	20	13	20	23	0.584963	-0.192645	0.777608	1.71429	0.323
chr2	29378378	+		A	G	81	0	57	0	6.35755	5.85798	0.499571	1.41379	NA
chr2	29380125	+	Med27	A	G	192	1	199	0	6.59246	7.64386	-1.0514	0.4825	0.988
chr2	29380222	+	Med27	A	C	95	0	93	0	6.58496	6.55459	0.0303736	1.02128	NA
chr2	29787111	+	Odf2	A	G	36	0	51	1	5.20945	4.70044	0.509014	1.42308	0.852
chr2	29814742	+		C	G	0	88	0	76	-6.47573	-6.26679	-0.208947	0.865169	NA
chr2	29886809	-	Spna2	C	T	51	1	53	0	4.70044	5.75489	-1.05445	0.481481	0.992
chr2	30816448	+	Tor1a	A	G	31	1	35	0	4	5.16993	-1.16993	0.444444	0.964
chr2	31906560	+	Nup214	A	G	1	100	0	133	-5.65821	-7.06609	1.40788	2.65347	0.89
chr2	31907799	-	Nup214	A	G	1	252	0	348	-6.98299	-8.44708	1.46409	2.75889	0.873
chr2	32270131	+	Slc25a25	A	G	23	41	58	37	-0.807355	0.634716	-1.44207	0.368039	0.00323
chr2	34480113	+	Mapkap1	C	T	0	25	0	53	-4.70044	-5.75489	1.05445	2.07692	NA
chr2	35036126	+	Rab14	A	C	142	0	162	0	7.15987	7.34873	-0.188857	0.877301	NA
chr2	35039277	+	Rab14	A	G	84	0	100	1	6.40939	5.65821	0.751179	1.68317	0.926
chr2	35971678	+	Rbm18	A	G	33	0	29	0	5.08746	4.90689	0.180572	1.13333	NA
chr2	35972021	+	Rbm18	A	G	0	36	0	29	-5.20945	-4.90689	-0.302563	0.810811	NA
chr2	37439514	+	Strbp	C	T	31	0	31	0	5	5	0	1	NA
chr2	38579078	-	Nr6a1	C	T	1	48	0	52	-4.61471	-5.72792	1.11321	2.16327	0.976
chr2	38580428	-	Nr6a1	A	G	65	0	72	0	6.04439	6.18982	-0.14543	0.90411	NA
chr2	50135658	+	Mmadhc	C	T	14	11	17	20	0.321928	-0.222392	0.544321	1.45833	0.605
chr2	50378430	+		C	G	0	53	0	41	-5.75489	-5.39232	-0.36257	0.777778	NA
chr2	51962450	+	Rif1	G	T	55	0	67	0	5.80735	6.08746	-0.280108	0.823529	NA
chr2	51962493	-	Rif1	C	T	27	0	60	0	4.80735	5.93074	-1.12338	0.459016	NA
chr2	51965790	+	Rif1	A	G	0	48	0	60	-5.61471	-5.93074	0.316027	1.2449	NA
chr2	51975866	+	Rif1	G	T	0	30	0	28	-4.9542	-4.85798	-0.0962153	0.935484	NA
chr2	51976817	+	Rif1	A	G	0	81	0	96	-6.35755	-6.59991	0.242361	1.18293	NA
chr2	51977641	+	Rif1	C	T	1	32	0	43	-4.04439	-5.45943	1.41504	2.66667	0.894
chr2	53000859	+	Prpf40a	C	T	0	35	1	34	-5.16993	-4.12928	-1.04064	0.486111	1
chr2	53062035	+	Arl6ip6	A	T	0	41	0	27	-5.39232	-4.80735	-0.584963	0.666667	NA
chr2	53076384	+	Arl6ip6	A	G	0	49	0	49	-5.64386	-5.64386	0	1	NA
chr2	53076424	+	Arl6ip6	A	C	0	50	0	59	-5.67243	-5.90689	0.234465	1.17647	NA
chr2	69032526	+	Spc25	A	G	15	37	26	30	-1.24793	-0.199309	-1.04862	0.483431	0.0924
chr2	69040674	-	Spc25	C	T	49	0	44	1	5.64386	4.49185	1.152	2.22222	0.966
chr2	69040726	+	Spc25	C	T	24	1	40	0	3.64386	5.35755	-1.7137	0.304878	0.811
chr2	69574160	+	Ppig	C	T	4	21	12	30	-2.1375	-1.25376	-0.883747	0.541958	0.384
chr2	69587917	+	Ppig	C	T	4	25	11	30	-2.37851	-1.36923	-1.00928	0.496795	0.311
chr2	69587928	-	Ppig	A	G	0	26	2	24	-4.75489	-3.05889	-1.69599	0.308642	0.471
chr2	69588274	+	Ppig	A	G	4	35	12	49	-2.848	-1.94342	-0.90458	0.534188	0.331
chr2	69588477	+	Ppig	C	T	35	17	28	16	1	0.770518	0.229482	1.17241	0.872
chr2	69634288	-	Phospho2	G	T	28	0	32	0	4.85798	5.04439	-0.186413	0.878788	NA
chr2	69634296	-	Phospho2	C	T	37	0	34	0	5.24793	5.12928	0.118644	1.08571	NA
chr2	69634712	+	Phospho2	A	G	8	55	2	76	-2.63743	-4.68182	2.04439	4.125	0.0454
chr2	69634751	+	Phospho2	G	T	40	0	36	0	5.35755	5.20945	0.148099	1.10811	NA
chr2	69634838	+	Phospho2	G	T	62	0	69	0	5.97728	6.12928	-0.152003	0.9	NA
chr2	69634867	-	Phospho2	A	G	1	73	1	106	-5.20945	-5.74147	0.532014	1.44595	0.646
chr2	69634901	+	Phospho2	A	T	2	83	1	95	-4.80735	-5.58496	0.777608	1.71429	0.915
chr2	69634952	+	Phospho2	G	T	2	71	3	114	-4.58496	-4.84549	0.260528	1.19792	0.695
chr2	69634997	+	Phospho2	A	C	72	0	105	0	6.18982	6.72792	-0.538096	0.688679	NA
chr2	69635104	+	Phospho2	A	G	95	7	112	3	3.58496	4.82018	-1.23522	0.424779	0.243
chr2	69708484	+	Ssb	A	G	70	1	55	1	5.14975	4.80735	0.342392	1.26786	0.584
chr2	71100873	+	Dync1i2	C	T	32	0	32	1	5.04439	4.04439	1	2	0.988
chr2	71100933	-	Dync1i2	A	G	0	32	1	33	-5.04439	-4.08746	-0.956931	0.515152	0.976
chr2	71101224	-	Dync1i2	A	G	71	2	85	1	4.58496	5.42626	-0.841302	0.55814	0.886
chr2	71739391	+	Pdk1	A	G	0	30	1	36	-4.9542	-4.20945	-0.744743	0.596774	0.916
chr2	71739462	+	Pdk1	C	T	0	39	1	61	-5.32193	-4.9542	-0.367732	0.775	0.814
chr2	71739543	+	Pdk1	C	T	0	52	2	80	-5.72792	-4.75489	-0.973033	0.509434	0.686
chr2	71739603	-	Pdk1	A	G	1	40	4	59	-4.35755	-3.58496	-0.77259	0.585366	0.659
chr2	71739609	-	Pdk1	A	C	33	1	47	4	4.08746	3.26303	0.824428	1.77083	0.638
chr2	71739635	+	Pdk1	A	T	0	34	1	37	-5.12928	-4.24793	-0.881356	0.542857	0.955
chr2	71739661	+	Pdk1	C	T	0	87	2	123	-6.45943	-5.36923	-1.0902	0.469697	0.643
chr2	71739774	+	Pdk1	C	G	79	0	110	1	6.32193	5.79442	0.527512	1.44144	0.864
chr2	73654784	+	Atf2	C	T	69	0	69	2	6.12928	4.54432	1.58496	3	0.489
chr2	84508437	+	Gm13718	C	T	20	13	18	25	0.584963	-0.452512	1.03747	2.05263	0.165
chr2	84563370	+	Clp1	A	T	36	13	45	10	1.4021	2.06413	-0.662032	0.631988	0.431
chr2	84563378	+	Clp1	A	T	37	14	49	9	1.34104	2.32193	-0.980891	0.506667	0.198
chr2	84563406	+	Clp1	G	T	32	18	59	9	0.796467	2.58496	-1.7885	0.289474	0.0072
chr2	84886928	-	Ssrp1	A	G	1	42	0	46	-4.42626	-5.55459	1.12832	2.18605	0.973
chr2	93695813	-	Accsl	A	G	40	0	43	1	5.35755	4.45943	0.89812	1.86364	0.962
chr2	93695916	+	Accsl	A	G	138	1	235	0	6.11894	7.88264	-1.7637	0.294492	0.79
chr2	93696888	+	Accsl	A	G	2	205	1	217	-6.10154	-6.76818	0.666646	1.58738	0.964
chr2	93697129	-	Accsl	A	G	1	123	2	194	-5.9542	-6.02237	0.0681715	1.04839	0.688
chr2	93697210	-	Accsl	A	G	87	1	129	1	5.45943	6.02237	-0.562936	0.676923	0.656
chr2	102140774	-	Trim44	C	T	9	21	17	16	-1.1375	0.0824622	-1.21997	0.429293	0.14
chr2	102927309	+	Apip	A	G	30	0	45	2	4.9542	3.9386	1.0156	2.02174	0.682
chr2	103105886	+	Ehf	A	G	0	39	0	29	-5.32193	-4.90689	-0.415037	0.75	NA
chr2	103106016	-	Ehf	A	G	1	45	0	36	-4.52356	-5.20945	0.685891	1.6087	0.902
chr2	104554114	+	Pin1l	C	T	28	0	45	0	4.85798	5.52356	-0.665581	0.630435	NA
chr2	112102648	+	Nop10	G	T	5	20	20	28	-1.80735	-0.465664	-1.34169	0.394558	0.112
chr2	113671828	+	Arhgap11a	C	G	5	34	10	21	-2.54432	-1	-1.54432	0.342857	0.0938
chr2	113671899	-	Arhgap11a	A	G	0	52	9	40	-5.72792	-2.03562	-3.6923	0.0773585	0.00387
chr2	113671935	+	Arhgap11a	C	T	6	23	8	18	-1.77761	-1.078	-0.699605	0.615741	0.585
chr2	113672160	+	Arhgap11a	A	G	30	4	44	6	2.63227	2.6845	-0.05223	0.964444	0.756
chr2	115689483	-	Meis2	C	G	0	51	0	48	-5.70044	-5.61471	-0.0857299	0.942308	NA
chr2	117096834	-	Fam98b	A	T	0	25	0	30	-4.70044	-4.9542	0.253757	1.19231	NA
chr2	117096883	+	Fam98b	G	T	30	3	42	3	2.9542	3.42626	-0.472068	0.72093	0.974
chr2	118301672	-	Srp14	A	G	1	39	0	26	-4.32193	-4.75489	0.432959	1.35	0.827
chr2	118301831	+	Srp14	A	T	15	52	34	61	-1.72792	-0.824913	-0.903007	0.534771	0.0979
chr2	118304714	+	Srp14	A	G	28	12	30	12	1.15754	1.25376	-0.0962153	0.935484	0.92
chr2	118659807	+	D2Ertd750e	A	G	25	38	37	43	-0.584963	-0.211504	-0.373458	0.77193	0.537
chr2	118660138	+	D2Ertd750e	C	T	14	208	22	227	-3.80047	-3.30933	-0.49114	0.711462	0.391
chr2	118660209	+	D2Ertd750e	A	G	66	93	75	70	-0.4885	0.0981804	-0.58668	0.665873	0.0952
chr2	118660327	+	D2Ertd750e	A	G	35	32	32	51	0.125531	-0.656046	0.781576	1.71901	0.131
chr2	118961095	+	Rad51	A	G	0	28	0	52	-4.85798	-5.72792	0.869939	1.82759	NA
chr2	119075043	+	Spint1	A	G	29	0	30	0	4.90689	4.9542	-0.0473057	0.967742	NA
chr2	119373996	+		A	C	25	0	29	0	4.70044	4.90689	-0.206451	0.866667	NA
chr2	119374003	+		A	G	0	25	0	26	-4.70044	-4.75489	0.0544478	1.03846	NA
chr2	119531248	+	Rtf1	A	G	0	33	0	52	-5.08746	-5.72792	0.640458	1.55882	NA
chr2	119915307	+	Ehd4	A	G	0	27	0	25	-4.80735	-4.70044	-0.106915	0.928571	NA
chr2	119915330	+	Ehd4	C	T	37	1	34	0	4.24793	5.12928	-0.881356	0.542857	0.955
chr2	119915413	-	Ehd4	A	G	37	1	29	0	4.24793	4.90689	-0.658963	0.633333	0.891
chr2	119915535	+	Ehd4	A	G	26	0	26	0	4.75489	4.75489	0	1	NA
chr2	119915576	-	Ehd4	C	G	0	32	0	31	-5.04439	-5	-0.0443941	0.969697	NA
chr2	119915608	-	Ehd4	G	T	47	0	43	0	5.58496	5.45943	0.125531	1.09091	NA
chr2	119915614	-	Ehd4	A	C	38	0	41	0	5.2854	5.39232	-0.106915	0.928571	NA
chr2	120335586	+	Zfp106	C	G	31	0	31	0	5	5	0	1	NA
chr2	120837213	+	Ccndbp1	C	T	0	38	0	64	-5.2854	-6.02237	0.736966	1.66667	NA
chr2	120837467	+	Ccndbp1	C	T	96	1	109	0	5.59991	6.78136	-1.18145	0.440909	0.953
chr2	120838506	+	Ccndbp1	C	T	77	0	118	0	6.2854	6.89482	-0.609416	0.655462	NA
chr2	120838614	+	Ccndbp1	A	G	0	121	1	166	-6.93074	-6.3837	-0.547033	0.684426	0.871
chr2	120842192	+	Ccndbp1	C	T	0	98	0	132	-6.62936	-7.05528	0.425926	1.34343	NA
chr2	120842287	+	Ccndbp1	A	G	0	313	1	312	-8.29462	-7.29002	-1.0046	0.498408	1
chr2	120842464	+	Ccndbp1	C	G	0	315	0	444	-8.30378	-8.79766	0.493881	1.40823	NA
chr2	120842474	+	Ccndbp1	C	T	256	0	339	1	8.00562	7.40939	0.596234	1.51176	0.887
chr2	120842567	+	Ccndbp1	A	C	103	0	110	0	6.70044	6.79442	-0.0939761	0.936937	NA
chr2	121284017	+	2310003F16Rik	A	G	47	0	56	0	5.58496	5.83289	-0.247928	0.842105	NA
chr2	125083107	+	Dut	C	T	59	6	71	4	3.09954	3.848	-0.748461	0.595238	0.573
chr2	125083149	-	Dut	G	T	102	0	133	2	6.6865	5.48113	1.20537	2.30597	0.605
chr2	125083205	+	Dut	A	C	10	134	6	207	-3.61738	-4.89308	1.2757	2.42116	0.112
chr2	125083250	+	Dut	A	G	99	0	130	1	6.64386	6.03342	0.610433	1.52672	0.888
chr2	125083334	+	Dut	C	T	4	74	6	85	-3.90689	-3.61891	-0.287981	0.819048	0.94
chr2	125562919	+	Secisbp2l	C	G	5	55	4	38	-3.22239	-2.96347	-0.258918	0.835714	0.884
chr2	126413709	-	Slc27a2	A	G	29	0	54	2	4.90689	4.1964	0.710493	1.63636	0.783
chr2	126413773	-	Slc27a2	A	G	0	25	0	57	-4.70044	-5.85798	1.15754	2.23077	NA
chr2	127124447	+	Stard7	C	T	6	28	2	50	-2.05063	-4.08746	2.03684	4.10345	0.076
chr2	128438552	+	Anapc1	A	G	26	1	34	0	3.75489	5.12928	-1.3744	0.385714	0.907
chr2	129037086	-	Slc20a1	C	T	0	49	0	53	-5.64386	-5.75489	0.111031	1.08	NA
chr2	129927500	+	AU015228	C	T	4	36	1	35	-2.88753	-4.16993	1.2824	2.43243	0.421
chr2	129927566	-	AU015228	A	T	83	0	65	0	6.39232	6.04439	0.347923	1.27273	NA
chr2	129927944	-	AU015228	C	T	1	46	0	36	-4.55459	-5.20945	0.654865	1.57447	0.893
chr2	129928284	-	AU015228	C	T	0	32	0	52	-5.04439	-5.72792	0.683526	1.60606	NA
chr2	131023902	+	Cdc25b	C	T	33	0	43	1	5.08746	4.45943	0.628031	1.54545	0.884
chr2	142897296	+	Snrpb2	C	T	3	66	2	74	-4.06609	-4.64386	0.577767	1.49254	0.912
chr2	142897304	+	Snrpb2	A	G	53	4	64	2	3.43296	4.43741	-1.00445	0.498462	0.546
chr2	142897306	+	Snrpb2	G	T	57	3	69	2	3.85798	4.54432	-0.68634	0.621429	0.848
chr2	143768384	+	Dstn	A	T	54	4	81	4	3.45943	4.03562	-0.576192	0.670732	0.85
chr2	143768526	+	Dstn	A	C	24	2	57	3	3.05889	3.85798	-0.799087	0.574713	0.991
chr2	145744043	+	Crnkl1	A	G	3	65	5	70	-4.04439	-3.56478	-0.47961	0.717172	0.825
chr2	145744289	+	Crnkl1	A	G	0	31	0	35	-5	-5.16993	0.169925	1.125	NA
chr2	145747586	+	Crnkl1	C	T	0	32	0	45	-5.04439	-5.52356	0.479168	1.39394	NA
chr2	152530393	+	H13	A	T	0	42	2	52	-5.42626	-4.14296	-1.28331	0.410853	0.589
chr2	152606603	+	Bcl2l1	C	T	85	1	76	0	5.42626	6.26679	-0.840522	0.558442	0.951
chr2	154385338	+		G	T	18	23	16	18	-0.337035	-0.160465	-0.17657	0.884804	0.968
chr2	154385492	+	E2f1	G	T	21	28	33	26	-0.398549	0.332575	-0.731125	0.602434	0.246
chr2	154385575	+	E2f1	A	G	9	29	19	26	-1.58496	-0.432959	-1.152	0.45	0.122
chr2	155075798	-	Dynlrb1	C	T	0	35	1	38	-5.16993	-4.2854	-0.884523	0.541667	0.957
chr2	155216798	-	Ncoa6	A	G	108	0	142	1	6.76818	6.15987	0.608313	1.52448	0.888
chr2	155460193	+	Trpc4ap	A	G	43	1	82	0	4.45943	6.37504	-1.91561	0.26506	0.751
chr2	155973365	-	Rbm39	A	G	26	0	26	1	4.75489	3.75489	1	2	0.985
chr2	156698956	+	Sla2,1110008F13Rik	A	G	44	0	48	2	5.49185	4.02975	1.46211	2.7551	0.532
chr2	156821313	+	Dsn1	C	G	25	0	40	0	4.70044	5.35755	-0.657112	0.634146	NA
chr2	157807957	-	2610036D13Rik	A	G	35	0	49	1	5.16993	4.64386	0.526069	1.44	0.857
chr2	158612068	+	Fam83d	C	T	0	37	2	44	-5.24793	-3.90689	-1.34104	0.394737	0.573
chr2	161113015	-		A	G	64	0	81	1	6.02237	5.35755	0.664816	1.58537	0.901
chr2	161113278	-		A	T	6	142	4	192	-4.35252	-5.27053	0.918013	1.88951	0.438
chr2	165896225	+	Ncoa3	C	G	26	0	28	0	4.75489	4.85798	-0.103093	0.931034	NA
chr2	165898457	-	Ncoa3	A	G	1	42	0	64	-4.42626	-6.02237	1.5961	3.02326	0.841
chr2	165898601	+	Ncoa3,Sulf2	A	G	0	29	0	53	-4.90689	-5.75489	0.847997	1.8	NA
chr2	166771609	-	Cse1l	C	T	1	30	0	35	-3.9542	-5.16993	1.21573	2.32258	0.951
chr2	166773802	+	Stau1	A	G	27	0	31	1	4.80735	4	0.807355	1.75	0.932
chr2	166773915	+	Stau1	C	T	61	0	64	0	5.9542	6.02237	-0.0681715	0.953846	NA
chr2	166774175	+	Stau1	G	T	0	28	0	50	-4.85798	-5.67243	0.814444	1.75862	NA
chr2	166774283	+	Stau1	C	T	50	0	53	0	5.67243	5.75489	-0.0824622	0.944444	NA
chr2	166774494	-	Stau1	A	G	0	28	1	29	-4.85798	-3.90689	-0.95109	0.517241	0.972
chr2	167341153	+	Rnf114	A	G	8	20	2	24	-1.22239	-3.05889	1.8365	3.57143	0.105
chr2	170341338	+	Pfdn4	A	G	0	57	1	69	-5.85798	-5.12928	-0.728698	0.603448	0.918
chr2	172181924	+	Aurka	G	T	0	25	0	44	-4.70044	-5.49185	0.791413	1.73077	NA
chr2	172840889	+	Rae1	A	G	43	0	43	0	5.45943	5.45943	0	1	NA
chr2	174172021	+	Gnas	C	T	129	0	143	1	7.02237	6.16993	0.852443	1.80556	0.956
chr2	179770009	-	Lsm14b	C	T	113	0	121	2	6.83289	5.34577	1.48712	2.80328	0.515
chr2	179770073	+	Lsm14b	C	T	0	52	1	45	-5.72792	-4.52356	-1.20436	0.433962	0.951
chr2	179770134	-	Lsm14b	A	T	72	2	55	6	4.60486	3	1.60486	3.04167	0.167
chr2	180209287	+	Slco4a1	A	G	50	0	30	0	5.67243	4.9542	0.718229	1.64516	NA
chr2	180209291	+	Slco4a1	A	T	0	51	0	35	-5.70044	-5.16993	-0.530515	0.692308	NA
chr2	180209296	+	Slco4a1	C	T	0	42	0	34	-5.42626	-5.12928	-0.296982	0.813953	NA
chr2	180209364	+	Slco4a1	G	T	0	32	0	27	-5.04439	-4.80735	-0.237039	0.848485	NA
chr3	7572141	+	Il7	A	T	0	48	0	73	-5.61471	-6.20945	0.594744	1.5102	NA
chr3	7572153	+	Il7	A	G	42	1	72	0	4.42626	6.18982	-1.76356	0.294521	0.794
chr3	7572234	+	Il7	C	G	37	0	46	0	5.24793	5.55459	-0.306661	0.808511	NA
chr3	7572257	+	Il7	A	G	38	0	61	0	5.2854	5.9542	-0.668794	0.629032	NA
chr3	7572334	-	Il7	A	G	0	30	0	46	-4.9542	-5.55459	0.600393	1.51613	NA
chr3	7572363	-	Il7	C	T	2	30	0	44	-3.36923	-5.49185	2.12262	4.35484	0.34
chr3	8930218	-	Tpd52	A	G	48	0	57	0	5.61471	5.85798	-0.243271	0.844828	NA
chr3	14603839	+	E2f5	C	T	223	0	260	2	7.80735	6.44294	1.36441	2.57471	0.551
chr3	14606032	+	E2f5	A	C	0	469	0	572	-8.87652	-9.16239	0.285874	1.21915	NA
chr3	20022161	+	Gyg	G	T	0	273	0	482	-8.09803	-8.91588	0.817847	1.76277	NA
chr3	20050450	-	Gyg	A	C	0	39	0	58	-5.32193	-5.88264	0.560715	1.475	NA
chr3	26996901	+	Ect2	A	G	1	33	2	25	-4.08746	-3.11548	-0.971986	0.509804	0.837
chr3	26997069	-	Ect2	C	T	21	4	32	4	2.1375	2.72247	-0.584963	0.666667	0.864
chr3	28030936	+	Pld1	C	T	0	51	0	73	-5.70044	-6.20945	0.509014	1.42308	NA
chr3	28031145	+	Pld1	A	G	81	1	110	1	5.35755	5.79442	-0.436864	0.738739	0.615
chr3	28031442	-	Pld1	G	T	124	0	180	0	6.96578	7.49985	-0.534062	0.690608	NA
chr3	28031487	+	Pld1	A	G	1	34	0	70	-4.12928	-6.14975	2.02046	4.05714	0.722
chr3	28031512	+	Pld1	A	C	107	0	174	0	6.75489	7.45121	-0.696324	0.617143	NA
chr3	28031541	+	Pld1	A	G	98	1	197	0	5.62936	7.62936	-2	0.25	0.725
chr3	28031650	-	Pld1	A	G	121	1	219	0	5.93074	7.78136	-1.85062	0.277273	0.766
chr3	28031657	+	Pld1	A	T	156	0	187	0	7.29462	7.55459	-0.259968	0.835106	NA
chr3	28031691	+	Pld1	A	G	141	0	216	0	7.14975	7.76155	-0.611804	0.654378	NA
chr3	28031750	+	Pld1	A	G	0	83	1	139	-6.39232	-6.12928	-0.263034	0.833333	0.791
chr3	28031792	+	Pld1	A	G	194	1	247	0	6.60733	7.9542	-1.34687	0.393145	0.906
chr3	28031799	+	Pld1	C	T	2	183	0	253	-5.9386	-7.98868	2.05009	4.1413	0.347
chr3	32476480	+	Mfn1	C	G	0	36	0	38	-5.20945	-5.2854	0.0759489	1.05405	NA
chr3	34608641	+		C	T	27	0	41	1	4.80735	4.39232	0.415037	1.33333	0.822
chr3	34608666	+		C	T	0	106	0	132	-6.74147	-7.05528	0.313815	1.24299	NA
chr3	34608681	+		C	T	143	0	157	0	7.16993	7.30378	-0.133856	0.911392	NA
chr3	34608780	-		C	T	138	0	168	0	7.11894	7.40088	-0.281938	0.822485	NA
chr3	34608814	+		C	T	102	2	135	0	5.10154	7.08746	-1.98592	0.252451	0.367
chr3	35791995	+	Dcun1d1	A	G	91	0	77	0	6.52356	6.2854	0.23816	1.17949	NA
chr3	36463910	+	Ccna2	C	T	33	0	67	0	5.08746	6.08746	-1	0.5	NA
chr3	36464653	+	Ccna2	C	G	0	36	0	33	-5.20945	-5.08746	-0.121991	0.918919	NA
chr3	36464877	+	Ccna2	C	T	27	0	33	0	4.80735	5.08746	-0.280108	0.823529	NA
chr3	36464956	+	Ccna2	A	G	0	214	0	211	-7.74819	-7.72792	-0.0202724	0.986047	NA
chr3	36467668	+	Ccna2	C	G	55	0	66	0	5.80735	6.06609	-0.258734	0.835821	NA
chr3	36467695	+	Ccna2	C	T	1	60	1	44	-4.93074	-4.49185	-0.438884	0.737705	0.614
chr3	40771363	+	Larp1b	C	T	1	24	2	27	-3.64386	-3.22239	-0.421464	0.746667	0.895
chr3	40774488	+	Larp1b	C	T	1	93	0	102	-5.55459	-6.6865	1.13191	2.19149	0.967
chr3	48412659	+	1700018B24Rik	A	G	8	20	12	26	-1.22239	-1.05445	-0.167945	0.89011	0.993
chr3	48412765	+	1700018B24Rik	A	C	20	30	9	28	-0.561879	-1.53605	0.974174	1.96452	0.192
chr3	51055166	+	Ccrn4l	C	T	7	60	12	57	-2.93074	-2.15754	-0.773196	0.58512	0.357
chr3	51055315	+	Ccrn4l	C	T	65	13	46	14	2.23704	1.6477	0.589341	1.50456	0.446
chr3	51055380	-	Ccrn4l	A	G	30	0	48	0	4.9542	5.61471	-0.660514	0.632653	NA
chr3	51055480	+	Ccrn4l	A	G	46	0	45	1	5.55459	4.52356	1.03103	2.04348	1
chr3	54436322	+		A	G	0	28	0	45	-4.85798	-5.52356	0.665581	1.58621	NA
chr3	54532686	+	Exosc8	A	G	28	0	37	2	4.85798	3.66297	1.19502	2.28947	0.625
chr3	54532695	+	Exosc8	C	T	31	0	40	0	5	5.35755	-0.357552	0.780488	NA
chr3	54608327	+	Rfxap	C	T	3	49	0	80	-3.64386	-6.33985	2.69599	6.48	0.115
chr3	54608353	+	Rfxap	A	G	0	60	2	66	-5.93074	-4.48113	-1.44961	0.36612	0.532
chr3	54608365	-	Rfxap	A	C	0	54	0	90	-5.78136	-6.50779	0.726435	1.65455	NA
chr3	54941186	-	Spg20	C	T	52	0	48	1	5.72792	4.61471	1.11321	2.16327	0.976
chr3	57450590	+	Commd2	A	G	45	1	67	0	4.52356	6.08746	-1.5639	0.338235	0.849
chr3	58479667	+	Siah2	A	G	156	0	196	0	7.29462	7.62205	-0.327431	0.796954	NA
chr3	58479670	+	Siah2	A	G	68	82	76	102	-0.266515	-0.419714	0.153199	1.11203	0.713
chr3	58480257	+	Siah2	C	T	0	186	2	235	-7.54689	-6.29768	-1.24921	0.420677	0.588
chr3	58480264	+	Siah2	C	T	83	116	158	93	-0.478047	0.758294	-1.23634	0.424448	1.13e-05
chr3	65356506	+	Tiparp	G	T	0	55	0	59	-5.80735	-5.90689	0.0995357	1.07143	NA
chr3	65356569	-	Tiparp	C	T	0	60	2	75	-5.93074	-4.66297	-1.26777	0.415301	0.589
chr3	65357235	+	Tiparp	C	T	63	0	38	1	6	4.2854	1.7146	3.28205	0.808
chr3	65357937	+	Tiparp	A	G	0	136	1	173	-7.09803	-6.44294	-0.655089	0.635036	0.902
chr3	65357973	+	Tiparp	G	T	0	161	0	157	-7.33985	-7.30378	-0.0360693	0.975309	NA
chr3	65358310	+	Tiparp	C	T	93	78	133	149	0.250808	-0.16273	0.413538	1.33195	0.163
chr3	65358362	+	Tiparp	G	T	124	129	157	120	-0.0565835	0.384918	-0.441501	0.736368	0.0931
chr3	65358468	+	Tiparp	C	T	161	134	203	165	0.263034	0.297386	-0.0343515	0.976471	0.942
chr3	65358522	+	Tiparp	C	G	327	0	455	0	8.35755	8.83289	-0.475338	0.719298	NA
chr3	65358639	+	Tiparp	C	T	1	318	1	466	-7.31741	-7.86728	0.549866	1.46395	0.653
chr3	65358735	+	Tiparp	G	T	0	443	0	584	-8.79442	-9.19229	0.397877	1.31757	NA
chr3	68837145	-	Smc4	C	T	52	0	39	0	5.72792	5.32193	0.405992	1.325	NA
chr3	69550677	+	Nmd3	C	T	32	2	45	7	3.45943	2.52356	0.93587	1.91304	0.446
chr3	82876144	-	Plrg1	A	T	0	38	1	28	-5.2854	-3.85798	-1.42742	0.371795	0.891
chr3	84300550	+	Arfip1	C	T	1	59	0	59	-4.90689	-5.90689	1	2	0.993
chr3	85464155	+	Fam160a1	G	T	0	108	0	148	-6.76818	-7.21917	0.450984	1.36697	NA
chr3	85464377	-	Fam160a1	A	G	97	2	93	0	5.02975	6.55459	-1.52484	0.347518	0.505
chr3	85464572	+	Fam160a1	A	G	2	38	1	60	-3.70044	-4.93074	1.2303	2.34615	0.709
chr3	85719787	-		C	T	58	0	59	0	5.88264	5.90689	-0.0242475	0.983333	NA
chr3	87720039	-	Hdgf	C	T	0	25	0	25	-4.70044	-4.70044	0	1	NA
chr3	89219620	-	Cks1b	A	G	2	272	1	307	-6.50779	-7.26679	0.758992	1.69231	0.919
chr3	90041812	+	Creb3l4	A	G	0	63	1	81	-6	-5.35755	-0.642448	0.640625	0.894
chr3	90291669	-	Ilf2	C	T	1	53	0	40	-4.75489	-5.35755	0.602665	1.51852	0.88
chr3	93631392	+		C	T	52	82	67	112	-0.647119	-0.732716	0.0855971	1.06113	0.896
chr3	94040241	+		C	T	2	27	2	32	-3.22239	-3.45943	0.237039	1.17857	0.724
chr3	94040248	+		C	T	26	2	35	0	3.16993	5.16993	-2	0.25	0.377
chr3	95023212	+	Mllt11	C	T	26	0	30	1	4.75489	3.9542	0.800691	1.74194	0.929
chr3	100010242	+	Gdap2	A	G	33	0	39	1	5.08746	4.32193	0.765535	1.7	0.923
chr3	100010316	+	Gdap2	A	G	0	35	0	40	-5.16993	-5.35755	0.187627	1.13889	NA
chr3	100010368	+	Gdap2	A	C	6	38	8	43	-2.47805	-2.28951	-0.188541	0.877493	0.993
chr3	100010402	+	Gdap2	C	T	29	4	30	7	2.58496	1.9542	0.630766	1.54839	0.652
chr3	100010415	+	Gdap2	C	T	32	0	42	0	5.04439	5.42626	-0.381871	0.767442	NA
chr3	100272116	+		C	T	35	1	73	0	4.16993	6.20945	-2.03953	0.243243	0.717
chr3	102861782	+	Csde1	A	G	70	0	73	1	6.14975	5.20945	0.940294	1.91892	0.978
chr3	102861798	-	Csde1	C	T	36	1	38	0	4.20945	5.2854	-1.07595	0.474359	0.989
chr3	102978364	+	Bcas2	C	G	0	26	0	50	-4.75489	-5.67243	0.917538	1.88889	NA
chr3	103547833	+	Hipk1	C	G	62	0	74	0	5.97728	6.22882	-0.251539	0.84	NA
chr3	103547921	-	Hipk1	C	T	0	36	0	61	-5.20945	-5.9542	0.744743	1.67568	NA
chr3	104804919	-	Cttnbp2nl	A	G	0	69	1	62	-6.12928	-4.97728	-1.152	0.45	0.964
chr3	105481460	+	Ddx20	C	T	2	66	0	131	-4.48113	-7.04439	2.56327	5.91045	0.221
chr3	105481728	+	Ddx20	C	G	0	26	1	36	-4.75489	-4.20945	-0.545434	0.685185	0.858
chr3	108042352	+		A	G	0	56	0	54	-5.83289	-5.78136	-0.0515303	0.964912	NA
chr3	108448343	+	Wdr47	A	G	51	0	65	1	5.70044	5.04439	0.656046	1.57576	0.897
chr3	108448561	-	Wdr47	A	C	37	0	63	0	5.24793	6	-0.752072	0.59375	NA
chr3	110052219	-	Prmt6	C	G	45	1	45	1	4.52356	4.52356	0	1	0.475
chr3	110052653	+	Prmt6	C	T	3	102	4	122	-4.6865	-4.62059	-0.0659141	0.95534	0.806
chr3	121160564	+	Cnn3	A	G	57	0	94	0	5.85798	6.56986	-0.711875	0.610526	NA
chr3	122232758	+	Bcar3	C	T	0	131	3	106	-7.04439	-4.74147	-2.30293	0.202652	0.184
chr3	127239866	-	Larp7	A	G	48	0	59	1	5.61471	4.90689	0.707819	1.63333	0.911
chr3	129527944	-	Gar1	C	T	25	0	31	1	4.70044	4	0.70044	1.625	0.901
chr3	129618670	+	Ccdc109b	C	T	4	24	4	28	-2.32193	-2.53605	0.214125	1.16	0.859
chr3	132505707	-		A	C	10	26	11	22	-1.29546	-0.938599	-0.356856	0.780864	0.811
chr3	134936216	-	Cenpe	C	T	36	0	68	0	5.20945	6.10852	-0.899071	0.536232	NA
chr3	134936257	+	Cenpe	A	G	47	8	83	15	2.41504	2.39232	0.0227201	1.01587	0.913
chr3	137849140	+	4930579F01Rik	C	T	0	32	0	30	-5.04439	-4.9542	-0.0901978	0.939394	NA
chr3	137849145	+	4930579F01Rik	A	G	0	31	0	25	-5	-4.70044	-0.29956	0.8125	NA
chr3	138113944	-	Adh5	A	G	0	48	1	72	-5.61471	-5.18982	-0.424885	0.744898	0.832
chr3	138116753	+	Adh5	A	G	129	0	159	3	7.02237	5.32193	1.70044	3.25	0.332
chr3	138117720	+	Adh5	C	G	186	0	288	0	7.54689	8.17493	-0.628031	0.647059	NA
chr3	138118074	+	Adh5	A	G	0	146	1	216	-7.19967	-6.76155	-0.438121	0.738095	0.842
chr3	138118196	-	Adh5	A	G	164	0	220	1	7.36632	6.7879	0.57842	1.49321	0.881
chr3	138118219	+	Adh5	C	T	0	82	1	92	-6.37504	-5.53916	-0.835881	0.560241	0.95
chr3	142455192	+	Pkn2	C	T	31	0	52	0	5	5.72792	-0.72792	0.603774	NA
chr3	151847318	-	Dnajb4	A	G	0	29	1	32	-4.90689	-4.04439	-0.862496	0.55	0.948
chr3	151895645	+	Fubp1	A	G	0	26	0	38	-4.75489	-5.2854	0.530515	1.44444	NA
chr3	151906949	-	Nexn	C	G	91	0	83	0	6.52356	6.39232	0.131245	1.09524	NA
chr3	157557608	-	Cth	C	G	32	0	25	2	5.04439	3.11548	1.92892	3.80769	0.398
chr3	157729889	-	Lrrc40	C	T	104	0	140	0	6.71425	7.13955	-0.425306	0.744681	NA
chr4	8534260	-	Rab2a	C	T	26	0	31	1	4.75489	4	0.754888	1.6875	0.916
chr4	8534503	+	Rab2a	G	T	46	0	40	0	5.55459	5.35755	0.197037	1.14634	NA
chr4	8534649	-	Rab2a	A	G	0	60	0	65	-5.93074	-6.04439	0.113657	1.08197	NA
chr4	11053618	-		A	G	0	26	1	51	-4.75489	-4.70044	-0.0544478	0.962963	0.722
chr4	11130167	+	Ccne2,Ints8	A	T	14	24	7	22	-0.736966	-1.52356	0.786596	1.725	0.398
chr4	11130570	+	Ccne2,Ints8	A	T	0	45	0	53	-5.52356	-5.75489	0.231326	1.17391	NA
chr4	11130593	-	Ccne2,Ints8	C	T	0	42	0	58	-5.42626	-5.88264	0.456378	1.37209	NA
chr4	11259251	+	Esrp1	A	C	11	37	7	54	-1.66297	-2.78136	1.11839	2.17105	0.181
chr4	11260545	+	Esrp1	A	G	29	6	51	4	2.09954	3.37851	-1.27898	0.412088	0.268
chr4	24430461	+		A	G	33	0	44	0	5.08746	5.49185	-0.40439	0.755556	NA
chr4	24829167	+	Ndufaf4	A	G	1	31	0	44	-4	-5.49185	1.49185	2.8125	0.872
chr4	24830511	-	Ndufaf4	A	G	1	33	0	61	-4.08746	-5.9542	1.86673	3.64706	0.766
chr4	27794763	-		A	G	0	43	1	48	-5.45943	-4.61471	-0.844722	0.556818	0.948
chr4	32590326	+		C	T	1	32	0	37	-4.04439	-5.24793	1.20353	2.30303	0.954
chr4	33333269	+	Pnrc1	A	G	77	0	122	1	6.2854	5.94251	0.342888	1.26829	0.813
chr4	34513509	+	Akirin2	G	T	0	102	0	195	-6.6865	-7.61471	0.928209	1.90291	NA
chr4	34514082	+	Akirin2,Orc3l	C	T	0	46	0	58	-5.55459	-5.88264	0.328054	1.25532	NA
chr4	40224748	-	Ndufb6	C	T	71	0	52	0	6.16993	5.72792	0.442005	1.35849	NA
chr4	43509322	+	E130306D19Rik	A	G	0	39	0	42	-5.32193	-5.42626	0.104337	1.075	NA
chr4	44139419	+	Rnf38	C	G	0	240	0	324	-7.91289	-8.3443	0.431407	1.34855	NA
chr4	44139618	-	Rnf38	A	G	0	158	2	199	-7.31288	-6.05889	-1.25399	0.419287	0.587
chr4	44139798	-	Rnf38	A	G	0	74	1	96	-6.22882	-5.59991	-0.628906	0.646667	0.892
chr4	44139819	+	Rnf38	G	T	28	0	33	0	4.85798	5.08746	-0.229482	0.852941	NA
chr4	44140169	+	Rnf38	C	T	38	1	49	0	4.2854	5.64386	-1.35845	0.39	0.908
chr4	49669356	+	Rnf20	A	C	0	43	0	51	-5.45943	-5.70044	0.241008	1.18182	NA
chr4	49669573	-	Rnf20	A	T	0	82	0	48	-6.37504	-5.61471	-0.76033	0.590361	NA
chr4	55403426	+	Rad23b	A	G	37	9	47	17	1.926	1.41504	0.510962	1.425	0.532
chr4	55403449	+	Rad23b	A	G	33	8	38	10	1.91754	1.82597	0.0915672	1.06553	0.912
chr4	55540730	+	Klf4	A	C	24	1	33	1	3.64386	4.08746	-0.443607	0.735294	0.613
chr4	57074722	+	Epb4.1l4b	G	T	0	26	0	44	-4.75489	-5.49185	0.736966	1.66667	NA
chr4	57074943	-	Epb4.1l4b	C	T	0	39	0	61	-5.32193	-5.9542	0.632268	1.55	NA
chr4	57905862	-	Akap2	C	T	0	41	1	43	-5.39232	-4.45943	-0.932886	0.52381	0.972
chr4	58811930	+		C	T	28	2	32	1	3.27302	4.04439	-0.771376	0.585859	0.933
chr4	58814669	-	AI314180	C	T	86	1	189	0	5.44294	7.56986	-2.12691	0.228947	0.69
chr4	58822424	+	AI314180	G	T	0	36	2	32	-5.20945	-3.45943	-1.75002	0.297297	0.448
chr4	59235001	+	Ugcg	A	G	0	67	0	58	-6.08746	-5.88264	-0.20482	0.867647	NA
chr4	59235258	+	Ugcg	C	T	2	136	5	129	-5.51307	-4.43741	-1.07566	0.474453	0.421
chr4	83120260	-	Psip1	C	T	36	0	30	1	5.20945	3.9542	1.25526	2.3871	0.94
chr4	87418977	-	Mllt3	A	G	29	1	62	0	3.90689	5.97728	-2.07039	0.238095	0.709
chr4	87419138	-	Mllt3	A	G	49	0	75	1	5.64386	5.24793	0.395929	1.31579	0.824
chr4	88273412	-	C87499	C	T	91	1	88	0	5.52356	6.47573	-0.952171	0.516854	0.982
chr4	98603750	+	Dock7	A	G	55	0	95	1	5.80735	5.58496	0.222392	1.16667	0.777
chr4	98611855	-	Dock7	A	G	0	35	1	51	-5.16993	-4.70044	-0.469485	0.722222	0.841
chr4	101507648	+	B020004J07Rik	G	T	0	35	0	74	-5.16993	-6.22882	1.05889	2.08333	NA
chr4	101662060	+		A	G	0	26	0	31	-4.75489	-5	0.245112	1.18519	NA
chr4	101662303	+		A	G	0	57	0	64	-5.85798	-6.02237	0.164387	1.12069	NA
chr4	106906546	+	Lrrc42	A	G	40	8	57	11	2.18763	2.27302	-0.0853915	0.942529	0.854
chr4	108521773	+	Kti12	A	G	5	23	6	25	-2	-1.89308	-0.106915	0.928571	0.851
chr4	108521806	-	Kti12	G	T	12	24	6	39	-0.943416	-2.51457	1.57116	2.97143	0.0598
chr4	108521809	-	Kti12	A	G	10	23	4	42	-1.12553	-3.10434	1.97881	3.94167	0.0291
chr4	108738306	-	Osbpl9	C	T	32	0	63	0	5.04439	6	-0.955606	0.515625	NA
chr4	109126820	+	Rnf11	C	T	1	80	1	119	-5.33985	-5.90689	0.567041	1.48148	0.658
chr4	115705687	-	Nsun4	C	T	30	1	34	0	3.9542	5.12928	-1.17509	0.442857	0.963
chr4	115705704	-	Nsun4	A	G	30	1	50	1	3.9542	4.67243	-0.718229	0.607843	0.705
chr4	115706459	+	Nsun4	A	G	56	1	55	0	4.83289	5.80735	-0.974465	0.508929	0.986
chr4	115706506	+	Nsun4	A	G	33	18	26	18	0.839535	0.50696	0.332575	1.25926	0.726
chr4	116276787	+	Nasp	A	G	5	31	4	41	-2.41504	-3.07039	0.655352	1.575	0.722
chr4	116364469	-	Prdx1	A	G	135	0	183	0	7.08746	7.52356	-0.436099	0.73913	NA
chr4	116371925	+	Prdx1	A	G	0	63	0	107	-6	-6.75489	0.754888	1.6875	NA
chr4	116944756	+	Rnf220	C	T	25	0	51	1	4.70044	4.70044	0	1	0.706
chr4	117429293	-	Klf17	C	G	137	1	153	0	6.10852	7.26679	-1.15826	0.448052	0.959
chr4	117429335	+	Klf17	G	T	48	29	37	29	0.707819	0.341037	0.366782	1.28947	0.554
chr4	117429459	+	Klf17	C	T	58	6	53	6	3.07529	2.94753	0.127756	1.09259	0.876
chr4	117429538	+	Klf17	C	T	155	136	220	217	0.18737	0.0197182	0.167652	1.12323	0.486
chr4	117429552	+	Klf17	G	T	63	120	91	166	-0.918863	-0.860142	-0.0587209	0.960115	0.911
chr4	117429623	+	Klf17	A	G	38	1	49	1	4.2854	4.64386	-0.358454	0.78	0.587
chr4	117429773	+	Klf17	C	G	0	43	0	44	-5.45943	-5.49185	0.0324215	1.02273	NA
chr4	117429785	-	Klf17	C	T	94	0	113	1	6.56986	5.83289	0.736966	1.66667	0.923
chr4	117429836	+	Klf17	C	T	4	82	8	108	-4.05311	-3.59826	-0.454852	0.729585	0.714
chr4	117429853	+	Klf17	A	G	20	17	30	18	0.222392	0.706269	-0.483876	0.715054	0.574
chr4	117429879	+	Klf17	G	T	13	26	22	55	-0.947533	-1.28379	0.33626	1.26248	0.754
chr4	117429951	-	Klf17	A	G	1	59	0	80	-4.90689	-6.33985	1.43296	2.7	0.885
chr4	117430221	+	Klf17	C	T	22	11	25	12	0.938599	1	-0.0614005	0.958333	0.861
chr4	117430373	-	Klf17	A	G	13	15	19	23	-0.192645	-0.263034	0.0703893	1.05	0.883
chr4	117430545	+	Klf17	G	T	91	0	97	1	6.52356	5.61471	0.908852	1.87755	0.97
chr4	117430576	+	Klf17	G	T	4	180	5	178	-5.17792	-4.89885	-0.279065	0.824125	0.993
chr4	117431167	+	Klf17	A	G	81	17	91	21	2.18763	2.06413	0.123497	1.08937	0.933
chr4	117431240	+	Klf17	G	T	22	53	16	38	-1.23133	-1.19794	-0.0333862	0.977124	0.873
chr4	117431268	-	Klf17	C	T	2	76	0	77	-4.68182	-6.2854	1.60358	3.03896	0.482
chr4	117431505	-	Klf17	A	G	10	42	5	42	-1.96683	-2.8413	0.874469	1.83333	0.363
chr4	119138138	+	Rimkla	C	G	65	0	68	0	6.04439	6.10852	-0.0641303	0.956522	NA
chr4	119260580	+		C	T	0	27	1	27	-4.80735	-3.80735	-1	0.5	0.985
chr4	123613361	+	Rragc	C	T	43	0	83	0	5.45943	6.39232	-0.932886	0.52381	NA
chr4	123613793	+	Rragc	A	G	102	0	176	1	6.6865	6.46761	0.218895	1.16384	0.78
chr4	124595862	+	Cdca8	C	T	1	68	0	65	-5.10852	-6.04439	0.93587	1.91304	0.976
chr4	124595885	+	Cdca8	C	T	76	1	75	0	5.26679	6.24793	-0.981141	0.506579	0.989
chr4	124595997	-	Cdca8	C	T	0	89	2	74	-6.49185	-4.64386	-1.848	0.277778	0.409
chr4	124596136	+	Cdca8	C	T	2	62	2	66	-4.39232	-4.48113	0.0888093	1.06349	0.655
chr4	124596194	+	Cdca8	A	G	64	1	45	0	5.02237	5.52356	-0.501194	0.706522	0.853
chr4	124596881	+	Cdca8	A	G	1	43	1	40	-4.45943	-4.35755	-0.10188	0.931818	0.506
chr4	124596914	-	Cdca8	C	T	1	57	1	38	-4.85798	-4.2854	-0.572579	0.672414	0.658
chr4	124750984	-	Snip1	C	G	35	0	33	0	5.16993	5.08746	0.0824622	1.05882	NA
chr4	126270878	-	Clspn	A	G	31	0	34	1	5	4.12928	0.870717	1.82857	0.951
chr4	126393377	+	Tcfap2e	C	T	72	4	146	2	3.8679	5.61471	-1.74681	0.297959	0.201
chr4	126393420	+	Tcfap2e	A	C	3	94	1	99	-4.56986	-5.64386	1.074	2.10526	0.592
chr4	126393503	-	Tcfap2e	A	G	1	51	1	82	-4.70044	-5.37504	0.6746	1.59615	0.692
chr4	126393584	-	Tcfap2e	C	T	95	2	102	0	5	6.6865	-1.6865	0.31068	0.455
chr4	128429733	+	Phc2	A	G	0	29	0	54	-4.90689	-5.78136	0.874469	1.83333	NA
chr4	128429796	+	Phc2	C	T	120	1	138	4	5.91886	4.79701	1.12185	2.17626	0.468
chr4	128429872	+	Phc2	C	G	168	0	254	0	7.40088	7.99435	-0.593474	0.662745	NA
chr4	128429873	-	Phc2	A	C	0	87	0	103	-6.45943	-6.70044	0.241008	1.18182	NA
chr4	128761059	-	Rnf19b	A	G	1	28	0	51	-3.85798	-5.70044	1.84246	3.58621	0.773
chr4	128761081	-	Rnf19b	A	G	1	26	1	44	-3.75489	-4.49185	0.736966	1.66667	0.711
chr4	128761411	+	Rnf19b	C	T	116	2	169	5	5.2854	4.82443	0.460974	1.37647	0.798
chr4	128761443	+	Rnf19b	A	G	0	107	0	129	-6.75489	-7.02237	0.26748	1.2037	NA
chr4	129272545	+	Eif3i	A	G	0	32	1	35	-5.04439	-4.16993	-0.874469	0.545455	0.953
chr4	129526490	+	Ptp4a2	A	G	36	0	36	1	5.20945	4.20945	1	2	0.989
chr4	129527051	+	Ptp4a2	C	T	81	3	44	2	4.35755	3.90689	0.450661	1.36667	0.797
chr4	131479459	+	Epb4.1	C	G	0	82	0	63	-6.37504	-6	-0.375039	0.771084	NA
chr4	131479645	+	Epb4.1	G	T	38	0	38	0	5.2854	5.2854	0	1	NA
chr4	132383327	-	Ppp1r8	C	T	40	0	27	0	5.35755	4.80735	0.550197	1.46429	NA
chr4	132755052	+		A	G	33	0	25	1	5.08746	3.70044	1.38702	2.61538	0.904
chr4	132755227	+		A	C	25	0	32	0	4.70044	5.04439	-0.343954	0.787879	NA
chr4	132755334	-		A	G	32	0	41	0	5.04439	5.39232	-0.347923	0.785714	NA
chr4	132765475	+	Gpr3	C	T	33	0	37	0	5.08746	5.24793	-0.160465	0.894737	NA
chr4	132765479	+	Gpr3	G	T	32	0	43	0	5.04439	5.45943	-0.415037	0.75	NA
chr4	132779627	+	Cd164l2	A	C	45	0	36	0	5.52356	5.20945	0.314109	1.24324	NA
chr4	132780224	-	Cd164l2	C	T	26	0	42	0	4.75489	5.42626	-0.671377	0.627907	NA
chr4	132808666	-	Map3k6	A	G	38	0	43	0	5.2854	5.45943	-0.174029	0.886364	NA
chr4	132848578	-	Wdtc1	G	T	30	0	29	0	4.9542	4.90689	0.0473057	1.03333	NA
chr4	132848613	+	Wdtc1	C	T	41	0	34	0	5.39232	5.12928	0.263034	1.2	NA
chr4	133043576	+	Fam46b	C	T	32	0	37	0	5.04439	5.24793	-0.203533	0.868421	NA
chr4	133043583	+	Fam46b	C	G	0	34	0	36	-5.12928	-5.20945	0.0801703	1.05714	NA
chr4	133144514	-	Gpn2	A	G	25	1	34	0	3.70044	5.12928	-1.42884	0.371429	0.892
chr4	133144521	+	Gpn2	A	G	0	25	1	27	-4.70044	-3.80735	-0.893085	0.538462	0.954
chr4	133145726	+	Gpn2	C	T	1	42	0	44	-4.42626	-5.49185	1.06559	2.09302	0.991
chr4	133147286	+	Gpn2	C	T	30	1	52	0	3.9542	5.72792	-1.77372	0.292453	0.792
chr4	133147309	+	Gpn2	C	T	1	41	2	70	-4.39232	-4.56478	0.172467	1.12698	0.632
chr4	133147340	+	Gpn2	C	G	36	1	47	1	4.20945	4.58496	-0.375509	0.770833	0.593
chr4	133147446	+	Gpn2	C	G	72	1	97	0	5.18982	6.61471	-1.42489	0.372449	0.886
chr4	133147491	+	Gpn2	A	T	35	2	76	0	3.58496	6.26679	-2.68182	0.155844	0.199
chr4	133686211	+	Ccdc21	A	G	28	0	43	0	4.85798	5.45943	-0.601451	0.659091	NA
chr4	134492955	+	Syf2	C	T	30	0	33	1	4.9542	4.08746	0.866733	1.82353	0.95
chr4	134493134	+	Syf2	G	T	0	100	0	91	-6.65821	-6.52356	-0.13465	0.910891	NA
chr4	134876585	+	Srrm1	A	G	1	52	0	49	-4.72792	-5.64386	0.915936	1.88679	0.969
chr4	135751636	-	E2f2	A	G	16	13	27	11	0.280108	1.22239	-0.942285	0.520408	0.277
chr4	135849558	+	Zfp46	G	T	20	14	9	21	0.485427	-1.1375	1.62293	3.08	0.0394
chr4	135849570	+	Zfp46	C	T	17	18	22	9	-0.0780025	1.20163	-1.27964	0.411899	0.11
chr4	137857288	+	Kif17	C	T	0	25	1	24	-4.70044	-3.64386	-1.05658	0.480769	1
chr4	137857470	+		C	T	0	62	1	86	-5.97728	-5.44294	-0.534336	0.690476	0.864
chr4	137857678	+		C	T	69	0	77	0	6.12928	6.2854	-0.156119	0.897436	NA
chr4	137857699	+		A	G	1	63	0	67	-5	-6.08746	1.08746	2.125	0.982
chr4	140283317	+	Padi6	C	T	29	0	34	0	4.90689	5.12928	-0.222392	0.857143	NA
chr4	140283322	+	Padi6	G	T	0	38	0	45	-5.2854	-5.52356	0.23816	1.17949	NA
chr4	140283418	+	Padi6	C	T	89	2	120	0	4.90689	6.91886	-2.01197	0.247934	0.36
chr4	140283485	-	Padi6	A	T	0	35	0	35	-5.16993	-5.16993	0	1	NA
chr4	140570923	+	Mfap2	C	T	0	36	0	53	-5.20945	-5.75489	0.545434	1.45946	NA
chr4	140570968	+	Mfap2	C	T	30	0	37	0	4.9542	5.24793	-0.293731	0.815789	NA
chr4	140571724	-	Mfap2	A	G	0	90	0	100	-6.50779	-6.65821	0.150417	1.10989	NA
chr4	140571736	-	Mfap2	C	T	87	0	96	1	6.45943	5.59991	0.859519	1.81443	0.956
chr4	143027389	-	Oog4	G	T	47	0	67	0	5.58496	6.08746	-0.5025	0.705882	NA
chr4	143027573	+	Oog4	C	T	1	32	0	48	-4.04439	-5.61471	1.57032	2.9697	0.85
chr4	143027591	+	Oog4	C	T	0	33	0	62	-5.08746	-5.97728	0.889817	1.85294	NA
chr4	143163469	-	BC080695	A	C	0	28	0	34	-4.85798	-5.12928	0.271302	1.2069	NA
chr4	143318440	+	Gm13078	C	T	19	12	24	30	0.621488	-0.31034	0.931828	1.90769	0.204
chr4	143318469	+	Gm13078	A	T	44	45	49	98	-0.0317089	-0.9855	0.953792	1.93696	0.0205
chr4	143318601	+	Gm13078	G	T	0	108	0	145	-6.76818	-7.18982	0.42164	1.33945	NA
chr4	143318853	+	Gm13078	C	T	138	0	83	0	7.11894	6.39232	0.726624	1.65476	NA
chr4	143383670	+	Gm13023	A	T	15	63	16	97	-2	-2.52725	0.527247	1.44118	0.463
chr4	143383681	+	Gm13023	C	T	16	75	19	113	-2.16046	-2.51096	0.350497	1.275	0.648
chr4	143384987	+	Gm13023	G	T	11	41	7	70	-1.80735	-3.14975	1.34239	2.53571	0.0929
chr4	143384995	+	Gm13023	A	G	7	42	4	72	-2.42626	-3.8679	1.44163	2.71628	0.157
chr4	143385188	+	Gm13023	C	T	494	1	526	0	7.95128	9.04166	-1.09037	0.469639	0.976
chr4	143385220	+	Gm13023	A	G	785	4	949	0	7.29646	9.89178	-2.59533	0.165474	0.0904
chr4	143385452	+	Gm13023	A	T	101	19	108	24	2.3505	2.12433	0.226169	1.16972	0.743
chr4	143400021	+	Gm13084	A	G	1	88	2	106	-5.47573	-5.1565	-0.319229	0.801498	0.866
chr4	143400029	+	Gm13084	A	G	20	146	28	174	-2.80735	-2.59323	-0.214125	0.862069	0.72
chr4	143400035	+	Gm13084	A	C	111	114	115	167	-0.0381351	-0.534336	0.496201	1.41049	0.0665
chr4	143400119	+	Gm13084	G	T	0	50	1	64	-5.67243	-5.02237	-0.650058	0.637255	0.895
chr4	143400123	+	Gm13084	A	C	50	0	69	1	5.67243	5.12928	0.543142	1.45714	0.865
chr4	143538481	-		C	T	0	29	0	37	-4.90689	-5.24793	0.341037	1.26667	NA
chr4	143538493	-	Gm13109	C	T	0	27	0	35	-4.80735	-5.16993	0.36257	1.28571	NA
chr4	143747588	+	Oog3	A	C	593	0	840	0	9.21432	9.71596	-0.501643	0.706302	NA
chr4	143747626	+	Oog3	G	T	0	1327	0	1935	-10.375	-10.9189	0.543824	1.45783	NA
chr4	143747782	+	Oog3	A	C	570	1	867	1	8.15735	8.76155	-0.604204	0.657834	0.671
chr4	143747840	+	Oog3	C	T	3	740	2	835	-7.53333	-8.1224	0.589067	1.50427	0.894
chr4	143747858	+	Oog3	A	G	0	586	1	680	-9.19722	-8.41151	-0.785706	0.580068	0.94
chr4	143747938	+	Oog3	A	C	302	0	327	1	8.24317	7.35755	0.885622	1.84756	0.967
chr4	143747989	+	Oog3	C	G	628	0	742	0	9.29692	9.53722	-0.240302	0.846568	NA
chr4	143749314	+	Oog3	C	T	172	0	159	0	7.43463	7.32193	0.1127	1.08125	NA
chr4	143750126	+	Oog3	G	T	0	71	0	68	-6.16993	-6.10852	-0.0614005	0.958333	NA
chr4	143750394	+	Oog3	C	G	0	27	0	29	-4.80735	-4.90689	0.0995357	1.07143	NA
chr4	143796885	+		A	G	0	65	2	86	-6.04439	-4.85798	-1.18641	0.439394	0.615
chr4	143981748	+	Pramef12	A	G	0	250	0	250	-7.97154	-7.97154	0	1	NA
chr4	143981785	+	Pramef12	A	C	232	2	288	0	6.27922	8.17493	-1.8957	0.268743	0.39
chr4	143981840	+	Pramef12	C	T	0	247	0	286	-7.9542	-8.16491	0.210711	1.15726	NA
chr4	143981889	+	Pramef12	A	G	1	227	0	259	-6.83289	-8.02237	1.18948	2.2807	0.949
chr4	146889784	+		C	T	45	2	50	0	3.9386	5.67243	-1.73383	0.300654	0.448
chr4	147808727	-	Ubiad1	G	T	0	25	0	32	-4.70044	-5.04439	0.343954	1.26923	NA
chr4	147808812	+	Ubiad1	A	G	1	40	0	46	-4.35755	-5.55459	1.19704	2.29268	0.954
chr4	147808909	+	Ubiad1	C	T	0	25	0	29	-4.70044	-4.90689	0.206451	1.15385	NA
chr4	147809196	+	Ubiad1	A	G	0	28	0	32	-4.85798	-5.04439	0.186413	1.13793	NA
chr4	148502883	-	Apitd1	C	T	27	0	25	0	4.80735	4.70044	0.106915	1.07692	NA
chr4	148502986	+	Apitd1	C	G	0	58	0	39	-5.88264	-5.32193	-0.560715	0.677966	NA
chr4	148702765	-	Ube4b	C	T	0	184	2	217	-7.53138	-6.18322	-1.34816	0.392793	0.557
chr4	148703665	-	Ube4b	C	T	77	0	89	0	6.2854	6.49185	-0.206451	0.866667	NA
chr4	148703689	-	Ube4b	A	T	75	0	82	1	6.24793	5.37504	0.872888	1.83133	0.959
chr4	149023363	+	Pik3cd	A	G	63	1	71	0	5	6.16993	-1.16993	0.444444	0.958
chr4	149023379	+	Pik3cd	C	T	0	104	0	148	-6.71425	-7.21917	0.504923	1.41905	NA
chr4	149023537	-	Pik3cd	C	T	0	69	1	80	-6.12928	-5.33985	-0.789433	0.578571	0.936
chr4	149023898	+	Pik3cd	G	T	0	40	0	61	-5.35755	-5.9542	0.596644	1.5122	NA
chr4	149089799	-	Tmem201	C	T	33	0	27	0	5.08746	4.80735	0.280108	1.21429	NA
chr4	150242384	-	Errfi1	C	T	1	89	0	107	-5.49185	-6.75489	1.26303	2.4	0.931
chr4	151355187	-	Dnajc11	C	T	0	38	0	66	-5.2854	-6.06609	0.780687	1.71795	NA
chr4	153531651	+	Tprgl	A	G	0	25	0	30	-4.70044	-4.9542	0.253757	1.19231	NA
chr4	154931629	+	Gnb1	A	G	26	3	46	1	2.75489	4.55459	-1.7997	0.287234	0.303
chr4	155105497	-	Ssu72	A	G	46	0	55	1	5.55459	4.80735	0.747234	1.67857	0.921
chr4	155197679	+	Ccnl2	A	G	47	0	54	1	5.58496	4.78136	0.803603	1.74545	0.937
chr4	155197816	+	Ccnl2	C	T	0	63	0	65	-6	-6.04439	0.0443941	1.03125	NA
chr4	155198139	-	Ccnl2	G	T	0	80	0	102	-6.33985	-6.6865	0.346651	1.2716	NA
chr4	155198141	+	Ccnl2	A	G	103	1	138	1	5.70044	6.11894	-0.418501	0.748201	0.609
chr4	155198363	-	Ccnl2	C	G	0	26	0	26	-4.75489	-4.75489	0	1	NA
chr4	155239826	+	Gltpd1	A	T	2	23	22	31	-3	-0.476438	-2.52356	0.173913	0.00634
chr5	3569582	+	Fam133b	C	T	41	2	28	1	3.80735	3.85798	-0.0506261	0.965517	0.726
chr5	3584201	-	C030048B08Rik	A	G	32	5	13	16	2.45943	-0.280108	2.73954	6.67857	0.000838
chr5	8397212	+	Dbf4	A	T	244	0	275	0	7.93664	8.10852	-0.171887	0.887681	NA
chr5	8397367	+	Dbf4	A	G	194	0	270	0	7.60733	8.08215	-0.474819	0.719557	NA
chr5	8397585	+	Dbf4	A	G	1	87	1	128	-5.45943	-6.01123	0.551796	1.46591	0.653
chr5	8397878	+	Dbf4	C	T	41	0	50	1	5.39232	4.67243	0.719892	1.64706	0.912
chr5	8397955	-	Dbf4	A	G	61	2	61	0	4.36923	5.9542	-1.58496	0.333333	0.49
chr5	8408314	-		C	T	27	0	25	0	4.80735	4.70044	0.106915	1.07692	NA
chr5	8490548	-	Rundc3b	A	G	33	0	35	2	5.08746	3.58496	1.5025	2.83333	0.524
chr5	12354940	+		A	T	38	103	52	81	-1.41504	-0.629632	-0.785406	0.580189	0.0443
chr5	12354961	-		A	G	0	191	1	241	-7.58496	-6.91886	-0.666099	0.630208	0.905
chr5	12355150	+		A	G	3	33	10	19	-3.08746	-0.862496	-2.22497	0.213904	0.021
chr5	12355159	+		G	T	1	76	0	66	-5.26679	-6.06609	0.799303	1.74026	0.938
chr5	12355163	+		C	T	69	21	61	19	1.66985	1.63227	0.0375832	1.02639	0.907
chr5	12355244	+		A	G	102	182	117	184	-0.829199	-0.648738	-0.180461	0.882421	0.514
chr5	12355270	+		C	T	39	19	51	19	1	1.37851	-0.378512	0.769231	0.619
chr5	12355307	+		G	T	73	33	65	26	1.12199	1.28951	-0.167516	0.890374	0.814
chr5	12355315	+		A	G	82	14	77	13	2.46815	2.47805	-0.00989846	0.993162	0.856
chr5	12355344	+		A	G	4	53	9	65	-3.43296	-2.72247	-0.710493	0.611111	0.495
chr5	12355351	+		A	T	36	24	43	28	0.565597	0.601451	-0.0358534	0.975455	0.91
chr5	17771008	+	Gnai1	C	G	27	0	27	0	4.80735	4.80735	0	1	NA
chr5	17771069	+	Gnai1	A	C	52	0	48	0	5.72792	5.61471	0.113211	1.08163	NA
chr5	21992840	-	Orc5l	A	G	1	29	0	57	-3.90689	-5.85798	1.95109	3.86667	0.743
chr5	23012331	+	Srpk2	C	T	0	42	0	39	-5.42626	-5.32193	-0.104337	0.930233	NA
chr5	23012353	+	Srpk2	A	G	52	0	61	0	5.72792	5.9542	-0.226276	0.854839	NA
chr5	24214883	-	Nub1	C	T	64	0	77	0	6.02237	6.2854	-0.263034	0.833333	NA
chr5	24215479	-	Nub1	C	T	14	17	18	19	-0.263034	-0.0740006	-0.189034	0.877193	0.966
chr5	24778491	-	Mll3	A	G	0	45	1	73	-5.52356	-5.20945	-0.314109	0.804348	0.801
chr5	30975701	+	Cenpa	C	T	59	2	48	0	4.32193	5.61471	-1.29278	0.408163	0.584
chr5	32794998	+	Ppp1cb	A	T	65	1	57	6	5.04439	3.05063	1.99377	3.98276	0.106
chr5	34906153	-	Sh3bp2	C	T	56	0	62	1	5.83289	4.97728	0.85561	1.80952	0.953
chr5	35956249	+	Acox3	C	T	21	12	18	16	0.758992	0.160465	0.598527	1.51417	0.522
chr5	36833722	+	Tbc1d14	C	T	14	15	18	12	-0.0931094	0.547488	-0.640597	0.641447	0.521
chr5	38918405	+	Wdr1	C	T	25	0	30	0	4.70044	4.9542	-0.253757	0.83871	NA
chr5	44135987	+	Fbxl5	A	T	83	0	81	0	6.39232	6.35755	0.0347654	1.02439	NA
chr5	44136061	+	Fbxl5	A	T	0	75	0	70	-6.24793	-6.14975	-0.0981804	0.934211	NA
chr5	44136086	-	Fbxl5	A	G	0	76	0	71	-6.26679	-6.16993	-0.0968615	0.935065	NA
chr5	44136286	+	Fbxl5	G	T	40	0	43	0	5.35755	5.45943	-0.10188	0.931818	NA
chr5	46091243	-	Ncapg	A	T	0	41	0	36	-5.39232	-5.20945	-0.182864	0.880952	NA
chr5	50351405	+	Gpr125	G	T	0	25	0	31	-4.70044	-5	0.29956	1.23077	NA
chr5	50351562	-	Gpr125	A	G	23	5	25	2	2	3.11548	-1.11548	0.461538	0.449
chr5	50351634	-	Gpr125	A	G	45	1	26	13	4.52356	0.947533	3.57603	11.9259	0.000363
chr5	50351784	-	Gpr125	C	T	26	4	20	11	2.43296	0.807355	1.6256	3.08571	0.0871
chr5	53462645	+	Slc34a2	A	G	267	0	392	1	8.06609	7.61839	0.447704	1.36387	0.846
chr5	53462744	+	Slc34a2	C	T	239	0	296	0	7.90689	8.21432	-0.307429	0.808081	NA
chr5	53462804	+	Slc34a2	A	T	0	72	0	77	-6.18982	-6.2854	0.0955777	1.06849	NA
chr5	58000120	-		C	T	80	0	130	0	6.33985	7.03342	-0.693573	0.618321	NA
chr5	58000224	-		A	G	0	91	0	146	-6.52356	-7.19967	0.67611	1.59783	NA
chr5	60417122	+		C	T	0	57	0	84	-5.85798	-6.40939	0.55141	1.46552	NA
chr5	62994181	+	Arap2	G	T	35	0	45	0	5.16993	5.52356	-0.353637	0.782609	NA
chr5	62994345	+	Arap2	A	G	0	33	0	45	-5.08746	-5.52356	0.436099	1.35294	NA
chr5	65841485	+	1110003E01Rik	A	T	0	148	0	169	-7.21917	-7.40939	0.190222	1.14094	NA
chr5	65986629	+	Ube2k	C	T	104	1	150	1	5.71425	6.2384	-0.524159	0.695364	0.644
chr5	67073859	+	Uchl1	A	G	38	18	44	23	1.03747	0.906891	0.130584	1.09474	0.949
chr5	67078409	+	Uchl1	C	T	62	145	56	172	-1.21254	-1.60174	0.389194	1.30966	0.248
chr5	67078440	+	Uchl1	A	G	53	25	51	24	1.05445	1.05658	-0.00213574	0.998521	0.868
chr5	72905149	-	Nfxl1	A	G	0	37	1	38	-5.24793	-4.2854	-0.962525	0.513158	0.979
chr5	73368493	-	Slain2	A	C	32	0	38	0	5.04439	5.2854	-0.241008	0.846154	NA
chr5	73704770	+	Ociad1	C	T	36	2	41	6	3.62449	2.58496	1.03953	2.05556	0.421
chr5	73704853	+	Ociad1	A	G	55	2	54	11	4.22239	2.1964	2.026	4.07273	0.0356
chr5	74395117	+		C	T	0	26	1	28	-4.75489	-3.85798	-0.896907	0.537037	0.956
chr5	74395151	-		A	G	1	37	0	52	-4.24793	-5.72792	1.47999	2.78947	0.874
chr5	74395360	-		A	G	0	26	2	25	-4.75489	-3.11548	-1.63941	0.320988	0.488
chr5	74994368	+		C	T	35	0	33	1	5.16993	4.08746	1.08246	2.11765	0.988
chr5	76052269	+	Kit	A	G	38	1	48	0	4.2854	5.61471	-1.32931	0.397959	0.917
chr5	76998872	-	Exoc1	C	T	25	7	16	13	1.70044	0.280108	1.42033	2.67647	0.102
chr5	76999119	-	Exoc1	C	T	34	0	78	0	5.12928	6.30378	-1.1745	0.443038	NA
chr5	76999229	-	Exoc1	C	T	17	8	21	37	1	-0.788496	1.7885	3.45455	0.0152
chr5	76999276	-	Exoc1	C	T	15	19	24	13	-0.321928	0.836501	-1.15843	0.448	0.129
chr5	77075338	+	Cep135	G	T	0	29	0	30	-4.90689	-4.9542	0.0473057	1.03333	NA
chr5	77428880	-	Srp72	A	T	0	29	0	29	-4.90689	-4.90689	0	1	NA
chr5	77714883	+		A	C	0	60	0	100	-5.93074	-6.65821	0.727474	1.65574	NA
chr5	77714896	+		C	T	54	1	79	0	4.78136	6.32193	-1.54057	0.34375	0.855
chr5	89089207	-	Grsf1	A	G	27	3	36	7	2.80735	2.20945	0.597902	1.51351	0.673
chr5	89089221	+	Grsf1	G	T	25	0	36	0	4.70044	5.20945	-0.509014	0.702703	NA
chr5	90051175	+		A	C	95	85	94	103	0.158698	-0.130584	0.289282	1.22203	0.38
chr5	90051409	+		C	T	40	44	47	44	-0.134301	0.0931094	-0.22741	0.854167	0.703
chr5	90657475	+	Ankrd17	A	G	42	0	57	1	5.42626	4.85798	0.568284	1.48276	0.871
chr5	90657617	+	Ankrd17	C	T	29	0	36	2	4.90689	3.62449	1.2824	2.43243	0.596
chr5	92378548	-	Rchy1	C	G	74	0	89	0	6.22882	6.49185	-0.263034	0.833333	NA
chr5	92378648	+	Rchy1	C	G	118	1	171	0	5.89482	7.42626	-1.53145	0.34593	0.855
chr5	92378667	+	Rchy1	A	T	0	105	0	169	-6.72792	-7.40939	0.68147	1.60377	NA
chr5	92378698	+	Rchy1	A	C	128	0	200	0	7.01123	7.65105	-0.639824	0.641791	NA
chr5	92378810	+	Rchy1	G	T	143	0	162	0	7.16993	7.34873	-0.178803	0.883436	NA
chr5	92378831	+	Rchy1	C	T	0	113	1	161	-6.83289	-6.33985	-0.49304	0.710526	0.856
chr5	92380859	+	Rchy1	A	G	2	34	1	42	-3.54432	-4.42626	0.881944	1.84286	0.875
chr5	92380871	+	Rchy1	C	G	0	65	0	88	-6.04439	-6.47573	0.431339	1.34848	NA
chr5	92380907	-	Rchy1	C	T	0	117	1	181	-6.88264	-6.50779	-0.374848	0.771186	0.823
chr5	92380946	+	Rchy1	A	G	42	0	52	1	5.42626	4.72792	0.698344	1.62264	0.907
chr5	92482256	+	G3bp2	A	T	20	9	25	14	1.07039	0.793549	0.27684	1.21154	0.873
chr5	92631626	+	Uso1	C	T	0	72	0	61	-6.18982	-5.9542	-0.235628	0.849315	NA
chr5	93704774	+	Ccng2	A	G	22	6	24	7	1.71621	1.64386	0.0723508	1.05143	0.835
chr5	93704921	+	Ccng2	A	G	0	32	4	31	-5.04439	-2.67807	-2.36632	0.193939	0.145
chr5	96502417	+		A	T	19	7	28	15	1.32193	0.857981	0.463947	1.37931	0.674
chr5	96502478	+		C	T	19	13	17	21	0.514573	-0.289507	0.80408	1.74603	0.327
chr5	96504206	+		A	T	67	0	57	2	6.08746	4.27302	1.81444	3.51724	0.421
chr5	100390090	+	Hnrnpd	C	T	1	51	0	44	-4.70044	-5.49185	0.791413	1.73077	0.933
chr5	100976499	-	Cops4	C	G	0	37	0	62	-5.24793	-5.97728	0.729352	1.65789	NA
chr5	100976561	-	Cops4	C	T	0	72	0	91	-6.18982	-6.52356	0.333737	1.26027	NA
chr5	104279894	+	Aff1	A	G	28	1	51	1	3.85798	4.70044	-0.842459	0.557692	0.747
chr5	104291382	-	Klhl8	C	G	140	1	173	0	6.13955	7.44294	-1.30339	0.405172	0.918
chr5	104291722	-	Klhl8	C	T	0	124	1	153	-6.96578	-6.26679	-0.698998	0.616	0.913
chr5	107771260	+	Brdt	C	T	31	0	50	1	5	4.67243	0.327575	1.2549	0.8
chr5	107779348	-	Brdt	A	T	108	0	205	0	6.76818	7.6865	-0.918316	0.529126	NA
chr5	107779521	+	Brdt	C	T	168	13	242	4	3.59352	5.60288	-2.00936	0.248383	0.00801
chr5	108173901	+	Evi5	G	T	77	0	112	0	6.2854	6.82018	-0.534777	0.690265	NA
chr5	108552338	+	Tmed5	C	T	9	20	16	24	-1.07039	-0.556393	-0.513996	0.70028	0.609
chr5	108552340	+	Tmed5	C	T	21	9	23	17	1.1375	0.415037	0.722466	1.65	0.412
chr5	108552371	+	Tmed5	C	T	17	17	19	19	0	0	0	1	0.813
chr5	108552391	+	Tmed5	A	T	10	16	10	19	-0.628031	-0.862496	0.234465	1.17647	0.98
chr5	108552890	-	Tmed5	G	T	17	13	25	10	0.36257	1.24101	-0.878438	0.543956	0.327
chr5	108553202	+	Tmed5	A	G	30	13	30	7	1.14684	1.9542	-0.807355	0.571429	0.365
chr5	108555007	+	Tmed5	A	G	20	13	24	15	0.584963	0.643856	-0.0588937	0.96	0.872
chr5	108559084	-	Tmed5	C	T	22	18	28	11	0.275634	1.27302	-0.997384	0.500907	0.189
chr5	108698546	+	Dr1	A	C	0	40	0	72	-5.35755	-6.18982	0.832273	1.78049	NA
chr5	108704700	+	Dr1	C	T	101	0	144	1	6.67243	6.17991	0.492516	1.4069	0.855
chr5	110600757	-	Chfr	C	T	0	28	2	47	-4.85798	-4	-0.857981	0.551724	0.735
chr5	110859336	+		A	G	98	0	118	0	6.62936	6.89482	-0.265461	0.831933	NA
chr5	111093519	+	Ep400	A	T	3	90	1	127	-4.50779	-6	1.49221	2.81319	0.404
chr5	111093857	+	Ep400	C	T	32	2	55	4	3.45943	3.48543	-0.0259952	0.982143	0.788
chr5	111093897	-	Ep400	A	G	0	31	0	38	-5	-5.2854	0.285402	1.21875	NA
chr5	111265071	-	Hscb	A	C	34	1	29	0	4.12928	4.90689	-0.777608	0.583333	0.924
chr5	111885834	+	Mn1	A	G	0	29	0	41	-4.90689	-5.39232	0.485427	1.4	NA
chr5	114190108	-	Ficd	A	G	83	0	136	0	6.39232	7.09803	-0.705715	0.613139	NA
chr5	114192599	+	Sart3	A	C	0	25	0	45	-4.70044	-5.52356	0.823122	1.76923	NA
chr5	114589132	+	Ung	A	G	90	0	81	0	6.50779	6.35755	0.150243	1.10976	NA
chr5	114589146	+	Ung	C	T	0	85	0	73	-6.42626	-6.20945	-0.216811	0.860465	NA
chr5	114813622	+	Myo1h,Kctd10	C	T	29	1	35	0	3.90689	5.16993	-1.26303	0.416667	0.938
chr5	115691908	+	Rnf10	A	G	1	307	1	297	-7.26679	-7.21917	-0.047618	0.967532	0.493
chr5	115692508	-	Rnf10	A	G	0	135	0	194	-7.08746	-7.60733	0.519867	1.43382	NA
chr5	115692523	+	Rnf10	A	G	84	1	95	0	5.40939	6.58496	-1.17557	0.442708	0.956
chr5	115795686	+	Cox6a1	C	G	26	0	31	0	4.75489	5	-0.245112	0.84375	NA
chr5	116448413	-		A	G	32	10	15	20	1.58496	-0.392317	1.97728	3.9375	0.00592
chr5	118503665	+	Tesc	C	T	0	68	1	40	-6.10852	-4.35755	-1.75097	0.297101	0.797
chr5	118506584	+	Tesc	A	G	103	1	89	0	5.70044	6.49185	-0.791413	0.577778	0.938
chr5	121250615	-	Oas1c	C	T	95	0	123	1	6.58496	5.9542	0.630766	1.54839	0.893
chr5	121250637	+	Oas1c	A	G	85	1	126	0	5.42626	6.98868	-1.56242	0.338583	0.847
chr5	121369995	-	Oas1d	C	T	0	35	0	51	-5.16993	-5.70044	0.530515	1.44444	NA
chr5	121371132	+	Oas1d	C	T	1	56	0	72	-4.83289	-6.18982	1.35693	2.5614	0.906
chr5	121371630	-	Oas1d	A	G	50	0	56	1	5.67243	4.83289	0.839535	1.78947	0.947
chr5	121581124	-	Ptpn11	A	G	28	0	53	0	4.85798	5.75489	-0.896907	0.537037	NA
chr5	122774106	-	Pptc7	A	G	43	0	50	1	5.45943	4.67243	0.787006	1.72549	0.932
chr5	122774111	+	Pptc7	C	T	11	22	13	24	-0.938599	-0.836501	-0.102098	0.931677	0.925
chr5	122906598	+	Atp2a2	A	G	171	1	206	1	6.42626	6.69349	-0.267222	0.830918	0.562
chr5	122906956	+	Atp2a2	C	T	40	52	54	64	-0.370368	-0.241008	-0.12936	0.914237	0.849
chr5	123318543	+	Rnf34	C	T	43	0	40	1	5.45943	4.35755	1.10188	2.14634	0.981
chr5	123698602	-	Psmd9	A	G	27	4	21	4	2.48543	2.1375	0.347923	1.27273	0.956
chr5	124845980	-	Sbno1	G	T	31	18	6	29	0.752072	-2.09954	2.85161	7.21805	7.04e-05
chr5	124846013	-	Sbno1	G	T	9	18	28	5	-0.925999	2.27302	-3.19902	0.108893	0.000136
chr5	125020944	+	Eif2b1	C	T	65	1	105	1	5.04439	5.72792	-0.683526	0.622642	0.696
chr5	125021175	+	Eif2b1	A	G	0	25	0	52	-4.70044	-5.72792	1.02748	2.03846	NA
chr5	125866523	+	Ubc	A	G	0	74	0	114	-6.22882	-6.84549	0.616671	1.53333	NA
chr5	136211616	-	Tmem120a	C	G	34	0	54	0	5.12928	5.78136	-0.652077	0.636364	NA
chr5	136508171	+	Dtx2	C	T	1	29	1	35	-3.90689	-4.16993	0.263034	1.2	0.555
chr5	136508570	-	Dtx2	C	T	0	306	1	357	-8.26209	-7.48382	-0.778279	0.583062	0.937
chr5	136508668	+	Dtx2	C	T	0	135	1	187	-7.08746	-6.55459	-0.532874	0.691176	0.868
chr5	136581507	+	Rasa4	C	T	0	30	1	59	-4.9542	-4.90689	-0.0473057	0.967742	0.722
chr5	138575137	+	Zscan21	A	G	0	40	0	71	-5.35755	-6.16993	0.812373	1.7561	NA
chr5	138619919	+	Taf6	C	T	27	0	27	0	4.80735	4.80735	0	1	NA
chr5	139045957	+	Zfp68	C	T	51	0	45	0	5.70044	5.52356	0.176878	1.13043	NA
chr5	139046020	+	Zfp68	G	T	37	1	52	0	4.24793	5.72792	-1.47999	0.358491	0.874
chr5	139046303	+	Zfp68	C	T	0	31	0	42	-5	-5.42626	0.426265	1.34375	NA
chr5	139089218	+	A430033K04Rik	G	T	44	0	80	2	5.49185	4.75489	0.736966	1.66667	0.767
chr5	139089432	+	A430033K04Rik	A	G	44	0	73	1	5.49185	5.20945	0.2824	1.21622	0.792
chr5	139947240	+	Zfand2a	C	T	0	51	1	55	-5.70044	-4.80735	-0.893085	0.538462	0.963
chr5	139947388	+	Zfand2a	A	C	32	0	31	0	5.04439	5	0.0443941	1.03125	NA
chr5	139947427	+	Zfand2a	C	T	0	33	1	27	-5.08746	-3.80735	-1.28011	0.411765	0.934
chr5	139947451	+	Zfand2a	C	T	2	51	1	51	-4.11548	-4.70044	0.584963	1.5	0.987
chr5	144266604	+	Rac1	A	T	15	25	15	36	-0.70044	-1.20945	0.509014	1.42308	0.555
chr5	144312516	+		C	T	155	117	219	194	0.402759	0.174029	0.22873	1.1718	0.347
chr5	144312694	+		A	T	210	1	282	0	6.7211	8.14466	-1.42356	0.372792	0.884
chr5	144749069	+	AU022870	C	T	13	14	13	20	-0.0995357	-0.584963	0.485427	1.4	0.675
chr5	145318232	+	Nptx2	G	T	39	3	76	1	3.32193	5.26679	-1.94486	0.25974	0.247
chr5	145318236	-	Nptx2	A	G	0	47	1	81	-5.58496	-5.35755	-0.22741	0.854167	0.777
chr5	145744718	+	Kpna7	A	C	0	87	0	115	-6.45943	-6.85798	0.398549	1.31818	NA
chr5	145744780	+	Kpna7	C	T	39	1	54	0	4.32193	5.78136	-1.45943	0.363636	0.88
chr5	145907394	-	Bud31	A	G	1	43	4	51	-4.45943	-3.37851	-1.08092	0.472727	0.505
chr5	146007247	+	Zfp655	A	T	27	0	25	0	4.80735	4.70044	0.106915	1.07692	NA
chr5	147890506	-	Polr1d	A	G	1	80	0	91	-5.33985	-6.52356	1.18371	2.2716	0.953
chr5	147890558	-	Polr1d	A	T	85	2	112	0	4.8413	6.82018	-1.97888	0.253687	0.37
chr5	148359837	+	Pan3	A	T	92	111	173	171	-0.268196	0.0166787	-0.284875	0.820813	0.301
chr5	150026498	+	Uspl1	A	G	0	25	0	45	-4.70044	-5.52356	0.823122	1.76923	NA
chr5	151371789	-	Brca2	C	T	46	1	42	0	4.55459	5.42626	-0.871676	0.546512	0.955
chr5	151372148	+	Brca2	A	G	1	77	0	98	-5.2854	-6.62936	1.34395	2.53846	0.909
chr5	151372259	-	Brca2	G	T	38	0	36	0	5.2854	5.20945	0.0759489	1.05405	NA
chr5	151445868	-	N4bp2l2	G	T	0	33	0	39	-5.08746	-5.32193	0.234465	1.17647	NA
chr5	151840425	-	Stard13	A	G	27	1	34	0	3.80735	5.12928	-1.32193	0.4	0.922
chr6	5991485	+	Slc25a13	C	T	29	0	24	1	4.90689	3.64386	1.26303	2.4	0.94
chr6	8580598	+	Ica1	C	T	61	2	59	0	4.36923	5.90689	-1.53766	0.344444	0.505
chr6	8594098	+	Ica1	C	T	36	0	32	0	5.20945	5.04439	0.165059	1.12121	NA
chr6	8608279	-	Ica1	C	T	28	0	33	0	4.85798	5.08746	-0.229482	0.852941	NA
chr6	10921733	-		A	G	198	2	190	0	6.05166	7.57743	-1.52577	0.347295	0.501
chr6	10921914	+		A	G	0	129	0	149	-7.02237	-7.22882	0.206451	1.15385	NA
chr6	10922040	+		C	T	1	100	0	114	-5.65821	-6.84549	1.18728	2.27723	0.952
chr6	17616605	-		A	G	1	24	0	29	-3.64386	-4.90689	1.26303	2.4	0.94
chr6	22684273	-		C	T	0	30	0	32	-4.9542	-5.04439	0.0901978	1.06452	NA
chr6	24564179	+	Wasl	C	T	1	80	1	116	-5.33985	-5.87036	0.530515	1.44444	0.646
chr6	30595138	-	Cpa1	A	G	47	0	54	0	5.58496	5.78136	-0.196397	0.872727	NA
chr6	34454712	+	Bpgm	C	T	0	103	1	103	-6.70044	-5.70044	-1	0.5	0.996
chr6	34454883	+	Bpgm	A	G	8	61	6	56	-2.78427	-3.02554	0.241264	1.18203	0.943
chr6	34454960	+	Bpgm	G	T	129	1	133	0	6.02237	7.06609	-1.04372	0.485075	0.991
chr6	34455093	+	Bpgm	A	C	24	2	23	2	3.05889	3	0.0588937	1.04167	0.631
chr6	37915763	-	Trim24	C	T	27	0	46	0	4.80735	5.55459	-0.747234	0.595745	NA
chr6	39036565	+	Parp12	A	G	2	783	0	1053	-8.02975	-10.0417	2.01191	4.03316	0.356
chr6	39036897	+	Parp12	C	T	1	423	3	526	-7.72792	-7.04166	-0.686261	0.621462	0.778
chr6	39036992	-	Parp12	G	T	384	0	463	0	8.58871	8.85798	-0.269266	0.829741	NA
chr6	39355615	+		A	C	0	107	0	94	-6.75489	-6.56986	-0.185032	0.87963	NA
chr6	40351688	-		A	C	67	0	71	0	6.08746	6.16993	-0.0824622	0.944444	NA
chr6	40416121	-	Wee2	A	G	0	81	1	98	-6.35755	-5.62936	-0.728195	0.603659	0.92
chr6	43253965	+	Nobox	A	C	0	70	0	126	-6.14975	-6.98868	0.838938	1.78873	NA
chr6	43254143	-	Nobox	C	T	0	76	1	114	-6.26679	-5.84549	-0.421296	0.746753	0.834
chr6	43255125	+	Nobox	A	G	24	1	29	0	3.64386	4.90689	-1.26303	0.416667	0.94
chr6	47465074	+	Cul1	C	T	0	49	0	52	-5.64386	-5.72792	0.0840643	1.06	NA
chr6	47467199	-	Cul1	C	T	31	0	60	1	5	4.93074	0.0692627	1.04918	0.729
chr6	47480439	+	Ezh2	A	G	1	233	1	292	-6.87036	-7.19476	0.324392	1.25214	0.58
chr6	47483756	-	Ezh2	G	T	1	52	0	80	-4.72792	-6.33985	1.61193	3.0566	0.835
chr6	47506087	+	Ezh2	A	G	42	0	52	0	5.42626	5.72792	-0.301656	0.811321	NA
chr6	49035714	-	Igf2bp3	A	G	32	0	44	1	5.04439	4.49185	0.552541	1.46667	0.863
chr6	50578848	-		C	G	42	0	46	1	5.42626	4.55459	0.871676	1.82979	0.955
chr6	51411951	-	Hnrnpa2b1	A	G	1	25	0	26	-3.70044	-4.75489	1.05445	2.07692	1
chr6	51809528	+	Skap2	A	G	40	0	38	1	5.35755	4.2854	1.07215	2.10256	0.99
chr6	52716072	+	Tax1bp1	G	T	34	1	38	2	4.12928	3.70044	0.428843	1.34615	0.906
chr6	52716120	+	Tax1bp1	A	C	42	2	58	0	3.8413	5.88264	-2.04134	0.242938	0.358
chr6	52716226	+	Tax1bp1	G	T	48	1	49	0	4.61471	5.64386	-1.02915	0.49	1
chr6	52716276	+	Tax1bp1	G	T	47	1	53	0	4.58496	5.75489	-1.16993	0.444444	0.96
chr6	52716280	-	Tax1bp1	C	G	1	38	1	51	-4.2854	-4.70044	0.415037	1.33333	0.606
chr6	52716290	+	Tax1bp1	C	T	0	32	1	30	-5.04439	-3.9542	-1.0902	0.469697	0.987
chr6	52716291	-	Tax1bp1	C	T	42	1	35	0	4.42626	5.16993	-0.74366	0.597222	0.917
chr6	52716333	+	Tax1bp1	A	G	1	49	0	52	-4.64386	-5.72792	1.08406	2.12	0.984
chr6	52716352	+	Tax1bp1	C	T	2	50	1	37	-4.08746	-4.24793	0.160465	1.11765	0.781
chr6	52716394	+	Tax1bp1	A	G	1	47	2	41	-4.58496	-3.80735	-0.777608	0.583333	0.923
chr6	52716449	+	Tax1bp1	A	G	32	0	38	0	5.04439	5.2854	-0.241008	0.846154	NA
chr6	52716551	-	Tax1bp1	G	T	25	2	31	0	3.11548	5	-1.88452	0.270833	0.412
chr6	52716591	-	Tax1bp1	C	T	1	35	0	28	-4.16993	-4.85798	0.688056	1.61111	0.899
chr6	52718352	+	Jazf1	A	G	0	39	1	55	-5.32193	-4.80735	-0.514573	0.7	0.855
chr6	52718465	+	Jazf1	A	G	25	4	28	2	2.37851	3.27302	-0.894507	0.537931	0.635
chr6	52718526	+	Jazf1	G	T	0	28	0	38	-4.85798	-5.2854	0.427421	1.34483	NA
chr6	54936906	-	Ggct	C	T	220	1	317	1	6.7879	7.31288	-0.52498	0.694969	0.645
chr6	66490836	+	Mad2l1	C	T	162	0	174	0	7.34873	7.45121	-0.102483	0.931429	NA
chr6	67234215	+	Serbp1	A	T	43	0	68	0	5.45943	6.10852	-0.649093	0.637681	NA
chr6	71339121	-	Rmnd5a	C	G	42	0	25	0	5.42626	4.70044	0.725825	1.65385	NA
chr6	71339147	+	Rmnd5a	C	T	0	33	0	54	-5.08746	-5.78136	0.693897	1.61765	NA
chr6	71342940	-	Rmnd5a	A	G	54	2	73	0	4.1964	6.20945	-2.01306	0.247748	0.364
chr6	71342972	+	Rmnd5a	A	C	0	38	2	48	-5.2854	-4.02975	-1.25565	0.418803	0.6
chr6	72310238	-	Rnf181	G	T	26	16	11	20	0.667425	-0.807355	1.47478	2.77941	0.046
chr6	72310472	-	Rnf181	A	G	14	14	21	24	0	-0.184425	0.184425	1.13636	0.971
chr6	72311168	+	Rnf181	A	G	28	0	29	1	4.85798	3.90689	0.95109	1.93333	0.972
chr6	72335457	+	Vamp8	C	T	0	25	0	40	-4.70044	-5.35755	0.657112	1.57692	NA
chr6	72561786	-	Tgoln2,Tgoln1	A	G	16	11	20	10	0.5025	0.932886	-0.430385	0.742063	0.761
chr6	82596900	+	Pole4	C	G	31	16	29	3	0.912537	2.90689	-1.99435	0.25098	0.0244
chr6	82596947	+	Pole4	C	G	26	4	29	8	2.43296	1.73697	0.695994	1.62	0.576
chr6	82597005	+	Pole4	C	T	10	17	6	24	-0.710493	-1.8365	1.12601	2.18254	0.257
chr6	82597860	+	Pole4	C	G	2	36	4	42	-3.62449	-3.10434	-0.520154	0.697297	0.855
chr6	82597944	+	Pole4	C	T	36	1	45	6	4.20945	2.71621	1.49325	2.81522	0.249
chr6	82597976	+	Pole4	A	G	38	2	33	5	3.70044	2.5025	1.19794	2.29412	0.388
chr6	83255984	-	Mthfd2	C	T	0	107	0	150	-6.75489	-7.2384	0.483517	1.39815	NA
chr6	83256186	+	Mthfd2	C	T	0	78	1	68	-6.30378	-5.10852	-1.19526	0.436709	0.951
chr6	83259523	-	Mthfd2	A	G	83	2	105	0	4.80735	6.72792	-1.92057	0.264151	0.387
chr6	83261325	+	Mthfd2	A	G	32	1	50	1	4.04439	4.67243	-0.628031	0.647059	0.675
chr6	83261884	+	Mthfd2	C	G	0	27	0	30	-4.80735	-4.9542	0.146841	1.10714	NA
chr6	83312569	+	Tet3	C	T	2	23	1	39	-3	-4.32193	1.32193	2.5	0.674
chr6	83317607	+	Tet3	C	T	32	2	40	0	3.45943	5.35755	-1.89812	0.268293	0.403
chr6	83493463	-	Stambp	A	G	35	0	46	0	5.16993	5.55459	-0.384664	0.765957	NA
chr6	86415839	+	C87436	A	G	34	1	63	0	4.12928	6	-1.87072	0.273438	0.764
chr6	86420323	+	C87436	A	G	0	26	1	42	-4.75489	-4.42626	-0.328623	0.796296	0.798
chr6	86474759	+	Pcbp1	A	C	0	161	0	180	-7.33985	-7.49985	0.159996	1.11728	NA
chr6	86625376	+	Snrnp27	A	T	52	0	67	0	5.72792	6.08746	-0.359542	0.779412	NA
chr6	87062540	-	D6Ertd527e	C	T	1	97	0	112	-5.61471	-6.82018	1.20547	2.30612	0.947
chr6	87062785	+	D6Ertd527e	A	G	140	4	172	5	4.81762	4.84967	-0.0320425	0.978035	0.753
chr6	87793227	+	Cnbp	C	T	71	0	78	0	6.16993	6.30378	-0.133856	0.911392	NA
chr6	87793471	-	Cnbp	A	T	0	54	0	88	-5.78136	-6.47573	0.694374	1.61818	NA
chr6	87886308	+	8430410A17Rik	A	G	0	116	0	158	-6.87036	-7.31288	0.442518	1.35897	NA
chr6	87886350	-	8430410A17Rik	C	T	36	0	57	0	5.20945	5.85798	-0.648528	0.637931	NA
chr6	87886388	+	8430410A17Rik	C	T	0	75	1	72	-6.24793	-5.18982	-1.0581	0.480263	0.989
chr6	87886445	+	8430410A17Rik	A	G	76	1	104	1	5.26679	5.71425	-0.447459	0.733333	0.618
chr6	87886546	-	8430410A17Rik	A	G	2	108	0	140	-5.18322	-7.13955	1.95633	3.88073	0.375
chr6	88833632	+	Mcm2	C	T	59	4	71	2	3.58496	4.58496	-1	0.5	0.546
chr6	89058925	-	4933427D06Rik	A	G	34	0	46	1	5.12928	4.55459	0.574694	1.48936	0.87
chr6	89059083	-	4933427D06Rik	A	C	4	39	0	30	-3	-4.9542	1.9542	3.875	0.232
chr6	89059355	+	4933427D06Rik	A	T	28	1	39	0	3.85798	5.32193	-1.46395	0.3625	0.881
chr6	89095896	+	Gm1965	C	T	107	5	132	7	4.16993	4.05528	0.114643	1.08271	0.931
chr6	89095914	+	Gm1965	C	T	67	2	83	8	4.5025	3.22239	1.28011	2.42857	0.232
chr6	89096335	+		C	T	0	167	0	228	-7.39232	-7.8392	0.446886	1.3631	NA
chr6	89097187	+		A	G	0	122	1	153	-6.94251	-6.26679	-0.675728	0.626016	0.907
chr6	89097196	+		C	T	2	59	4	69	-4.32193	-3.80735	-0.514573	0.7	0.846
chr6	89097197	+		A	G	1	64	0	68	-5.02237	-6.10852	1.08616	2.12308	0.982
chr6	89097268	-		A	G	0	284	1	291	-8.15482	-7.18982	-0.964994	0.512281	0.989
chr6	89161244	+		G	T	0	101	0	83	-6.67243	-6.39232	-0.280108	0.823529	NA
chr6	91472424	-	Lsm3	C	G	0	34	0	43	-5.12928	-5.45943	0.330149	1.25714	NA
chr6	95077788	+	Kbtbd8	A	G	3	28	1	25	-2.85798	-3.70044	0.842459	1.7931	0.735
chr6	95078060	+	Kbtbd8	A	C	26	2	35	7	3.16993	2.16993	1	2	0.423
chr6	95078083	+	Kbtbd8	A	C	32	1	42	5	4.04439	2.8413	1.20309	2.30233	0.401
chr6	95078106	+	Kbtbd8	A	G	3	32	6	47	-3.04439	-2.77761	-0.266787	0.831169	0.954
chr6	95078149	+	Kbtbd8	G	T	5	41	5	54	-2.80735	-3.1964	0.389042	1.30952	0.936
chr6	95078358	-	Kbtbd8	A	G	1	35	0	50	-4.16993	-5.67243	1.5025	2.83333	0.868
chr6	95078466	+	Kbtbd8	G	T	0	48	2	67	-5.61471	-4.5025	-1.11221	0.462585	0.642
chr6	95079030	+	Kbtbd8	A	G	163	9	220	15	4.03562	3.7879	0.247721	1.18733	0.784
chr6	95240676	+		C	T	1	31	0	39	-4	-5.32193	1.32193	2.5	0.921
chr6	99575266	+	Eif4e3	C	T	26	0	24	1	4.75489	3.64386	1.11103	2.16	0.984
chr6	99575532	+	Eif4e3	C	G	40	0	62	1	5.35755	4.97728	0.380272	1.30159	0.818
chr6	99576867	-	Eif4e3	A	G	1	28	0	33	-3.85798	-5.08746	1.22948	2.34483	0.948
chr6	100818155	+	Ppp4r2	C	G	84	1	107	1	5.40939	5.75489	-0.345497	0.787037	0.586
chr6	100818194	+	Ppp4r2	C	T	99	2	123	4	5.05889	4.63227	0.426625	1.34409	0.895
chr6	112558660	-		C	G	25	0	26	0	4.70044	4.75489	-0.0544478	0.962963	NA
chr6	113230981	+	Mtmr14	C	T	260	1	343	0	7.02791	8.42626	-1.39836	0.37936	0.891
chr6	113231024	-	Mtmr14	A	C	283	0	316	0	8.14975	8.30834	-0.158592	0.895899	NA
chr6	113231139	-	Mtmr14	A	G	195	0	232	1	7.61471	6.86419	0.750524	1.6824	0.929
chr6	113231203	-	Mtmr14	C	T	1	29	1	55	-3.90689	-4.80735	0.900464	1.86667	0.767
chr6	113231286	-	Mtmr14	C	T	0	44	1	56	-5.49185	-4.83289	-0.658963	0.633333	0.896
chr6	115568120	+	Mkrn2	A	G	0	30	1	24	-4.9542	-3.64386	-1.31034	0.403226	0.927
chr6	115568425	+	Mkrn2	C	T	4	27	10	30	-2.48543	-1.49476	-0.990662	0.503247	0.332
chr6	115569091	+	Raf1	A	G	106	10	134	15	3.28204	3.07682	0.20522	1.15286	0.851
chr6	115897685	+	H1foo	A	C	7	41	2	63	-2.39232	-4.41504	2.02272	4.06349	0.0599
chr6	115897730	+	H1foo	A	C	36	1	65	2	4.20945	4.45943	-0.249978	0.840909	0.596
chr6	115898708	+	H1foo	A	C	1	106	4	122	-5.74147	-4.62059	-1.12088	0.459813	0.47
chr6	115898916	+	H1foo	A	T	6	206	15	198	-4.88613	-3.63662	-1.24951	0.420592	0.0752
chr6	115899741	+	H1foo	A	G	0	227	1	202	-7.83289	-6.66534	-1.16755	0.445175	0.955
chr6	115899756	+	H1foo	A	C	0	122	0	108	-6.94251	-6.76818	-0.17433	0.886179	NA
chr6	115899920	+	H1foo	A	G	138	3	110	7	5.11894	3.79442	1.32453	2.5045	0.203
chr6	115899931	+	H1foo	C	T	6	209	9	180	-4.90689	-4.17792	-0.728973	0.603333	0.434
chr6	115899966	+	H1foo	C	T	189	15	212	7	3.56986	4.73471	-1.16485	0.446009	0.0883
chr6	115900113	+	H1foo	A	T	140	9	154	10	3.81762	3.81669	0.000930471	1.00065	0.829
chr6	115900203	+	H1foo	A	G	66	4	58	5	3.74416	3.29768	0.446481	1.36271	0.87
chr6	115900210	+	H1foo	C	T	69	0	67	1	6.12928	5.08746	1.04182	2.05882	0.994
chr6	119432290	+	Fbxl14	A	C	0	41	0	34	-5.39232	-5.12928	-0.263034	0.833333	NA
chr6	120148755	+	Ninj2	C	T	25	0	26	1	4.70044	3.75489	0.945552	1.92593	0.969
chr6	120838833	+	Bcl2l13	A	C	35	0	54	0	5.16993	5.78136	-0.611435	0.654545	NA
chr6	120838841	-	Bcl2l13	A	C	31	0	55	0	5	5.80735	-0.807355	0.571429	NA
chr6	122576515	+	Dppa3	G	T	56	4	53	8	3.51096	2.58496	0.925999	1.9	0.378
chr6	124909375	+	Cops7a	A	G	0	33	0	41	-5.08746	-5.39232	0.304855	1.23529	NA
chr6	127037589	+	9630033F20Rik	C	T	0	52	0	73	-5.72792	-6.20945	0.481533	1.39623	NA
chr6	127037684	+	9630033F20Rik	A	T	0	34	0	50	-5.12928	-5.67243	0.543142	1.45714	NA
chr6	127037834	+	9630033F20Rik	C	T	26	0	28	0	4.75489	4.85798	-0.103093	0.931034	NA
chr6	128271564	-	Tulp3	G	T	31	0	42	0	5	5.42626	-0.426265	0.744186	NA
chr6	130886758	-		A	G	0	28	0	26	-4.85798	-4.75489	-0.103093	0.931034	NA
chr6	130886802	+		A	G	48	0	53	0	5.61471	5.75489	-0.140178	0.907407	NA
chr6	130886932	-		A	C	0	53	0	37	-5.75489	-5.24793	-0.50696	0.703704	NA
chr6	130886966	+		A	T	38	0	29	0	5.2854	4.90689	0.378512	1.3	NA
chr6	131317856	+	Csda	G	T	39	0	39	0	5.32193	5.32193	0	1	NA
chr6	131317867	+	Csda	C	T	1	26	0	26	-3.75489	-4.75489	1	2	0.985
chr6	135034250	+	Gprc5a	A	G	0	27	0	32	-4.80735	-5.04439	0.237039	1.17857	NA
chr6	135034252	+	Gprc5a	A	G	27	0	28	0	4.80735	4.85798	-0.0506261	0.965517	NA
chr6	135034491	-	Gprc5a	C	T	41	0	43	0	5.39232	5.45943	-0.0671142	0.954545	NA
chr6	135034520	-	Gprc5a	C	T	45	0	43	0	5.52356	5.45943	0.0641303	1.04545	NA
chr6	135034655	+	Gprc5a	C	T	27	0	25	0	4.80735	4.70044	0.106915	1.07692	NA
chr6	136350596	-		G	T	64	0	67	0	6.02237	6.08746	-0.065095	0.955882	NA
chr6	136350812	+		A	G	0	37	0	73	-5.24793	-6.20945	0.961526	1.94737	NA
chr6	136555491	-	Atf7ip	C	T	0	31	0	30	-5	-4.9542	-0.0458037	0.96875	NA
chr6	137426533	+	Eps8	C	T	33	0	45	2	5.08746	3.9386	1.14886	2.21739	0.636
chr6	137426697	+	Eps8	A	T	0	33	0	47	-5.08746	-5.58496	0.4975	1.41176	NA
chr6	142456430	-	Ldhb	A	G	0	50	1	57	-5.67243	-4.85798	-0.814444	0.568627	0.941
chr6	142723971	+	Cmas	C	G	0	62	0	69	-5.97728	-6.12928	0.152003	1.11111	NA
chr6	142724056	+	Cmas	A	G	92	0	82	1	6.53916	5.37504	1.16412	2.24096	0.959
chr6	142724067	+	Cmas	C	T	1	73	1	93	-5.20945	-5.55459	0.345135	1.27027	0.585
chr6	142960383	+	5730419I09Rik	C	G	0	46	0	48	-5.55459	-5.61471	0.060121	1.04255	NA
chr6	143196321	+	D6Ertd474e	A	G	1	149	0	152	-6.22882	-7.25739	1.02857	2.04	0.995
chr6	143196332	+	D6Ertd474e	C	T	140	1	150	0	6.13955	7.2384	-1.09885	0.466887	0.975
chr6	143246117	+	D6Ertd474e	A	G	0	74	0	78	-6.22882	-6.30378	0.0749621	1.05333	NA
chr6	143246185	+	D6Ertd474e	A	T	0	70	0	74	-6.14975	-6.22882	0.0790716	1.05634	NA
chr6	143246239	+	D6Ertd474e	A	C	61	0	88	0	5.9542	6.47573	-0.521537	0.696629	NA
chr6	146498370	+	4933424B01Rik	A	G	36	1	42	0	4.20945	5.42626	-1.21681	0.430233	0.949
chr6	146591182	+		A	C	36	0	51	1	5.20945	4.70044	0.509014	1.42308	0.852
chr6	146598903	-	Med21	C	T	0	58	1	89	-5.88264	-5.49185	-0.39079	0.762712	0.824
chr6	146598936	+	Med21	A	T	0	71	0	89	-6.16993	-6.49185	0.321928	1.25	NA
chr6	146598976	+	Med21	C	T	0	72	1	112	-6.18982	-5.82018	-0.369646	0.773973	0.82
chr6	146598982	+	Med21	A	G	68	0	95	2	6.10852	5	1.10852	2.15625	0.639
chr6	146598990	+	Med21	A	T	56	0	89	0	5.83289	6.49185	-0.658963	0.633333	NA
chr6	148130020	-	Ergic2,Far2	A	G	33	0	60	1	5.08746	4.93074	0.156726	1.11475	0.754
chr6	148181305	+	Tmtc1	A	G	2	27	2	66	-3.22239	-4.48113	1.25873	2.39286	0.734
chr7	3658286	+	Rps9	C	T	1	93	0	114	-5.55459	-6.84549	1.2909	2.44681	0.923
chr7	3658304	+	Rps9	G	T	141	2	138	0	5.56478	7.11894	-1.55416	0.340528	0.494
chr7	4958773	+	Fiz1	A	G	147	1	173	1	6.20945	6.44294	-0.23349	0.850575	0.551
chr7	4958884	-	Fiz1	C	T	139	1	177	0	6.12928	7.47573	-1.34645	0.393258	0.906
chr7	4959327	+	Fiz1	C	T	1	25	1	38	-3.70044	-4.2854	0.584963	1.5	0.66
chr7	4959341	+	Fiz1	A	T	0	43	0	44	-5.45943	-5.49185	0.0324215	1.02273	NA
chr7	5061536	+	Rfpl4	A	G	1	352	1	391	-7.46352	-7.61471	0.151185	1.11048	0.526
chr7	5061602	+	Rfpl4	A	G	610	1	691	0	8.25503	9.43463	-1.1796	0.441474	0.951
chr7	5061955	+	Rfpl4	A	G	309	0	374	1	8.27612	7.55075	0.725378	1.65333	0.923
chr7	5062108	+	Rfpl4	C	T	1	146	0	210	-6.19967	-7.7211	1.52143	2.87075	0.858
chr7	5062201	-	Rfpl4	C	T	1	60	0	75	-4.93074	-6.24793	1.31719	2.4918	0.917
chr7	5250337	-	Nlrp2	C	T	51	0	53	1	5.70044	4.75489	0.945552	1.92593	0.977
chr7	13616234	-	Trim28	A	C	0	90	0	115	-6.50779	-6.85798	0.350186	1.27473	NA
chr7	13945362	+	Pla2g4c	C	G	0	46	0	55	-5.55459	-5.80735	0.252766	1.19149	NA
chr7	13945446	+	Pla2g4c	A	C	148	0	204	1	7.21917	6.67948	0.539688	1.45366	0.87
chr7	13945481	+	Pla2g4c	C	T	1	133	2	193	-6.06609	-6.01495	-0.0511388	0.965174	0.743
chr7	16502623	+	Sepw1	A	C	11	20	13	26	-0.807355	-0.947533	0.140178	1.10204	0.948
chr7	20081529	-		A	G	34	1	31	0	4.12928	5	-0.870717	0.546875	0.951
chr7	20081658	+		C	T	51	0	70	0	5.70044	6.14975	-0.449307	0.732394	NA
chr7	20081895	+		C	T	0	71	2	77	-6.16993	-4.70044	-1.46949	0.361111	0.524
chr7	20082061	+		C	T	32	2	40	0	3.45943	5.35755	-1.89812	0.268293	0.403
chr7	20165621	+	Zfp296	A	G	0	74	2	71	-6.22882	-4.58496	-1.64386	0.32	0.47
chr7	20165674	+	Zfp296	C	T	2	67	3	95	-4.5025	-4.58496	0.0824622	1.05882	0.689
chr7	20165970	-	Zfp296	C	T	1	53	0	73	-4.75489	-6.20945	1.45457	2.74074	0.879
chr7	25047313	-	Zfp108	C	T	1	44	0	50	-4.49185	-5.67243	1.18057	2.26667	0.958
chr7	27149947	+	Nlrp9c	C	T	33	33	47	38	0	0.29956	-0.29956	0.8125	0.63
chr7	27156413	+	Nlrp9c	G	T	0	59	0	94	-5.90689	-6.56986	0.662965	1.58333	NA
chr7	27156457	+	Nlrp9c	C	T	0	55	1	82	-5.80735	-5.37504	-0.432315	0.741071	0.835
chr7	27162335	+		C	T	83	83	93	95	0	-0.0303736	0.0303736	1.02128	0.995
chr7	27162411	+		C	T	73	64	107	59	0.187086	0.847997	-0.660911	0.632479	0.0638
chr7	27162649	-		C	T	110	0	136	0	6.79442	7.09803	-0.303616	0.810219	NA
chr7	27162923	+		C	T	1	110	0	120	-5.79442	-6.91886	1.12445	2.18018	0.969
chr7	27163038	-	Nlrp9c	A	G	33	0	45	1	5.08746	4.52356	0.563901	1.47826	0.867
chr7	27163136	+	Nlrp9c	C	T	0	76	0	53	-6.26679	-5.75489	-0.511899	0.701299	NA
chr7	29959485	+	Psmd8	A	G	32	11	20	11	1.45943	0.807355	0.652077	1.57143	0.508
chr7	35022025	+	4931406P16Rik	A	G	1	94	5	78	-5.56986	-3.71882	-1.85104	0.277193	0.156
chr7	35022877	-	4931406P16Rik	A	G	68	0	79	1	6.10852	5.32193	0.786596	1.725	0.935
chr7	35130161	+	Lsm14a	G	T	154	0	157	0	7.27612	7.30378	-0.0276563	0.981013	NA
chr7	35130162	+	Lsm14a	A	T	0	153	0	158	-7.26679	-7.31288	0.0460964	1.03247	NA
chr7	35130230	-	Lsm14a	A	C	144	0	203	0	7.17991	7.67243	-0.492516	0.710784	NA
chr7	35130615	+	Lsm14a	C	G	4	83	9	103	-4.07039	-3.37851	-0.691878	0.619048	0.494
chr7	35130851	+	Lsm14a	A	G	129	0	169	0	7.02237	7.40939	-0.387023	0.764706	NA
chr7	35132961	-	Lsm14a	C	T	34	0	39	0	5.12928	5.32193	-0.192645	0.875	NA
chr7	36176755	+	Rhpn2	C	T	521	10	631	4	5.56847	6.98185	-1.41338	0.375432	0.0916
chr7	36176803	+	Rhpn2	A	T	13	779	12	884	-5.79998	-6.08909	0.289119	1.22189	0.756
chr7	36176826	+	Rhpn2	A	C	818	12	916	15	5.97728	5.84078	0.136502	1.09924	0.93
chr7	36177142	+	Rhpn2	C	T	1	576	2	592	-8.17243	-7.62693	-0.545502	0.685153	0.98
chr7	36177166	-	Rhpn2	C	T	997	0	1166	3	9.9629	8.18859	1.77431	3.42074	0.307
chr7	36177180	-	Rhpn2,C230052I12Rik	A	G	1	754	1	921	-8.56033	-8.84862	0.28829	1.22119	0.569
chr7	36177217	+	Rhpn2,C230052I12Rik	C	T	396	0	421	1	8.633	7.7211	0.911896	1.88152	0.975
chr7	36177218	+	Rhpn2,C230052I12Rik	A	G	394	2	417	1	7.04075	7.70736	-0.666613	0.629984	0.963
chr7	38883143	+	Ccne1	C	T	2	73	0	57	-4.62449	-5.85798	1.23349	2.35135	0.601
chr7	38883412	+	Ccne1	G	T	0	68	0	61	-6.10852	-5.9542	-0.154328	0.898551	NA
chr7	48628493	+		C	T	1	50	0	45	-4.67243	-5.52356	0.851137	1.80392	0.95
chr7	50207321	-		A	G	0	30	0	34	-4.9542	-5.12928	0.175087	1.12903	NA
chr7	52085653	+	Nup62	A	C	113	0	131	0	6.83289	7.04439	-0.211504	0.863636	NA
chr7	52085791	-	Nup62	A	G	113	1	178	1	5.83289	6.48382	-0.650926	0.636872	0.686
chr7	52778396	+	Ppp1r15a	C	T	91	0	96	0	6.52356	6.59991	-0.0763509	0.948454	NA
chr7	52778433	+	Ppp1r15a	A	G	94	0	109	1	6.56986	5.78136	0.788496	1.72727	0.937
chr7	53138987	-	Kdelr1	A	G	42	0	44	0	5.42626	5.49185	-0.0655883	0.955556	NA
chr7	54223375	+	C86187	A	G	940	0	1107	0	9.87805	10.1137	-0.235691	0.849278	NA
chr7	54223399	+	C86187	A	G	1397	6	1722	2	7.64179	9.16574	-1.52395	0.347732	0.174
chr7	54224714	-		A	G	70	0	91	1	6.14975	5.52356	0.626185	1.54348	0.891
chr7	54230245	+	C86187	C	T	225	0	259	3	7.82018	6.02237	1.79781	3.47692	0.303
chr7	63486511	+	Herc2	C	T	22	12	25	29	0.823122	-0.206451	1.02957	2.04142	0.143
chr7	63486578	+	Herc2	G	T	0	27	0	34	-4.80735	-5.12928	0.321928	1.25	NA
chr7	71527879	-	Mphosph10	C	T	34	0	40	1	5.12928	4.35755	0.771731	1.70732	0.925
chr7	72441784	+	Tjp1	G	T	0	26	0	30	-4.75489	-4.9542	0.199309	1.14815	NA
chr7	72840083	-	Tm2d3	C	T	43	1	36	0	4.45943	5.20945	-0.750022	0.594595	0.919
chr7	72846488	+	Tm2d3	C	T	1	27	0	29	-3.80735	-4.90689	1.09954	2.14286	0.986
chr7	73233726	+	H47	C	T	44	0	77	1	5.49185	5.2854	0.206451	1.15385	0.771
chr7	73233943	+	H47	C	T	76	0	57	0	6.26679	5.85798	0.408806	1.32759	NA
chr7	73234043	+	H47	A	G	0	180	2	162	-7.49985	-5.76377	-1.73608	0.300184	0.438
chr7	73318592	-	Chsy1	A	T	0	61	0	88	-5.9542	-6.47573	0.521537	1.43548	NA
chr7	81427222	-	Slco3a1	C	T	0	36	0	54	-5.20945	-5.78136	0.571906	1.48649	NA
chr7	81429377	+	Slco3a1	C	T	29	1	40	0	3.90689	5.35755	-1.45066	0.365854	0.884
chr7	86841750	+	5730590G19Rik	A	G	35	0	27	0	5.16993	4.80735	0.36257	1.28571	NA
chr7	86842631	+	5730590G19Rik	G	T	0	42	0	41	-5.42626	-5.39232	-0.0339473	0.976744	NA
chr7	87460539	+	Prc1	A	T	29	0	45	1	4.90689	4.52356	0.383329	1.30435	0.815
chr7	87460772	+	Prc1	A	G	25	0	33	0	4.70044	5.08746	-0.387023	0.764706	NA
chr7	88186449	+	Zfp592	A	G	0	37	0	42	-5.24793	-5.42626	0.178337	1.13158	NA
chr7	91764124	+	Zfand6	A	T	0	62	0	96	-5.97728	-6.59991	0.622633	1.53968	NA
chr7	95458753	-	Ctsc	C	T	34	0	34	0	5.12928	5.12928	0	1	NA
chr7	97125441	-	Eed	C	T	29	1	54	0	3.90689	5.78136	-1.87447	0.272727	0.764
chr7	105060732	-	Pak1	C	T	0	26	0	52	-4.75489	-5.72792	0.973033	1.96296	NA
chr7	106035440	-	Uvrag	C	T	0	37	1	42	-5.24793	-4.42626	-0.821663	0.565789	0.94
chr7	106928955	+		A	G	0	43	0	73	-5.45943	-6.20945	0.750022	1.68182	NA
chr7	106928990	+		A	T	34	0	47	1	5.12928	4.58496	0.544321	1.45833	0.862
chr7	106929073	-		A	G	0	37	0	52	-5.24793	-5.72792	0.479993	1.39474	NA
chr7	106929183	+		C	G	58	0	69	0	5.88264	6.12928	-0.24664	0.842857	NA
chr7	106929227	+		C	T	0	54	0	47	-5.78136	-5.58496	-0.196397	0.872727	NA
chr7	107230693	+	Pold3	A	T	65	1	110	0	5.04439	6.79442	-1.75002	0.297297	0.796
chr7	107230957	+	Pold3	C	T	51	0	54	1	5.70044	4.78136	0.91908	1.89091	0.97
chr7	107231203	+	Pold3	C	T	0	55	1	48	-5.80735	-4.61471	-1.19265	0.4375	0.954
chr7	107231349	-	Pold3	G	T	27	0	34	0	4.80735	5.12928	-0.321928	0.8	NA
chr7	107618239	-	C2cd3	A	T	0	41	0	38	-5.39232	-5.2854	-0.106915	0.928571	NA
chr7	109268234	-		C	T	0	27	1	35	-4.80735	-4.16993	-0.63743	0.642857	0.884
chr7	111988576	+		A	G	1	56	0	50	-4.83289	-5.67243	0.839535	1.78947	0.947
chr7	111988611	+		C	T	1	68	1	48	-5.10852	-4.61471	-0.493815	0.710145	0.632
chr7	114333699	+	Nlrp14	A	G	18	25	15	28	-0.452512	-0.857981	0.405469	1.32452	0.657
chr7	114341465	+	Nlrp14	C	T	44	54	39	82	-0.289507	-1.05311	0.763605	1.69773	0.0749
chr7	114341578	-	Nlrp14	A	G	30	17	74	34	0.784271	1.09954	-0.315264	0.803704	0.7
chr7	116084205	+	Eif3f	C	G	86	0	54	1	6.44294	4.78136	1.66158	3.16364	0.821
chr7	116085082	+	Eif3f	A	G	0	44	0	38	-5.49185	-5.2854	-0.206451	0.866667	NA
chr7	116282345	+	Lmo1	A	G	40	34	42	33	0.228269	0.338802	-0.110533	0.926246	0.941
chr7	116855817	+	BC051019	A	G	31	1	35	0	4	5.16993	-1.16993	0.444444	0.964
chr7	117955690	+	Ampd3	G	T	0	59	0	52	-5.90689	-5.72792	-0.17897	0.883333	NA
chr7	117957289	-		A	G	0	31	0	53	-5	-5.75489	0.754888	1.6875	NA
chr7	117957380	-		C	T	0	112	0	155	-6.82018	-7.2854	0.465223	1.38053	NA
chr7	117957530	-		C	G	1	64	2	100	-5.02237	-5.07325	0.0508812	1.0359	0.691
chr7	117957612	-		A	G	58	0	64	1	5.88264	5.02237	0.860275	1.81538	0.954
chr7	117959502	-		A	G	0	36	1	60	-5.20945	-4.93074	-0.278716	0.824324	0.789
chr7	120459487	+	Btbd10	A	G	2	43	0	73	-3.87447	-6.20945	2.33498	5.04545	0.279
chr7	120459647	-	Btbd10	A	G	1	33	0	32	-4.08746	-5.04439	0.956931	1.94118	0.976
chr7	120459886	-	Btbd10	C	G	32	0	34	0	5.04439	5.12928	-0.0848889	0.942857	NA
chr7	121190426	+	Rras2	A	T	43	47	81	66	-0.125531	0.291463	-0.416994	0.748984	0.336
chr7	121190994	+	Rras2	G	T	39	29	29	19	0.415037	0.584963	-0.169925	0.888889	0.89
chr7	121408388	+	Psma1	C	T	19	14	22	9	0.415037	1.20163	-0.786596	0.57971	0.392
chr7	121413296	-	Psma1	A	G	19	8	18	20	1.152	-0.14439	1.29639	2.45614	0.112
chr7	122126895	-		A	G	20	17	6	31	0.222392	-2.19265	2.41504	5.33333	0.00155
chr7	122127109	-		G	T	0	43	0	83	-5.45943	-6.39232	0.932886	1.90909	NA
chr7	122127193	+		A	C	0	28	0	38	-4.85798	-5.2854	0.427421	1.34483	NA
chr7	123561271	-	Pik3c2a	A	G	6	20	15	17	-1.58496	-0.169925	-1.41504	0.375	0.109
chr7	125879993	+	6330503K22Rik	C	T	18	14	27	16	0.341037	0.719892	-0.378855	0.769048	0.739
chr7	125880104	+	6330503K22Rik	G	T	26	28	17	33	-0.103093	-0.917538	0.814444	1.75862	0.206
chr7	127276018	+	Zp2	G	T	0	46	0	36	-5.55459	-5.20945	-0.345135	0.787234	NA
chr7	127276923	-	Zp2	C	T	39	0	30	0	5.32193	4.9542	0.367732	1.29032	NA
chr7	127278765	+	Zp2	C	T	24	1	27	0	3.64386	4.80735	-1.1635	0.446429	0.969
chr7	128100746	+	Cdr2	A	G	1	337	0	416	-7.40088	-8.7039	1.30302	2.46746	0.917
chr7	128100947	+	Cdr2	C	T	210	0	236	0	7.7211	7.88874	-0.167644	0.890295	NA
chr7	128101215	-	Cdr2	G	T	0	216	0	224	-7.76155	-7.81378	0.05223	1.03687	NA
chr7	128101218	-	Cdr2	A	G	205	0	215	1	7.6865	6.75489	0.931613	1.90741	0.979
chr7	128101362	-	Cdr2	A	G	91	1	91	0	5.52356	6.52356	-1	0.5	0.996
chr7	128101421	+	Cdr2	A	G	2	44	1	34	-3.90689	-4.12928	0.222392	1.16667	0.809
chr7	129313002	-	Plk1	C	T	8	18	10	22	-1.078	-1.06413	-0.0138722	0.990431	0.806
chr7	129313301	+	Plk1	A	G	25	4	45	7	2.37851	2.52356	-0.14505	0.904348	0.767
chr7	133635356	+	Atxn2l	G	T	152	108	164	112	0.489204	0.546143	-0.0569397	0.961301	0.891
chr7	133908278	-	Mapk3	C	T	0	32	1	45	-5.04439	-4.52356	-0.520832	0.69697	0.854
chr7	134088907	+	Kctd13	C	T	38	3	70	4	3.2854	3.82782	-0.542417	0.68662	0.997
chr7	134088950	+	Kctd13	C	T	41	2	75	5	3.80735	3.66297	0.14439	1.10526	0.966
chr7	134415591	+	Sephs2	C	T	11	211	1	202	-4.14296	-6.66534	2.52238	5.74528	0.0131
chr7	134415754	+	Sephs2	C	T	116	12	107	11	3.16993	3.16993	0	1	0.838
chr7	134415771	+	Sephs2	A	C	7	108	5	96	-3.76818	-4.01495	0.246766	1.18654	0.947
chr7	134415983	-	Sephs2	A	G	4	38	1	24	-2.96347	-3.64386	0.680382	1.60256	0.725
chr7	134850823	+	Bcl7c	A	G	31	0	43	1	5	4.45943	0.540568	1.45455	0.859
chr7	137683408	+	Nsmce4a	C	T	24	1	32	0	3.64386	5.04439	-1.40054	0.378788	0.901
chr7	139749585	+	Oat	A	G	1	56	0	68	-4.83289	-6.10852	1.27563	2.42105	0.929
chr7	140175650	-		A	G	66	0	62	0	6.06609	5.97728	0.0888093	1.06349	NA
chr7	140179863	+	Ctbp2	A	G	0	32	0	34	-5.04439	-5.12928	0.0848889	1.06061	NA
chr7	141457742	+		C	T	1	63	0	49	-5	-5.64386	0.643856	1.5625	0.893
chr7	142886005	-	Mki67	G	T	41	0	63	0	5.39232	6	-0.607683	0.65625	NA
chr8	11562174	-	Ing1	A	G	66	0	60	0	6.06609	5.93074	0.135352	1.09836	NA
chr8	11563076	-	Ing1	A	G	1	24	0	40	-3.64386	-5.35755	1.7137	3.28	0.811
chr8	13321040	+	Tmco3	A	G	27	0	32	1	4.80735	4.04439	0.762961	1.69697	0.919
chr8	23279095	-	Ckap2	C	T	40	0	45	0	5.35755	5.52356	-0.16601	0.891304	NA
chr8	23279347	-	Ckap2	C	T	0	36	1	40	-5.20945	-4.35755	-0.851901	0.554054	0.948
chr8	24337502	-	Gins4	A	G	0	26	0	75	-4.75489	-6.24793	1.49304	2.81481	NA
chr8	26133492	-	Tm2d2	C	T	27	0	36	0	4.80735	5.20945	-0.402098	0.756757	NA
chr8	26834857	+	Ppapdc1b	A	G	50	1	56	2	4.67243	4.24793	0.424498	1.34211	0.91
chr8	26834875	+	Ppapdc1b	G	T	43	0	70	0	5.45943	6.14975	-0.690316	0.619718	NA
chr8	26835036	+	Ppapdc1b	A	G	2	65	2	117	-4.45943	-5.29768	0.838249	1.78788	0.95
chr8	32239899	+	Rnf122	A	G	0	32	0	43	-5.04439	-5.45943	0.415037	1.33333	NA
chr8	32239925	+	Rnf122	A	G	0	27	0	35	-4.80735	-5.16993	0.36257	1.28571	NA
chr8	32239932	+	Rnf122	A	G	0	27	0	31	-4.80735	-5	0.192645	1.14286	NA
chr8	32239940	-	Rnf122	C	G	0	85	0	95	-6.42626	-6.58496	0.158698	1.11628	NA
chr8	32270213	+	Mak16	C	T	0	41	0	61	-5.39232	-5.9542	0.561879	1.47619	NA
chr8	32270244	+	Mak16	C	T	0	26	0	47	-4.75489	-5.58496	0.830075	1.77778	NA
chr8	32270498	-	BC019943,Mak16	G	T	0	27	0	31	-4.80735	-5	0.192645	1.14286	NA
chr8	34730070	+	Ppp2cb,Ubxn8	C	T	25	1	27	0	3.70044	4.80735	-1.10692	0.464286	0.985
chr8	35153686	-	Dctn6	C	T	23	3	21	5	2.58496	1.87447	0.710493	1.63636	0.701
chr8	35890168	+		A	C	0	34	2	36	-5.12928	-3.62449	-1.50479	0.352381	0.523
chr8	35890431	+		A	G	1	27	1	28	-3.80735	-3.85798	0.0506261	1.03571	0.487
chr8	36851518	+		A	G	0	25	0	34	-4.70044	-5.12928	0.428843	1.34615	NA
chr8	37825342	-		C	T	29	0	26	0	4.90689	4.75489	0.152003	1.11111	NA
chr8	37825353	-		A	G	25	0	26	0	4.70044	4.75489	-0.0544478	0.962963	NA
chr8	37825439	+		A	C	29	0	44	0	4.90689	5.49185	-0.584963	0.666667	NA
chr8	37825457	+		C	T	0	25	0	55	-4.70044	-5.80735	1.10692	2.15385	NA
chr8	37825547	+		A	T	0	30	0	52	-4.9542	-5.72792	0.773724	1.70968	NA
chr8	37825696	+		C	T	33	0	44	0	5.08746	5.49185	-0.40439	0.755556	NA
chr8	37825717	+		A	C	0	28	0	51	-4.85798	-5.70044	0.842459	1.7931	NA
chr8	37825760	+		A	C	0	32	0	27	-5.04439	-4.80735	-0.237039	0.848485	NA
chr8	37825768	+		C	T	27	0	32	0	4.80735	5.04439	-0.237039	0.848485	NA
chr8	37825833	-		C	T	0	30	0	46	-4.9542	-5.55459	0.600393	1.51613	NA
chr8	37825842	-		G	T	0	31	0	39	-5	-5.32193	0.321928	1.25	NA
chr8	37825867	-		C	T	0	41	0	29	-5.39232	-4.90689	-0.485427	0.714286	NA
chr8	37825873	-		C	T	0	41	0	30	-5.39232	-4.9542	-0.438121	0.738095	NA
chr8	41578385	+		A	T	0	43	0	75	-5.45943	-6.24793	0.788496	1.72727	NA
chr8	41578392	+	Cnot7	A	T	47	0	66	0	5.58496	6.06609	-0.481127	0.716418	NA
chr8	41578538	+	Cnot7	A	G	0	159	1	167	-7.32193	-6.39232	-0.929611	0.525	0.978
chr8	41578703	+	Cnot7	A	G	155	0	193	1	7.2854	6.59991	0.685489	1.60825	0.91
chr8	41578778	-	Cnot7	G	T	0	131	0	149	-7.04439	-7.22882	0.184425	1.13636	NA
chr8	41584739	+	Cnot7	C	T	0	39	0	78	-5.32193	-6.30378	0.981853	1.975	NA
chr8	41592826	+	Cnot7	A	G	35	0	48	0	5.16993	5.61471	-0.444785	0.734694	NA
chr8	41592912	+	Cnot7	C	G	62	0	58	0	5.97728	5.88264	0.0946369	1.0678	NA
chr8	41592937	+	Cnot7	C	T	0	66	0	40	-6.06609	-5.35755	-0.708537	0.61194	NA
chr8	42077455	+	Mtus1	C	T	0	36	0	36	-5.20945	-5.20945	0	1	NA
chr8	42077477	+	Mtus1	A	C	0	40	0	49	-5.35755	-5.64386	0.286304	1.21951	NA
chr8	42077492	+	Mtus1	C	T	40	0	44	1	5.35755	4.49185	0.865699	1.82222	0.953
chr8	42077595	-	Mtus1	A	G	0	32	0	57	-5.04439	-5.85798	0.813587	1.75758	NA
chr8	42077625	+	Mtus1	A	G	0	30	0	38	-4.9542	-5.2854	0.331206	1.25806	NA
chr8	42078108	+	Mtus1	A	G	0	31	0	43	-5	-5.45943	0.459432	1.375	NA
chr8	42078237	+	Mtus1	A	C	33	0	45	0	5.08746	5.52356	-0.436099	0.73913	NA
chr8	42078595	+	Mtus1	C	T	0	66	0	66	-6.06609	-6.06609	0	1	NA
chr8	42078627	-	Mtus1	A	T	0	49	0	66	-5.64386	-6.06609	0.422233	1.34	NA
chr8	44974621	+		A	G	68	0	120	1	6.10852	5.91886	0.189661	1.1405	0.77
chr8	44974665	-		C	T	67	1	107	3	5.08746	4.75489	0.332575	1.25926	0.977
chr8	47280330	+	4933411K20Rik	C	T	0	35	0	44	-5.16993	-5.49185	0.321928	1.25	NA
chr8	47280776	-	4933411K20Rik	A	G	1	44	1	71	-4.49185	-5.16993	0.678072	1.6	0.693
chr8	48911499	+		A	G	0	49	0	67	-5.64386	-6.08746	0.443607	1.36	NA
chr8	48912666	-		A	G	82	0	82	2	6.37504	4.79008	1.58496	3	0.487
chr8	48912761	-		C	T	48	1	50	0	4.61471	5.67243	-1.05772	0.480392	0.992
chr8	48913014	+	Wwc2	A	G	1	90	0	119	-5.50779	-6.90689	1.3991	2.63736	0.893
chr8	48914051	-	Wwc2	A	G	1	36	0	32	-4.20945	-5.04439	0.834941	1.78378	0.942
chr8	53281865	+		G	T	44	0	56	0	5.49185	5.83289	-0.341037	0.789474	NA
chr8	59070558	+	Fbxo8	C	T	1	83	0	89	-5.39232	-6.49185	1.09954	2.14286	0.977
chr8	63384376	+	2700029M09Rik	A	C	0	212	0	217	-7.73471	-7.76818	0.0334747	1.02347	NA
chr8	63386312	-	2700029M09Rik	C	G	0	350	0	378	-8.45533	-8.56605	0.110727	1.07977	NA
chr8	63609448	+		A	G	1	27	0	28	-3.80735	-4.85798	1.05063	2.07143	1
chr8	63874581	+	Sh3rf1	A	T	56	1	57	2	4.83289	4.27302	0.559872	1.47414	0.976
chr8	67505199	+		G	T	36	65	22	73	-0.834941	-1.68589	0.850951	1.80369	0.0789
chr8	67505225	+		C	T	38	114	65	77	-1.56009	-0.241008	-1.31908	0.400791	0.000308
chr8	67505241	+		A	G	31	99	50	73	-1.64386	-0.537028	-1.10683	0.464314	0.00636
chr8	67505530	+		A	G	20	46	27	36	-1.16227	-0.402098	-0.760173	0.590426	0.194
chr8	67505547	+		C	T	57	28	51	42	1	0.274175	0.725825	1.65385	0.13
chr8	67505585	+	Trim75	C	T	20	44	36	59	-1.09954	-0.697437	-0.402098	0.756757	0.49
chr8	67523587	+		C	T	16	17	25	23	-0.0824622	0.115477	-0.197939	0.871795	0.927
chr8	67536934	+	Trim61	C	G	318	339	365	439	-0.0919783	-0.26566	0.173682	1.12793	0.275
chr8	67536957	+	Trim61	C	T	684	28	765	34	4.56198	4.45192	0.110062	1.07927	0.853
chr8	67536991	+	Trim61	A	T	657	1	727	0	8.36194	9.50779	-1.14585	0.451923	0.96
chr8	67537104	+	Trim61	A	G	4	315	4	354	-5.98185	-6.14975	0.167894	1.12342	0.848
chr8	67537148	-	Trim61	A	C	1	132	0	163	-6.05528	-7.35755	1.30227	2.46617	0.919
chr8	67537232	+	Trim61	C	T	158	154	214	234	0.0367586	-0.128324	0.165083	1.12123	0.48
chr8	67537259	+	Trim61	C	T	423	1	522	10	7.72792	5.57124	2.15668	4.45889	0.0392
chr8	67537391	+	Trim61	C	T	199	1	278	3	6.64386	6.12412	0.519735	1.43369	0.868
chr8	67537424	+	Trim61	A	G	228	1	290	4	6.8392	5.86295	0.976257	1.96735	0.532
chr8	67537824	+	Trim61	C	T	1	139	3	176	-6.12928	-5.46761	-0.661677	0.632143	0.796
chr8	67537920	+	Trim61	A	G	89	1	161	0	5.49185	7.33985	-1.848	0.277778	0.768
chr8	67537954	+	Trim61	C	T	29	71	34	80	-1.26303	-1.21057	-0.0524674	0.964286	0.985
chr8	67537976	+	Trim61	C	T	96	1	133	1	5.59991	6.06609	-0.466176	0.723881	0.625
chr8	67538223	+	Trim61	C	T	0	70	1	91	-6.14975	-5.52356	-0.626185	0.647887	0.891
chr8	67538590	+	Trim61	C	T	9	17	23	18	-0.847997	0.337035	-1.18503	0.439815	0.143
chr8	72432705	+	Gatad2a	A	T	0	86	0	122	-6.44294	-6.94251	0.499571	1.41379	NA
chr8	72432831	+	Gatad2a	A	G	173	0	224	0	7.44294	7.81378	-0.370838	0.773333	NA
chr8	72432885	+	Gatad2a	C	G	72	0	162	0	6.18982	7.34873	-1.1589	0.447853	NA
chr8	72433041	+	Gatad2a	C	G	0	79	1	77	-6.32193	-5.2854	-1.03653	0.4875	0.995
chr8	72433054	-	Gatad2a	C	G	120	0	153	0	6.91886	7.26679	-0.347923	0.785714	NA
chr8	73116448	+	Ell	C	T	41	0	61	0	5.39232	5.9542	-0.561879	0.677419	NA
chr8	73116451	+	Ell	A	G	0	40	0	61	-5.35755	-5.9542	0.596644	1.5122	NA
chr8	73116492	+	Ell	C	T	0	46	0	61	-5.55459	-5.9542	0.399607	1.31915	NA
chr8	73999878	+	Dda1	A	G	26	0	28	0	4.75489	4.85798	-0.103093	0.931034	NA
chr8	74493969	-	BC049349	C	T	32	0	36	0	5.04439	5.20945	-0.165059	0.891892	NA
chr8	77651326	+	Mcm5	A	T	0	40	0	29	-5.35755	-4.90689	-0.450661	0.731707	NA
chr8	83505005	+	Usp38	A	T	35	0	45	0	5.16993	5.52356	-0.353637	0.782609	NA
chr8	83505503	+	Usp38	C	T	27	0	40	0	4.80735	5.35755	-0.550197	0.682927	NA
chr8	85837586	+	Elmod2	C	T	1	28	0	30	-3.85798	-4.9542	1.09622	2.13793	0.986
chr8	85837600	+	Elmod2	C	T	0	30	0	28	-4.9542	-4.85798	-0.0962153	0.935484	NA
chr8	86134758	-	Dnajb1	A	C	0	31	0	40	-5	-5.35755	0.357552	1.28125	NA
chr8	86246632	-	Ddx39	A	G	1	88	0	81	-5.47573	-6.35755	0.881819	1.8427	0.962
chr8	86246665	+	Ddx39	A	G	119	1	143	0	5.90689	7.16993	-1.26303	0.416667	0.93
chr8	86246860	-	Ddx39	C	T	103	1	105	0	5.70044	6.72792	-1.02748	0.490566	0.996
chr8	86493471	-	Asf1b	A	G	39	0	61	1	5.32193	4.9542	0.367732	1.29032	0.814
chr8	86493715	-	Asf1b	A	C	44	1	77	1	4.49185	5.2854	-0.793549	0.576923	0.732
chr8	86770264	+	D8Ertd738e	C	T	33	0	36	0	5.08746	5.20945	-0.121991	0.918919	NA
chr8	87407354	+	Syce2	C	T	132	0	151	8	7.05528	4.078	2.97728	7.875	0.0242
chr8	87411059	-	Syce2	A	G	191	0	354	1	7.58496	7.47168	0.113287	1.08169	0.753
chr8	87411207	-	Syce2	A	T	0	274	0	347	-8.10329	-8.44294	0.339656	1.26545	NA
chr8	87498369	-		A	C	37	0	27	0	5.24793	4.80735	0.440573	1.35714	NA
chr8	87784600	+	Vps35	A	C	0	63	0	46	-6	-5.55459	-0.445411	0.734375	NA
chr8	87784692	+	Vps35	C	T	1	31	0	42	-4	-5.42626	1.42626	2.6875	0.891
chr8	87784796	-	Vps35	A	G	54	1	41	0	4.78136	5.39232	-0.610958	0.654762	0.882
chr8	87826731	-	Orc6l	A	G	0	50	1	43	-5.67243	-4.45943	-1.21299	0.431373	0.949
chr8	87829148	-	Orc6l	A	G	0	82	0	102	-6.37504	-6.6865	0.311461	1.24096	NA
chr8	87831663	-	Orc6l	A	T	115	0	194	0	6.85798	7.60733	-0.749349	0.594872	NA
chr8	87831665	+	Orc6l	A	T	0	119	0	189	-6.90689	-7.56986	0.662965	1.58333	NA
chr8	87831898	+	Orc6l	G	T	45	1	50	0	4.52356	5.67243	-1.14886	0.45098	0.967
chr8	88063032	+	Dnaja2	C	T	89	0	112	0	6.49185	6.82018	-0.328326	0.79646	NA
chr8	88063043	+	Dnaja2	C	T	1	86	0	112	-5.44294	-6.82018	1.37724	2.5977	0.899
chr8	88063271	-	Dnaja2	A	G	92	1	131	0	5.53916	7.04439	-1.50524	0.352273	0.863
chr8	89365464	+	N4bp1	A	C	45	0	72	0	5.52356	6.18982	-0.666263	0.630137	NA
chr8	89368280	+	N4bp1	C	T	70	1	79	0	5.14975	6.32193	-1.17218	0.44375	0.957
chr8	97198161	+	Arl2bp	A	G	0	61	1	84	-5.9542	-5.40939	-0.544805	0.685484	0.867
chr8	101671410	+		A	G	27	0	52	1	4.80735	4.72792	0.0794345	1.0566	0.729
chr8	101671778	-		A	G	0	29	0	33	-4.90689	-5.08746	0.180572	1.13333	NA
chr8	101671867	-		C	G	45	0	48	0	5.52356	5.61471	-0.0911479	0.938776	NA
chr8	101671998	+		C	T	90	1	99	0	5.50779	6.64386	-1.13606	0.455	0.966
chr8	101672041	+		G	T	62	0	75	0	5.97728	6.24793	-0.270648	0.828947	NA
chr8	107828786	+	E2f4	A	G	1	30	0	45	-3.9542	-5.52356	1.56937	2.96774	0.85
chr8	109582693	+	Nip7	A	C	0	82	0	115	-6.37504	-6.85798	0.482942	1.39759	NA
chr8	109582719	+	Nip7	C	T	58	0	78	0	5.88264	6.30378	-0.421138	0.746835	NA
chr8	112195372	-	2400003C14Rik	C	T	0	26	0	43	-4.75489	-5.45943	0.704544	1.62963	NA
chr8	112195504	-	2400003C14Rik	G	T	56	0	65	0	5.83289	6.04439	-0.211504	0.863636	NA
chr8	113405802	-	Cog4	C	T	38	0	37	1	5.2854	4.24793	1.03747	2.05263	1
chr8	113579290	+	Aars	C	T	40	0	25	0	5.35755	4.70044	0.657112	1.57692	NA
chr8	113869175	+	Fa2h	A	G	62	0	88	0	5.97728	6.47573	-0.498454	0.707865	NA
chr8	114292467	+	Cfdp1	G	T	0	32	0	39	-5.04439	-5.32193	0.277534	1.21212	NA
chr8	114518806	-	Kars	A	G	34	0	47	0	5.12928	5.58496	-0.455679	0.729167	NA
chr8	114518824	-	Kars	C	G	33	0	46	0	5.08746	5.55459	-0.467126	0.723404	NA
chr8	116865337	-		C	T	31	1	60	0	4	5.93074	-1.93074	0.262295	0.748
chr8	119483755	+	Atmin	A	G	15	17	22	35	-0.169925	-0.646363	0.476438	1.3913	0.592
chr8	119483878	+	Atmin	A	C	60	0	55	0	5.93074	5.80735	0.123382	1.08929	NA
chr8	119483959	+	Atmin	C	T	83	0	92	1	6.39232	5.53916	0.853159	1.80645	0.954
chr8	119484116	-	Atmin	A	G	1	147	0	169	-6.20945	-7.40939	1.19994	2.2973	0.947
chr8	120315719	-	Mphosph6	A	T	494	0	705	3	8.95128	7.46352	1.48776	2.80453	0.389
chr8	123132603	+	1190005I06Rik	C	G	0	109	0	103	-6.78136	-6.70044	-0.08092	0.945455	NA
chr8	123132781	-	1190005I06Rik	A	G	78	0	80	0	6.30378	6.33985	-0.0360693	0.975309	NA
chr8	125096832	+	Cdt1	C	T	2	39	0	48	-3.73697	-5.61471	1.87774	3.675	0.406
chr8	126029742	-	Dbndd1	C	T	0	36	0	32	-5.20945	-5.04439	-0.165059	0.891892	NA
chr8	126029905	+	Dbndd1	A	C	35	2	54	0	3.58496	5.78136	-2.1964	0.218182	0.317
chr8	129956788	+	Pard3	G	T	122	78	133	106	0.638734	0.324622	0.314112	1.24325	0.301
chr9	7848906	-	Birc3	G	T	0	218	0	247	-7.77479	-7.9542	0.179409	1.13242	NA
chr9	7932066	+	Yap1	C	T	1	557	0	759	-8.12412	-9.56986	1.44573	2.72401	0.877
chr9	7932773	+	Yap1	A	G	28	0	45	1	4.85798	4.52356	0.334419	1.26087	0.801
chr9	7934275	-	Yap1	A	C	34	0	38	0	5.12928	5.2854	-0.156119	0.897436	NA
chr9	8997003	+	9030420J04Rik	A	G	59	1	37	0	4.90689	5.24793	-0.341037	0.789474	0.806
chr9	8997066	+	9030420J04Rik	A	G	36	0	25	0	5.20945	4.70044	0.509014	1.42308	NA
chr9	13610623	-	Mtmr2	A	C	33	0	40	0	5.08746	5.35755	-0.270089	0.829268	NA
chr9	14254382	-		A	C	0	34	0	29	-5.12928	-4.90689	-0.222392	0.857143	NA
chr9	14307354	+	Cwc15	A	G	1	52	1	39	-4.72792	-4.32193	-0.405992	0.754717	0.603
chr9	14308109	-	Cwc15	C	T	1	48	0	45	-4.61471	-5.52356	0.908852	1.87755	0.966
chr9	14312303	+	Cwc15	A	G	37	1	46	0	4.24793	5.55459	-1.30666	0.404255	0.923
chr9	15116510	-	Taf1d	A	G	0	55	2	59	-5.80735	-4.32193	-1.48543	0.357143	0.522
chr9	18249826	-	Mbd3l2	C	T	1	80	0	72	-5.33985	-6.18982	0.849975	1.80247	0.953
chr9	18250200	+	Mbd3l2	C	T	0	115	1	119	-6.85798	-5.90689	-0.95109	0.517241	0.983
chr9	20158563	+	Zfp560	A	G	0	66	1	79	-6.06609	-5.32193	-0.744161	0.597015	0.923
chr9	21713621	+	Rab3d	C	T	22	19	39	37	0.201634	0.0740006	0.127633	1.0925	0.962
chr9	21917598	+	Elof1	A	C	10	15	13	36	-0.540568	-1.4021	0.86153	1.81696	0.358
chr9	30957462	+	Aplp2	A	G	12	15	10	24	-0.29956	-1.18442	0.884864	1.84659	0.344
chr9	36443513	+	A630095E13Rik	C	T	22	6	24	8	1.71621	1.47393	0.242276	1.18286	0.984
chr9	36517480	+	Chek1	A	G	54	37	70	16	0.533432	2.06228	-1.52885	0.346553	0.00238
chr9	36517609	+	Chek1	C	T	11	19	8	19	-0.736966	-1.152	0.415037	1.33333	0.778
chr9	36586929	+	Ei24	C	G	86	8	159	15	3.27302	3.32193	-0.0489096	0.966667	0.843
chr9	42772163	+	Arhgef12	A	T	27	0	28	1	4.80735	3.85798	0.949374	1.93103	0.971
chr9	42772170	+	Arhgef12	C	G	29	0	34	0	4.90689	5.12928	-0.222392	0.857143	NA
chr9	48297466	-	Rbm7	C	T	2	61	0	55	-4.36923	-5.80735	1.43812	2.70968	0.537
chr9	48850291	+	Usp28	A	T	31	62	40	59	-0.97728	-0.549339	-0.427941	0.743322	0.387
chr9	48850485	-	Usp28	A	T	82	0	111	1	6.37504	5.80735	0.567685	1.48214	0.875
chr9	50924745	+	Btg4	A	G	550	14	804	22	5.19902	5.12928	0.0697349	1.04952	0.971
chr9	50926093	+	Btg4	A	G	459	11	527	19	5.26053	4.72247	0.538062	1.45202	0.377
chr9	50927285	+	Btg4	C	T	22	723	20	897	-4.97628	-5.41825	0.44197	1.35846	0.401
chr9	50927311	+	Btg4	A	G	34	685	26	843	-4.29278	-4.96621	0.67343	1.59486	0.094
chr9	50927526	+	Btg4	C	T	29	1793	20	1973	-5.90207	-6.55459	0.652515	1.57191	0.142
chr9	50927639	+	Btg4	A	G	873	1	1134	4	8.77149	7.82655	0.944941	1.92511	0.544
chr9	50927955	+		A	G	28	1849	33	1889	-5.99533	-5.79671	-0.198621	0.871383	0.672
chr9	50927971	+		C	G	1689	25	1703	31	6.02237	5.73471	0.287658	1.22066	0.529
chr9	51895859	-	Rdx	A	G	15	15	14	14	0	0	0	1	0.793
chr9	51895984	+	Rdx	C	T	15	23	16	15	-0.584963	0.0874628	-0.672425	0.627451	0.444
chr9	51896666	+	Rdx	A	G	68	0	58	0	6.10852	5.88264	0.225881	1.16949	NA
chr9	54759426	+	Ireb2	A	G	1	39	0	62	-4.32193	-5.97728	1.65535	3.15	0.824
chr9	54759648	+	Ireb2	A	G	59	0	78	0	5.90689	6.30378	-0.39689	0.759494	NA
chr9	54759887	+	Ireb2	C	T	0	190	1	175	-7.57743	-6.45943	-1.118	0.460733	0.969
chr9	54759971	+	Ireb2	C	T	185	0	175	1	7.53916	6.45943	1.07973	2.11364	0.98
chr9	54760051	+	Ireb2	A	G	123	1	155	0	5.9542	7.2854	-1.33121	0.397436	0.911
chr9	56053327	-	C230081A13Rik	C	T	38	0	48	0	5.2854	5.61471	-0.329308	0.795918	NA
chr9	57376839	+	Cox5a	C	T	16	65	22	115	-1.95693	-2.33442	0.377488	1.29908	0.61
chr9	58500413	+	Nptn	A	T	48	0	55	0	5.61471	5.80735	-0.192645	0.875	NA
chr9	59526898	+	Pkm2	C	T	54	1	53	0	4.78136	5.75489	-0.973528	0.509259	0.985
chr9	61765185	+	Kif23	A	T	108	2	99	0	5.18322	6.64386	-1.46063	0.363333	0.524
chr9	61765367	+	Kif23	G	T	59	2	78	1	4.32193	5.30378	-0.981853	0.506329	0.82
chr9	61765457	+	Kif23	A	C	40	0	45	0	5.35755	5.52356	-0.16601	0.891304	NA
chr9	61766721	+	Kif23	A	G	37	0	30	0	5.24793	4.9542	0.293731	1.22581	NA
chr9	63494795	+	Smad3	A	C	38	0	70	1	5.2854	5.14975	0.135655	1.09859	0.75
chr9	64023990	+	Rpl4	C	T	45	3	44	1	3.52356	4.49185	-0.968291	0.511111	0.656
chr9	64034210	+	Map2k1	A	C	0	50	0	83	-5.67243	-6.39232	0.719892	1.64706	NA
chr9	64083668	-	Uchl4	C	T	68	0	80	0	6.10852	6.33985	-0.231326	0.851852	NA
chr9	64152209	+	Tipin	G	T	51	1	39	1	4.70044	4.32193	0.378512	1.3	0.594
chr9	64152234	+	Tipin	G	T	0	40	0	50	-5.35755	-5.67243	0.314873	1.2439	NA
chr9	64155133	+	Dis3l	A	G	1	59	4	43	-4.90689	-3.1375	-1.76939	0.293333	0.229
chr9	65913325	+	Ppib,Snx22	C	T	26	0	45	0	4.75489	5.52356	-0.768674	0.586957	NA
chr9	66793979	+	Rps27l	A	G	98	0	93	1	6.62936	5.55459	1.07477	2.10638	0.983
chr9	66797180	+	Rps27l	C	T	135	1	162	2	6.08746	5.76377	0.323697	1.25153	0.87
chr9	70255725	+	Ccnb2	C	T	25	0	31	0	4.70044	5	-0.29956	0.8125	NA
chr9	70958827	+	Aqp9	A	G	0	27	1	25	-4.80735	-3.70044	-1.10692	0.464286	0.985
chr9	74879554	-	BC031353	A	G	33	0	31	1	5.08746	4	1.08746	2.125	0.988
chr9	74879942	-	BC031353	A	G	0	31	0	50	-5	-5.67243	0.672425	1.59375	NA
chr9	75195934	-	Bcl2l10	A	G	154	1	189	0	6.27612	7.56986	-1.29373	0.407895	0.921
chr9	75198958	-	Bcl2l10	C	T	220	2	220	2	6.20294	6.20294	0	1	0.615
chr9	75198992	+	Bcl2l10	A	G	653	10	814	14	5.89372	5.76377	0.12995	1.09426	0.943
chr9	75199101	+	Bcl2l10	G	T	51	0	31	0	5.70044	5	0.70044	1.625	NA
chr9	75235579	+	Mapk6	C	T	2	68	2	52	-4.52356	-4.14296	-0.380604	0.768116	0.804
chr9	75308853	+	Leo1	A	C	35	0	26	0	5.16993	4.75489	0.415037	1.33333	NA
chr9	75746281	+	Bmp5	C	T	3	61	1	38	-3.9542	-4.2854	0.331206	1.25806	0.988
chr9	75747786	-		A	G	1	52	0	60	-4.72792	-5.93074	1.20282	2.30189	0.95
chr9	78159941	+	Omt2a	A	G	147	89	168	88	0.7176	0.925146	-0.207546	0.866009	0.499
chr9	78159952	+	Omt2a	A	G	154	90	169	98	0.76833	0.780034	-0.0117046	0.99192	0.961
chr9	78160749	+	Omt2a	C	T	0	684	1	681	-9.41996	-8.41363	-1.00633	0.49781	0.999
chr9	78177274	+	Omt2b	C	T	271	159	217	104	0.765535	1.05394	-0.288404	0.818807	0.221
chr9	78225370	+	Ooep	C	T	0	109	0	97	-6.78136	-6.61471	-0.16665	0.890909	NA
chr9	78225900	+	Ooep	G	T	73	0	77	0	6.20945	6.2854	-0.0759489	0.948718	NA
chr9	78226210	-	Ooep	A	G	97	0	74	1	6.61471	5.22882	1.38589	2.61333	0.897
chr9	78226214	-	Ooep	A	G	90	0	70	0	6.50779	6.14975	0.358048	1.28169	NA
chr9	83755792	+	Ttk	A	G	24	3	47	2	2.64386	4	-1.35614	0.390625	0.484
chr9	83758759	+	Ttk	A	G	73	4	83	6	3.88753	3.58496	0.302563	1.23333	0.928
chr9	83761754	+	Ttk	C	T	90	5	119	4	3.92283	4.58496	-0.66213	0.631944	0.692
chr9	83761766	-	Ttk	C	T	98	0	135	1	6.62936	6.08746	0.541894	1.45588	0.869
chr9	83761790	+	Ttk	C	T	69	1	115	0	5.12928	6.85798	-1.7287	0.301724	0.801
chr9	83761821	+	Ttk	C	T	62	0	117	0	5.97728	6.88264	-0.905363	0.533898	NA
chr9	83762230	+	Ttk	C	T	139	0	157	0	7.12928	7.30378	-0.174498	0.886076	NA
chr9	83765828	+	Ttk	A	G	137	0	140	0	7.10852	7.13955	-0.0310269	0.978723	NA
chr9	83765928	+	Ttk	A	G	0	57	0	33	-5.85798	-5.08746	-0.770518	0.586207	NA
chr9	85581270	+	Ibtk	C	T	85	6	124	4	3.61891	4.64386	-1.02495	0.491429	0.377
chr9	85581397	+	Ibtk	C	T	78	1	115	0	5.30378	6.85798	-1.5542	0.340517	0.85
chr9	85581453	+	Ibtk	A	G	8	43	6	81	-2.28951	-3.5502	1.26069	2.3961	0.174
chr9	85581454	+	Ibtk	C	T	44	1	78	0	4.49185	6.30378	-1.81193	0.28481	0.78
chr9	86475100	+	Me1	A	C	6	45	6	50	-2.71621	-2.86507	0.148863	1.1087	0.893
chr9	86475281	+	Me1	C	T	83	3	58	2	4.39232	4.29768	0.0946369	1.0678	0.68
chr9	86475356	+	Me1	A	G	0	28	1	26	-4.85798	-3.75489	-1.10309	0.465517	0.985
chr9	86475418	+	Me1	A	G	4	37	3	35	-2.926	-3.16993	0.243926	1.18421	0.916
chr9	86475426	+	Me1	A	G	3	34	4	35	-3.12928	-2.848	-0.281286	0.822857	0.942
chr9	86475473	+	Me1	C	T	36	2	49	4	3.62449	3.32193	0.302563	1.23333	0.996
chr9	86475533	-	Me1	A	G	44	1	55	6	4.49185	3	1.49185	2.8125	0.244
chr9	86475840	+	Me1	A	G	1	25	6	26	-3.70044	-1.94753	-1.75291	0.296703	0.184
chr9	89970788	+	Ctsh	C	T	35	0	36	1	5.16993	4.20945	0.960472	1.94595	0.978
chr9	89970855	-	Ctsh	A	T	0	29	0	42	-4.90689	-5.42626	0.519374	1.43333	NA
chr9	94418964	-	1190002N15Rik	C	T	27	3	23	2	2.80735	3	-0.192645	0.875	0.83
chr9	96233384	-	Atp1b3	A	G	5	22	12	26	-1.9386	-1.05445	-0.884152	0.541806	0.371
chr9	96233485	+	Atp1b3	C	T	20	6	31	1	1.58496	4	-2.41504	0.1875	0.0556
chr9	96442760	+	Rasa2	A	G	33	1	45	0	4.08746	5.52356	-1.4361	0.369565	0.887
chr9	98803901	+	7420426K07Rik	A	C	31	0	35	0	5	5.16993	-0.169925	0.888889	NA
chr9	98804198	+	7420426K07Rik	A	T	44	0	44	0	5.49185	5.49185	0	1	NA
chr9	98804615	-	7420426K07Rik	A	G	90	0	149	1	6.50779	6.22882	0.278976	1.21333	0.796
chr9	98804627	-	7420426K07Rik	C	T	103	0	164	1	6.70044	6.36632	0.334118	1.26061	0.812
chr9	98804716	+	7420426K07Rik	C	T	1	42	0	87	-4.42626	-6.45943	2.03317	4.09302	0.718
chr9	98804732	+	7420426K07Rik	A	G	92	1	146	0	5.53916	7.19967	-1.66051	0.316327	0.82
chr9	98804872	+	7420426K07Rik	C	T	119	0	120	1	6.90689	5.91886	0.988027	1.98347	0.993
chr9	99200665	+	Cep70	A	G	29	1	40	0	3.90689	5.35755	-1.45066	0.365854	0.884
chr9	102809427	-	Ryk	C	T	58	0	74	0	5.88264	6.22882	-0.346176	0.786667	NA
chr9	104979496	+	Mrpl3	C	T	2	26	3	28	-3.16993	-2.85798	-0.311944	0.805556	0.905
chr9	104979613	+	Mrpl3	A	C	33	0	30	0	5.08746	4.9542	0.133267	1.09677	NA
chr9	104979739	-	Mrpl3	C	T	0	30	0	33	-4.9542	-5.08746	0.133267	1.09677	NA
chr9	106091844	+	Wdr82	A	G	31	0	31	0	5	5	0	1	NA
chr9	106092159	-	Wdr82	C	G	1	24	0	37	-3.64386	-5.24793	1.60407	3.04	0.842
chr9	106092834	+	Wdr82	A	G	31	0	56	0	5	5.83289	-0.83289	0.561404	NA
chr9	106092899	+	Wdr82	A	G	27	0	48	0	4.80735	5.61471	-0.807355	0.571429	NA
chr9	106092973	+	Wdr82	A	C	0	32	1	48	-5.04439	-4.61471	-0.429684	0.742424	0.829
chr9	106093062	+	Wdr82	A	G	26	0	50	0	4.75489	5.67243	-0.917538	0.529412	NA
chr9	106093170	+	Wdr82	A	G	38	0	44	0	5.2854	5.49185	-0.206451	0.866667	NA
chr9	106252085	+	Wdr51a	C	T	0	47	0	28	-5.58496	-4.85798	-0.726982	0.604167	NA
chr9	106791256	+	Manf	C	T	62	0	60	0	5.97728	5.93074	0.0465426	1.03279	NA
chr9	107447898	-	Tusc4	A	G	0	29	0	44	-4.90689	-5.49185	0.584963	1.5	NA
chr9	107447905	-	Tusc4	A	G	0	31	0	44	-5	-5.49185	0.491853	1.40625	NA
chr9	108242402	+	Gpx1	C	T	0	35	1	79	-5.16993	-5.32193	0.152003	1.11111	0.669
chr9	108242417	-	Gpx1	A	C	43	0	66	1	5.45943	5.06609	0.393342	1.31343	0.822
chr9	108242509	-	Gpx1	C	G	0	66	0	111	-6.06609	-6.80735	0.741266	1.67164	NA
chr9	108242558	+	Gpx1	A	T	27	0	44	0	4.80735	5.49185	-0.684498	0.622222	NA
chr9	108462131	-	Qrich1	A	G	0	28	1	41	-4.85798	-4.39232	-0.465664	0.724138	0.837
chr9	109579304	+	C85627	C	T	29	0	26	0	4.90689	4.75489	0.152003	1.11111	NA
chr9	109579315	+	C85627	A	G	0	32	0	32	-5.04439	-5.04439	0	1	NA
chr9	109590966	-	C85627	A	G	33	0	47	0	5.08746	5.58496	-0.4975	0.708333	NA
chr9	113885985	-	Ubp1	G	T	0	180	0	237	-7.49985	-7.89482	0.394972	1.31492	NA
chr9	114809162	+	Gpd1l	A	G	2	37	2	35	-3.66297	-3.58496	-0.0780025	0.947368	0.646
chr9	114809780	+	Gpd1l	A	G	0	25	1	24	-4.70044	-3.64386	-1.05658	0.480769	1
chr9	114809812	+	Gpd1l	A	G	30	0	47	1	4.9542	4.58496	0.369234	1.29167	0.811
chr9	115142195	-		A	C	0	36	1	42	-5.20945	-4.42626	-0.783189	0.581081	0.929
chr9	115151800	+	Stt3b	C	T	7	119	10	85	-3.90689	-2.96683	-0.940057	0.521212	0.264
chr9	115151939	-	Stt3b	C	T	1	137	0	141	-6.10852	-7.14975	1.04122	2.05797	0.991
chr9	115152121	+	Stt3b	C	T	7	104	8	105	-3.71425	-3.558	-0.15625	0.897354	0.971
chr9	115152638	+	Stt3b	C	G	0	53	0	46	-5.75489	-5.55459	-0.200299	0.87037	NA
chr9	118781020	+	Itga9	A	G	32	1	31	2	4.04439	3.41504	0.629357	1.54688	1
chr9	118806669	+	Itga9	G	T	62	0	57	0	5.97728	5.85798	0.119299	1.08621	NA
chr9	119880504	+	Csrnp1	C	T	63	5	31	3	3.41504	3	0.415037	1.33333	0.896
chr9	119880597	+	Csrnp1	G	T	104	0	62	0	6.71425	5.97728	0.736966	1.66667	NA
chr9	123698951	+	Fyco1	A	C	31	0	49	0	5	5.64386	-0.643856	0.64	NA
chr10	4505140	+	Rgs17	A	G	0	203	1	219	-7.67243	-6.78136	-0.891066	0.539216	0.968
chr10	4505236	-	Rgs17	C	T	95	0	107	2	6.58496	5.16993	1.41504	2.66667	0.539
chr10	4513713	+	Rgs17	G	T	0	85	1	59	-6.42626	-4.90689	-1.51937	0.348837	0.861
chr10	4514137	+	Rgs17	C	T	94	0	68	1	6.56986	5.10852	1.46133	2.75362	0.876
chr10	4514878	-	Rgs17	C	T	42	1	55	0	4.42626	5.80735	-1.38109	0.383929	0.901
chr10	4546232	+	Fbxo5	A	G	54	1	66	0	4.78136	6.06609	-1.28473	0.410448	0.927
chr10	4547226	+	Fbxo5	A	G	1	117	0	122	-5.88264	-6.94251	1.05987	2.08475	0.987
chr10	7357723	-		C	T	1	56	0	33	-4.83289	-5.08746	0.254573	1.19298	0.781
chr10	7357834	+	Pcmt1	C	G	0	34	0	43	-5.12928	-5.45943	0.330149	1.25714	NA
chr10	7481099	+	Katna1	C	T	1	58	2	90	-4.88264	-4.92283	0.0401891	1.02825	0.695
chr10	7481123	+	Katna1	A	G	60	1	97	1	4.93074	5.61471	-0.683973	0.622449	0.696
chr10	7482666	+	Katna1	A	C	57	1	79	0	4.85798	6.32193	-1.46395	0.3625	0.876
chr10	9477838	+	Stxbp5	G	T	0	45	0	63	-5.52356	-6	0.476438	1.3913	NA
chr10	12728840	+	Sf3b5	A	T	1	30	0	41	-3.9542	-5.39232	1.43812	2.70968	0.888
chr10	14375456	-	Vta1	A	G	0	45	1	37	-5.52356	-4.24793	-1.27563	0.413043	0.932
chr10	18253377	-	Nhsl1	A	G	30	0	38	0	4.9542	5.2854	-0.331206	0.794872	NA
chr10	24632847	+	Med23	C	T	0	26	0	39	-4.75489	-5.32193	0.567041	1.48148	NA
chr10	24632887	+	Med23	C	T	0	30	0	48	-4.9542	-5.61471	0.660514	1.58065	NA
chr10	24633169	-	Med23	A	G	0	31	0	35	-5	-5.16993	0.169925	1.125	NA
chr10	24889112	-	Akap7	A	T	42	0	55	0	5.42626	5.80735	-0.38109	0.767857	NA
chr10	25242976	-	Epb4.1l2	A	G	25	0	30	0	4.70044	4.9542	-0.253757	0.83871	NA
chr10	25828200	+		A	C	0	88	0	87	-6.47573	-6.45943	-0.0163018	0.988764	NA
chr10	33232546	+	Clvs2	A	G	29	1	49	0	3.90689	5.64386	-1.73697	0.3	0.803
chr10	36721613	-	Hdac2	A	G	1	33	0	36	-4.08746	-5.20945	1.12199	2.17647	0.977
chr10	39271275	-	Fyn	C	T	0	25	0	26	-4.70044	-4.75489	0.0544478	1.03846	NA
chr10	41901995	-		A	G	33	0	46	1	5.08746	4.55459	0.532874	1.44681	0.858
chr10	44082933	-	Atg5	A	T	56	0	55	0	5.83289	5.80735	0.0255351	1.01786	NA
chr10	44083601	-	Atg5	A	C	27	0	64	0	4.80735	6.02237	-1.21501	0.430769	NA
chr10	52156484	-	Nus1	C	T	45	3	62	0	3.52356	5.97728	-2.45372	0.18254	0.16
chr10	52157269	+	Nus1	C	T	12	29	7	38	-1.20645	-2.2854	1.07895	2.1125	0.204
chr10	52157445	+	Nus1	C	G	15	21	10	25	-0.459432	-1.24101	0.781576	1.71901	0.365
chr10	52157509	+	Nus1	A	C	18	30	16	32	-0.706269	-0.956931	0.250662	1.18975	0.831
chr10	52158641	+	Nus1	G	T	16	9	18	10	0.765535	0.788496	-0.0229611	0.984211	0.791
chr10	61571347	-	2010107G23Rik	C	T	536	0	762	2	9.06878	7.99058	1.0782	2.1114	0.641
chr10	61571561	+	2010107G23Rik	A	G	38	1	57	1	4.2854	4.85798	-0.572579	0.672414	0.658
chr10	61571695	+	2010107G23Rik	A	G	0	29	2	30	-4.90689	-3.36923	-1.53766	0.344444	0.516
chr10	62783382	+	Sirt1	C	T	0	73	0	114	-6.20945	-6.84549	0.636037	1.55405	NA
chr10	68803247	-	Cdk1	A	G	1	120	0	132	-5.91886	-7.05528	1.13642	2.19835	0.965
chr10	69654978	-	Ccdc6	G	T	158	0	212	0	7.31288	7.73471	-0.421827	0.746479	NA
chr10	69655636	+	Ccdc6	C	T	669	1	985	2	8.38802	8.36048	0.0275359	1.01927	0.735
chr10	70846403	-	Ipmk	C	T	52	1	57	0	4.72792	5.85798	-1.13006	0.456897	0.971
chr10	70848120	-	Ipmk	A	G	0	25	1	29	-4.70044	-3.90689	-0.793549	0.576923	0.927
chr10	70848534	-	Ipmk	C	G	1	61	0	61	-4.9542	-5.9542	1	2	0.993
chr10	74967117	+		C	T	54	0	70	1	5.78136	5.14975	0.631613	1.5493	0.89
chr10	75504582	+	Zfp280b	C	T	46	0	30	1	5.55459	3.9542	1.60039	3.03226	0.842
chr10	77526033	-	Dnmt3l	A	G	32	0	46	1	5.04439	4.55459	0.489805	1.40426	0.846
chr10	77526303	-	Dnmt3l	C	T	1	32	0	45	-4.04439	-5.52356	1.47917	2.78788	0.875
chr10	77649743	-	Trappc10	A	G	78	0	77	1	6.30378	5.2854	1.01838	2.02564	1
chr10	80258110	+		A	T	0	53	0	54	-5.75489	-5.78136	0.0264722	1.01852	NA
chr10	80644961	-	Eef2	A	T	0	38	0	69	-5.2854	-6.12928	0.843881	1.79487	NA
chr10	84594534	-	Cry1	A	G	1	59	0	44	-4.90689	-5.49185	0.584963	1.5	0.876
chr10	84594559	-	Cry1	C	T	0	52	1	47	-5.72792	-4.58496	-1.14296	0.45283	0.968
chr10	84594727	-	Cry1	C	T	0	65	2	113	-6.04439	-5.24793	-0.796467	0.575758	0.742
chr10	85354840	+	Prdm4	A	G	33	1	46	0	4.08746	5.55459	-1.46713	0.361702	0.879
chr10	89101968	+		C	T	157	0	163	0	7.30378	7.35755	-0.0537713	0.963415	NA
chr10	92147659	+	Nedd1	G	T	0	34	0	29	-5.12928	-4.90689	-0.222392	0.857143	NA
chr10	92147781	+	Nedd1	C	G	47	0	80	0	5.58496	6.33985	-0.754888	0.592593	NA
chr10	92148038	+	Nedd1	A	G	0	50	0	45	-5.67243	-5.52356	-0.148863	0.901961	NA
chr10	94052285	-	Tmcc3	C	G	50	0	51	1	5.67243	4.70044	0.971986	1.96154	0.984
chr10	94052423	-	Tmcc3	A	C	0	41	0	96	-5.39232	-6.59991	1.2076	2.30952	NA
chr10	94053388	-	Tmcc3	G	T	35	1	56	0	4.16993	5.83289	-1.66297	0.315789	0.823
chr10	95014095	-	Nudt4	C	G	0	32	0	35	-5.04439	-5.16993	0.125531	1.09091	NA
chr10	95015165	-	Nudt4	C	T	63	1	63	0	5	6	-1	0.5	0.994
chr10	105282445	-	Ccdc59	A	C	26	0	32	0	4.75489	5.04439	-0.289507	0.818182	NA
chr10	107715990	+		A	G	2	31	3	60	-3.41504	-3.93074	0.5157	1.42969	0.832
chr10	107716139	+		C	T	4	76	4	103	-3.94486	-4.37851	0.433653	1.35065	0.955
chr10	108018495	-		A	G	2	38	0	55	-3.70044	-5.80735	2.10692	4.30769	0.341
chr10	110730595	-	Osbpl8	A	C	0	27	1	24	-4.80735	-3.64386	-1.1635	0.446429	0.969
chr10	110732355	+	Osbpl8	A	T	25	0	45	0	4.70044	5.52356	-0.823122	0.565217	NA
chr10	114635729	+	Tbc1d15	A	G	1	89	0	134	-5.49185	-7.07682	1.58496	3	0.841
chr10	114636061	+	Tbc1d15	G	T	0	220	0	312	-7.7879	-8.29002	0.502116	1.41629	NA
chr10	114636062	-	Tbc1d15	G	T	0	251	0	287	-7.97728	-8.16993	0.192645	1.14286	NA
chr10	114636067	+	Tbc1d15	C	T	225	5	272	12	5.23522	4.39232	0.842899	1.79365	0.296
chr10	114636491	+	Tbc1d15	C	T	1	228	0	209	-6.8392	-7.71425	0.875042	1.83406	0.963
chr10	114636496	+	Tbc1d15	C	T	0	226	0	203	-7.82655	-7.67243	-0.154123	0.898678	NA
chr10	114636536	+	Tbc1d15	C	T	175	16	209	3	3.37197	5.71425	-2.34228	0.197199	0.00223
chr10	114636539	+	Tbc1d15	A	G	19	181	6	197	-3.18587	-4.822	1.63614	3.10832	0.0118
chr10	114639607	+	Tbc1d15	C	T	8	119	14	188	-3.73697	-3.65535	-0.0816138	0.945	0.997
chr10	114647318	+	Tbc1d15	C	T	2	36	2	48	-3.62449	-4.02975	0.405256	1.32432	0.814
chr10	116796174	+	Cpsf6	C	T	35	0	36	0	5.16993	5.20945	-0.0395284	0.972973	NA
chr10	116797521	+	Cpsf6	C	T	2	28	0	35	-3.27302	-5.16993	1.89691	3.72414	0.406
chr10	117126096	+	Mdm2	G	T	0	33	0	52	-5.08746	-5.72792	0.640458	1.55882	NA
chr10	118639903	+	Cand1	A	G	59	0	85	1	5.90689	5.42626	0.480626	1.39535	0.849
chr10	120847653	-	Rassf3	A	G	25	7	34	8	1.70044	1.95936	-0.258918	0.835714	0.994
chr10	126532953	+	Os9	A	T	9	31	6	26	-1.67807	-1.94753	0.269461	1.20536	0.922
chr10	126936159	-	R3hdm2	A	G	1	44	0	39	-4.49185	-5.32193	0.830075	1.77778	0.943
chr10	127689773	+	Timeless	A	G	30	0	40	0	4.9542	5.35755	-0.403356	0.756098	NA
chr10	127758139	+	Usp52	C	T	2	70	0	76	-4.56478	-6.26679	1.702	3.25352	0.453
chr10	127799198	-	Cs	A	G	0	130	0	249	-7.03342	-7.96578	0.932361	1.9084	NA
chr11	3316032	+	Rnf185	A	G	52	0	46	0	5.72792	5.55459	0.173332	1.12766	NA
chr11	5430256	+	Ccdc117	C	T	28	0	29	1	4.85798	3.90689	0.95109	1.93333	0.972
chr11	5727938	+	Polm	C	T	55	2	47	1	4.22239	4.58496	-0.36257	0.777778	0.88
chr11	5728016	+	Polm	A	G	0	72	0	72	-6.18982	-6.18982	0	1	NA
chr11	6328201	+	H2afv	C	T	0	60	1	78	-5.93074	-5.30378	-0.626957	0.647541	0.89
chr11	6328302	+	H2afv	A	G	71	2	90	2	4.58496	4.92283	-0.33787	0.791209	0.783
chr11	6328309	+	H2afv	C	T	4	69	2	96	-3.80735	-5.01495	1.2076	2.30952	0.43
chr11	17100172	-	Ppp3r1	A	G	0	51	3	57	-5.70044	-3.85798	-1.84246	0.278846	0.302
chr11	17103804	+	Pno1	A	C	0	30	0	54	-4.9542	-5.78136	0.827163	1.77419	NA
chr11	17845701	+	Etaa1	C	T	36	0	36	0	5.20945	5.20945	0	1	NA
chr11	19962405	+	Actr2	C	G	98	0	133	0	6.62936	7.06609	-0.436733	0.738806	NA
chr11	19962433	+	Actr2	A	G	68	0	120	4	6.10852	4.59694	1.51159	2.85124	0.333
chr11	19962687	+	Actr2	A	G	1	34	1	39	-4.12928	-4.32193	0.192645	1.14286	0.534
chr11	19963051	+	Actr2	C	T	1	24	1	47	-3.64386	-4.58496	0.941106	1.92	0.78
chr11	19963070	-	Actr2	C	T	25	0	29	6	4.70044	2.09954	2.6009	6.06667	0.0809
chr11	20124853	+	Rab1	C	T	1	30	1	50	-3.9542	-4.67243	0.718229	1.64516	0.705
chr11	21906242	+	Ehbp1	C	T	3	26	0	64	-2.75489	-6.02237	3.26748	9.62963	0.0475
chr11	23193884	-	Xpo1	A	G	30	1	27	0	3.9542	4.80735	-0.853159	0.553571	0.944
chr11	30779807	+	Psme4	G	T	1	88	1	124	-5.47573	-5.96578	0.490051	1.40449	0.632
chr11	30780223	+	Psme4	A	T	2	104	0	159	-5.12928	-7.32193	2.19265	4.57143	0.31
chr11	35591191	+	Pank3	A	G	93	1	122	0	5.55459	6.94251	-1.38793	0.382114	0.896
chr11	40493370	+	Mat2b	C	T	72	120	66	130	-0.729039	-0.967334	0.238295	1.1796	0.496
chr11	40493407	+	Mat2b	C	T	70	82	85	137	-0.225292	-0.68226	0.456967	1.37265	0.164
chr11	40493596	-	Mat2b	A	C	0	122	0	151	-6.94251	-7.24793	0.305413	1.23577	NA
chr11	40496068	-	Mat2b	A	G	0	70	1	90	-6.14975	-5.50779	-0.641952	0.640845	0.895
chr11	40498805	-	Mat2b	A	T	30	0	75	0	4.9542	6.24793	-1.29373	0.407895	NA
chr11	43234658	+	Pttg1	A	G	340	0	432	1	8.41363	7.75822	0.655405	1.57506	0.903
chr11	43234766	-	Pttg1	A	G	0	415	1	452	-8.70044	-7.82337	-0.877072	0.544471	0.965
chr11	43236447	+	Pttg1	A	C	258	0	324	0	8.01681	8.3443	-0.327488	0.796923	NA
chr11	43236474	-	Pttg1	A	G	210	1	257	0	6.7211	8.01123	-1.29013	0.408915	0.921
chr11	43238239	+	Pttg1	C	T	176	1	208	0	6.46761	7.70736	-1.23975	0.423445	0.936
chr11	43238331	+	Pttg1	A	C	1	177	1	214	-6.47573	-6.74819	0.272459	1.20787	0.563
chr11	43239116	+	Pttg1	A	T	1	62	0	52	-4.97728	-5.72792	0.750641	1.68254	0.923
chr11	43239127	+	Pttg1	G	T	61	1	68	0	4.9542	6.10852	-1.15433	0.449275	0.963
chr11	43239130	+	Pttg1	A	C	0	84	0	84	-6.40939	-6.40939	0	1	NA
chr11	43239157	+	Pttg1	A	T	80	0	82	0	6.33985	6.37504	-0.0351894	0.975904	NA
chr11	46484390	+	Timd2	C	T	0	29	0	29	-4.90689	-4.90689	0	1	NA
chr11	46484415	+	Timd2	A	G	31	0	36	0	5	5.20945	-0.209453	0.864865	NA
chr11	48620057	+	Trim41	A	G	35	62	62	100	-0.807355	-0.680932	-0.126423	0.9161	0.826
chr11	48620069	-	Trim41	C	T	29	0	29	1	4.90689	3.90689	1	2	0.986
chr11	51414568	+	Hnrnpab	G	T	0	96	0	109	-6.59991	-6.78136	0.181447	1.13402	NA
chr11	51414658	+	Hnrnpab	C	T	0	130	0	129	-7.03342	-7.02237	-0.0110552	0.992366	NA
chr11	52050398	+	Skp1a	C	T	1	58	0	59	-4.88264	-5.90689	1.02425	2.0339	1
chr11	52057180	+	Skp1a	G	T	89	0	74	0	6.49185	6.22882	0.263034	1.2	NA
chr11	53251057	+	Gdf9	A	G	64	0	55	1	6.02237	4.80735	1.21501	2.32143	0.947
chr11	53251289	-	Gdf9	A	G	1	136	0	151	-6.09803	-7.24793	1.1499	2.21898	0.961
chr11	54531089	+	Cdc42se2	A	T	0	415	1	460	-8.70044	-7.84862	-0.851817	0.554087	0.958
chr11	54531174	+	Cdc42se2	A	G	0	244	1	386	-7.93664	-7.59619	-0.340448	0.789796	0.816
chr11	54531664	+	Cdc42se2	C	T	1	118	0	141	-5.89482	-7.14975	1.25493	2.38655	0.932
chr11	54863352	-	Ccdc69	C	T	1	46	1	94	-4.55459	-5.56986	1.01527	2.02128	0.806
chr11	54863495	-	Ccdc69	G	T	56	1	102	0	4.83289	6.6865	-1.85361	0.276699	0.767
chr11	54863603	+	Ccdc69	A	G	57	1	83	0	4.85798	6.39232	-1.53434	0.345238	0.857
chr11	57619656	+	Sap30l	C	T	73	0	109	0	6.20945	6.78136	-0.571906	0.672727	NA
chr11	57931548	+	Cnot8	A	T	0	36	0	65	-5.20945	-6.04439	0.834941	1.78378	NA
chr11	58746147	-	Rnf187	A	G	1	43	2	58	-4.45943	-4.29768	-0.161751	0.893939	0.784
chr11	59589157	+	Mprip	G	T	33	0	35	0	5.08746	5.16993	-0.0824622	0.944444	NA
chr11	60040354	+	Tom1l2	C	T	54	1	64	5	4.78136	3.43741	1.34395	2.53846	0.328
chr11	60256131	-	4933439F18Rik	A	G	2	27	8	20	-3.22239	-1.22239	-2	0.25	0.0714
chr11	60368054	-	Alkbh5	A	G	28	1	24	2	3.85798	3.05889	0.799087	1.74	0.922
chr11	60369159	+	Alkbh5	G	T	0	53	4	58	-5.75489	-3.56071	-2.19417	0.218519	0.17
chr11	60369183	+	Alkbh5	A	T	3	60	5	85	-3.93074	-3.8413	-0.0894351	0.939891	0.879
chr11	60506393	-		A	T	0	52	0	52	-5.72792	-5.72792	0	1	NA
chr11	60506440	+		A	G	29	1	34	0	3.90689	5.12928	-1.22239	0.428571	0.95
chr11	60678280	-	Tmem11	A	G	3	26	0	48	-2.75489	-5.61471	2.85982	7.25926	0.0958
chr11	60716638	+	Gm16515	C	T	45	3	58	1	3.52356	4.88264	-1.35908	0.389831	0.47
chr11	60716732	+	Gm16515	C	T	31	1	59	5	4	3.32193	0.678072	1.6	0.655
chr11	60716985	+	Gm16515	C	T	2	33	1	49	-3.5025	-4.64386	1.14136	2.20588	0.752
chr11	61321162	+	B9d1	C	T	1	31	2	38	-4	-3.70044	-0.29956	0.8125	0.843
chr11	61331188	-	Epn2	C	T	46	0	76	0	5.55459	6.26679	-0.712198	0.61039	NA
chr11	61331341	+	Epn2	A	C	1	31	4	52	-4	-3.40599	-0.594008	0.6625	0.761
chr11	61331824	+	Epn2	A	G	0	36	1	34	-5.20945	-4.12928	-1.08017	0.472973	0.989
chr11	61332512	-	Epn2	A	T	94	0	81	0	6.56986	6.35755	0.212304	1.15854	NA
chr11	65502557	+	Map2k4	A	T	0	32	0	37	-5.04439	-5.24793	0.203533	1.15152	NA
chr11	69781959	-	Rai12	G	T	50	0	58	1	5.67243	4.88264	0.789782	1.72881	0.934
chr11	69781998	+	Rai12	C	T	0	39	0	50	-5.32193	-5.67243	0.350497	1.275	NA
chr11	70341212	-	Psmb6	C	T	26	0	33	0	4.75489	5.08746	-0.332575	0.794118	NA
chr11	70792245	+	C1qbp	G	T	0	36	0	41	-5.20945	-5.39232	0.182864	1.13514	NA
chr11	72949368	+	Gsg2	A	G	69	0	90	0	6.12928	6.50779	-0.378512	0.769231	NA
chr11	72949416	+	Gsg2	C	T	56	0	81	1	5.83289	5.35755	0.475338	1.39024	0.847
chr11	73900683	-		A	C	19	20	35	20	-0.0703893	0.777608	-0.847997	0.555556	0.219
chr11	75518709	+	Crk	C	G	64	0	114	0	6.02237	6.84549	-0.823122	0.565217	NA
chr11	75519342	+	Crk	A	T	0	94	0	111	-6.56986	-6.80735	0.237499	1.17895	NA
chr11	75519415	+	Crk	G	T	52	0	71	1	5.72792	5.16993	0.557995	1.47222	0.87
chr11	75578795	-	Ywhae	A	G	1	74	0	138	-5.22882	-7.11894	1.89012	3.70667	0.756
chr11	75578944	+	Ywhae	C	T	148	2	248	0	5.63421	7.96	-2.3258	0.199465	0.275
chr11	75579135	+	Ywhae	A	G	0	72	0	94	-6.18982	-6.56986	0.380031	1.30137	NA
chr11	77969321	-	BC017647	C	T	45	0	81	1	5.52356	5.35755	0.16601	1.12195	0.76
chr11	79053398	-	Wsb1	C	T	0	131	1	181	-7.04439	-6.50779	-0.536599	0.689394	0.869
chr11	80208637	+	Zfp207	A	C	28	0	45	0	4.85798	5.52356	-0.665581	0.630435	NA
chr11	82617609	-	Rffl,Lig3	A	G	20	6	29	6	1.58496	2.09954	-0.514573	0.7	0.802
chr11	83861760	+	Dusp14	C	T	0	167	1	195	-7.39232	-6.61471	-0.777608	0.583333	0.936
chr11	83861842	+	Dusp14	G	T	0	255	0	293	-8	-8.19967	0.199672	1.14844	NA
chr11	84725101	+	Znhit3	C	T	29	1	25	0	3.90689	4.70044	-0.793549	0.576923	0.927
chr11	85005109	-	Appbp2	C	T	46	0	65	0	5.55459	6.04439	-0.489805	0.712121	NA
chr11	86080830	-	Med13	C	T	48	0	53	0	5.61471	5.75489	-0.140178	0.907407	NA
chr11	86333425	-	Rps6kb1	C	T	28	0	49	0	4.85798	5.64386	-0.785875	0.58	NA
chr11	86508408	+	Cltc	A	G	0	89	0	146	-6.49185	-7.19967	0.707819	1.63333	NA
chr11	87793103	+	Dynll2	A	C	0	28	0	33	-4.85798	-5.08746	0.229482	1.17241	NA
chr11	87795010	+	Dynll2	A	G	0	37	0	26	-5.24793	-4.75489	-0.49304	0.710526	NA
chr11	88621583	-		A	G	0	29	0	26	-4.90689	-4.75489	-0.152003	0.9	NA
chr11	88692465	+	Akap1	C	T	0	37	0	50	-5.24793	-5.67243	0.424498	1.34211	NA
chr11	88692548	+	Akap1	C	T	41	0	39	0	5.39232	5.32193	0.0703893	1.05	NA
chr11	88785376	+	Scpep1	A	G	98	0	112	0	6.62936	6.82018	-0.190822	0.876106	NA
chr11	88785385	+	Scpep1	C	T	0	103	0	134	-6.70044	-7.07682	0.376376	1.29808	NA
chr11	88785427	-	Scpep1	A	G	0	78	1	82	-6.30378	-5.37504	-0.928741	0.525316	0.975
chr11	88785542	+	Scpep1	C	T	100	0	111	0	6.65821	6.80735	-0.149143	0.901786	NA
chr11	88785556	-	Scpep1	A	G	0	82	0	101	-6.37504	-6.67243	0.297386	1.22892	NA
chr11	88785639	+	Scpep1	C	T	134	2	161	0	5.49185	7.33985	-1.848	0.277778	0.405
chr11	88785642	+	Scpep1	A	C	145	0	183	0	7.18982	7.52356	-0.333737	0.793478	NA
chr11	88785702	+	Scpep1	G	T	87	0	127	0	6.45943	7	-0.540568	0.6875	NA
chr11	88785714	-	Scpep1	G	T	0	70	0	104	-6.14975	-6.71425	0.564498	1.47887	NA
chr11	88785798	+	Scpep1	A	G	1	99	1	81	-5.64386	-5.35755	-0.286304	0.82	0.567
chr11	88785845	+	Scpep1	C	T	0	59	0	66	-5.90689	-6.06609	0.159199	1.11667	NA
chr11	88785894	+	Scpep1	A	G	0	47	0	49	-5.58496	-5.64386	0.0588937	1.04167	NA
chr11	88790533	-	Scpep1	A	G	0	41	1	38	-5.39232	-4.2854	-1.10692	0.464286	0.98
chr11	88826157	+	Gm15698	A	T	0	116	0	154	-6.87036	-7.27612	0.40576	1.32479	NA
chr11	88852749	-	Coil	A	G	0	25	0	37	-4.70044	-5.24793	0.547488	1.46154	NA
chr11	88901733	+	Dgke	A	G	27	0	37	0	4.80735	5.24793	-0.440573	0.736842	NA
chr11	88901744	+	Dgke	A	G	25	0	43	0	4.70044	5.45943	-0.758992	0.590909	NA
chr11	88901854	+	Dgke	G	T	35	0	60	0	5.16993	5.93074	-0.760812	0.590164	NA
chr11	88901886	+	Dgke	C	T	0	35	0	66	-5.16993	-6.06609	0.896164	1.86111	NA
chr11	90505835	+	Cox11	A	G	34	1	26	0	4.12928	4.75489	-0.625604	0.648148	0.88
chr11	93731832	-	Utp18	C	T	9	19	16	24	-1	-0.556393	-0.443607	0.735294	0.685
chr11	93806013	+	Mbtd1	A	G	0	170	0	230	-7.41785	-7.85175	0.433897	1.35088	NA
chr11	93806176	+	Mbtd1	C	T	0	57	0	38	-5.85798	-5.2854	-0.572579	0.672414	NA
chr11	93806577	-	Mbtd1	A	T	0	141	0	129	-7.14975	-7.02237	-0.127379	0.915493	NA
chr11	93807161	+	Mbtd1	A	G	78	0	96	1	6.30378	5.59991	0.703868	1.62887	0.913
chr11	93807475	+	Mbtd1	A	G	149	1	128	1	6.22882	6.01123	0.217591	1.16279	0.545
chr11	93807552	-	Mbtd1	A	G	1	160	0	175	-6.33092	-7.45943	1.12851	2.18634	0.967
chr11	93807593	+	Mbtd1	C	T	255	1	295	1	7	7.20945	-0.209453	0.864865	0.544
chr11	93808114	-	Mbtd1	C	T	0	119	0	159	-6.90689	-7.32193	0.415037	1.33333	NA
chr11	94506403	+	Eme1,Lrrc59	A	G	0	25	1	27	-4.70044	-3.80735	-0.893085	0.538462	0.954
chr11	94604275	+		C	G	33	0	28	0	5.08746	4.85798	0.229482	1.17241	NA
chr11	94616708	-	Gm11545	C	T	0	29	1	30	-4.90689	-3.9542	-0.952694	0.516667	0.973
chr11	94638603	+	Tmem92	A	G	77	1	52	0	5.2854	5.72792	-0.442518	0.735849	0.838
chr11	94689019	+		C	T	0	104	0	139	-6.71425	-7.12928	0.415037	1.33333	NA
chr11	94689134	+		C	T	222	2	358	3	6.21594	6.48784	-0.271903	0.828227	0.702
chr11	94689138	+		A	G	266	0	411	0	8.0607	8.6865	-0.625805	0.648058	NA
chr11	94689188	+		C	G	1	167	2	302	-6.39232	-6.65821	0.265894	1.20238	0.601
chr11	94689309	-		C	G	41	4	65	4	3.07039	3.72247	-0.652077	0.636364	0.797
chr11	94706178	+		A	G	1	156	1	139	-6.29462	-6.12928	-0.165338	0.89172	0.529
chr11	94706183	-		A	G	0	97	2	103	-6.61471	-5.11548	-1.49923	0.353741	0.513
chr11	94706233	+		G	T	121	0	154	2	6.93074	5.69116	1.23958	2.36129	0.593
chr11	94706319	-		C	T	102	1	119	0	5.6865	6.90689	-1.22039	0.429167	0.942
chr11	94707182	+		A	G	94	1	90	0	5.56986	6.50779	-0.937939	0.521978	0.978
chr11	96679301	-	Nfe2l1	G	T	0	40	0	33	-5.35755	-5.08746	-0.270089	0.829268	NA
chr11	97022925	+	Kpnb1	C	T	0	30	2	57	-4.9542	-4.27302	-0.681178	0.623656	0.792
chr11	98111754	+	Cdk12	C	T	1	26	0	34	-3.75489	-5.12928	1.3744	2.59259	0.907
chr11	98854426	-	Top2a	A	G	47	0	25	1	5.58496	3.70044	1.88452	3.69231	0.762
chr11	101022784	+	Tubg2	C	T	44	0	50	0	5.49185	5.67243	-0.180572	0.882353	NA
chr11	101022910	+	Tubg2	A	G	26	0	32	0	4.75489	5.04439	-0.289507	0.818182	NA
chr11	101022953	+	Tubg2	C	T	39	1	55	0	4.32193	5.80735	-1.48543	0.357143	0.872
chr11	101442851	+	Nbr1	A	T	0	46	0	44	-5.55459	-5.49185	-0.0627358	0.957447	NA
chr11	101442940	-	Nbr1	A	G	54	1	38	0	4.78136	5.2854	-0.504043	0.705128	0.852
chr11	101628458	-	Dhx8	C	G	0	38	0	39	-5.2854	-5.32193	0.0365259	1.02564	NA
chr11	102126273	+	BC030867	C	T	28	0	27	0	4.85798	4.80735	0.0506261	1.03571	NA
chr11	102126337	+	BC030867	C	T	37	0	55	0	5.24793	5.80735	-0.559427	0.678571	NA
chr11	102126350	+	BC030867	C	T	45	0	48	0	5.52356	5.61471	-0.0911479	0.938776	NA
chr11	102126375	-	BC030867	A	G	0	49	1	74	-5.64386	-5.22882	-0.415037	0.75	0.83
chr11	102543273	-	Gm1564	A	C	0	28	2	23	-4.85798	-3	-1.85798	0.275862	0.422
chr11	102855482	+	Dcakd	A	G	1	67	0	96	-5.08746	-6.59991	1.51245	2.85294	0.862
chr11	105143293	+	Tlk2	C	T	1	35	0	33	-4.16993	-5.08746	0.917538	1.88889	0.965
chr11	105919899	-	Dcaf7	C	T	24	1	25	0	3.64386	4.70044	-1.05658	0.480769	1
chr11	115445721	+	Gga3	C	G	0	44	0	58	-5.49185	-5.88264	0.39079	1.31111	NA
chr11	115445796	+	Gga3	C	T	0	76	0	101	-6.26679	-6.67243	0.405639	1.32468	NA
chr11	115940098	-	Wbp2	A	G	35	0	24	1	5.16993	3.64386	1.52607	2.88	0.865
chr11	117716699	+	Birc5	A	C	194	0	245	0	7.60733	7.94251	-0.335184	0.792683	NA
chr11	117993474	+		C	T	0	156	0	185	-7.29462	-7.53916	0.244538	1.18471	NA
chr11	117993483	-		C	T	173	1	204	0	6.44294	7.67948	-1.23654	0.42439	0.936
chr11	117993490	+		C	T	0	169	0	208	-7.40939	-7.70736	0.297968	1.22941	NA
chr11	117993524	+		A	C	143	0	197	0	7.16993	7.62936	-0.459432	0.727273	NA
chr11	117993526	+		C	T	0	135	0	190	-7.08746	-7.57743	0.489966	1.40441	NA
chr11	117993543	+		C	T	106	0	144	1	6.74147	6.17991	0.561558	1.47586	0.875
chr11	117993562	-		C	T	1	210	0	213	-6.7211	-7.74147	1.02037	2.02844	0.996
chr11	117994673	+		C	G	0	32	0	32	-5.04439	-5.04439	0	1	NA
chr11	117994960	+		A	G	0	39	0	38	-5.32193	-5.2854	-0.0365259	0.975	NA
chr11	117994981	-		A	G	0	31	0	45	-5	-5.52356	0.523562	1.4375	NA
chr11	121009474	+	Tex19.1	A	G	0	40	0	56	-5.35755	-5.83289	0.475338	1.39024	NA
chr11	121009573	-	Tex19.1	A	G	0	50	1	44	-5.67243	-4.49185	-1.18057	0.441176	0.958
chr12	5053939	-	Atad2b	A	C	35	0	34	0	5.16993	5.12928	0.040642	1.02857	NA
chr12	8759176	-	Pum2	C	T	27	1	61	0	3.80735	5.9542	-2.14684	0.225806	0.688
chr12	8945413	-	Laptm4a	C	T	1	101	0	69	-5.67243	-6.12928	0.456858	1.37255	0.844
chr12	17436766	-	Nol10	A	C	0	29	0	27	-4.90689	-4.80735	-0.0995357	0.933333	NA
chr12	17558171	+	Odc1	A	T	29	0	43	0	4.90689	5.45943	-0.552541	0.681818	NA
chr12	21276702	-	Itgb1bp1	G	T	61	0	64	0	5.9542	6.02237	-0.0681715	0.953846	NA
chr12	21276780	+	Itgb1bp1	C	T	57	0	46	0	5.85798	5.55459	0.303392	1.23404	NA
chr12	21277373	+	Itgb1bp1	A	G	48	0	54	0	5.61471	5.78136	-0.16665	0.890909	NA
chr12	21285365	-	Itgb1bp1	C	G	30	0	40	0	4.9542	5.35755	-0.403356	0.756098	NA
chr12	30701032	+	Pxdn	A	C	17	15	14	15	0.169925	-0.0931094	0.263034	1.2	0.903
chr12	30701051	-	Pxdn	A	C	0	36	0	47	-5.20945	-5.58496	0.375509	1.2973	NA
chr12	33535461	+	Nampt	A	G	25	0	27	0	4.70044	4.80735	-0.106915	0.928571	NA
chr12	36818072	+	Gm5434	C	G	10	15	17	23	-0.540568	-0.415037	-0.125531	0.916667	0.952
chr12	55858006	+		A	G	32	2	46	0	3.45943	5.55459	-2.09516	0.234043	0.346
chr12	60290947	+	Ctage5	A	G	0	62	2	79	-5.97728	-4.73697	-1.24031	0.42328	0.598
chr12	60291097	-	Ctage5	C	T	0	96	1	116	-6.59991	-5.87036	-0.729548	0.603093	0.921
chr12	66123116	+	Fam179b	A	G	35	0	42	0	5.16993	5.42626	-0.25634	0.837209	NA
chr12	66123170	-	Fam179b	A	G	75	1	124	0	5.24793	6.96578	-1.71786	0.304	0.804
chr12	70405621	+		C	T	0	75	0	94	-6.24793	-6.56986	0.321928	1.25	NA
chr12	70408663	+	Klhdc2	C	T	0	172	2	229	-7.43463	-6.26053	-1.1741	0.44316	0.612
chr12	70409969	+	Klhdc2	C	T	1	122	2	157	-5.94251	-5.71882	-0.223696	0.856369	0.823
chr12	70905445	-	Map4k5	A	T	32	1	40	0	4.04439	5.35755	-1.31316	0.402439	0.923
chr12	71112637	-	Nin	A	G	39	1	56	0	4.32193	5.83289	-1.51096	0.350877	0.865
chr12	73895300	+	Ppm1a	A	G	0	70	1	69	-6.14975	-5.12928	-1.02046	0.492958	1
chr12	75085002	+	Snapc1	A	G	46	0	63	1	5.55459	5	0.554589	1.46875	0.868
chr12	77507742	+	Hspa2	G	T	31	40	26	68	-0.357552	-1.35364	0.996085	1.99458	0.0483
chr12	79941277	+		A	C	39	0	40	1	5.32193	4.35755	0.964376	1.95122	0.98
chr12	79941303	+		G	T	0	38	2	41	-5.2854	-3.80735	-1.47805	0.358974	0.529
chr12	79941377	-		C	T	0	45	2	42	-5.52356	-3.8413	-1.68226	0.311594	0.465
chr12	79944178	+	Atp6v1d	C	T	2	47	0	25	-4	-4.70044	0.70044	1.625	0.79
chr12	80252939	+	Arg2	C	T	54	1	79	1	4.78136	5.32193	-0.540568	0.6875	0.648
chr12	80252961	+	Arg2	C	T	42	0	86	1	5.42626	5.44294	-0.0166787	0.988506	0.709
chr12	80257055	-	Vti1b,Arg2	A	C	58	0	127	1	5.88264	6	-0.117357	0.921875	0.684
chr12	80276577	+	Rdh11	A	G	31	1	30	0	4	4.9542	-0.954196	0.516129	0.974
chr12	80276783	-	Rdh11	A	G	1	84	0	81	-5.40939	-6.35755	0.948161	1.92941	0.981
chr12	80276844	+	Rdh11	A	G	1	44	0	43	-4.49185	-5.45943	0.967579	1.95556	0.982
chr12	80276846	+	Rdh11	C	T	47	0	49	1	5.58496	4.64386	0.941106	1.92	0.975
chr12	85075609	-	Psen1	A	T	0	36	0	43	-5.20945	-5.45943	0.249978	1.18919	NA
chr12	85075696	-	Psen1	A	G	54	0	79	0	5.78136	6.32193	-0.540568	0.6875	NA
chr12	85075779	-	Psen1	C	T	46	0	39	1	5.55459	4.32193	1.23266	2.35	0.944
chr12	85075896	-	Psen1	A	G	1	58	0	69	-4.88264	-6.12928	1.24664	2.37288	0.937
chr12	87503373	+	1700019E19Rik	C	T	1	36	0	50	-4.20945	-5.67243	1.46297	2.75676	0.879
chr12	88614134	+	Ahsa1	A	T	56	0	62	0	5.83289	5.97728	-0.14439	0.904762	NA
chr12	88614156	+	Ahsa1	C	T	54	1	55	0	4.78136	5.80735	-1.026	0.491071	1
chr12	88790927	+	Snw1	C	T	51	0	63	1	5.70044	5	0.70044	1.625	0.909
chr12	88791122	-	Snw1	A	G	57	0	83	1	5.85798	5.39232	0.465664	1.38095	0.845
chr12	88858584	+		A	G	8	20	17	50	-1.22239	-1.5025	0.280108	1.21429	0.946
chr12	89560074	+	Gm5039	A	G	45	0	102	1	5.52356	5.6865	-0.162939	0.893204	0.669
chr12	92794998	+	Gtf2a1	A	G	35	0	25	0	5.16993	4.70044	0.469485	1.38462	NA
chr12	98160720	+		C	T	40	0	26	0	5.35755	4.75489	0.602665	1.51852	NA
chr12	101437840	-	Calm1	A	C	31	1	34	1	4	4.12928	-0.129283	0.914286	0.513
chr12	101443863	+	Calm1	A	G	1	243	0	253	-6.93074	-7.98868	1.05795	2.08197	0.986
chr12	101445276	+	Calm1	A	G	1	143	0	141	-6.16993	-7.14975	0.979822	1.97222	0.992
chr12	101447732	+	Calm1	C	T	15	21	19	41	-0.459432	-1.07039	0.610958	1.52727	0.44
chr12	101447771	+	Calm1	C	T	17	13	19	30	0.36257	-0.632268	0.994838	1.99286	0.188
chr12	101447836	+	Calm1	C	T	46	0	74	1	5.55459	5.22882	0.32577	1.25333	0.804
chr12	101539196	-	Ttc7b	A	G	12	15	11	16	-0.29956	-0.5025	0.20294	1.15104	1
chr12	103806864	+	Itpk1	A	T	31	0	40	0	5	5.35755	-0.357552	0.780488	NA
chr12	106385348	+	Tcl1b2	A	G	223	0	204	1	7.80735	6.67948	1.12787	2.18537	0.966
chr12	106391341	+	Tcl1b2	A	G	209	1	274	0	6.71425	8.10329	-1.38904	0.381818	0.894
chr12	106391368	+	Tcl1b2	A	G	208	0	227	1	7.70736	6.83289	0.874469	1.83333	0.963
chr12	106392308	+	Tcl1b2	G	T	246	53	277	47	2.19348	2.53398	-0.340499	0.789768	0.325
chr12	106398060	-	Tcl1b1	A	T	104	0	98	0	6.71425	6.62936	0.0848889	1.06061	NA
chr12	106402649	+	Tcl1b1	A	C	0	461	1	454	-8.85175	-7.82972	-1.02203	0.492424	0.995
chr12	106404418	+	Tcl1b1	A	G	1	190	1	274	-6.57743	-7.10329	0.525859	1.43979	0.645
chr12	106404422	+	Tcl1b1	A	G	113	2	147	0	5.24793	7.20945	-1.96153	0.256757	0.374
chr12	106440834	+	Tcl1b4	A	G	108	1	90	0	5.76818	6.50779	-0.73961	0.598901	0.923
chr12	106444860	+	Tcl1b4	C	T	293	1	418	0	7.19967	8.71081	-1.51113	0.350835	0.86
chr12	106444881	+	Tcl1b4	A	C	225	0	302	0	7.82018	8.24317	-0.422995	0.745875	NA
chr12	106455154	+	Tcl1	C	T	1165	3	1255	3	8.18735	8.29462	-0.107269	0.928344	0.75
chr12	106455194	+	Tcl1	A	G	1	926	2	918	-8.85643	-8.25896	-0.597467	0.660913	0.995
chr12	106455405	+	Tcl1	A	C	900	0	944	0	9.81538	9.88417	-0.0687872	0.953439	NA
chr12	106455574	+	Tcl1	C	T	1	691	0	785	-8.43463	-9.61839	1.18376	2.27168	0.95
chr12	106455844	+	Tcl1	C	G	184	0	217	1	7.53138	6.76818	0.763197	1.69725	0.932
chr12	106456917	+	Tcl1	C	T	108	0	145	0	6.76818	7.18982	-0.42164	0.746575	NA
chr12	111688978	+		A	G	30	0	27	0	4.9542	4.80735	0.146841	1.10714	NA
chr12	111806000	+	Ppp2r5c	C	T	14	26	5	50	-0.847997	-3.08746	2.23947	4.72222	0.00427
chr12	111809451	+	Ppp2r5c	C	G	11	31	19	38	-1.41504	-0.963474	-0.451563	0.73125	0.587
chr12	111820496	+	Ppp2r5c	A	C	23	7	15	19	1.58496	-0.321928	1.90689	3.75	0.0168
chr12	112948258	+	Bag5	A	G	0	45	0	73	-5.52356	-6.20945	0.685891	1.6087	NA
chr12	112948323	+	Bag5	G	T	68	0	98	0	6.10852	6.62936	-0.520832	0.69697	NA
chr12	112948522	-	Bag5	C	T	47	0	46	1	5.58496	4.55459	1.03037	2.04255	1
chr12	112948577	+	Bag5	A	G	0	25	0	47	-4.70044	-5.58496	0.884523	1.84615	NA
chr12	112948600	-	Bag5	C	T	0	47	0	39	-5.58496	-5.32193	-0.263034	0.833333	NA
chr12	112948633	+	Bag5	C	G	0	30	0	29	-4.9542	-4.90689	-0.0473057	0.967742	NA
chr12	113066123	+	Zfyve21	C	T	18	18	20	21	0	-0.0671142	0.0671142	1.04762	0.903
chr12	113066292	+		G	T	10	17	18	13	-0.710493	0.440573	-1.15107	0.450292	0.182
chr12	113066303	+		C	G	12	28	19	14	-1.15754	0.415037	-1.57258	0.336207	0.0328
chr12	113066389	+		C	T	28	23	21	25	0.273018	-0.241008	0.514027	1.42803	0.48
chr12	113892482	-	Akt1	A	G	20	26	21	25	-0.36257	-0.241008	-0.121562	0.919192	1
chr12	113984480	+	AW555464	C	G	18	8	33	10	1.078	1.62803	-0.550029	0.683007	0.685
chr12	113984648	+	AW555464	C	T	7	39	13	33	-2.32193	-1.28011	-1.04182	0.485714	0.206
chr12	113984661	-	AW555464	A	G	0	54	1	93	-5.78136	-5.55459	-0.226771	0.854545	0.778
chr12	114058566	+	Cdca4	C	T	0	82	0	109	-6.37504	-6.78136	0.40632	1.3253	NA
chr12	114058727	-	Cdca4	C	T	28	0	36	1	4.85798	4.20945	0.648528	1.56757	0.888
chr12	114058749	+	Cdca4	A	G	19	7	26	18	1.32193	0.50696	0.814968	1.75926	0.357
chr12	114058755	-	Cdca4	A	G	0	36	0	77	-5.20945	-6.2854	1.07595	2.10811	NA
chr12	114059156	+	Cdca4	A	G	0	25	0	28	-4.70044	-4.85798	0.157541	1.11538	NA
chr12	117701022	+	Ncapg2	C	T	28	0	33	0	4.85798	5.08746	-0.229482	0.852941	NA
chr12	117701341	-	Ncapg2	A	C	40	0	30	0	5.35755	4.9542	0.403356	1.32258	NA
chr12	117701633	+	Ncapg2	A	C	0	45	0	49	-5.52356	-5.64386	0.120294	1.08696	NA
chr12	117701645	+	Ncapg2	G	T	42	0	37	0	5.42626	5.24793	0.178337	1.13158	NA
chr12	117701726	+	Ncapg2	C	T	47	0	47	0	5.58496	5.58496	0	1	NA
chr12	117701765	+	Ncapg2	A	G	57	0	56	0	5.85798	5.83289	0.025091	1.01754	NA
chr12	117701787	+	Ncapg2	A	G	0	38	0	41	-5.2854	-5.39232	0.106915	1.07692	NA
chr12	118995097	-	Rapgef5	A	G	0	37	1	31	-5.24793	-4	-1.24793	0.421053	0.942
chr12	118995243	-	Rapgef5	C	T	30	0	44	0	4.9542	5.49185	-0.537657	0.688889	NA
chr12	118995273	-	Rapgef5	A	G	27	0	27	0	4.80735	4.80735	0	1	NA
chr12	118995531	+		C	T	0	39	0	56	-5.32193	-5.83289	0.510962	1.425	NA
chr13	3356307	+		C	T	0	57	0	78	-5.85798	-6.30378	0.4458	1.36207	NA
chr13	3564828	+	Gdi2	A	G	64	0	86	2	6.02237	4.85798	1.16439	2.24138	0.622
chr13	3564839	-	Gdi2	A	T	103	1	153	0	5.70044	7.26679	-1.56635	0.337662	0.846
chr13	8028898	+		A	C	0	43	0	42	-5.45943	-5.42626	-0.0331669	0.977273	NA
chr13	8971967	+	Gtpbp4	C	T	51	1	47	0	4.70044	5.58496	-0.884523	0.541667	0.959
chr13	14056499	-		G	T	1	99	0	140	-5.64386	-7.13955	1.4957	2.82	0.865
chr13	14056563	+		A	C	0	61	1	76	-5.9542	-5.26679	-0.68741	0.620968	0.907
chr13	21284491	+	Trim27	A	G	59	1	72	0	4.90689	6.18982	-1.28293	0.410959	0.927
chr13	24104995	+	Lrrc16a	C	G	33	0	47	1	5.08746	4.58496	0.5025	1.41667	0.85
chr13	24843879	+	Gmnn	A	G	32	46	50	44	-0.510195	0.180572	-0.690767	0.619524	0.151
chr13	24843919	-	Gmnn	C	T	0	181	1	207	-7.50779	-6.70044	-0.807355	0.571429	0.944
chr13	24845545	+	Gmnn	C	T	17	43	32	34	-1.28951	-0.0848889	-1.20462	0.433884	0.0328
chr13	34166215	+	Tubb2a	A	G	70	8	43	4	2.97982	3.1375	-0.157681	0.896465	0.994
chr13	34166320	-	Tubb2a	C	T	78	7	84	7	3.30378	3.40939	-0.10561	0.929412	0.884
chr13	35965561	+	Cdyl	C	T	29	0	57	0	4.90689	5.85798	-0.95109	0.517241	NA
chr13	35965624	-	Cdyl	C	T	27	2	38	2	3.22239	3.70044	-0.478047	0.717949	0.85
chr13	38152800	+	Riok1	C	T	5	46	3	49	-2.96963	-3.64386	0.67423	1.59574	0.692
chr13	38152860	+	Riok1	C	T	11	40	10	87	-1.77259	-3	1.22741	2.34146	0.106
chr13	38153010	+	Riok1	A	G	3	28	4	47	-2.85798	-3.26303	0.405053	1.32414	0.905
chr13	38153022	-	Riok1	A	G	56	0	58	0	5.83289	5.88264	-0.049753	0.966102	NA
chr13	38153051	+	Riok1	C	T	11	43	11	84	-1.87447	-2.82443	0.949959	1.93182	0.225
chr13	38591925	-		C	T	47	0	44	1	5.58496	4.49185	1.09311	2.13333	0.983
chr13	41117707	+	Tmem14c	A	G	32	0	36	1	5.04439	4.20945	0.834941	1.78378	0.942
chr13	41117711	-	Tmem14c	A	G	0	43	0	65	-5.45943	-6.04439	0.584963	1.5	NA
chr13	41117726	-	Tmem14c	A	T	46	1	71	0	4.55459	6.16993	-1.61534	0.326389	0.835
chr13	43498180	+	Nol7,Ranbp9	A	G	0	106	1	116	-6.74147	-5.87036	-0.871102	0.546729	0.961
chr13	47179070	+	Kdm1b	A	T	0	26	0	39	-4.75489	-5.32193	0.567041	1.48148	NA
chr13	47180707	-	Dek	A	G	1	85	0	80	-5.42626	-6.33985	0.913585	1.88372	0.971
chr13	49481887	-	Bicd2	A	G	0	29	1	44	-4.90689	-4.49185	-0.415037	0.75	0.824
chr13	49482221	-	Bicd2	C	T	79	0	81	1	6.32193	5.35755	0.964376	1.95122	0.985
chr13	49482240	-	Bicd2	A	G	95	1	103	0	5.58496	6.70044	-1.11548	0.461538	0.972
chr13	49773923	+	Nol8	A	C	25	0	59	0	4.70044	5.90689	-1.20645	0.433333	NA
chr13	49773989	-	Nol8	A	G	37	1	46	0	4.24793	5.55459	-1.30666	0.404255	0.923
chr13	49829309	+	Iars	C	T	37	1	31	0	4.24793	5	-0.752072	0.59375	0.918
chr13	51245265	+	Spin1	G	T	0	814	1	1032	-9.67066	-9.01262	-0.658032	0.633742	0.905
chr13	51245635	+	Spin1	A	G	75	1	63	0	5.24793	6	-0.752072	0.59375	0.925
chr13	51245770	-	Spin1	C	T	98	2	98	0	5.04439	6.62936	-1.58496	0.333333	0.486
[truncated: 714 more rows]

## Sheet: 2-cell-E3
Chr	coordinate	strand	genes	firstAllele_(plus_strand)	secondAllele_(plus_strand)	coverageFirstAllele-2-cell-E3-B1	coverageSecondAllele-2-cell-E3-B1	coverageFirstAllele-2-cell-E3-B2	coverageSecondAllele-2-cell-E3-B2	log2RatioOfFirstAlleleToSecondAllele-2-cell-E3	log2RatioOfFirstAlleleToSecondAllele-2-cell-E3	log2AI	FC(2-cell-E3-B1/B2)	p-value
chr1	17153227	+	Gdap1	A	G	60	1	130	0	4.93074	7.03342	-2.10269	0.232824	0.698
chr1	17153519	+	Gdap1	A	T	31	0	50	0	5	5.67243	-0.672425	0.627451	NA
chr1	17153847	+	Gdap1	A	T	0	85	0	170	-6.42626	-7.41785	0.991588	1.98837	NA
chr1	17153878	+	Gdap1	C	T	99	0	149	1	6.64386	6.22882	0.415037	1.33333	0.834
chr1	17153956	-	Gdap1	A	G	0	78	1	160	-6.30378	-6.33092	0.0271361	1.01899	0.711
chr1	21341351	+	Khdc1a	A	G	48	0	94	0	5.61471	6.56986	-0.955146	0.515789	NA
chr1	21374918	+	Khdc1b	C	T	0	97	0	228	-6.61471	-7.8392	1.22449	2.33673	NA
chr1	21374923	-	Khdc1b	A	G	0	62	1	172	-5.97728	-6.43463	0.457348	1.37302	0.591
chr1	21375340	+	Khdc1b	C	T	125	0	286	0	6.97728	8.16491	-1.18763	0.439024	NA
chr1	21375591	-	Khdc1b	A	G	0	168	1	311	-7.40088	-7.2854	-0.115477	0.923077	0.753
chr1	21375647	+	Khdc1b	A	G	129	0	256	0	7.02237	8.00562	-0.983257	0.505837	NA
chr1	21375690	+	Khdc1b	A	T	0	139	0	290	-7.12928	-8.18488	1.05559	2.07857	NA
chr1	21375695	-	Khdc1b	A	G	159	0	312	1	7.32193	7.29002	0.0319092	1.02236	0.73
chr1	21376418	-	Khdc1b	C	T	387	3	670	8	6.59991	6.22024	0.379669	1.30104	0.745
chr1	21376446	-	Khdc1b	C	T	102	0	168	0	6.6865	7.40088	-0.714379	0.609467	NA
chr1	22276386	+		C	T	26	0	56	0	4.75489	5.83289	-1.078	0.473684	NA
chr1	22276556	-		C	T	30	0	72	1	4.9542	5.18982	-0.235628	0.849315	0.644
chr1	24002965	+	1110058L19Rik	C	T	24	1	55	35	3.64386	0.63743	3.00643	8.03571	0.00204
chr1	30860159	-	Phf3	A	G	36	1	33	0	4.20945	5.08746	-0.878009	0.544118	0.954
chr1	30860893	+	Phf3	C	T	33	0	77	0	5.08746	6.2854	-1.19794	0.435897	NA
chr1	31260106	+		C	T	0	104	0	148	-6.71425	-7.21917	0.504923	1.41905	NA
chr1	31261237	-	4931428L18Rik,Lgsn	C	T	59	0	102	5	5.90689	4.10154	1.80535	3.49515	0.226
chr1	31279395	-	4931428L18Rik	C	T	32	0	92	0	5.04439	6.53916	-1.49476	0.354839	NA
chr1	31332495	-		G	T	1	41	0	88	-4.39232	-6.47573	2.08342	4.2381	0.704
chr1	33818749	-	Zfp451	C	T	26	0	58	1	4.75489	4.88264	-0.127756	0.915254	0.672
chr1	34240293	-		A	G	0	34	0	38	-5.12928	-5.2854	0.156119	1.11429	NA
chr1	37488291	-	Unc50	A	G	54	0	101	1	5.78136	5.67243	0.108934	1.07843	0.746
chr1	37494091	+	Unc50	C	T	157	0	290	1	7.30378	7.18488	0.118905	1.08591	0.754
chr1	37495609	+	Unc50	G	T	124	0	245	0	6.96578	7.94251	-0.97673	0.50813	NA
chr1	38044408	+	Txndc9	C	T	0	26	0	39	-4.75489	-5.32193	0.567041	1.48148	NA
chr1	38078530	+	Eif5b	C	T	51	0	146	0	5.70044	7.19967	-1.49923	0.353741	NA
chr1	38108114	+	Eif5b	C	T	27	0	38	0	4.80735	5.2854	-0.478047	0.717949	NA
chr1	42602313	-		A	G	0	25	0	27	-4.70044	-4.80735	0.106915	1.07692	NA
chr1	43104453	+	Tgfbrap1	A	C	25	0	48	0	4.70044	5.61471	-0.91427	0.530612	NA
chr1	54702411	-	Ankrd44	A	G	66	0	175	0	6.06609	7.45943	-1.39334	0.380682	NA
chr1	54702459	+	Ankrd44	C	T	1	93	10	188	-5.55459	-4.10281	-1.45178	0.365571	0.179
chr1	54702602	+	Ankrd44	G	T	3	92	5	199	-4.53916	-5.05889	0.519735	1.43369	0.974
chr1	54703038	-	Ankrd44	C	T	0	44	0	84	-5.49185	-6.40939	0.917538	1.88889	NA
chr1	54703173	-	Ankrd44	A	G	26	0	99	1	4.75489	5.64386	-0.888969	0.54	0.466
chr1	55128768	+	Coq10b	C	T	26	0	43	0	4.75489	5.45943	-0.704544	0.613636	NA
chr1	63225035	+	Eef1b2	C	T	0	67	1	151	-6.08746	-6.24793	0.160465	1.11765	0.673
chr1	64726543	+		A	G	0	184	0	283	-7.53138	-8.14975	0.618366	1.53514	NA
chr1	64726642	+		C	T	200	0	320	1	7.65105	7.32643	0.324622	1.25234	0.811
chr1	64726770	+		A	T	0	149	0	237	-7.22882	-7.89482	0.665999	1.58667	NA
chr1	72305861	+	Pecr	A	G	32	23	83	58	0.459432	0.509674	-0.0502428	0.965774	0.941
chr1	74314392	+	Arpc2	A	C	0	40	1	65	-5.35755	-5.04439	-0.313158	0.804878	0.799
chr1	74683236	+	Stk36	A	T	0	29	0	57	-4.90689	-5.85798	0.95109	1.93333	NA
chr1	74747953	+		C	G	0	32	1	36	-5.04439	-4.20945	-0.834941	0.560606	0.942
chr1	75132684	-	1810031K17Rik	A	G	62	2	140	0	4.39232	7.13955	-2.74723	0.148936	0.181
chr1	76497248	+		A	T	34	0	43	0	5.12928	5.45943	-0.330149	0.795455	NA
chr1	76497618	+		C	T	0	57	0	113	-5.85798	-6.83289	0.974909	1.96552	NA
chr1	78421877	+	Farsb	C	T	40	0	89	0	5.35755	6.49185	-1.1343	0.455556	NA
chr1	78703177	-	Acsl3	C	T	44	0	74	0	5.49185	6.22882	-0.736966	0.6	NA
chr1	82748466	-	Mff	A	G	1	94	1	227	-5.56986	-6.83289	1.26303	2.4	0.891
chr1	82748575	+	Mff	C	T	1	231	0	355	-6.85798	-8.47573	1.61775	3.06897	0.83
chr1	82748670	+	Mff	C	T	0	151	0	211	-7.24793	-7.72792	0.479993	1.39474	NA
chr1	82748718	+	Mff	A	T	0	110	0	182	-6.79442	-7.5157	0.721284	1.64865	NA
chr1	82748833	+	Mff	C	G	106	0	227	0	6.74147	7.83289	-1.09142	0.469298	NA
chr1	82748893	+	Mff	A	T	0	31	0	41	-5	-5.39232	0.392317	1.3125	NA
chr1	84720144	+	Trip12	A	G	0	143	2	272	-7.16993	-6.50779	-0.66213	0.631944	0.781
chr1	84988987	+		G	T	41	0	41	0	5.39232	5.39232	0	1	NA
chr1	88440009	+	Pde6d	C	G	0	40	0	69	-5.35755	-6.12928	0.771731	1.70732	NA
chr1	88983488	-	Alppl2	A	G	44	0	55	1	5.49185	4.80735	0.684498	1.60714	0.903
chr1	91938856	+	Iqca	A	G	108	1	195	1	5.76818	6.61471	-0.846526	0.556122	0.751
chr1	92508988	+	Cops8	A	G	18	8	19	13	1.078	0.514573	0.563429	1.47778	0.616
chr1	92509040	-	Cops8	A	G	12	14	24	21	-0.206451	0.184425	-0.390875	0.762667	0.736
chr1	92509464	-	Cops8	A	G	15	14	25	30	0.0931094	-0.253757	0.346866	1.27179	0.751
chr1	93011824	+	Lrrfip1	A	C	25	1	51	1	3.70044	4.70044	-1	0.5	0.8
chr1	93011979	-	Lrrfip1	A	G	25	3	37	0	2.70044	5.24793	-2.54749	0.171053	0.149
chr1	93012939	+	Lrrfip1	C	G	30	1	89	0	3.9542	6.49185	-2.53766	0.172222	0.579
chr1	93013607	+	Lrrfip1	C	T	1	88	11	167	-5.47573	-3.80735	-1.66838	0.314607	0.117
chr1	99540745	+	D1Ertd622e	A	T	76	0	128	0	6.26679	7.01123	-0.744441	0.596899	NA
chr1	99602976	-	Hisppd1	A	T	43	0	139	1	5.45943	6.12928	-0.669851	0.628571	0.531
chr1	99602998	-	Hisppd1	C	T	2	64	0	167	-4.43741	-7.39232	2.95491	7.75385	0.141
chr1	99603433	-	Hisppd1	A	T	42	1	81	0	4.42626	6.35755	-1.93129	0.262195	0.747
chr1	101687249	+		C	T	38	0	111	0	5.2854	6.80735	-1.52195	0.348214	NA
chr1	101687323	+		C	T	35	1	73	0	4.16993	6.20945	-2.03953	0.243243	0.717
chr1	101687348	+		C	T	75	0	187	1	6.24793	6.55459	-0.306661	0.808511	0.634
chr1	122009935	+	Dbi	C	T	65	0	133	0	6.04439	7.06609	-1.0217	0.492537	NA
chr1	122010064	-	Dbi	G	T	131	0	229	1	7.04439	6.84549	0.198904	1.14783	0.775
chr1	122017582	-	Dbi	C	G	26	28	58	43	-0.103093	0.423211	-0.526305	0.694331	0.35
chr1	130228244	+	Mcm6	A	G	37	0	64	0	5.24793	6.02237	-0.77444	0.584615	NA
chr1	130228291	+	Mcm6	C	T	23	2	39	1	3	4.32193	-1.32193	0.4	0.674
chr1	132336390	-	Cd55	A	G	29	1	54	0	3.90689	5.78136	-1.87447	0.272727	0.764
chr1	132336446	+	Cd55	C	T	0	26	0	50	-4.75489	-5.67243	0.917538	1.88889	NA
chr1	133878516	+	Slc45a3	A	T	32	0	43	3	5.04439	3.45943	1.58496	3	0.382
chr1	133878849	-	Slc45a3	C	T	30	0	67	0	4.9542	6.08746	-1.13327	0.455882	NA
chr1	133878960	+	Slc45a3	C	T	1	68	0	108	-5.10852	-6.76818	1.65966	3.15942	0.821
chr1	133879008	+	Slc45a3	A	G	0	54	1	103	-5.78136	-5.70044	-0.08092	0.945455	0.738
chr1	133879289	+	Slc45a3	A	C	196	0	333	0	7.62205	8.3837	-0.761652	0.58982	NA
chr1	134252959	+	Tmcc2	C	T	0	46	0	45	-5.55459	-5.52356	-0.0310269	0.978723	NA
chr1	134882990	+		A	T	1	927	0	1686	-8.85798	-10.7202	1.86226	3.63578	0.762
chr1	134883079	+		A	G	196	0	389	1	7.62205	7.60733	0.0147215	1.01026	0.725
chr1	134883621	+		C	T	0	84	1	129	-6.40939	-6.02237	-0.387023	0.764706	0.825
chr1	136387124	+	Klhl12	C	T	27	0	74	0	4.80735	6.22882	-1.42146	0.373333	NA
chr1	136403892	+	Rabif	A	G	28	0	37	0	4.85798	5.24793	-0.389947	0.763158	NA
chr1	136404308	-	Rabif	A	G	18	19	11	20	-0.0740006	-0.807355	0.733354	1.6625	0.397
chr1	136868543	+	Ube2t	A	G	0	27	1	36	-4.80735	-4.20945	-0.597902	0.660714	0.873
chr1	136868744	+	Ube2t	C	T	1	25	0	60	-3.70044	-5.93074	2.2303	4.69231	0.665
chr1	138425888	+	Kif14	A	G	0	27	0	45	-4.80735	-5.52356	0.716207	1.64286	NA
chr1	138426109	-	Kif14	A	G	0	47	0	64	-5.58496	-6.02237	0.437405	1.35417	NA
chr1	145847972	+	Rgs2	C	T	1	27	0	54	-3.80735	-5.78136	1.974	3.92857	0.737
chr1	152293270	+	Tpr	G	T	30	0	56	0	4.9542	5.83289	-0.878694	0.54386	NA
chr1	153215632	+	1200016B10Rik	C	T	34	2	49	0	3.54432	5.64386	-2.09954	0.233333	0.344
chr1	153226575	+	1200016B10Rik	C	T	1	30	0	40	-3.9542	-5.35755	1.40336	2.64516	0.898
chr1	153317683	+	Rnf2	A	G	0	34	5	63	-5.12928	-3.41504	-1.71425	0.304762	0.256
chr1	153318502	+	Rnf2	A	G	27	0	34	0	4.80735	5.12928	-0.321928	0.8	NA
chr1	154337218	+		A	T	59	0	88	0	5.90689	6.47573	-0.568843	0.674157	NA
chr1	154337219	+		A	G	1	59	0	87	-4.90689	-6.45943	1.55254	2.93333	0.851
chr1	154337220	+		A	G	1	60	0	85	-4.93074	-6.42626	1.49553	2.81967	0.867
chr1	155065655	+		C	T	1	24	2	47	-3.64386	-4	0.356144	1.28	0.544
chr1	155065795	+		C	T	54	1	100	2	4.78136	5.07325	-0.291889	0.816832	0.583
chr1	155065943	-		C	T	0	46	1	91	-5.55459	-5.52356	-0.0310269	0.978723	0.723
chr1	155756535	-	Glul	C	T	0	52	2	115	-5.72792	-5.27302	-0.454902	0.72956	0.859
chr1	158579046	+	Abl2	C	G	11	36	9	30	-1.62449	-1.63227	0.00777735	1.00541	0.825
chr1	158579246	+	Abl2	A	G	19	43	49	71	-1.1375	-0.526069	-0.611435	0.654545	0.236
chr1	158579282	+	Abl2	C	T	19	49	47	88	-1.32193	-0.890771	-0.431157	0.741667	0.408
chr1	158579285	+	Abl2	C	G	52	18	83	49	1.47999	0.748461	0.731532	1.6604	0.138
chr1	158738501	-	Ralgps2	C	T	0	33	1	86	-5.08746	-5.44294	0.355481	1.27941	0.613
chr1	161065428	+		G	T	21	12	34	14	0.758992	1.22239	-0.463401	0.725275	0.66
chr1	161065511	+		A	G	11	19	23	31	-0.736966	-0.415037	-0.321928	0.8	0.766
chr1	161275353	+	Rfwd2	G	T	25	0	56	1	4.70044	4.83289	-0.13245	0.912281	0.67
chr1	161275383	-	Rfwd2	C	T	85	2	147	0	4.8413	7.20945	-2.36815	0.193694	0.266
chr1	169156330	+	Uck2	A	G	104	1	134	0	5.71425	7.07682	-1.36257	0.388889	0.903
chr1	169157897	-	Uck2	A	G	0	38	3	49	-5.2854	-3.64386	-1.64155	0.320513	0.362
chr1	169157903	-	Uck2	C	T	0	37	2	59	-5.24793	-4.32193	-0.925999	0.526316	0.707
chr1	169164860	-	Uck2	A	G	18	7	23	15	1.24793	0.584963	0.662965	1.58333	0.506
chr1	169297699	-	Aldh9a1	G	T	0	25	0	56	-4.70044	-5.83289	1.13245	2.19231	NA
chr1	169297744	-	Aldh9a1	A	G	1	66	0	102	-5.06609	-6.6865	1.62041	3.07463	0.832
chr1	169297813	+	Aldh9a1	A	G	0	63	2	141	-6	-5.56478	-0.435215	0.739583	0.863
chr1	169297829	+	Aldh9a1	G	T	78	0	205	1	6.30378	6.6865	-0.38272	0.76699	0.613
chr1	169297834	-	Aldh9a1	C	T	101	0	232	1	6.67243	6.86419	-0.191761	0.875536	0.667
chr1	169297893	+	Aldh9a1	C	T	150	0	309	0	7.2384	8.27612	-1.03772	0.487097	NA
chr1	169297937	-	Aldh9a1	C	T	72	1	173	3	5.18982	5.44294	-0.253119	0.83908	0.717
chr1	169298057	+	Aldh9a1	A	G	123	0	332	0	6.9542	8.37938	-1.42518	0.372372	NA
chr1	169298079	+	Aldh9a1	A	G	0	70	1	154	-6.14975	-6.27612	0.126377	1.09155	0.683
chr1	169298154	-	Aldh9a1	A	G	0	134	2	244	-7.07682	-6.35168	-0.72514	0.604938	0.761
chr1	169298159	+	Aldh9a1	A	T	44	80	92	143	-0.847997	-0.630766	-0.217231	0.860215	0.571
chr1	169298297	-	Aldh9a1	A	G	237	1	453	1	6.89482	7.82655	-0.931731	0.524229	0.779
chr1	169302629	+	Mgst3	A	C	30	0	76	0	4.9542	6.26679	-1.31259	0.402597	NA
chr1	171428783	+	Nuf2	G	T	47	0	105	3	5.58496	4.72792	0.857042	1.81132	0.603
chr1	171428806	+	Nuf2	C	T	53	0	123	2	5.75489	5.36923	0.385654	1.30645	0.882
chr1	171428953	+	Nuf2	G	T	31	0	84	6	5	3.60204	1.39796	2.63529	0.32
chr1	171428968	+	Nuf2	C	T	0	25	1	43	-4.70044	-4.45943	-0.241008	0.846154	0.773
chr1	171434644	+	Nuf2	C	T	38	0	98	0	5.2854	6.62936	-1.34395	0.393939	NA
chr1	171437404	+	Nuf2	G	T	26	0	60	1	4.75489	4.93074	-0.17585	0.885246	0.659
chr1	172123717	+		C	T	77	0	99	2	6.2854	5.05889	1.22651	2.34	0.6
chr1	172123802	+		A	G	0	36	2	88	-5.20945	-4.89077	-0.318682	0.801802	0.91
chr1	172123984	-		A	G	0	29	0	45	-4.90689	-5.52356	0.616671	1.53333	NA
chr1	172124061	-		C	T	34	0	60	1	5.12928	4.93074	0.198546	1.14754	0.766
chr1	172124121	+		A	C	12	41	15	53	-1.69188	-1.75489	0.0630098	1.04464	0.886
chr1	172124125	+		C	T	38	11	51	17	1.70044	1.53051	0.169925	1.125	0.921
chr1	172804442	+	Dusp12	C	T	23	32	51	70	-0.459432	-0.449307	-0.0101242	0.993007	0.902
chr1	172804449	+	Dusp12	C	T	29	19	71	53	0.584963	0.415037	0.169925	1.125	0.838
chr1	172804477	+	Dusp12	A	G	0	46	2	99	-5.55459	-5.05889	-0.495695	0.70922	0.847
chr1	172804568	+	Dusp12	A	G	21	16	50	28	0.371969	0.814444	-0.442476	0.735871	0.581
chr1	172804639	+	Dusp12	C	G	34	23	57	48	0.544321	0.243271	0.301049	1.23204	0.623
chr1	172809814	+	Dusp12	A	G	31	0	40	0	5	5.35755	-0.357552	0.780488	NA
chr1	172809896	+	Dusp12	C	T	53	0	80	1	5.75489	5.33985	0.415037	1.33333	0.83
chr1	172811063	-	Dusp12	C	T	7	19	12	17	-1.32193	-0.469485	-0.852443	0.553846	0.4
chr1	172981502	-	Fcgr3	C	T	0	35	2	61	-5.16993	-4.36923	-0.800691	0.574074	0.749
chr1	172981550	-	Fcgr3	C	T	0	54	1	100	-5.78136	-5.65821	-0.123148	0.918182	0.75
chr1	172981631	+	Fcgr3	A	G	31	1	55	1	4	4.80735	-0.807355	0.571429	0.735
chr1	172981643	+	Fcgr3	A	G	1	34	1	55	-4.12928	-4.80735	0.678072	1.6	0.692
chr1	172981656	-	Fcgr3	C	T	28	0	48	0	4.85798	5.61471	-0.756729	0.591837	NA
chr1	173212340	-	Usp21	C	G	12	14	35	33	-0.206451	0.0824622	-0.288913	0.818519	0.818
chr1	174052168	+	Copa	A	T	15	17	22	18	-0.169925	0.275634	-0.445559	0.7343	0.654
chr1	174052411	-	Copa	A	G	0	35	0	85	-5.16993	-6.42626	1.25634	2.38889	NA
chr1	174125171	+	Dcaf8	A	G	43	0	57	1	5.45943	4.85798	0.601451	1.51724	0.88
chr1	174125399	-	Dcaf8	A	T	105	0	208	1	6.72792	6.70736	0.0205613	1.01435	0.725
chr1	174125473	+	Dcaf8	A	G	89	1	171	0	5.49185	7.42626	-1.93441	0.261628	0.744
chr1	174125535	+	Dcaf8	C	T	91	1	149	7	5.52356	4.22882	1.29474	2.45333	0.275
chr1	176751395	+	Fmn2	A	G	27	0	40	0	4.80735	5.35755	-0.550197	0.682927	NA
chr1	176751548	+	Fmn2	G	T	0	30	0	61	-4.9542	-5.9542	1	2	NA
chr1	176751578	+	Fmn2	C	T	39	0	47	1	5.32193	4.58496	0.736966	1.66667	0.917
chr1	176751587	+	Fmn2	A	G	0	48	0	49	-5.61471	-5.64386	0.0291463	1.02041	NA
chr1	176751661	+	Fmn2	A	G	26	1	41	4	3.75489	3.07039	0.684498	1.60714	0.72
chr1	176751982	+	Fmn2	C	G	1	36	7	53	-4.20945	-2.75489	-1.45457	0.364865	0.238
chr1	176752008	+	Fmn2	A	T	34	0	45	1	5.12928	4.52356	0.605721	1.52174	0.879
chr1	176752038	+	Fmn2	C	T	0	29	0	51	-4.90689	-5.70044	0.793549	1.73333	NA
chr1	176752245	+	Fmn2	A	G	40	0	62	0	5.35755	5.97728	-0.619728	0.650794	NA
chr1	177838706	-	Exo1	G	T	27	0	69	1	4.80735	5.12928	-0.321928	0.8	0.619
chr1	178952455	+	Akt3	A	G	1	30	0	55	-3.9542	-5.80735	1.85316	3.6129	0.77
chr1	178952475	+	Akt3	A	G	16	18	24	15	-0.160465	0.643856	-0.804321	0.572632	0.315
chr1	179693474	+	Adss	A	G	20	20	45	28	0	0.665581	-0.665581	0.630435	0.318
chr1	179693512	+	Adss	A	C	41	2	70	3	3.80735	4.14975	-0.342392	0.788732	0.738
chr1	179693558	+	Adss	G	T	0	35	0	74	-5.16993	-6.22882	1.05889	2.08333	NA
chr1	179693622	+	Adss	C	T	35	5	33	4	2.58496	2.76553	-0.180572	0.882353	0.901
chr1	179693697	+	Adss	A	C	49	1	64	2	4.64386	4.43741	0.206451	1.15385	0.807
chr1	179694095	+	Adss	A	G	14	33	44	57	-1.18057	-0.366128	-0.814444	0.568627	0.156
chr1	179694110	+	Adss	A	T	33	9	51	48	1.76553	0.0857299	1.6798	3.20385	0.00501
chr1	179694249	+	Adss	A	G	2	34	2	38	-3.54432	-3.70044	0.156119	1.11429	0.685
chr1	180182666	-	Pppde1	A	C	20	9	19	25	1.07039	-0.378512	1.4489	2.73	0.0547
chr1	180260850	+	Hnrnpu	C	T	7	25	3	48	-1.70044	-3.61471	1.91427	3.76923	0.0669
chr1	181556972	-	Cnst	A	T	17	27	31	36	-0.63743	-0.209453	-0.427977	0.743304	0.55
chr1	181557332	+	Cnst	C	G	0	35	0	57	-5.16993	-5.85798	0.688056	1.61111	NA
chr1	181678774	-	Ahctf1	A	T	35	0	66	0	5.16993	6.06609	-0.896164	0.537313	NA
chr1	183107292	+	Wdr26	G	T	0	32	1	45	-5.04439	-4.52356	-0.520832	0.69697	0.854
chr1	183114417	-	Wdr26	C	G	55	0	138	0	5.80735	7.11894	-1.31159	0.402878	NA
chr1	183833861	-		A	T	37	0	38	0	5.24793	5.2854	-0.0374747	0.974359	NA
chr1	184062296	+	Srp9	A	C	24	2	37	9	3.05889	1.926	1.13289	2.19298	0.315
chr1	184206327	-	Degs1	C	T	41	1	87	0	4.39232	6.45943	-2.06711	0.238636	0.709
chr1	184206404	+	Degs1	A	G	1	59	0	76	-4.90689	-6.26679	1.3599	2.56667	0.905
chr1	186637707	-	Mosc2	C	T	34	0	88	1	5.12928	5.47573	-0.34645	0.786517	0.616
chr1	186637726	+	Mosc2	A	G	15	12	38	41	0.29956	-0.106915	0.406475	1.32544	0.656
chr1	186646278	-	Mosc2	A	G	16	14	38	31	0.180572	0.285402	-0.10483	0.929915	0.952
chr1	188448535	+	Tgfb2	C	T	0	73	1	124	-6.20945	-5.96578	-0.243669	0.844595	0.785
chr1	188449261	-	Tgfb2	A	G	0	51	0	117	-5.70044	-6.88264	1.1822	2.26923	NA
chr1	190795339	+	Kctd3	C	T	0	40	3	92	-5.35755	-4.53916	-0.818393	0.567073	0.619
chr1	190795395	+	Kctd3	C	T	85	1	182	6	5.42626	4.70834	0.71792	1.64481	0.565
chr1	192768981	+	Angel2	G	T	0	107	0	147	-6.75489	-7.20945	0.454566	1.37037	NA
chr1	192770014	+		C	T	59	39	63	50	0.584963	0.327575	0.257388	1.19531	0.608
chr1	192770191	+		C	T	1	47	0	95	-4.58496	-6.58496	2	4	0.727
chr1	192770541	+		C	T	25	24	43	41	0.0565835	0.0671142	-0.0105307	0.992727	0.872
chr1	193232102	-		A	G	0	59	0	107	-5.90689	-6.75489	0.847997	1.8	NA
chr1	193656209	+	Nek2	A	G	25	0	39	1	4.70044	4.32193	0.378512	1.3	0.811
chr2	3604372	-		C	T	0	70	2	167	-6.14975	-5.80735	-0.342392	0.788732	0.894
chr2	6061023	+		C	T	34	1	27	0	4.12928	4.80735	-0.678072	0.625	0.896
chr2	6061454	-		A	G	74	1	116	0	5.22882	6.87036	-1.64155	0.320513	0.826
chr2	12269037	-	Fam188a	A	T	0	33	1	62	-5.08746	-4.97728	-0.110183	0.926471	0.741
chr2	18597573	+	Commd3	C	T	27	0	78	0	4.80735	6.30378	-1.49643	0.35443	NA
chr2	18607667	+	Bmi1	A	G	87	0	156	1	6.45943	6.29462	0.164811	1.12102	0.764
chr2	20769863	+	Arhgap21	C	T	61	1	124	5	4.9542	4.38082	0.573375	1.488	0.692
chr2	20769882	+	Arhgap21	G	T	55	3	110	5	3.80735	4.20945	-0.402098	0.756757	0.889
chr2	25126808	+	Ssna1	A	G	1	27	0	40	-3.80735	-5.35755	1.5502	2.92857	0.857
chr2	26776873	-	Surf4	A	C	53	0	95	0	5.75489	6.58496	-0.830075	0.5625	NA
chr2	27391583	+	Wdr5	G	T	0	30	0	70	-4.9542	-6.14975	1.19555	2.29032	NA
chr2	29378378	+		A	G	39	0	150	1	5.32193	6.2384	-0.916477	0.529801	0.464
chr2	29380125	-	Med27	A	G	132	0	299	0	7.05528	8.22882	-1.17354	0.443333	NA
chr2	29787136	+	Odf2	G	T	0	38	0	101	-5.2854	-6.67243	1.38702	2.61538	NA
chr2	29787213	-	Odf2	A	C	0	27	0	71	-4.80735	-6.16993	1.36257	2.57143	NA
chr2	29814756	-		G	T	96	0	180	0	6.59991	7.49985	-0.899933	0.535912	NA
chr2	30816306	+	Tor1a	A	C	107	0	135	0	6.75489	7.08746	-0.332575	0.794118	NA
chr2	30816364	-	Tor1a	C	T	86	1	136	0	5.44294	7.09803	-1.65509	0.317518	0.821
chr2	30816448	-	Tor1a	A	G	62	0	84	1	5.97728	5.40939	0.567889	1.48235	0.874
chr2	31897962	+	Nup214	C	T	29	0	49	4	4.90689	3.32193	1.58496	3	0.327
chr2	31906560	-	Nup214	A	G	0	52	0	85	-5.72792	-6.42626	0.698344	1.62264	NA
chr2	31907799	+	Nup214	A	G	0	178	0	380	-7.48382	-8.57365	1.08983	2.12849	NA
chr2	35039277	+	Rab14	A	G	97	1	154	2	5.61471	5.69116	-0.0764521	0.948387	0.683
chr2	35971678	+	Rbm18	A	G	47	1	77	0	4.58496	6.2854	-1.70044	0.307692	0.811
chr2	35971801	+	Rbm18	A	G	44	1	80	1	4.49185	5.33985	-0.847997	0.555556	0.75
chr2	35972021	+	Rbm18	A	G	0	52	0	55	-5.72792	-5.80735	0.0794345	1.0566	NA
chr2	38579078	+	Nr6a1	C	T	0	48	1	89	-5.61471	-5.49185	-0.122857	0.918367	0.748
chr2	38870752	-	Arpc5l	C	T	0	58	1	114	-5.88264	-5.84549	-0.037153	0.974576	0.726
chr2	49406548	-	Epc2	C	T	50	2	53	0	4.08746	5.75489	-1.66742	0.314815	0.467
chr2	50135658	+	Mmadhc	C	T	14	14	27	26	0	0.0524674	-0.0524674	0.964286	0.878
chr2	50378430	+		C	G	0	26	0	31	-4.75489	-5	0.245112	1.18519	NA
chr2	51962450	+	Rif1	G	T	30	0	47	0	4.9542	5.58496	-0.630766	0.645833	NA
chr2	51965790	+	Rif1	A	G	0	33	0	41	-5.08746	-5.39232	0.304855	1.23529	NA
chr2	51975827	-	Rif1	A	G	0	27	1	35	-4.80735	-4.16993	-0.63743	0.642857	0.884
chr2	51976817	+	Rif1	A	G	0	28	0	75	-4.85798	-6.24793	1.38995	2.62069	NA
chr2	51977349	-	Rif1	A	G	63	0	117	1	6	5.88264	0.117357	1.08475	0.749
chr2	65861168	-	Csrnp3	A	G	26	0	54	0	4.75489	5.78136	-1.02647	0.490909	NA
chr2	69032526	+	Spc25	A	G	19	7	48	26	1.32193	0.859822	0.462106	1.37755	0.601
chr2	69587917	+	Ppig	C	T	0	43	0	92	-5.45943	-6.53916	1.07973	2.11364	NA
chr2	69587928	-	Ppig	A	G	0	25	0	52	-4.70044	-5.72792	1.02748	2.03846	NA
chr2	69588274	+	Ppig	A	G	1	38	0	82	-4.2854	-6.37504	2.08964	4.25641	0.703
chr2	69588324	+	Ppig	C	T	0	39	0	82	-5.32193	-6.37504	1.05311	2.075	NA
chr2	69588477	+	Ppig	C	T	49	0	103	0	5.64386	6.70044	-1.05658	0.480769	NA
chr2	69634288	-	Phospho2	G	T	29	0	65	0	4.90689	6.04439	-1.1375	0.454545	NA
chr2	69634296	-	Phospho2	C	T	34	0	69	0	5.12928	6.12928	-1	0.5	NA
chr2	69634712	+	Phospho2	A	G	0	41	0	73	-5.39232	-6.20945	0.817136	1.7619	NA
chr2	69634867	+	Phospho2	A	G	0	61	1	110	-5.9542	-5.79442	-0.15978	0.895161	0.761
chr2	69634901	+	Phospho2	A	T	0	47	0	110	-5.58496	-6.79442	1.20945	2.3125	NA
chr2	69634952	+	Phospho2	G	T	0	47	2	130	-5.58496	-5.44846	-0.136502	0.909722	0.968
chr2	69635104	-	Phospho2	A	G	76	0	162	0	6.26679	7.34873	-1.08194	0.472393	NA
chr2	70529486	+	Gorasp2	A	C	1	32	0	53	-4.04439	-5.75489	1.71049	3.27273	0.81
chr2	70529549	-	Gorasp2	A	C	0	42	1	67	-5.42626	-5.08746	-0.338802	0.790698	0.807
chr2	71100933	+	Dync1i2	A	G	0	43	1	87	-5.45943	-5.45943	0	1	0.713
chr2	71101224	+	Dync1i2	A	G	32	1	65	1	4.04439	5.04439	-1	0.5	0.801
chr2	71695041	+		A	G	0	31	1	49	-5	-4.64386	-0.356144	0.78125	0.808
chr2	71739462	+	Pdk1	C	T	0	25	1	55	-4.70044	-4.80735	0.106915	1.07692	0.677
chr2	71739543	+	Pdk1	C	T	1	34	1	84	-4.12928	-5.40939	1.28011	2.42857	0.896
chr2	71739603	-	Pdk1	A	G	1	25	0	48	-3.70044	-5.61471	1.91427	3.76923	0.754
chr2	71739633	+	Pdk1	G	T	1	26	0	39	-3.75489	-5.32193	1.56704	2.96296	0.852
chr2	71739635	+	Pdk1	A	T	1	27	0	43	-3.80735	-5.45943	1.65208	3.14286	0.828
chr2	71739661	+	Pdk1	C	T	1	54	1	111	-4.78136	-5.80735	1.026	2.03636	0.81
chr2	71739774	+	Pdk1	C	G	49	2	112	0	4.05889	6.82018	-2.76129	0.147493	0.18
chr2	71739929	+	Pdk1	A	G	1	46	0	108	-4.55459	-6.76818	2.2136	4.6383	0.668
chr2	73450533	+	Chn1	A	G	39	1	68	0	4.32193	6.10852	-1.7866	0.289855	0.787
chr2	73450561	-	Chn1	A	C	35	1	55	0	4.16993	5.80735	-1.63743	0.321429	0.83
chr2	75767446	-	Agps	A	G	0	26	1	41	-4.75489	-4.39232	-0.36257	0.777778	0.807
chr2	80238205	-		G	T	22	5	36	4	1.9386	2.88753	-0.948926	0.518018	0.524
chr2	84563370	+	Clp1	A	T	19	31	20	12	-0.678072	0.691878	-1.36995	0.386905	0.0523
chr2	84563378	+	Clp1	A	T	21	28	25	20	-0.398549	0.308122	-0.706672	0.612732	0.306
chr2	84563406	+	Clp1	G	T	17	22	33	30	-0.353637	0.133267	-0.486903	0.713555	0.51
chr2	93695916	-	Accsl	A	G	189	0	348	1	7.56986	7.44708	0.122772	1.08883	0.755
chr2	93696888	+	Accsl	A	G	1	215	0	422	-6.75489	-8.72451	1.96963	3.91667	0.733
chr2	93697129	-	Accsl	A	G	0	181	1	297	-7.50779	-7.21917	-0.288626	0.818681	0.801
chr2	93697210	-	Accsl	A	G	138	1	274	1	6.11894	7.10329	-0.984347	0.505455	0.797
chr2	93701717	-		A	G	31	0	89	1	5	5.49185	-0.491853	0.711111	0.575
chr2	102862099	-	Pdhx	C	T	41	1	81	0	4.39232	6.35755	-1.96523	0.256098	0.737
chr2	102929651	+	Apip	A	G	1	46	0	102	-4.55459	-6.6865	2.13191	4.38298	0.69
chr2	102931990	+	Apip	C	T	43	0	109	1	5.45943	5.78136	-0.321928	0.8	0.625
chr2	112254200	-	2410042D21Rik	C	T	33	0	85	1	5.08746	5.42626	-0.338802	0.790698	0.617
chr2	113671935	-	Arhgap11a	C	T	0	29	2	64	-4.90689	-4.43741	-0.469485	0.722222	0.864
chr2	115689758	+	Meis2	A	G	43	0	76	1	5.45943	5.26679	0.192645	1.14286	0.767
chr2	117096883	+	Fam98b	G	T	19	13	39	59	0.514573	-0.584963	1.09954	2.14286	0.0837
chr2	118301672	+	Srp14	A	G	0	44	1	65	-5.49185	-5.04439	-0.447459	0.733333	0.838
chr2	118301831	+	Srp14	A	T	1	111	3	205	-5.80735	-5.6865	-0.120854	0.919643	0.916
chr2	118304714	+	Srp14	A	G	47	1	78	1	4.58496	5.30378	-0.718818	0.607595	0.707
chr2	118659807	+	D2Ertd750e	A	G	35	50	83	89	-0.5025	-0.0995357	-0.402965	0.756303	0.348
chr2	118660138	+	D2Ertd750e	C	T	131	84	290	174	0.635003	0.733664	-0.098661	0.933899	0.759
chr2	118660200	+	D2Ertd750e	C	T	54	25	111	79	1.08092	0.485427	0.595493	1.51099	0.166
chr2	118660209	+	D2Ertd750e	A	G	48	77	129	154	-0.670692	-0.253757	-0.416936	0.749014	0.215
chr2	118660327	+	D2Ertd750e	A	G	49	3	88	5	3.64386	3.89077	-0.246915	0.842697	0.78
chr2	118961095	+	Rad51	A	G	0	29	0	92	-4.90689	-6.53916	1.63227	3.1	NA
chr2	119472890	+	Nusap1	C	T	26	0	48	0	4.75489	5.61471	-0.859822	0.55102	NA
chr2	119475052	-	Nusap1	A	T	14	15	32	42	-0.0931094	-0.381871	0.288761	1.22159	0.809
chr2	119475302	+	Nusap1	A	G	27	0	77	0	4.80735	6.2854	-1.47805	0.358974	NA
chr2	119531248	+	Rtf1	A	G	0	33	0	55	-5.08746	-5.80735	0.719892	1.64706	NA
chr2	119915307	+	Ehd4	A	G	0	43	0	69	-5.45943	-6.12928	0.669851	1.59091	NA
chr2	119915330	+	Ehd4	C	T	39	0	77	0	5.32193	6.2854	-0.963474	0.512821	NA
chr2	119915413	+	Ehd4	A	G	59	0	114	1	5.90689	5.84549	0.0614005	1.04348	0.733
chr2	119915535	+	Ehd4	A	G	29	0	32	1	4.90689	4.04439	0.862496	1.81818	0.948
chr2	119915576	-	Ehd4	C	G	0	30	0	68	-4.9542	-6.10852	1.15433	2.22581	NA
chr2	119915608	+	Ehd4	G	T	28	0	53	0	4.85798	5.75489	-0.896907	0.537037	NA
chr2	119915614	+	Ehd4	A	C	31	0	52	0	5	5.72792	-0.72792	0.603774	NA
chr2	119916780	-	Ehd4	C	T	0	30	0	31	-4.9542	-5	0.0458037	1.03226	NA
chr2	120335586	+	Zfp106	C	G	34	0	34	0	5.12928	5.12928	0	1	NA
chr2	120837192	+	Ccndbp1	A	C	0	40	0	58	-5.35755	-5.88264	0.525091	1.43902	NA
chr2	120837213	+	Ccndbp1	C	T	0	82	0	98	-6.37504	-6.62936	0.254317	1.19277	NA
chr2	120837467	+	Ccndbp1	C	T	102	0	199	0	6.6865	7.64386	-0.957356	0.515	NA
chr2	120838093	+	Ccndbp1	C	T	0	33	1	25	-5.08746	-3.70044	-1.38702	0.382353	0.904
chr2	120838506	+	Ccndbp1	C	T	97	0	209	0	6.61471	7.71425	-1.09954	0.466667	NA
chr2	120838614	+	Ccndbp1	A	G	0	152	0	251	-7.25739	-7.97728	0.719892	1.64706	NA
chr2	120842192	+	Ccndbp1	C	T	2	88	0	169	-4.89077	-7.40939	2.51862	5.73034	0.23
chr2	120842464	+	Ccndbp1	C	G	0	362	0	677	-8.50383	-9.40514	0.901316	1.86777	NA
chr2	120842474	+	Ccndbp1	C	T	285	0	511	1	8.15987	8	0.159871	1.11719	0.766
chr2	120842563	+	Ccndbp1	A	T	116	0	258	1	6.87036	7.01681	-0.146444	0.903475	0.68
chr2	121024767	-	Trp53bp1	A	G	0	29	0	58	-4.90689	-5.88264	0.975752	1.96667	NA
chr2	121284017	+	2310003F16Rik	A	G	31	0	80	0	5	6.33985	-1.33985	0.395062	NA
chr2	125083107	+	Dut	C	T	33	27	47	71	0.280108	-0.584963	0.86507	1.82143	0.0778
chr2	125083149	-	Dut	G	T	116	0	224	0	6.87036	7.81378	-0.943416	0.52	NA
chr2	125083205	+	Dut	A	C	81	66	155	138	0.291463	0.166461	0.125002	1.09051	0.737
chr2	125083334	+	Dut	C	T	43	34	53	64	0.330149	-0.26748	0.597629	1.51323	0.197
chr2	125562919	+	Secisbp2l	C	G	33	20	31	22	0.695145	0.476438	0.218707	1.16369	0.843
chr2	125657649	+	Cops2	A	G	21	12	27	12	0.758992	1.10692	-0.347923	0.785714	0.802
chr2	126413773	-	Slc27a2	A	G	0	36	0	37	-5.20945	-5.24793	0.0384741	1.02703	NA
chr2	126413875	-	Slc27a2	A	G	27	0	50	0	4.80735	5.67243	-0.86507	0.54902	NA
chr2	127124447	+	Stard7	C	T	46	20	51	41	1.16227	0.308122	0.854149	1.80769	0.0989
chr2	129036937	+	Slc20a1	C	T	0	33	1	61	-5.08746	-4.9542	-0.133267	0.911765	0.747
chr2	129037086	+	Slc20a1	C	T	0	31	0	44	-5	-5.49185	0.491853	1.40625	NA
chr2	129037275	-	Slc20a1	C	T	38	0	47	0	5.2854	5.58496	-0.29956	0.8125	NA
chr2	129927500	+	AU015228	C	T	16	11	22	23	0.5025	-0.0614005	0.563901	1.47826	0.542
chr2	129928747	+	AU015228	A	G	0	27	0	26	-4.80735	-4.75489	-0.0524674	0.964286	NA
chr2	131023893	+	Cdc25b	C	T	0	44	1	117	-5.49185	-5.88264	0.39079	1.31111	0.606
chr2	131023980	+	Cdc25b	A	G	0	27	2	84	-4.80735	-4.82443	0.0170735	1.0119	0.97
chr2	131127140	+	Rnf24	A	G	0	36	0	42	-5.20945	-5.42626	0.216811	1.16216	NA
chr2	142218189	+		C	T	0	34	0	36	-5.12928	-5.20945	0.0801703	1.05714	NA
chr2	142218317	+		A	G	29	0	38	1	4.90689	4.2854	0.621488	1.53846	0.881
chr2	142897296	+	Snrpb2	C	T	61	3	144	5	3.9542	4.59495	-0.64075	0.641379	0.94
chr2	142897304	+	Snrpb2	A	G	1	69	4	148	-5.12928	-4.89724	-0.232043	0.851429	0.941
chr2	142897306	+	Snrpb2	G	T	2	74	6	150	-4.64386	-4.43105	-0.212806	0.862857	0.926
chr2	143652411	+	Bfsp1	G	T	257	0	468	0	8.01123	8.87344	-0.862217	0.550107	NA
chr2	143652413	+	Bfsp1	C	T	254	0	449	2	7.99435	7.22882	0.765535	1.7	0.745
chr2	143652421	+	Bfsp1	A	G	3	265	0	481	-6.05528	-8.91289	2.85761	7.24812	0.0851
chr2	143652483	-	Bfsp1	A	G	2	223	6	471	-6.22239	-6.07529	-0.147104	0.903061	0.961
chr2	143652645	-	Bfsp1	C	T	93	0	266	1	6.55459	7.0607	-0.506107	0.70412	0.58
chr2	143652732	+	Bfsp1	A	G	0	121	1	247	-6.93074	-6.9542	0.023459	1.01639	0.714
chr2	143653033	-	Bfsp1	A	G	1	41	1	117	-4.39232	-5.88264	1.49033	2.80952	0.968
chr2	143653047	+	Bfsp1	C	T	0	32	0	68	-5.04439	-6.10852	1.06413	2.09091	NA
chr2	143653074	+	Bfsp1	C	G	0	39	0	91	-5.32193	-6.52356	1.20163	2.3	NA
chr2	143655896	-	Bfsp1	A	G	1	28	0	60	-3.85798	-5.93074	2.07276	4.2069	0.709
chr2	143768384	+	Dstn	A	T	1	31	8	83	-4	-3.22239	-0.777608	0.583333	0.507
chr2	143768526	+	Dstn	A	C	1	30	2	64	-3.9542	-4.43741	0.483209	1.39785	0.564
chr2	143768548	+	Dstn	A	G	1	24	3	51	-3.64386	-3.70044	0.0565835	1.04	0.796
chr2	145744043	+	Crnkl1	A	G	34	11	91	7	1.54432	3.52356	-1.97924	0.253623	0.00866
chr2	145744289	-	Crnkl1	A	G	96	11	193	42	3.01495	2.17365	0.841302	1.79167	0.101
chr2	145745670	-	Crnkl1	C	T	52	0	137	1	5.72792	6.10852	-0.380604	0.768116	0.611
chr2	146903447	+	Xrn2	C	T	21	11	30	19	0.874469	0.632268	0.242201	1.1828	0.868
chr2	151715307	-		A	G	26	1	42	0	3.75489	5.42626	-1.67138	0.313953	0.822
chr2	152530393	+	H13	A	T	0	46	0	112	-5.55459	-6.82018	1.26559	2.40426	NA
chr2	153593364	-	Mapre1	A	G	1	54	0	96	-4.78136	-6.59991	1.81855	3.52727	0.777
chr2	153593492	+	Mapre1	C	T	0	50	0	56	-5.67243	-5.83289	0.160465	1.11765	NA
chr2	153593867	-	Mapre1	A	T	111	0	230	0	6.80735	7.85175	-1.04439	0.484848	NA
chr2	154385338	-		G	T	0	32	1	57	-5.04439	-4.85798	-0.186413	0.878788	0.762
chr2	154385492	+	E2f1	G	T	43	1	58	1	4.45943	4.88264	-0.423211	0.745763	0.609
chr2	155460199	+	Trpc4ap	C	T	36	0	72	1	5.20945	5.18982	0.0196288	1.0137	0.717
chr2	155973163	+	Rbm39	A	T	0	48	0	103	-5.61471	-6.70044	1.08573	2.12245	NA
chr2	155973365	+	Rbm39	A	G	46	1	73	0	4.55459	6.20945	-1.65486	0.317568	0.824
chr2	156135567	-	Phf20	C	T	31	0	55	1	5	4.80735	0.192645	1.14286	0.763
chr2	156698956	+	Sla2,1110008F13Rik	A	G	37	0	61	1	5.24793	4.9542	0.293731	1.22581	0.793
chr2	156821613	-	Dsn1	G	T	1	31	0	44	-4	-5.49185	1.49185	2.8125	0.872
chr2	156821639	-	Dsn1	A	C	1	29	0	50	-3.90689	-5.67243	1.76553	3.4	0.795
chr2	156923360	+	Samhd1	A	G	0	26	1	63	-4.75489	-5	0.245112	1.18519	0.64
chr2	156994824	-		A	G	26	0	29	1	4.75489	3.90689	0.847997	1.8	0.942
chr2	157716684	-	Ctnnbl1	A	G	0	35	1	66	-5.16993	-5.06609	-0.103836	0.930556	0.74
chr2	157716690	-	Ctnnbl1	A	C	1	33	0	61	-4.08746	-5.9542	1.86673	3.64706	0.766
chr2	157807957	-	2610036D13Rik	A	G	49	1	38	0	4.64386	5.2854	-0.641546	0.641026	0.89
chr2	161113272	-		A	G	0	123	1	212	-6.9542	-6.73471	-0.219487	0.858871	0.781
chr2	161113278	-		A	T	14	185	27	334	-3.63227	-3.58066	-0.0516059	0.964862	0.981
chr2	161113879	+		C	T	25	0	48	0	4.70044	5.61471	-0.91427	0.530612	NA
chr2	162910297	+	Mybl2	A	G	30	0	35	0	4.9542	5.16993	-0.215729	0.861111	NA
chr2	162910299	+	Mybl2	A	G	2	24	0	33	-3.05889	-5.08746	2.02857	4.08	0.37
chr2	164595462	+	Ube2c	G	T	25	0	31	0	4.70044	5	-0.29956	0.8125	NA
chr2	165898601	+	Ncoa3,Sulf2	A	G	0	26	0	51	-4.75489	-5.70044	0.945552	1.92593	NA
chr2	166774175	+	Stau1	G	T	0	39	0	58	-5.32193	-5.88264	0.560715	1.475	NA
chr2	166774283	-	Stau1	C	T	41	0	48	0	5.39232	5.61471	-0.222392	0.857143	NA
chr2	166774494	+	Stau1	A	G	0	33	0	36	-5.08746	-5.20945	0.121991	1.08824	NA
chr2	167341121	-	Rnf114	A	G	0	32	1	30	-5.04439	-3.9542	-1.0902	0.469697	0.987
chr2	167341153	-	Rnf114	A	G	32	0	39	1	5.04439	4.32193	0.722466	1.65	0.91
chr2	167341233	-	Rnf114	A	G	29	0	55	1	4.90689	4.80735	0.0995357	1.07143	0.736
chr2	167926411	+	Pard6b	A	G	0	32	1	31	-5.04439	-4	-1.04439	0.484848	1
chr2	172181860	+	Aurka	C	T	31	0	67	0	5	6.08746	-1.08746	0.470588	NA
chr2	172294910	-	2410001C21Rik	C	T	1	26	0	40	-3.75489	-5.35755	1.60266	3.03704	0.842
chr2	172840889	+	Rae1	A	G	38	1	79	0	4.2854	6.32193	-2.03653	0.24375	0.717
chr2	172841032	+	Rae1	A	C	78	0	139	0	6.30378	7.12928	-0.825502	0.564286	NA
chr2	172859746	-	Rbm38	C	T	75	0	142	0	6.24793	7.15987	-0.911944	0.531469	NA
chr2	174172021	+	Gnas	C	T	123	0	223	1	6.9542	6.80735	0.146841	1.10714	0.761
chr2	179770134	+	Lsm14b	A	T	26	0	45	1	4.75489	4.52356	0.231326	1.17391	0.771
chr3	7572105	+	Il7	A	G	30	0	41	1	4.9542	4.39232	0.561879	1.47619	0.865
chr3	7572141	+	Il7	A	T	0	50	0	69	-5.67243	-6.12928	0.456858	1.37255	NA
chr3	7572153	+	Il7	A	G	48	0	69	0	5.61471	6.12928	-0.514573	0.7	NA
chr3	7572234	+	Il7	C	G	56	0	51	0	5.83289	5.70044	0.13245	1.09615	NA
chr3	7572257	+	Il7	A	G	41	0	59	0	5.39232	5.90689	-0.514573	0.7	NA
chr3	7572334	+	Il7	A	G	0	25	0	40	-4.70044	-5.35755	0.657112	1.57692	NA
chr3	7572652	-	Il7	C	T	0	33	0	42	-5.08746	-5.42626	0.338802	1.26471	NA
chr3	7572719	-	Il7	A	G	25	0	28	0	4.70044	4.85798	-0.157541	0.896552	NA
chr3	7573593	-	Il7	A	G	25	2	57	0	3.11548	5.85798	-2.7425	0.149425	0.189
chr3	7573826	-	Il7	A	G	0	26	0	29	-4.75489	-4.90689	0.152003	1.11111	NA
chr3	8930218	-	Tpd52	A	G	68	0	129	1	6.10852	6.02237	0.0861566	1.06154	0.741
chr3	10419139	+	Snx16	A	G	26	2	29	0	3.16993	4.90689	-1.73697	0.3	0.456
chr3	14603839	+	E2f5	C	T	206	0	414	1	7.69349	7.69697	-0.00348057	0.99759	0.721
chr3	14606032	+	E2f5	A	C	0	366	1	754	-8.51964	-8.56033	0.0406966	1.02861	0.711
chr3	20022182	+	Gyg	C	T	0	427	0	863	-8.74147	-9.75489	1.01342	2.01869	NA
chr3	20050450	-	Gyg	A	C	0	65	0	112	-6.04439	-6.82018	0.775785	1.71212	NA
chr3	20050471	-	Gyg	C	T	72	0	169	0	6.18982	7.40939	-1.21957	0.429412	NA
chr3	26996901	+	Ect2	A	G	15	10	33	39	0.540568	-0.234465	0.775034	1.71123	0.323
chr3	28030859	-	Pld1	G	T	43	0	75	1	5.45943	5.24793	0.211504	1.15789	0.772
chr3	28030872	+	Pld1	A	G	31	1	65	0	4	6.04439	-2.04439	0.242424	0.716
chr3	28030909	-	Pld1	C	T	55	0	103	0	5.80735	6.70044	-0.893085	0.538462	NA
chr3	28030936	+	Pld1	C	T	0	51	1	125	-5.70044	-5.97728	0.27684	1.21154	0.639
chr3	28031145	+	Pld1	A	G	72	0	173	2	6.18982	5.85798	0.331844	1.25862	0.897
chr3	28031421	+	Pld1	C	T	2	97	0	231	-5.02975	-7.85798	2.82823	7.10204	0.164
chr3	28031487	+	Pld1	A	G	1	38	1	66	-4.2854	-5.06609	0.780687	1.71795	0.727
chr3	28031512	+	Pld1	A	C	103	0	212	0	6.70044	7.73471	-1.03427	0.488263	NA
chr3	28031541	-	Pld1	A	G	77	0	157	1	6.2854	6.30378	-0.0183785	0.987342	0.713
chr3	28031543	-	Pld1	A	C	0	74	1	158	-6.22882	-6.31288	0.0840643	1.06	0.695
chr3	28031657	+	Pld1	A	T	165	1	301	0	6.37504	8.2384	-1.86337	0.274834	0.762
chr3	28031691	+	Pld1	A	G	131	1	328	1	6.04439	7.36194	-1.31755	0.401216	0.909
chr3	28031693	-	Pld1	A	G	1	152	0	299	-6.25739	-8.22882	1.97143	3.92157	0.733
chr3	28031750	+	Pld1	A	G	1	95	1	212	-5.58496	-6.73471	1.14975	2.21875	0.852
chr3	28031792	+	Pld1	A	G	160	1	395	1	6.33092	7.62936	-1.29844	0.406566	0.903
chr3	28031799	+	Pld1	C	T	1	167	5	393	-6.39232	-6.03709	-0.355228	0.781746	0.801
chr3	28032045	-	Pld1	A	T	257	0	464	0	8.01123	8.86109	-0.84986	0.554839	NA
chr3	28032068	-	Pld1	C	T	209	1	410	1	6.71425	7.68299	-0.968749	0.510949	0.792
chr3	32363035	+	Pik3ca	A	G	1	25	0	34	-3.70044	-5.12928	1.42884	2.69231	0.892
chr3	32476137	+	Mfn1	A	G	26	0	44	0	4.75489	5.49185	-0.736966	0.6	NA
chr3	34608627	-		A	T	97	0	154	0	6.61471	7.27612	-0.661415	0.632258	NA
chr3	34608641	-		C	T	93	0	137	0	6.55459	7.10852	-0.553936	0.681159	NA
chr3	34608647	+		C	G	1	64	0	140	-5.02237	-7.13955	2.11718	4.33846	0.694
chr3	34608664	-		C	G	81	0	157	0	6.35755	7.30378	-0.946229	0.518987	NA
chr3	34608666	-		C	T	0	77	0	147	-6.2854	-7.20945	0.924051	1.89744	NA
chr3	34608680	+		G	T	0	165	0	339	-7.37504	-8.40939	1.03435	2.04819	NA
chr3	34608681	+		C	T	172	1	357	0	6.43463	8.48382	-2.04919	0.24162	0.711
chr3	34608780	+		C	T	89	1	161	0	5.49185	7.33985	-1.848	0.277778	0.768
chr3	34608814	+		C	T	147	0	283	3	7.20945	6.14975	1.05971	2.08451	0.526
chr3	34609097	-		C	T	1	72	0	119	-5.18982	-6.90689	1.71707	3.28767	0.805
chr3	35792056	+	Dcun1d1	C	T	0	43	1	72	-5.45943	-5.18982	-0.269607	0.829545	0.788
chr3	36347966	+	Anxa5	C	G	0	33	0	49	-5.08746	-5.64386	0.556393	1.47059	NA
chr3	36348083	+	Anxa5	C	T	25	0	47	0	4.70044	5.58496	-0.884523	0.541667	NA
chr3	36463910	+	Ccna2	C	T	35	0	89	0	5.16993	6.49185	-1.32193	0.4	NA
chr3	36464715	-	Ccna2	C	T	0	28	0	46	-4.85798	-5.55459	0.696608	1.62069	NA
chr3	36464725	-	Ccna2	A	G	41	0	47	0	5.39232	5.58496	-0.192645	0.875	NA
chr3	36464857	+	Ccna2	C	T	0	27	0	41	-4.80735	-5.39232	0.584963	1.5	NA
chr3	36464877	+	Ccna2	C	T	30	0	53	2	4.9542	4.16993	0.784271	1.72222	0.758
chr3	36464956	+	Ccna2	A	G	0	116	0	180	-6.87036	-7.49985	0.629481	1.54701	NA
chr3	36465032	+	Ccna2	A	G	240	0	371	2	7.91289	6.9542	0.958693	1.94355	0.681
chr3	36467668	+	Ccna2	C	G	34	0	51	0	5.12928	5.70044	-0.571157	0.673077	NA
chr3	36467695	+	Ccna2	C	T	0	45	0	74	-5.52356	-6.22882	0.705257	1.63043	NA
chr3	48412659	+	1700018B24Rik	A	G	1	48	3	76	-4.61471	-4.26679	-0.347923	0.785714	0.974
chr3	48412671	+	1700018B24Rik	C	T	0	33	3	68	-5.08746	-4.10852	-0.978938	0.507353	0.569
chr3	48412765	+	1700018B24Rik	A	C	1	30	3	78	-3.9542	-4.30378	0.349584	1.27419	0.655
chr3	51055166	+	Ccrn4l	C	T	16	45	28	144	-1.4361	-2.32193	0.885829	1.84783	0.13
chr3	51055315	+	Ccrn4l	C	T	50	20	91	28	1.28011	1.66558	-0.385473	0.765528	0.551
chr3	51055380	-	Ccrn4l	A	G	31	0	81	1	5	5.35755	-0.357552	0.780488	0.611
chr3	52150055	+	Foxo1	A	G	0	81	0	172	-6.35755	-7.43463	1.07708	2.10976	NA
chr3	54436322	+		A	G	0	29	0	34	-4.90689	-5.12928	0.222392	1.16667	NA
chr3	54532686	+	Exosc8	A	G	30	0	57	0	4.9542	5.85798	-0.903785	0.534483	NA
chr3	54532695	+	Exosc8	C	T	37	0	54	0	5.24793	5.78136	-0.533432	0.690909	NA
chr3	57450464	-	Commd2	A	C	0	35	0	89	-5.16993	-6.49185	1.32193	2.5	NA
chr3	57450590	-	Commd2	A	G	70	0	116	2	6.14975	5.2854	0.864345	1.82051	0.719
chr3	58478910	+	Siah2	A	G	32	0	55	1	5.04439	4.80735	0.237039	1.17857	0.776
chr3	58479667	+	Siah2	A	G	163	1	231	0	6.35755	7.85798	-1.50043	0.353448	0.863
chr3	58479670	+	Siah2	A	G	3	147	5	202	-5.20945	-5.08037	-0.12908	0.914414	0.92
chr3	58480257	+	Siah2	C	T	0	110	1	287	-6.79442	-7.16993	0.375509	1.2973	0.617
chr3	58480264	+	Siah2	C	T	4	135	12	285	-4.76553	-4.45943	-0.306103	0.808824	0.743
chr3	65356506	+	Tiparp	G	T	0	55	0	123	-5.80735	-6.9542	1.14684	2.21429	NA
chr3	65356569	-	Tiparp	C	T	1	69	1	141	-5.12928	-6.14975	1.02046	2.02857	0.809
chr3	65357673	+	Tiparp	A	G	94	0	161	1	6.56986	6.33985	0.230006	1.17284	0.783
chr3	65358310	+	Tiparp	C	T	202	4	447	19	5.34341	4.48543	0.857981	1.8125	0.24
chr3	65358362	+	Tiparp	G	T	218	5	363	10	5.18982	5.04836	0.141462	1.10302	0.952
chr3	65358468	+	Tiparp	C	T	259	11	538	17	4.43741	4.90422	-0.466811	0.723562	0.584
chr3	65358522	+	Tiparp	C	G	279	0	599	0	8.12928	9.22882	-1.09954	0.466667	NA
chr3	65358639	+	Tiparp	C	T	1	291	1	567	-7.18982	-8.14975	0.959923	1.94521	0.789
chr3	65358735	+	Tiparp	G	T	0	424	0	727	-8.73132	-9.50779	0.776476	1.71294	NA
chr3	82876144	-	Plrg1	A	T	0	30	1	48	-4.9542	-4.61471	-0.339486	0.790323	0.803
chr3	84300444	+	Arfip1	A	G	1	51	3	104	-4.70044	-4.71425	0.0138058	1.00962	0.836
chr3	84300550	-	Arfip1	C	T	1	43	0	118	-4.45943	-6.89482	2.43539	5.40909	0.606
chr3	85464155	+	Fam160a1	G	T	0	76	0	253	-6.26679	-7.98868	1.7219	3.2987	NA
chr3	85464377	+	Fam160a1	A	G	60	1	133	1	4.93074	6.06609	-1.13535	0.455224	0.847
chr3	85464445	-	Fam160a1	C	T	31	0	64	1	5	5.02237	-0.0223678	0.984615	0.703
chr3	85464527	-	Fam160a1	A	G	66	1	137	0	5.06609	7.10852	-2.04244	0.242754	0.714
chr3	85464572	+	Fam160a1	A	G	2	38	1	106	-3.70044	-5.74147	2.04103	4.11538	0.37
chr3	86590477	-	Dclk2	A	G	29	0	65	2	4.90689	4.45943	0.447459	1.36364	0.871
chr3	87726926	+	BC023814,Mrpl24	C	G	0	34	0	29	-5.12928	-4.90689	-0.222392	0.857143	NA
chr3	88516420	-	2810403A07Rik	C	T	0	26	2	60	-4.75489	-4.34577	-0.409113	0.753086	0.887
chr3	88516675	-	2810403A07Rik	G	T	29	0	72	0	4.90689	6.18982	-1.28293	0.410959	NA
chr3	89219620	+	Cks1b	A	G	1	170	2	322	-6.41785	-6.75043	0.332575	1.25926	0.572
chr3	90041574	+	Creb3l4	C	T	1	60	0	99	-4.93074	-6.64386	1.71312	3.27869	0.806
chr3	90041801	-	Creb3l4	C	T	0	115	1	237	-6.85798	-6.89482	0.0368368	1.02586	0.71
chr3	90041812	-	Creb3l4	A	G	0	102	1	209	-6.6865	-6.71425	0.027745	1.01942	0.712
chr3	93631392	+		C	T	11	44	25	67	-1.90689	-1.38702	-0.519867	0.697436	0.435
chr3	95023140	+	Mllt11	G	T	0	32	0	71	-5.04439	-6.16993	1.12553	2.18182	NA
chr3	95023144	+	Mllt11	A	G	1	36	0	77	-4.20945	-6.2854	2.07595	4.21622	0.707
chr3	95023421	-	Mllt11	C	T	0	65	0	93	-6.04439	-6.55459	0.510195	1.42424	NA
chr3	95099324	-	Fam63a	A	C	0	56	0	94	-5.83289	-6.56986	0.736966	1.66667	NA
chr3	95099902	-	Fam63a	C	T	179	0	410	0	7.49185	8.68299	-1.19114	0.437956	NA
chr3	96058690	+		A	G	41	0	60	0	5.39232	5.93074	-0.53842	0.688525	NA
chr3	96448386	-	Pex11b	A	G	9	24	20	14	-1.32193	0.485427	-1.80735	0.285714	0.0183
chr3	96448494	+	Pex11b	C	G	38	0	50	0	5.2854	5.67243	-0.387023	0.764706	NA
chr3	100009784	+	Gdap2	A	C	0	25	0	35	-4.70044	-5.16993	0.469485	1.38462	NA
chr3	100010368	+	Gdap2	A	C	14	11	31	27	0.321928	0.192645	0.129283	1.09375	0.979
chr3	100010402	+	Gdap2	C	T	13	19	26	23	-0.514573	0.169925	-0.684498	0.622222	0.386
chr3	100010679	-	Gdap2	A	G	14	11	16	26	0.321928	-0.667425	0.989353	1.98529	0.241
chr3	100272623	-		A	G	0	28	2	48	-4.85798	-4.02975	-0.828234	0.563218	0.745
chr3	102861798	+	Csde1	C	T	74	0	161	2	6.22882	5.75489	0.473931	1.38889	0.849
chr3	102862011	-	Csde1	G	T	0	92	0	176	-6.53916	-7.46761	0.928447	1.90323	NA
chr3	102978364	+	Bcas2	C	G	0	54	0	79	-5.78136	-6.32193	0.540568	1.45455	NA
chr3	103547833	+	Hipk1	C	G	34	0	43	0	5.12928	5.45943	-0.330149	0.795455	NA
chr3	103547921	+	Hipk1	C	T	0	25	1	39	-4.70044	-4.32193	-0.378512	0.769231	0.811
chr3	104804919	+	Cttnbp2nl	A	G	0	95	1	153	-6.58496	-6.26679	-0.318176	0.802083	0.807
chr3	104805416	-	Cttnbp2nl	G	T	25	0	55	0	4.70044	5.80735	-1.10692	0.464286	NA
chr3	107699239	-	Gstm5	C	T	0	26	1	28	-4.75489	-3.85798	-0.896907	0.537037	0.956
chr3	108042352	+		A	G	0	47	1	78	-5.58496	-5.30378	-0.281182	0.822917	0.792
chr3	108448343	+	Wdr47	A	G	28	0	94	0	4.85798	6.56986	-1.71187	0.305263	NA
chr3	121160564	+	Cnn3	A	G	39	0	89	0	5.32193	6.49185	-1.16993	0.444444	NA
chr3	121160881	+	Cnn3	C	T	30	0	40	0	4.9542	5.35755	-0.403356	0.756098	NA
chr3	121718834	+	Arhgap29	C	T	38	0	43	0	5.2854	5.45943	-0.174029	0.886364	NA
chr3	122232758	+	Bcar3	C	T	0	83	1	110	-6.39232	-5.79442	-0.597902	0.660714	0.884
chr3	127239858	+	Larp7	A	G	24	1	40	1	3.64386	4.35755	-0.713696	0.609756	0.703
chr3	129618024	-	Ccdc109b	C	T	32	0	56	0	5.04439	5.83289	-0.788496	0.578947	NA
chr3	129618049	+	Ccdc109b	C	T	46	1	79	1	4.55459	5.32193	-0.767339	0.5875	0.723
chr3	129618670	+	Ccdc109b	C	T	1	60	1	97	-4.93074	-5.61471	0.683973	1.60656	0.696
chr3	131306489	-	Papss1	A	C	33	0	47	0	5.08746	5.58496	-0.4975	0.708333	NA
chr3	132505707	+		A	C	1	31	1	51	-4	-4.70044	0.70044	1.625	0.7
chr3	134936257	+	Cenpe	A	G	21	21	34	24	0	0.485427	-0.485427	0.714286	0.515
chr3	137289332	+	Ddit4l	A	G	40	0	68	1	5.35755	5.10852	0.249028	1.18841	0.782
chr3	137849140	+	4930579F01Rik	C	T	0	40	0	52	-5.35755	-5.72792	0.370368	1.29268	NA
chr3	137849145	+	4930579F01Rik	A	G	0	38	0	43	-5.2854	-5.45943	0.174029	1.12821	NA
chr3	138114225	+	Adh5	C	T	2	44	0	112	-3.90689	-6.82018	2.91329	7.53333	0.151
chr3	138116753	+	Adh5	A	G	140	1	296	3	6.13955	6.21432	-0.0747678	0.949495	0.814
chr3	138117720	+	Adh5	C	G	262	0	461	1	8.03892	7.85175	0.18717	1.13853	0.774
chr3	138118244	+	Adh5	C	T	0	49	1	90	-5.64386	-5.50779	-0.136062	0.91	0.752
chr3	138118246	+	Adh5	C	T	1	49	0	87	-4.64386	-6.45943	1.81558	3.52	0.778
chr3	142441201	-	Gtf2b	C	T	1	31	0	39	-4	-5.32193	1.32193	2.5	0.921
chr3	142446315	+	Gtf2b	A	G	60	0	147	2	5.93074	5.62449	0.306246	1.23649	0.907
chr3	142455192	+	Pkn2	C	T	27	0	41	0	4.80735	5.39232	-0.584963	0.666667	NA
chr3	144259932	+	2010-09-15	C	T	1	66	0	116	-5.06609	-6.87036	1.80428	3.49254	0.78
chr3	144259970	+	2010-09-15	C	T	45	0	101	1	5.52356	5.67243	-0.148863	0.901961	0.673
chr3	144260458	-	2010-09-15	G	T	1	111	0	173	-5.80735	-7.44294	1.63559	3.10714	0.826
chr3	151847188	+	Dnajb4	G	T	73	0	141	0	6.20945	7.14975	-0.940294	0.521127	NA
chr3	151847219	-	Dnajb4	C	T	0	47	1	108	-5.58496	-5.76818	0.183222	1.13542	0.664
chr3	151847318	+	Dnajb4	A	G	0	47	1	116	-5.58496	-5.87036	0.285402	1.21875	0.636
chr3	151899984	+	Nexn	C	T	49	1	70	0	4.64386	6.14975	-1.50589	0.352113	0.865
chr3	151906949	+	Nexn	C	G	35	0	93	0	5.16993	6.55459	-1.38466	0.382979	NA
chr3	153585770	-	Acadm	C	T	26	1	37	0	3.75489	5.24793	-1.49304	0.355263	0.873
chr3	157388777	-		A	G	0	29	1	53	-4.90689	-4.75489	-0.152003	0.9	0.751
chr3	157669726	-	Ankrd13c	C	T	0	62	2	126	-5.97728	-5.40372	-0.573558	0.671958	0.817
chr4	8534503	+	Rab2a	G	T	36	0	125	0	5.20945	6.97728	-1.76783	0.293651	NA
chr4	8534606	-	Rab2a	A	C	45	0	135	0	5.52356	7.08746	-1.5639	0.338235	NA
chr4	8534649	-	Rab2a	A	G	0	39	1	136	-5.32193	-6.09803	0.776104	1.7125	0.501
chr4	11053618	-		A	G	0	26	0	83	-4.75489	-6.39232	1.63743	3.11111	NA
chr4	11053854	-		C	T	0	52	2	128	-5.72792	-5.42626	-0.301656	0.811321	0.91
chr4	11130167	+	Ccne2,Ints8	A	T	26	4	64	7	2.43296	3.02237	-0.589408	0.664615	0.871
chr4	11130570	-	Ccne2,Ints8	A	T	0	48	0	73	-5.61471	-6.20945	0.594744	1.5102	NA
chr4	11259183	+		A	G	48	0	52	1	5.61471	4.72792	0.886789	1.84906	0.96
chr4	11259191	+	Esrp1	C	T	0	47	5	54	-5.58496	-3.1964	-2.38857	0.190972	0.113
chr4	11259251	+	Esrp1	A	C	39	1	72	2	4.32193	4.60486	-0.282934	0.821918	0.583
chr4	11260545	+	Esrp1	A	G	6	44	0	81	-2.6845	-6.35755	3.67305	12.7556	0.00575
chr4	14210953	+		A	T	0	31	0	54	-5	-5.78136	0.78136	1.71875	NA
chr4	14211001	+		C	T	47	0	92	1	5.58496	5.53916	0.0458037	1.03226	0.727
chr4	24829167	-	Ndufaf4	A	G	1	40	1	158	-4.35755	-6.31288	1.95533	3.87805	0.874
chr4	24830568	-	Ndufaf4	A	G	1	32	0	53	-4.04439	-5.75489	1.71049	3.27273	0.81
chr4	32590549	-		A	T	1	42	0	80	-4.42626	-6.33985	1.91359	3.76744	0.751
chr4	33333269	+	Pnrc1	A	G	55	0	154	1	5.80735	6.27612	-0.468769	0.722581	0.587
chr4	34513509	+	Akirin2	G	T	0	110	0	202	-6.79442	-7.66534	0.87092	1.82883	NA
chr4	34514082	-	Orc3l,Akirin2	C	T	1	112	1	207	-5.82018	-6.70044	0.880261	1.84071	0.762
chr4	34514109	-	Orc3l,Akirin2	A	C	108	0	184	1	6.76818	6.53138	0.236803	1.17838	0.785
chr4	41141943	-	Ubap2	G	T	27	0	37	0	4.80735	5.24793	-0.440573	0.736842	NA
chr4	41238658	-	Dcaf12	A	C	36	0	93	0	5.20945	6.55459	-1.34514	0.393617	NA
chr4	41239039	-	Dcaf12	A	G	32	0	75	1	5.04439	5.24793	-0.203533	0.868421	0.654
chr4	43509368	-	E130306D19Rik	C	T	51	0	110	0	5.70044	6.79442	-1.09398	0.468468	NA
chr4	44139419	-	Rnf38	C	G	0	324	0	476	-8.3443	-8.89785	0.55355	1.46769	NA
chr4	44139618	-	Rnf38	A	G	0	142	0	250	-7.15987	-7.97154	0.811672	1.75524	NA
chr4	44139801	-	Rnf38	A	G	0	64	0	138	-6.02237	-7.11894	1.09657	2.13846	NA
chr4	44139917	-	Rnf38	C	G	0	36	0	56	-5.20945	-5.83289	0.623437	1.54054	NA
chr4	46184959	+	Ncbp1	A	T	36	2	61	0	3.62449	5.9542	-2.32971	0.198925	0.282
chr4	49669356	+	Rnf20	A	C	0	31	0	56	-5	-5.83289	0.83289	1.78125	NA
chr4	49669533	+	Rnf20	C	T	27	0	32	1	4.80735	4.04439	0.762961	1.69697	0.919
chr4	49669595	-	Rnf20	A	C	0	56	0	106	-5.83289	-6.74147	0.908577	1.87719	NA
chr4	55403426	-	Rad23b	A	G	6	47	8	98	-2.77761	-3.45943	0.681824	1.60417	0.621
chr4	57074943	-	Epb4.1l4b	C	T	0	25	0	54	-4.70044	-5.78136	1.08092	2.11538	NA
chr4	58811930	+		C	T	20	11	15	28	0.807355	-0.857981	1.66534	3.17187	0.0224
chr4	58814669	-	AI314180	C	T	79	0	180	0	6.32193	7.49985	-1.17792	0.441989	NA
chr4	58818454	+	AI314180	C	T	28	1	69	0	3.85798	6.12928	-2.2713	0.207143	0.653
chr4	58822424	+	AI314180	G	T	8	20	8	32	-1.22239	-1.87447	0.652077	1.57143	0.596
chr4	59235001	+	Ugcg	A	G	0	71	0	122	-6.16993	-6.94251	0.77259	1.70833	NA
chr4	59235258	+	Ugcg	C	T	26	52	53	95	-0.973033	-0.830075	-0.142958	0.90566	0.822
chr4	63211376	+	Atp6v1g1	C	T	27	0	62	1	4.80735	4.97728	-0.169925	0.888889	0.661
chr4	83101909	+	Psip1	A	C	0	194	0	329	-7.60733	-8.36632	0.758992	1.69231	NA
chr4	87419015	+	Mllt3	A	G	34	1	60	0	4.12928	5.93074	-1.80145	0.286885	0.784
chr4	87419418	-	Mllt3	A	G	0	25	3	45	-4.70044	-3.52356	-1.17688	0.442308	0.512
chr4	87429571	+	Mllt3	C	T	25	0	60	2	4.70044	4.34577	0.354665	1.27869	0.906
chr4	88273412	-	C87499	C	T	106	1	245	0	5.74147	7.94251	-2.20105	0.21748	0.67
chr4	88273549	+	C87499	C	G	0	72	1	180	-6.18982	-6.49985	0.310021	1.23973	0.632
chr4	88275190	-	C87499	A	G	0	27	1	77	-4.80735	-5.2854	0.478047	1.39286	0.577
chr4	98603750	+	Dock7	A	G	88	0	130	0	6.47573	7.03342	-0.55769	0.679389	NA
chr4	98603844	+	Dock7	A	G	60	0	102	1	5.93074	5.6865	0.244237	1.18447	0.784
chr4	98603917	+	Dock7	C	T	0	63	1	89	-6	-5.49185	-0.508147	0.703125	0.857
chr4	101507648	+	B020004J07Rik	G	T	0	71	0	136	-6.16993	-7.09803	0.928107	1.90278	NA
chr4	101507867	+	B020004J07Rik	G	T	98	0	174	0	6.62936	7.45121	-0.821854	0.565714	NA
chr4	101508182	-	B020004J07Rik	A	G	0	29	1	46	-4.90689	-4.55459	-0.352302	0.783333	0.806
chr4	101616327	+		A	G	0	26	2	61	-4.75489	-4.36923	-0.385654	0.765432	0.895
chr4	101662060	+		A	G	0	25	0	30	-4.70044	-4.9542	0.253757	1.19231	NA
chr4	101662303	+		A	G	0	51	0	52	-5.70044	-5.72792	0.0274807	1.01923	NA
chr4	106906546	+	Lrrc42	A	G	1	35	1	69	-4.16993	-5.12928	0.959358	1.94444	0.787
chr4	108613580	+	Rab3b	A	T	0	27	0	61	-4.80735	-5.9542	1.14684	2.21429	NA
chr4	108736033	+	Osbpl9	C	T	0	31	1	78	-5	-5.30378	0.303781	1.23438	0.626
chr4	114633531	-	Cmpk1	A	G	29	1	62	0	3.90689	5.97728	-2.07039	0.238095	0.709
chr4	115449641	+	4732418C07Rik	A	C	0	46	1	59	-5.55459	-4.90689	-0.647698	0.638298	0.894
chr4	115705687	+	Nsun4	C	T	87	1	167	0	5.45943	7.39232	-1.93289	0.261905	0.744
chr4	115706273	+	Nsun4	C	T	43	0	96	0	5.45943	6.59991	-1.14048	0.453608	NA
chr4	115706286	+	Nsun4	A	G	51	0	112	1	5.70044	5.82018	-0.119739	0.920354	0.682
chr4	115706459	-	Nsun4	A	G	56	0	145	1	5.83289	6.18982	-0.356935	0.780822	0.618
chr4	115706506	+	Nsun4	A	G	36	22	72	60	0.685891	0.259087	0.426804	1.34425	0.421
chr4	116276787	+	Nasp	A	G	15	11	12	13	0.415037	-0.106915	0.521953	1.4359	0.68
chr4	116309215	+	Akr1a4	C	T	1	30	0	83	-3.9542	-6.39232	2.43812	5.41935	0.607
chr4	116364435	-	Prdx1	C	T	71	1	167	0	5.16993	7.39232	-2.22239	0.214286	0.664
chr4	116364463	+	Prdx1	A	C	0	189	0	422	-7.56986	-8.72451	1.15466	2.22632	NA
chr4	116364469	+	Prdx1	A	G	205	0	454	1	7.6865	7.82972	-0.143222	0.905495	0.682
chr4	116371925	+	Prdx1	A	G	0	154	6	309	-7.27612	-5.46877	-1.80735	0.285714	0.198
chr4	116944449	-	Rnf220	A	G	16	13	48	31	0.280108	0.61471	-0.334602	0.793003	0.762
chr4	116944756	+	Rnf220	C	T	38	0	65	1	5.2854	5.04439	0.241008	1.18182	0.779
chr4	116944828	-	Rnf220	A	T	31	0	53	0	5	5.75489	-0.754888	0.592593	NA
chr4	117429293	-	Klf17	C	G	59	1	121	0	4.90689	6.93074	-2.02385	0.245902	0.72
chr4	117429335	+	Klf17	G	T	98	1	205	1	5.62936	6.6865	-1.05714	0.480583	0.821
chr4	117429475	-	Klf17	A	G	179	0	309	2	7.49185	6.69116	0.800691	1.74194	0.734
chr4	117429538	+	Klf17	C	T	357	2	696	6	6.89885	6.63766	0.261193	1.19847	0.877
chr4	117429552	+	Klf17	G	T	1	277	0	535	-7.11894	-9.06609	1.94715	3.85612	0.739
chr4	117429773	+	Klf17	C	G	0	103	0	228	-6.70044	-7.8392	1.13876	2.20192	NA
chr4	117429785	+	Klf17	C	T	157	0	292	2	7.30378	6.60979	0.693986	1.61775	0.77
chr4	117429820	+	Klf17	A	G	0	46	8	77	-5.55459	-3.11548	-2.43911	0.184397	0.0775
chr4	117429853	-	Klf17	A	G	0	49	1	111	-5.64386	-5.80735	0.163499	1.12	0.67
chr4	117429879	-	Klf17	G	T	1	131	4	245	-6.04439	-5.62059	-0.423808	0.745455	0.826
chr4	117429951	-	Klf17	A	G	0	32	1	88	-5.04439	-5.47573	0.431339	1.34848	0.592
chr4	117430221	-	Klf17	C	T	1	37	2	108	-4.24793	-5.18322	0.935294	1.91228	0.718
chr4	117431167	+	Klf17	A	G	0	49	2	124	-5.64386	-5.38082	-0.263034	0.833333	0.924
chr4	117431240	+	Klf17	G	T	37	1	81	0	4.24793	6.35755	-2.10962	0.231707	0.697
chr4	117431268	+	Klf17	C	T	0	69	0	133	-6.12928	-7.06609	0.936806	1.91429	NA
chr4	119138138	+	Rimkla	C	G	73	0	136	2	6.20945	5.51307	0.696384	1.62044	0.774
chr4	119138435	+	Rimkla	C	T	25	0	50	0	4.70044	5.67243	-0.971986	0.509804	NA
chr4	119138461	-	Rimkla	A	G	27	0	47	1	4.80735	4.58496	0.222392	1.16667	0.769
chr4	123613361	+	Rragc	C	T	70	2	91	3	4.56478	4.52356	0.0412227	1.02899	0.761
chr4	123613469	-	Rragc	A	G	2	61	1	82	-4.36923	-5.37504	1.00581	2.00806	0.809
chr4	123613793	+	Rragc	A	G	139	1	235	0	6.12928	7.88264	-1.75336	0.29661	0.793
chr4	124595830	+	Cdca8	C	T	60	0	112	1	5.93074	5.82018	0.110558	1.07965	0.747
chr4	124595862	-	Cdca8	C	T	0	62	0	123	-5.97728	-6.9542	0.976916	1.96825	NA
chr4	124595885	+	Cdca8	C	T	65	0	107	0	6.04439	6.75489	-0.710493	0.611111	NA
chr4	124595997	+	Cdca8	C	T	5	92	2	157	-3.9542	-5.71882	1.76462	3.39785	0.144
chr4	124596136	+	Cdca8	C	T	22	23	30	58	-0.0614005	-0.928447	0.867046	1.82392	0.142
chr4	124596194	+	Cdca8	A	G	54	1	86	0	4.78136	6.44294	-1.66158	0.316092	0.821
chr4	124596881	+	Cdca8	A	G	13	28	21	43	-1.05063	-1	-0.0506261	0.965517	0.924
chr4	124596914	+	Cdca8	C	T	1	26	0	54	-3.75489	-5.78136	2.02647	4.07407	0.722
chr4	126393377	+	Tcfap2e	C	T	51	58	125	94	-0.182203	0.407424	-0.589628	0.664514	0.1
chr4	126393395	-	Tcfap2e	G	T	0	39	0	79	-5.32193	-6.32193	1	2	NA
chr4	126393420	+	Tcfap2e	A	C	58	51	68	113	0.182203	-0.724366	0.906569	1.87458	0.0131
chr4	126393444	-	Tcfap2e	A	G	110	0	191	2	6.79442	6	0.794416	1.73438	0.739
chr4	126393503	-	Tcfap2e	A	G	0	79	0	135	-6.32193	-7.08746	0.765535	1.7	NA
chr4	126393584	+	Tcfap2e	C	T	77	1	131	0	5.2854	7.04439	-1.75899	0.295455	0.793
chr4	126393913	-	Tcfap2e	A	G	25	37	48	44	-0.547488	0.122857	-0.670345	0.628357	0.201
chr4	126531467	-	AU040320	C	T	0	44	0	97	-5.49185	-6.61471	1.12286	2.17778	NA
chr4	126806677	-	OTTMUSG00000009332	C	T	26	2	39	0	3.16993	5.32193	-2.152	0.225	0.334
chr4	128429733	+	Phc2	A	G	0	33	0	54	-5.08746	-5.78136	0.693897	1.61765	NA
chr4	128429781	+	Phc2	C	T	82	1	135	0	5.37504	7.08746	-1.71242	0.305147	0.806
chr4	128429796	+	Phc2	C	T	51	39	87	87	0.378512	0	0.378512	1.3	0.369
chr4	128429873	+	Phc2	A	C	0	152	1	274	-7.25739	-7.10329	-0.1541	0.898693	0.763
chr4	128761059	+	Rnf19b	A	G	1	28	0	39	-3.85798	-5.32193	1.46395	2.75862	0.881
chr4	128761411	+	Rnf19b	C	T	55	20	91	51	1.41504	0.823122	0.591915	1.50725	0.219
chr4	128761619	+	Rnf19b	C	T	125	0	205	1	6.97728	6.6865	0.290779	1.2233	0.8
chr4	129272545	+	Eif3i	A	G	21	12	51	65	0.758992	-0.343954	1.10295	2.14793	0.0722
chr4	129527051	+	Ptp4a2	C	T	29	45	47	54	-0.616671	-0.196397	-0.420274	0.747283	0.416
chr4	132109579	-	Dnajc8	A	T	0	84	1	141	-6.40939	-6.14975	-0.259644	0.835294	0.79
chr4	132383327	-	Ppp1r8	C	T	34	0	59	0	5.12928	5.90689	-0.777608	0.583333	NA
chr4	132411120	+	Stx12	C	T	0	26	0	50	-4.75489	-5.67243	0.917538	1.88889	NA
chr4	132751934	+	Wasf2	A	C	28	0	44	0	4.85798	5.49185	-0.633872	0.644444	NA
chr4	132755052	+		A	G	32	0	37	1	5.04439	4.24793	0.796467	1.73684	0.931
chr4	132755227	-		A	C	35	0	62	0	5.16993	5.97728	-0.807355	0.571429	NA
chr4	132755334	-		A	G	34	0	45	0	5.12928	5.52356	-0.394279	0.76087	NA
chr4	132765479	+	Gpr3	G	T	27	0	45	0	4.80735	5.52356	-0.716207	0.608696	NA
chr4	132779627	+	Cd164l2	A	C	40	0	96	0	5.35755	6.59991	-1.24236	0.42268	NA
chr4	132780224	+	Cd164l2	C	T	40	0	70	0	5.35755	6.14975	-0.792195	0.577465	NA
chr4	132807876	+	Map3k6	A	C	0	32	0	51	-5.04439	-5.70044	0.656046	1.57576	NA
chr4	132808377	+	Map3k6	C	G	34	0	72	0	5.12928	6.18982	-1.06054	0.479452	NA
chr4	132808666	+	Map3k6	A	G	40	1	41	0	4.35755	5.39232	-1.03477	0.488095	1
chr4	132848578	+	Wdtc1	G	T	53	0	64	0	5.75489	6.02237	-0.26748	0.830769	NA
chr4	132848613	+	Wdtc1	C	T	37	0	64	0	5.24793	6.02237	-0.77444	0.584615	NA
chr4	132848627	+	Wdtc1	A	C	0	30	0	44	-4.9542	-5.49185	0.537657	1.45161	NA
chr4	133043576	+	Fam46b	C	T	29	0	49	0	4.90689	5.64386	-0.736966	0.6	NA
chr4	133043583	+	Fam46b	C	G	0	26	0	45	-4.75489	-5.52356	0.768674	1.7037	NA
chr4	133144514	+	Gpn2	A	G	30	0	47	1	4.9542	4.58496	0.369234	1.29167	0.811
chr4	133144551	+	Gpn2	C	G	34	0	74	0	5.12928	6.22882	-1.09954	0.466667	NA
chr4	133145726	+	Gpn2	C	T	0	26	1	57	-4.75489	-4.85798	0.103093	1.07407	0.679
chr4	133147286	+	Gpn2	C	T	31	2	72	0	3.41504	6.18982	-2.77479	0.146119	0.18
chr4	133147309	+	Gpn2	C	T	1	41	0	99	-4.39232	-6.64386	2.25154	4.7619	0.657
chr4	133147446	-	Gpn2	C	G	43	0	88	2	5.45943	4.89077	0.568661	1.48315	0.823
chr4	133147454	-	Gpn2	C	T	0	47	1	91	-5.58496	-5.52356	-0.0614005	0.958333	0.731
chr4	133147491	+	Gpn2	A	T	66	0	118	1	6.06609	5.89482	0.171271	1.12605	0.764
chr4	134492955	+	Syf2	C	T	42	0	50	1	5.42626	4.67243	0.753839	1.68627	0.922
chr4	134493290	-	Syf2	A	C	178	0	376	1	7.48382	7.55842	-0.0746049	0.949602	0.701
chr4	134876585	-	Srrm1	A	G	0	26	2	58	-4.75489	-4.29768	-0.457207	0.728395	0.87
chr4	135561439	+	Tceb3	A	T	75	0	68	0	6.24793	6.10852	0.139403	1.10145	NA
chr4	137857267	+	Kif17	A	G	0	30	0	37	-4.9542	-5.24793	0.293731	1.22581	NA
chr4	137857288	+	Kif17	C	T	0	28	0	39	-4.85798	-5.32193	0.463947	1.37931	NA
chr4	137857470	+		C	T	0	69	0	147	-6.12928	-7.20945	1.08017	2.11429	NA
chr4	137857678	+		C	T	82	0	152	0	6.37504	7.25739	-0.882348	0.542484	NA
chr4	137857699	+		A	G	0	49	1	146	-5.64386	-6.19967	0.555816	1.47	0.563
chr4	138660986	-	2310028O11Rik	A	T	76	0	105	1	6.26679	5.72792	0.538866	1.45283	0.867
chr4	140279018	+		A	G	0	34	2	68	-5.12928	-4.52356	-0.605721	0.657143	0.815
chr4	140283317	+	Padi6	C	T	37	0	49	0	5.24793	5.64386	-0.395929	0.76	NA
chr4	140283322	+	Padi6	G	T	0	45	0	70	-5.52356	-6.14975	0.626185	1.54348	NA
chr4	140283391	+	Padi6	C	T	95	0	193	2	6.58496	6.01495	0.570012	1.48454	0.815
chr4	140283485	+	Padi6	A	T	0	32	0	47	-5.04439	-5.58496	0.540568	1.45455	NA
chr4	140284803	-	Padi6	C	T	0	27	0	83	-4.80735	-6.39232	1.58496	3	NA
chr4	140285654	-	Padi6	C	T	0	33	1	60	-5.08746	-4.93074	-0.156726	0.897059	0.754
chr4	140570923	+	Mfap2	C	T	0	31	0	90	-5	-6.50779	1.50779	2.84375	NA
chr4	140571648	+	Mfap2	A	C	1	48	0	72	-4.61471	-6.18982	1.57511	2.97959	0.846
chr4	140571736	-	Mfap2	C	T	61	0	139	0	5.9542	7.12928	-1.17509	0.442857	NA
chr4	141236713	-		C	T	8	17	18	34	-1	-0.881356	-0.118644	0.921053	0.976
chr4	141236741	-		A	G	10	19	16	28	-0.862496	-0.770518	-0.0919783	0.938235	0.932
chr4	142857607	-	Pdpn	C	T	29	0	41	0	4.90689	5.39232	-0.485427	0.714286	NA
chr4	143027389	+	Oog4	G	T	30	0	55	0	4.9542	5.80735	-0.853159	0.553571	NA
chr4	143027573	+	Oog4	C	T	0	56	0	91	-5.83289	-6.52356	0.690672	1.61404	NA
chr4	143027591	+	Oog4	C	T	0	45	0	91	-5.52356	-6.52356	1	2	NA
chr4	143163469	+	BC080695	A	C	0	46	0	122	-5.55459	-6.94251	1.38793	2.61702	NA
chr4	143318231	+	Gm13078	C	T	2	24	1	32	-3.05889	-4.04439	0.9855	1.98	0.832
chr4	143318440	+	Gm13078	C	T	28	9	48	22	1.53605	1.09115	0.444905	1.36122	0.585
chr4	143318469	+	Gm13078	A	T	55	56	114	89	-0.0255351	0.353637	-0.379172	0.768879	0.315
chr4	143318601	+	Gm13078	G	T	0	129	0	211	-7.02237	-7.72792	0.705553	1.63077	NA
chr4	143318853	+	Gm13078	C	T	113	0	209	0	6.83289	7.71425	-0.881356	0.542857	NA
chr4	143383493	-	Gm13023	C	T	20	13	34	23	0.584963	0.544321	0.040642	1.02857	0.893
chr4	143383670	+	Gm13023	A	T	16	96	36	157	-2.51245	-2.09433	-0.418123	0.748398	0.412
chr4	143383681	+	Gm13023	C	T	24	114	37	175	-2.20163	-2.2115	0.00987024	1.00686	0.897
chr4	143384987	+	Gm13023	G	T	8	84	15	124	-3.23947	-2.96578	-0.273682	0.827206	0.767
chr4	143384995	+	Gm13023	A	G	6	83	15	135	-3.58496	-3.08746	-0.4975	0.708333	0.533
chr4	143385188	+	Gm13023	C	T	458	1	903	2	7.84235	8.23522	-0.392866	0.761615	0.549
chr4	143385220	+	Gm13023	A	G	793	0	1498	1	9.633	9.54978	0.0832105	1.05937	0.746
chr4	143385452	+	Gm13023	A	T	93	16	177	44	2.46713	1.98388	0.483246	1.39788	0.314
chr4	143400021	+	Gm13084	A	G	2	114	0	218	-5.26053	-7.77479	2.51426	5.71304	0.23
chr4	143400029	+	Gm13084	A	G	20	183	36	336	-3.13124	-3.18715	0.0559069	1.03951	0.937
chr4	143400035	+	Gm13084	A	C	101	158	221	306	-0.640458	-0.467679	-0.172779	0.887132	0.477
chr4	143400119	+	Gm13084	G	T	1	41	1	115	-4.39232	-5.85798	1.46566	2.7619	0.959
chr4	143400123	+	Gm13084	A	C	44	1	118	2	4.49185	5.30986	-0.818002	0.567227	0.677
chr4	143538481	+		C	T	0	43	0	51	-5.45943	-5.70044	0.241008	1.18182	NA
chr4	143538493	+	Gm13109	C	T	0	37	0	49	-5.24793	-5.64386	0.395929	1.31579	NA
chr4	143747588	+	Oog3	A	C	618	0	1258	2	9.2738	8.7131	0.560696	1.47498	0.812
chr4	143747626	+	Oog3	G	T	0	1309	0	2548	-10.3554	-11.3157	0.960365	1.9458	NA
chr4	143747782	+	Oog3	A	C	578	1	1002	1	8.17742	8.97011	-0.792686	0.577268	0.733
chr4	143747840	+	Oog3	C	T	0	699	2	1314	-9.45121	-8.77588	-0.675327	0.62619	0.773
chr4	143747858	+	Oog3	A	G	0	520	0	1043	-9.02514	-10.0279	1.00277	2.00384	NA
chr4	143747938	+	Oog3	A	C	259	0	510	0	8.02237	8.99718	-0.974812	0.508806	NA
chr4	143747989	+	Oog3	C	G	670	1	1146	1	8.39017	9.16365	-0.773481	0.585004	0.727
chr4	143749314	+	Oog3	C	T	164	0	310	0	7.36632	8.28077	-0.914449	0.530547	NA
chr4	143750126	+	Oog3	G	T	0	52	0	98	-5.72792	-6.62936	0.901436	1.86792	NA
chr4	143750394	-	Oog3	C	G	0	65	0	120	-6.04439	-6.91886	0.874469	1.83333	NA
chr4	143796718	-		C	T	28	0	48	1	4.85798	4.61471	0.243271	1.18367	0.775
chr4	143796885	+		A	G	0	87	1	165	-6.45943	-6.37504	-0.0843922	0.943182	0.742
chr4	143798563	-		A	G	0	78	0	161	-6.30378	-7.33985	1.03607	2.05063	NA
chr4	143981748	+	Pramef12	A	G	0	275	1	467	-8.10852	-7.87036	-0.23816	0.847826	0.788
chr4	143981840	+	Pramef12	C	T	0	275	2	553	-8.10852	-7.52878	-0.579745	0.669082	0.807
chr4	143981889	+	Pramef12	A	G	0	243	1	487	-7.93074	-7.93074	0	1	0.722
chr4	145164711	+		A	G	0	43	0	80	-5.45943	-6.33985	0.880418	1.84091	NA
chr4	146889760	+		C	G	37	0	62	1	5.24793	4.97728	0.270648	1.20635	0.787
chr4	146889784	+		C	T	44	1	82	4	4.49185	4.05311	0.438742	1.35542	0.835
chr4	148502802	+	Apitd1	A	G	42	0	41	0	5.42626	5.39232	0.0339473	1.02381	NA
chr4	148502883	-	Apitd1	C	T	32	0	54	0	5.04439	5.78136	-0.736966	0.6	NA
chr4	148502986	+	Apitd1	C	G	0	51	0	75	-5.70044	-6.24793	0.547488	1.46154	NA
chr4	148504310	-	Apitd1	A	C	0	62	0	112	-5.97728	-6.82018	0.842899	1.79365	NA
chr4	148504328	-	Apitd1	C	T	0	36	1	70	-5.20945	-5.14975	-0.0597062	0.959459	0.728
chr4	148703689	-	Ube4b	A	T	49	0	100	1	5.64386	5.65821	-0.0143553	0.990099	0.711
chr4	149023379	+	Pik3cd	C	T	0	79	1	156	-6.32193	-6.29462	-0.0273073	0.98125	0.726
chr4	149023406	+	Pik3cd	C	T	0	136	1	239	-7.09803	-6.90689	-0.191141	0.875912	0.773
chr4	149023690	-	Pik3cd	A	G	0	38	0	60	-5.2854	-5.93074	0.645335	1.5641	NA
chr4	149023736	-	Pik3cd	C	T	0	28	0	56	-4.85798	-5.83289	0.974909	1.96552	NA
chr4	149023881	+	Pik3cd	C	T	38	0	58	0	5.2854	5.88264	-0.597241	0.661017	NA
chr4	149023997	-	Pik3cd	G	T	0	41	0	55	-5.39232	-5.80735	0.415037	1.33333	NA
chr4	149024011	-	Pik3cd	A	C	37	0	49	0	5.24793	5.64386	-0.395929	0.76	NA
chr4	150242016	-	Errfi1	A	G	49	0	74	1	5.64386	5.22882	0.415037	1.33333	0.83
chr4	150242443	+	Errfi1	C	T	42	0	84	2	5.42626	4.82443	0.601836	1.51765	0.813
chr4	153531749	-	Tprgl	C	T	60	1	150	0	4.93074	7.2384	-2.30767	0.201987	0.641
chr4	154931629	+	Gnb1	A	G	1	28	3	45	-3.85798	-3.52356	-0.334419	0.793103	0.995
chr4	154932977	+	Gnb1	C	T	35	0	32	5	5.16993	2.45943	2.71049	6.54545	0.0733
chr4	155197816	+	Ccnl2	C	T	0	48	0	50	-5.61471	-5.67243	0.0577155	1.04082	NA
chr4	155198363	-	Ccnl2	C	G	0	26	0	28	-4.75489	-4.85798	0.103093	1.07407	NA
chr5	3569582	+	Fam133b	C	T	18	12	24	22	0.547488	0.120294	0.427194	1.34462	0.664
chr5	8397212	+	Dbf4	A	T	202	0	343	0	7.66534	8.42626	-0.760929	0.590116	NA
chr5	8397367	+	Dbf4	A	G	151	0	264	1	7.24793	7.04985	0.198079	1.14717	0.775
chr5	8397585	+	Dbf4	A	G	0	85	1	165	-6.42626	-6.37504	-0.0512253	0.965116	0.733
chr5	8397878	+	Dbf4	C	T	36	0	68	0	5.20945	6.10852	-0.899071	0.536232	NA
chr5	8397955	+	Dbf4	A	G	25	1	34	0	3.70044	5.12928	-1.42884	0.371429	0.892
chr5	8408314	-		C	T	29	0	40	0	4.90689	5.35755	-0.450661	0.731707	NA
chr5	12354940	+		A	T	50	104	47	122	-1.04182	-1.35755	0.315732	1.24464	0.429
chr5	12354961	-		A	G	1	197	1	286	-6.62936	-7.16491	0.53555	1.44949	0.648
chr5	12355014	+		C	T	20	207	35	229	-3.30812	-2.67557	-0.632557	0.645032	0.157
chr5	12355150	+		A	G	7	28	4	29	-1.85798	-2.58496	0.726982	1.65517	0.581
chr5	12355163	+		C	T	60	24	90	11	1.28688	2.92283	-1.63595	0.321758	0.00412
chr5	12355244	+		A	G	99	215	154	339	-1.11103	-1.13327	0.0222352	1.01553	0.993
chr5	12355270	+		C	T	32	25	72	15	0.343954	2.18982	-1.84587	0.278188	0.000976
chr5	12355280	-		C	G	1	41	2	27	-4.39232	-3.22239	-1.16993	0.444444	0.742
chr5	12355307	+		G	T	62	28	108	18	1.1193	2.52026	-1.40096	0.378678	0.00497
chr5	12355315	+		A	G	72	12	103	31	2.48938	1.70044	0.788945	1.72781	0.155
chr5	12355344	+		A	G	7	58	22	73	-2.88264	-1.68589	-1.19675	0.436256	0.0736
chr5	12355351	+		A	T	35	30	66	25	0.215729	1.36565	-1.14992	0.45065	0.0252
chr5	23012331	+	Srpk2	C	T	0	43	0	79	-5.45943	-6.32193	0.862496	1.81818	NA
chr5	23012353	+	Srpk2	A	G	39	0	95	0	5.32193	6.58496	-1.26303	0.416667	NA
chr5	30975701	+	Cenpa	C	T	30	25	43	32	0.253757	0.415037	-0.161281	0.894231	0.891
chr5	30976547	+	Cenpa	A	G	28	43	62	37	-0.601451	0.729352	-1.3308	0.397547	0.00463
chr5	30976708	-	Cenpa	C	T	38	34	26	61	0.156119	-1.19931	1.35543	2.55873	0.00565
chr5	31501441	+	Zfp513	C	T	0	132	1	254	-7.05528	-6.99435	-0.060929	0.958647	0.737
chr5	34518888	-		C	T	27	0	73	1	4.80735	5.20945	-0.402098	0.756757	0.597
chr5	35956249	-	Acox3	C	T	0	25	4	55	-4.70044	-3.48543	-1.21501	0.430769	0.439
chr5	36790509	+		C	G	12	14	22	9	-0.206451	1.20163	-1.40808	0.376812	0.103
chr5	36833722	+	Tbc1d14	C	T	38	0	103	1	5.2854	5.70044	-0.415037	0.75	0.598
chr5	36834259	+	Tbc1d14	C	T	19	11	11	17	0.736966	-0.584963	1.32193	2.5	0.117
chr5	38918405	+	Wdr1	C	T	38	0	58	0	5.2854	5.88264	-0.597241	0.661017	NA
chr5	44135932	+	Fbxl5	A	C	27	0	82	0	4.80735	6.37504	-1.56768	0.337349	NA
chr5	44136061	+	Fbxl5	A	T	0	56	1	142	-5.83289	-6.15987	0.326981	1.25439	0.626
chr5	46091243	-	Ncapg	A	T	0	34	0	60	-5.12928	-5.93074	0.801454	1.74286	NA
chr5	48779485	+	Pacrgl	A	G	1	39	0	53	-4.32193	-5.75489	1.43296	2.7	0.887
chr5	50351405	+	Gpr125	G	T	0	27	0	61	-4.80735	-5.9542	1.14684	2.21429	NA
chr5	50351562	-	Gpr125	A	G	21	6	71	15	1.65208	2.16993	-0.517848	0.698413	0.784
chr5	50351634	-	Gpr125	A	G	28	8	65	18	1.68806	1.79647	-0.108411	0.927609	0.86
chr5	50351715	-	Gpr125	C	T	25	3	50	5	2.70044	3.08746	-0.387023	0.764706	0.876
chr5	50351784	-	Gpr125	C	T	19	8	38	13	1.152	1.47805	-0.326044	0.797721	0.901
chr5	53462645	+	Slc34a2	A	G	121	1	200	0	5.93074	7.65105	-1.72031	0.303483	0.803
chr5	58000120	-		C	T	111	0	178	0	6.80735	7.48382	-0.676461	0.625698	NA
chr5	58000224	-		A	G	0	118	0	201	-6.89482	-7.65821	0.763394	1.69748	NA
chr5	60417122	+		C	T	0	55	1	120	-5.80735	-5.91886	0.111508	1.08036	0.685
chr5	62994203	-	Arap2	C	T	0	50	1	83	-5.67243	-5.39232	-0.280108	0.823529	0.792
chr5	65841485	+	1110003E01Rik	A	T	0	159	2	292	-7.32193	-6.60979	-0.712134	0.610417	0.764
chr5	65844499	+	1110003E01Rik	C	T	0	32	0	78	-5.04439	-6.30378	1.25939	2.39394	NA
chr5	67073859	+	Uchl1	A	G	135	0	250	1	7.08746	6.97154	0.115919	1.08367	0.752
chr5	67078364	+	Uchl1	C	T	569	1	1167	2	8.15482	8.60486	-0.450044	0.732021	0.552
chr5	67078409	+	Uchl1	C	T	5	353	17	723	-5.88264	-5.32992	-0.552722	0.681733	0.442
chr5	67078440	+	Uchl1	A	G	101	3	206	1	4.67243	6.69349	-2.02106	0.246377	0.215
chr5	72904939	+	Nfxl1	A	G	30	0	77	1	4.9542	5.2854	-0.331206	0.794872	0.618
chr5	72905123	-	Nfxl1	A	C	41	0	49	0	5.39232	5.64386	-0.251539	0.84	NA
chr5	72968616	-	Zar1	A	G	32	0	62	0	5.04439	5.97728	-0.932886	0.52381	NA
chr5	73369251	-	Slain2	G	T	0	47	0	103	-5.58496	-6.70044	1.11548	2.16667	NA
chr5	73704752	+	Ociad1	C	T	46	1	108	3	4.55459	4.76818	-0.213595	0.862385	0.731
chr5	73704770	+	Ociad1	C	T	1	48	2	111	-4.61471	-5.22239	0.607683	1.52381	0.605
chr5	73704853	+	Ociad1	A	G	1	69	4	122	-5.12928	-4.62059	-0.508697	0.702857	0.787
chr5	74395117	+		C	T	0	37	1	42	-5.24793	-4.42626	-0.821663	0.565789	0.94
chr5	74395144	+		G	T	55	0	109	0	5.80735	6.78136	-0.974005	0.509091	NA
chr5	74395360	-		A	G	0	27	1	52	-4.80735	-4.72792	-0.0794345	0.946429	0.729
chr5	74395570	-		C	T	30	0	37	2	4.9542	3.66297	1.29123	2.44737	0.593
chr5	74395726	+		C	T	37	0	74	0	5.24793	6.22882	-0.980891	0.506667	NA
chr5	74395761	-		C	G	39	0	73	0	5.32193	6.20945	-0.887525	0.540541	NA
chr5	74396611	+	Usp46	C	T	0	28	1	70	-4.85798	-5.14975	0.291766	1.22414	0.628
chr5	74396879	+	Usp46	C	T	84	1	197	0	5.40939	7.62936	-2.21997	0.214646	0.665
chr5	74991153	+	Fip1l1	C	T	0	37	1	109	-5.24793	-5.78136	0.533432	1.44737	0.566
chr5	76998908	+	Exoc1	A	G	0	31	0	48	-5	-5.61471	0.61471	1.53125	NA
chr5	76999086	+	Exoc1	A	G	0	40	1	87	-5.35755	-5.45943	0.10188	1.07317	0.685
chr5	76999229	-	Exoc1	C	T	0	39	1	47	-5.32193	-4.58496	-0.736966	0.6	0.917
chr5	76999244	-	Exoc1	A	G	34	0	46	2	5.12928	3.96963	1.15966	2.23404	0.632
chr5	76999276	-	Exoc1	C	T	29	0	33	4	4.90689	2.76553	2.14136	4.41176	0.191
chr5	77714883	-		A	C	1	37	0	82	-4.24793	-6.37504	2.12711	4.36842	0.692
chr5	77714896	+		C	T	13	14	43	43	-0.0995357	0	-0.0995357	0.933333	0.958
chr5	90051286	+		A	G	0	133	0	227	-7.06609	-7.83289	0.766801	1.70149	NA
chr5	90051409	+		C	T	47	1	102	6	4.58496	3.87915	0.705817	1.63107	0.584
chr5	90643838	+	Cox18	C	T	26	0	53	2	4.75489	4.16993	0.584963	1.5	0.828
chr5	90644051	-	Cox18	A	G	0	27	0	60	-4.80735	-5.93074	1.12338	2.17857	NA
chr5	90657475	-	Ankrd17	A	G	43	0	71	1	5.45943	5.16993	0.289507	1.22222	0.794
chr5	90657617	+	Ankrd17	C	T	22	24	39	33	-0.120294	0.234465	-0.354759	0.782	0.629
chr5	90683801	+	Ankrd17	A	G	3	26	7	42	-2.75489	-2.42626	-0.328623	0.796296	0.879
chr5	92378548	-	Rchy1	C	G	61	0	128	0	5.9542	7.01123	-1.05703	0.48062	NA
chr5	92378648	+	Rchy1	C	G	110	0	234	0	6.79442	7.87652	-1.0821	0.47234	NA
chr5	92378667	-	Rchy1	A	T	0	113	0	190	-6.83289	-7.57743	0.744539	1.67544	NA
chr5	92378698	-	Rchy1	A	C	148	0	275	0	7.21917	8.10852	-0.889356	0.539855	NA
chr5	92378810	-	Rchy1	G	T	88	0	236	0	6.47573	7.88874	-1.41301	0.375527	NA
chr5	92380871	+	Rchy1	C	G	0	93	0	169	-6.55459	-7.40939	0.854802	1.80851	NA
chr5	92380946	-	Rchy1	A	G	114	0	198	0	6.84549	7.63662	-0.791135	0.577889	NA
chr5	92482256	+	G3bp2	A	T	26	1	50	1	3.75489	4.67243	-0.917538	0.529412	0.772
chr5	92631516	+	Uso1	A	C	51	0	85	0	5.70044	6.42626	-0.725825	0.604651	NA
chr5	92631555	-	Uso1	A	G	41	0	84	0	5.39232	6.40939	-1.01707	0.494118	NA
chr5	92631626	-	Uso1	C	T	0	32	0	105	-5.04439	-6.72792	1.68353	3.21212	NA
chr5	93704770	+	Ccng2	C	T	2	23	0	47	-3	-5.58496	2.58496	6	0.225
chr5	93704774	+	Ccng2	A	G	16	10	10	28	0.628031	-1.39855	2.02658	4.07438	0.0105
chr5	96502478	+		C	T	1	33	1	47	-4.08746	-4.58496	0.4975	1.41176	0.632
chr5	96504915	-	Cnot6l	A	C	78	0	188	1	6.30378	6.56224	-0.258462	0.835979	0.647
chr5	97520566	-		A	T	0	59	0	129	-5.90689	-7.02237	1.11548	2.16667	NA
chr5	101194083	-	Helq	C	T	2	48	0	91	-4.02975	-6.52356	2.49381	5.63265	0.239
chr5	104291382	-	Klhl8	C	G	147	0	324	1	7.20945	7.3443	-0.134843	0.910769	0.684
chr5	104291501	+	Klhl8	C	G	0	114	0	291	-6.84549	-8.18982	1.34433	2.53913	NA
chr5	104291722	+	Klhl8	C	T	0	93	1	240	-6.55459	-6.91289	0.3583	1.28191	0.621
chr5	107771076	-	Brdt	C	T	55	0	96	1	5.80735	5.59991	0.207442	1.15464	0.773
chr5	107779348	-	Brdt	A	T	114	0	189	0	6.84549	7.56986	-0.724366	0.605263	NA
chr5	107779521	+	Brdt	C	T	151	0	288	0	7.24793	8.17493	-0.926998	0.525952	NA
chr5	107807015	+	Brdt	C	T	31	0	61	1	5	4.9542	0.0458037	1.03226	0.722
chr5	110600757	-	Chfr	C	T	1	34	0	57	-4.12928	-5.85798	1.7287	3.31429	0.804
chr5	110859336	+		A	G	44	0	84	0	5.49185	6.40939	-0.917538	0.529412	NA
chr5	110859691	-		A	T	41	0	84	0	5.39232	6.40939	-1.01707	0.494118	NA
chr5	111093857	+	Ep400	C	T	45	0	61	2	5.52356	4.36923	1.15433	2.22581	0.629
chr5	111885834	+	Mn1	A	G	0	34	0	57	-5.12928	-5.85798	0.728698	1.65714	NA
chr5	114190108	+	Ficd	A	G	61	0	123	1	5.9542	5.9542	0	1	0.716
chr5	114589040	+	Ung	C	G	41	0	64	0	5.39232	6.02237	-0.63005	0.646154	NA
chr5	114589132	+	Ung	A	G	63	1	129	0	5	7.02237	-2.02237	0.246154	0.72
chr5	114589146	+	Ung	C	T	0	49	0	111	-5.64386	-6.80735	1.1635	2.24	NA
chr5	114814027	-	Myo1h,Kctd10	C	T	0	25	0	56	-4.70044	-5.83289	1.13245	2.19231	NA
chr5	115691908	+	Rnf10	A	G	0	259	1	484	-8.02237	-7.92184	-0.100527	0.932692	0.75
chr5	115692508	+	Rnf10	A	G	0	83	0	169	-6.39232	-7.40939	1.01707	2.02381	NA
chr5	116097060	-	Rab35	C	G	0	34	1	86	-5.12928	-5.44294	0.31366	1.24286	0.625
chr5	118503665	+	Tesc	C	T	0	51	0	100	-5.70044	-6.65821	0.957772	1.94231	NA
chr5	118506584	+	Tesc	A	G	78	0	161	1	6.30378	6.33985	-0.0360693	0.975309	0.708
chr5	121236823	+	Oas1e	A	C	41	0	91	0	5.39232	6.52356	-1.13124	0.456522	NA
chr5	121250615	-	Oas1c	C	T	107	0	210	1	6.75489	6.7211	0.0337883	1.0237	0.729
chr5	121250637	-	Oas1c	A	G	117	0	282	0	6.88264	8.14466	-1.26202	0.416961	NA
chr5	121369995	-	Oas1d	C	T	0	47	1	101	-5.58496	-5.67243	0.0874628	1.0625	0.69
chr5	121371182	-	Oas1d	A	G	0	34	1	46	-5.12928	-4.55459	-0.574694	0.671429	0.87
chr5	121371546	-	Oas1d	C	T	2	80	0	131	-4.75489	-7.04439	2.28951	4.88889	0.286
chr5	121391007	+	Rph3a	C	T	0	32	1	47	-5.04439	-4.58496	-0.459432	0.727273	0.837
chr5	122906956	+	Atp2a2	C	T	85	3	142	3	4.42626	5.15987	-0.733607	0.601399	0.842
chr5	123457634	+		A	G	1	27	0	82	-3.80735	-6.37504	2.56768	5.92857	0.571
chr5	124028284	-		A	G	0	26	2	35	-4.75489	-3.58496	-1.16993	0.444444	0.635
chr5	124374770	+	Denr	A	C	25	0	49	0	4.70044	5.64386	-0.943416	0.52	NA
chr5	125021048	-	Eif2b1	A	G	43	0	92	1	5.45943	5.53916	-0.0797272	0.946237	0.692
chr5	125021072	+	Eif2b1	A	C	0	45	1	95	-5.52356	-5.58496	0.0614005	1.04348	0.697
chr5	125368628	+	Zfp664	A	G	30	2	54	0	3.36923	5.78136	-2.41213	0.187879	0.263
chr5	128059399	+		A	T	25	0	52	0	4.70044	5.72792	-1.02748	0.490566	NA
chr5	128060158	-		A	C	1	28	1	45	-3.85798	-4.52356	0.665581	1.58621	0.687
chr5	130263549	+	Gbas	C	T	30	0	37	0	4.9542	5.24793	-0.293731	0.815789	NA
chr5	130263875	+	Gbas	A	G	2	59	0	92	-4.32193	-6.53916	2.21723	4.65	0.307
chr5	136385427	+	Ywhag	A	G	0	44	1	75	-5.49185	-5.24793	-0.243926	0.844444	0.781
chr5	136386641	-	Ywhag	C	T	1	28	0	36	-3.85798	-5.20945	1.35147	2.55172	0.913
chr5	136508171	+	Dtx2	C	T	1	51	0	85	-4.70044	-6.42626	1.72583	3.30769	0.803
chr5	136508198	+	Dtx2	A	G	47	1	73	0	4.58496	6.20945	-1.62449	0.324324	0.832
chr5	136508570	+	Dtx2	C	T	0	82	0	218	-6.37504	-7.77479	1.39975	2.63855	NA
chr5	136508668	+	Dtx2	C	T	0	129	1	323	-7.02237	-7.33985	0.317482	1.24615	0.633
chr5	136581542	+	Rasa4	A	G	54	0	91	0	5.78136	6.52356	-0.742202	0.597826	NA
chr5	138575137	+	Zscan21	A	G	0	35	0	65	-5.16993	-6.04439	0.874469	1.83333	NA
chr5	139045957	+	Zfp68	C	T	30	0	101	0	4.9542	6.67243	-1.71823	0.303922	NA
chr5	139046020	+	Zfp68	G	T	47	0	68	3	5.58496	4.10852	1.47644	2.78261	0.406
chr5	139046303	+	Zfp68	C	T	0	40	0	70	-5.35755	-6.14975	0.792195	1.73171	NA
chr5	139088842	-	A430033K04Rik	C	T	29	0	36	0	4.90689	5.20945	-0.302563	0.810811	NA
chr5	139089152	-	A430033K04Rik	C	T	0	28	2	70	-4.85798	-4.56478	-0.293196	0.816092	0.924
chr5	139089432	+	A430033K04Rik	A	G	70	0	123	1	6.14975	5.9542	0.195551	1.14516	0.771
chr5	141234754	+		A	G	0	46	0	76	-5.55459	-6.26679	0.712198	1.6383	NA
chr5	144312516	+		C	T	295	9	416	6	4.88753	5.89655	-1.00902	0.496882	0.241
chr5	144312694	+		A	T	222	0	394	0	7.8009	8.62571	-0.824809	0.564557	NA
chr5	144749069	-	AU022870	C	T	59	2	65	3	4.32193	4.04439	0.277534	1.21212	0.901
chr5	145744718	+	Kpna7	A	C	0	68	0	155	-6.10852	-7.2854	1.17688	2.26087	NA
chr5	145744780	+	Kpna7	C	T	29	1	82	0	3.90689	6.37504	-2.46815	0.180723	0.598
chr5	145907394	+	Bud31	A	G	0	37	0	49	-5.24793	-5.64386	0.395929	1.31579	NA
chr5	146006700	-	Zfp655	A	G	25	0	37	1	4.70044	4.24793	0.452512	1.36842	0.832
chr5	146007247	-	Zfp655	A	T	36	0	85	0	5.20945	6.42626	-1.21681	0.430233	NA
chr5	148359837	+	Pan3	A	T	132	126	235	209	0.0665977	0.168398	-0.1018	0.93187	0.709
chr5	151371789	-	Brca2	C	T	32	0	72	1	5.04439	5.18982	-0.14543	0.90411	0.67
chr5	151372008	+	Brca2	A	T	38	0	89	1	5.2854	5.49185	-0.206451	0.866667	0.655
chr5	151372093	-	Brca2	A	G	1	59	0	117	-4.90689	-6.88264	1.97575	3.93333	0.733
chr6	8580598	+	Ica1	C	T	51	1	94	0	4.70044	6.56986	-1.86942	0.273684	0.763
chr6	8594022	+	Ica1	C	T	31	0	67	1	5	5.08746	-0.0874628	0.941176	0.685
chr6	8594098	+	Ica1	C	T	42	0	65	0	5.42626	6.04439	-0.618129	0.651515	NA
chr6	8608279	+	Ica1	C	T	26	0	52	0	4.75489	5.72792	-0.973033	0.509434	NA
chr6	10921733	+		A	G	213	1	457	0	6.74147	8.8392	-2.09774	0.233624	0.697
chr6	10921764	+		A	T	213	0	439	0	7.74147	8.78136	-1.03989	0.486364	NA
chr6	10921914	+		A	G	1	136	0	295	-6.09803	-8.20945	2.11142	4.32117	0.694
chr6	10922040	+		C	T	0	134	1	224	-7.07682	-6.81378	-0.263034	0.833333	0.793
chr6	17616302	-	Capza2	G	T	24	1	38	0	3.64386	5.2854	-1.64155	0.320513	0.832
chr6	22684273	-		C	T	0	40	0	61	-5.35755	-5.9542	0.596644	1.5122	NA
chr6	24564156	+	Wasl	A	G	88	0	124	1	6.47573	5.96578	0.509949	1.424	0.86
chr6	24564164	+	Wasl	C	T	1	91	1	131	-5.52356	-6.04439	0.520832	1.43478	0.643
chr6	24564267	-	Wasl	C	T	1	58	0	106	-4.88264	-6.74147	1.85882	3.62712	0.766
chr6	34454515	+	Bpgm	C	T	29	0	44	1	4.90689	4.49185	0.415037	1.33333	0.824
chr6	34454583	+	Bpgm	A	G	0	59	1	129	-5.90689	-6.02237	0.115477	1.08333	0.684
chr6	34454712	-	Bpgm	C	T	1	76	0	177	-5.26679	-7.47573	2.20895	4.62338	0.668
chr6	34454819	-	Bpgm	A	T	0	62	0	143	-5.97728	-7.16993	1.19265	2.28571	NA
chr6	34454883	+	Bpgm	A	G	42	36	70	70	0.216811	0	0.216811	1.16216	0.687
chr6	34454911	+	Bpgm	A	G	1	47	0	101	-4.58496	-6.67243	2.08746	4.25	0.703
chr6	34454960	+	Bpgm	G	T	120	2	233	2	5.3339	6.2854	-0.951501	0.517094	0.888
chr6	34455093	+	Bpgm	A	C	21	18	27	36	0.211504	-0.402098	0.613603	1.53008	0.381
chr6	37916188	-	Trim24	C	T	0	44	0	142	-5.49185	-7.15987	1.66802	3.17778	NA
chr6	39036565	+	Parp12	A	G	0	823	1	1481	-9.6865	-9.53333	-0.153171	0.899272	0.765
chr6	39036614	+	Parp12	G	T	658	0	1201	0	9.36413	10.2312	-0.867087	0.548253	NA
chr6	39036685	+	Parp12	C	T	659	2	1183	2	7.78136	8.62449	-0.843131	0.557432	0.944
chr6	39036897	+	Parp12	C	T	2	463	1	868	-7.27302	-8.76321	1.49019	2.80927	0.582
chr6	39037000	-	Parp12	C	T	0	329	2	595	-8.36632	-7.63421	-0.732116	0.60202	0.755
chr6	40416121	+	Wee2	A	G	1	137	1	287	-6.10852	-7.16993	1.0614	2.08696	0.823
chr6	43254143	-	Nobox	C	T	0	77	1	201	-6.2854	-6.65821	0.372809	1.29487	0.616
chr6	47465074	+	Cul1	C	T	0	37	0	105	-5.24793	-6.72792	1.47999	2.78947	NA
chr6	47467199	+	Cul1	C	T	43	0	77	0	5.45943	6.2854	-0.825971	0.564103	NA
chr6	47480439	+	Ezh2	A	G	1	200	2	368	-6.65105	-6.94251	0.291463	1.22388	0.591
chr6	47504241	-	Ezh2	C	T	2	52	0	146	-4.14296	-7.19967	3.05671	8.32075	0.124
chr6	47506087	+	Ezh2	A	G	44	0	134	1	5.49185	6.07682	-0.584963	0.666667	0.554
chr6	50578848	-		C	G	37	1	54	0	4.24793	5.78136	-1.53343	0.345455	0.859
chr6	50578955	+		C	T	0	27	1	54	-4.80735	-4.78136	-0.0259952	0.982143	0.715
chr6	50860212	-		C	T	27	0	55	1	4.80735	4.80735	0	1	0.708
chr6	50860225	+		C	T	31	1	85	0	4	6.42626	-2.42626	0.186047	0.61
chr6	50860251	-		C	T	0	30	1	87	-4.9542	-5.45943	0.505235	1.41935	0.571
chr6	50860383	+		A	C	0	32	0	72	-5.04439	-6.18982	1.14543	2.21212	NA
chr6	50860408	-		A	G	26	0	50	2	4.75489	4.08746	0.667425	1.58824	0.8
chr6	51809254	+	Skap2	A	G	21	14	46	29	0.552541	0.647698	-0.0951572	0.93617	0.939
chr6	51809528	+	Skap2	A	G	29	12	22	14	1.20645	0.616671	0.58978	1.50502	0.516
chr6	52716072	-	Tax1bp1	G	T	20	6	26	20	1.58496	0.36257	1.22239	2.33333	0.14
chr6	52716276	-	Tax1bp1	G	T	24	4	33	9	2.32193	1.76553	0.556393	1.47059	0.661
chr6	52716280	-	Tax1bp1	C	G	2	23	6	31	-3	-2.19265	-0.807355	0.571429	0.575
chr6	52716352	+	Tax1bp1	C	T	17	15	14	21	0.169925	-0.552541	0.722466	1.65	0.406
chr6	52716394	+	Tax1bp1	A	G	10	17	19	32	-0.710493	-0.722466	0.0119726	1.00833	0.82
chr6	52718688	+	Jazf1	C	T	16	14	35	25	0.180572	0.469485	-0.288913	0.818519	0.821
chr6	54936906	+	Ggct	C	T	305	0	548	1	8.25739	8.10066	0.156726	1.11475	0.765
chr6	54942697	-	Ggct	A	G	39	0	90	0	5.32193	6.50779	-1.18587	0.43956	NA
chr6	55029230	-	Gars	A	G	0	30	0	43	-4.9542	-5.45943	0.505235	1.41935	NA
chr6	55029252	-	Gars	C	T	32	0	62	1	5.04439	4.97728	0.0671142	1.04762	0.729
chr6	66970959	+	Gng12	A	C	44	0	108	0	5.49185	6.76818	-1.27633	0.412844	NA
chr6	70716050	+	Rpia	A	G	43	0	76	1	5.45943	5.26679	0.192645	1.14286	0.767
chr6	72309941	-	Rnf181	G	T	0	52	0	83	-5.72792	-6.39232	0.664397	1.58491	NA
chr6	72310196	+	Rnf181	A	C	0	33	1	71	-5.08746	-5.16993	0.0824622	1.05882	0.688
chr6	72310238	-	Rnf181	G	T	1	28	0	59	-3.85798	-5.90689	2.04891	4.13793	0.715
chr6	82596728	+	Pole4	A	C	32	0	51	2	5.04439	4.11548	0.928917	1.90385	0.709
chr6	82596732	+	Pole4	C	G	36	1	64	2	4.20945	4.43741	-0.227952	0.853846	0.606
chr6	82596773	+	Pole4	C	G	34	0	51	2	5.12928	4.11548	1.01381	2.01923	0.68
chr6	82596877	+	Pole4	C	G	54	1	93	1	4.78136	5.55459	-0.773229	0.585106	0.725
chr6	82596947	+	Pole4	C	G	1	107	2	189	-5.75489	-5.98489	0.230006	1.17284	0.615
chr6	82597005	+	Pole4	C	T	99	2	191	1	5.05889	6.58496	-1.52607	0.347222	0.569
chr6	82597380	+	Pole4	C	T	98	0	188	4	6.62936	5.24031	1.38904	2.61905	0.365
chr6	82597767	+	Pole4	A	G	4	96	3	168	-4.27798	-5.40088	1.12289	2.17784	0.467
chr6	82597860	+	Pole4	C	G	55	2	121	3	4.22239	4.93074	-0.708345	0.612022	0.942
chr6	82597944	+	Pole4	C	T	2	66	5	138	-4.48113	-4.53398	0.0528519	1.03731	0.841
chr6	82597976	+	Pole4	A	G	3	71	2	118	-4.16993	-5.30986	1.13993	2.2037	0.58
chr6	83030084	+	Pcgf1	C	T	30	1	43	1	3.9542	4.45943	-0.505235	0.704545	0.634
chr6	83255984	-	Mthfd2	C	T	0	79	0	128	-6.32193	-7.01123	0.689299	1.6125	NA
chr6	83256186	-	Mthfd2	C	T	0	42	0	54	-5.42626	-5.78136	0.355095	1.27907	NA
chr6	83256449	+	Mthfd2	C	T	1	44	0	74	-4.49185	-6.22882	1.73697	3.33333	0.801
chr6	83256787	-	Mthfd2	A	C	59	0	84	0	5.90689	6.40939	-0.5025	0.705882	NA
chr6	86415839	+	C87436	A	G	33	0	84	0	5.08746	6.40939	-1.32193	0.4	NA
chr6	86420323	-	C87436	A	G	0	33	1	74	-5.08746	-5.22882	0.141356	1.10294	0.672
chr6	86625376	+	Snrnp27	A	T	146	0	223	0	7.19967	7.80735	-0.607683	0.65625	NA
chr6	87062540	+	D6Ertd527e	C	T	0	72	1	139	-6.18982	-6.12928	-0.0605415	0.958904	0.734
chr6	87062785	+	D6Ertd527e	A	G	57	44	109	71	0.366128	0.611435	-0.245307	0.843636	0.584
chr6	87793525	+	Cnbp	A	G	0	29	0	37	-4.90689	-5.24793	0.341037	1.26667	NA
chr6	87886308	+	8430410A17Rik	A	G	0	206	0	384	-7.69349	-8.58871	0.895228	1.8599	NA
chr6	87886350	+	8430410A17Rik	C	T	263	1	446	1	7.04439	7.80413	-0.759737	0.590604	0.722
chr6	87886388	+	8430410A17Rik	C	T	0	126	1	201	-6.98868	-6.65821	-0.330473	0.795276	0.811
chr6	87886425	+	8430410A17Rik	A	G	2	47	0	98	-4	-6.62936	2.62936	6.1875	0.208
chr6	87886445	+	8430410A17Rik	A	G	130	1	245	0	6.03342	7.94251	-1.90909	0.26626	0.75
chr6	87886546	+	8430410A17Rik	A	G	0	91	1	164	-6.52356	-6.36632	-0.15724	0.896739	0.762
chr6	87886553	-	8430410A17Rik	C	T	129	1	325	0	6.02237	8.34873	-2.32636	0.199387	0.635
chr6	88833604	-	Mcm2	C	T	38	1	72	0	4.2854	6.18982	-1.90442	0.267123	0.754
chr6	88833632	+	Mcm2	C	T	45	4	103	19	3.20163	2.37851	0.823122	1.76923	0.3
chr6	89058925	-	4933427D06Rik	A	G	49	0	92	0	5.64386	6.53916	-0.895303	0.537634	NA
chr6	89058931	+	4933427D06Rik	A	G	0	63	1	148	-6	-6.21917	0.219169	1.16406	0.656
chr6	89059083	-	4933427D06Rik	A	C	16	16	55	34	0	0.678072	-0.678072	0.625	0.341
chr6	89059270	+	4933427D06Rik	C	T	11	22	36	28	-0.938599	0.351472	-1.29007	0.408931	0.0542
chr6	89059484	-	4933427D06Rik	A	G	47	1	95	1	4.58496	5.58496	-1	0.5	0.801
chr6	89059716	-	4933427D06Rik	A	G	0	40	2	98	-5.35755	-5.04439	-0.313158	0.804878	0.91
chr6	89095896	+	Gm1965	C	T	74	65	127	120	0.184425	0.0811368	0.103288	1.07422	0.812
chr6	89095914	+	Gm1965	C	T	44	37	82	72	0.243926	0.185215	0.0587107	1.04153	0.985
chr6	89096335	+		C	T	2	169	0	389	-5.82443	-8.60733	2.7829	6.88235	0.171
chr6	89097187	-		A	G	0	81	0	179	-6.35755	-7.49185	1.1343	2.19512	NA
chr6	89097196	+		C	T	34	21	53	62	0.669851	-0.222392	0.892244	1.85606	0.0791
chr6	89097268	-		A	G	1	216	0	396	-6.76155	-8.633	1.87144	3.65899	0.76
chr6	89097294	+		C	T	1	164	1	292	-6.36632	-7.19476	0.828435	1.77576	0.745
chr6	89097308	-		C	T	220	0	362	0	7.7879	8.50383	-0.715923	0.608815	NA
chr6	89097324	+		C	T	119	0	197	0	6.90689	7.62936	-0.722466	0.606061	NA
chr6	89161244	+		G	T	0	109	0	194	-6.78136	-7.60733	0.825971	1.77273	NA
chr6	92128732	-	Mrps25	C	T	19	6	12	13	1.51457	-0.106915	1.62149	3.07692	0.0804
chr6	95077929	-	Kbtbd8	C	T	27	2	65	3	3.22239	4.04439	-0.822002	0.565657	0.996
chr6	95078060	+	Kbtbd8	A	C	0	34	1	64	-5.12928	-5.02237	-0.106915	0.928571	0.74
chr6	95078083	+	Kbtbd8	A	C	0	42	3	67	-5.42626	-4.08746	-1.3388	0.395349	0.45
chr6	95078106	+	Kbtbd8	A	G	39	1	85	3	4.32193	4.42626	-0.104337	0.930233	0.784
chr6	95078466	+	Kbtbd8	G	T	55	3	100	4	3.80735	4.33628	-0.528928	0.693069	0.996
chr6	95078480	-	Kbtbd8	A	G	63	0	135	1	6	6.08746	-0.0874628	0.941176	0.693
chr6	95079030	+	Kbtbd8	A	G	8	172	14	305	-4.2647	-4.3505	0.085794	1.06127	0.843
chr6	99575373	-	Eif4e3	A	C	0	41	0	67	-5.39232	-6.08746	0.695145	1.61905	NA
chr6	99575532	+	Eif4e3	C	G	14	13	37	49	0.0995357	-0.395929	0.495464	1.40977	0.56
chr6	99575878	+	Eif4e3	C	G	21	5	24	21	1.87447	0.184425	1.69004	3.22667	0.0398
chr6	100818155	+	Ppp4r2	C	G	31	34	62	54	-0.129283	0.19592	-0.325203	0.798186	0.556
chr6	100818194	+	Ppp4r2	C	T	30	31	55	44	-0.0458037	0.315502	-0.361306	0.77846	0.534
chr6	112558660	-		C	G	30	0	46	0	4.9542	5.55459	-0.600393	0.659574	NA
chr6	113230981	+	Mtmr14	C	T	341	1	675	0	7.41785	9.40088	-1.98303	0.252959	0.729
chr6	113231024	+	Mtmr14	A	C	246	0	526	1	7.94837	8.04166	-0.0932919	0.937381	0.696
chr6	113231203	-	Mtmr14	C	T	0	33	2	68	-5.08746	-4.52356	-0.563901	0.676471	0.829
chr6	113231205	-	Mtmr14	A	G	41	1	74	0	4.39232	6.22882	-1.8365	0.28	0.773
chr6	113231227	-	Mtmr14	A	G	1	28	0	80	-3.85798	-6.33985	2.48187	5.58621	0.595
chr6	113231286	-	Mtmr14	C	T	0	69	1	91	-6.12928	-5.52356	-0.605721	0.657143	0.885
chr6	115568486	-	Mkrn2	A	G	33	1	41	1	4.08746	4.39232	-0.304855	0.809524	0.569
chr6	115569091	+	Raf1	A	G	1	95	3	175	-5.58496	-5.45943	-0.125531	0.916667	0.917
chr6	115897730	+	H1foo	A	C	2	30	3	54	-3.36923	-3.78136	0.412126	1.33065	0.775
chr6	115898753	+	H1foo	A	G	2	70	3	139	-4.56478	-5.12928	0.564498	1.47887	0.861
chr6	115898916	+	H1foo	A	T	62	6	147	6	3.16993	4.4021	-1.23217	0.425676	0.245
chr6	115899931	+	H1foo	C	T	46	2	136	6	3.96963	4.29068	-0.321051	0.800487	0.691
chr6	115899966	+	H1foo	C	T	5	103	8	169	-4.11548	-4.23947	0.123989	1.08974	0.803
chr6	115900113	+	H1foo	A	T	1	49	3	131	-4.64386	-5.04439	0.400538	1.32	0.639
chr6	115900203	+	H1foo	A	G	1	29	2	41	-3.90689	-3.80735	-0.0995357	0.933333	0.749
chr6	120150161	-	Ninj2	A	G	35	0	51	1	5.16993	4.70044	0.469485	1.38462	0.841
chr6	120745768	-	Atp6v1e1	A	G	0	44	1	60	-5.49185	-4.93074	-0.561116	0.677778	0.869
chr6	120751120	-	Atp6v1e1	A	G	25	0	51	0	4.70044	5.70044	-1	0.5	NA
chr6	130817431	+		A	G	0	48	0	49	-5.61471	-5.64386	0.0291463	1.02041	NA
chr6	130817534	-		C	T	0	42	1	50	-5.42626	-4.67243	-0.753839	0.593023	0.922
chr6	130817610	+		A	T	25	0	49	0	4.70044	5.64386	-0.943416	0.52	NA
chr6	130886802	+		A	G	34	0	73	0	5.12928	6.20945	-1.08017	0.472973	NA
chr6	130886932	-		A	C	0	32	0	64	-5.04439	-6.02237	0.977974	1.9697	NA
chr6	130936442	+		A	G	9	19	27	40	-1	-0.550197	-0.449803	0.732143	0.606
chr6	131317856	+	Csda	G	T	51	0	88	0	5.70044	6.47573	-0.775294	0.58427	NA
chr6	136350596	+		G	T	72	0	146	0	6.18982	7.19967	-1.00985	0.496599	NA
chr6	136350682	+		A	T	91	1	134	2	5.52356	5.49185	0.0317089	1.02222	0.732
chr6	136350684	+		C	T	89	0	132	1	6.49185	6.05528	0.436571	1.35338	0.839
chr6	137426382	+	Eps8	C	T	0	27	0	49	-4.80735	-5.64386	0.836501	1.78571	NA
chr6	137426533	+	Eps8	C	T	26	0	32	0	4.75489	5.04439	-0.289507	0.818182	NA
chr6	142454028	-	Ldhb	G	T	125	0	297	0	6.97728	8.21917	-1.24189	0.422819	NA
chr6	142456412	-	Ldhb	A	G	0	101	1	236	-6.67243	-6.88874	0.216318	1.16176	0.66
chr6	142456430	-	Ldhb	A	G	0	69	2	136	-6.12928	-5.51307	-0.616213	0.652381	0.802
chr6	142723971	+	Cmas	C	G	0	80	0	105	-6.33985	-6.72792	0.38807	1.30864	NA
chr6	142724056	+	Cmas	A	G	77	0	121	0	6.2854	6.93074	-0.645335	0.639344	NA
chr6	142724067	+	Cmas	C	T	0	74	0	118	-6.22882	-6.89482	0.665999	1.58667	NA
chr6	142960383	+	5730419I09Rik	C	G	0	27	0	52	-4.80735	-5.72792	0.920566	1.89286	NA
chr6	143196332	+	D6Ertd474e	C	T	125	0	248	0	6.97728	7.96	-0.982722	0.506024	NA
chr6	143198097	-	D6Ertd474e	A	G	28	0	35	0	4.85798	5.16993	-0.311944	0.805556	NA
chr6	143198199	+	D6Ertd474e	A	G	0	29	0	37	-4.90689	-5.24793	0.341037	1.26667	NA
chr6	143244657	-	D6Ertd474e	A	G	32	1	56	0	4.04439	5.83289	-1.7885	0.289474	0.788
chr6	143246117	+	D6Ertd474e	A	G	0	73	0	114	-6.20945	-6.84549	0.636037	1.55405	NA
chr6	143246185	+	D6Ertd474e	A	T	0	48	0	86	-5.61471	-6.44294	0.828234	1.77551	NA
chr6	143246239	+	D6Ertd474e	A	C	40	0	78	0	5.35755	6.30378	-0.946229	0.518987	NA
chr6	144947732	+	Bcat1	C	T	17	13	20	26	0.36257	-0.36257	0.72514	1.65306	0.374
chr6	144948086	-	Bcat1	C	T	20	8	21	16	1.22239	0.371969	0.850424	1.80303	0.34
chr6	146498370	+	4933424B01Rik	A	G	4	34	35	44	-2.80735	-0.321928	-2.48543	0.178571	0.000626
chr6	146591182	+		A	C	25	0	66	0	4.70044	6.06609	-1.36565	0.38806	NA
chr6	146596782	+	Med21	A	G	71	0	128	1	6.16993	6.01123	0.158698	1.11628	0.761
chr6	146598903	+	Med21	C	T	0	88	1	159	-6.47573	-6.32193	-0.153805	0.898876	0.761
chr6	146598936	+	Med21	A	T	0	88	1	175	-6.47573	-6.45943	-0.0163018	0.988764	0.723
chr6	146598948	+	Med21	A	T	84	0	167	1	6.40939	6.39232	0.0170735	1.0119	0.723
chr6	146598976	+	Med21	C	T	1	65	0	158	-5.04439	-7.31288	2.26849	4.81818	0.652
chr6	146598982	+	Med21	A	G	33	26	66	69	0.332575	-0.0631938	0.395769	1.31564	0.455
chr6	148130189	+	Ergic2,Far2	C	T	32	0	63	1	5.04439	5	0.0443941	1.03125	0.722
chr6	148719800	-	Ipo8	C	T	0	42	1	73	-5.42626	-5.20945	-0.216811	0.860465	0.773
chr6	148719955	+	Ipo8	A	G	0	40	1	65	-5.35755	-5.04439	-0.313158	0.804878	0.799
chr6	148720045	-	Ipo8	G	T	0	39	0	70	-5.32193	-6.14975	0.827819	1.775	NA
chr6	149283965	+	2810474O19Rik	C	T	56	0	81	2	5.83289	4.77259	1.0603	2.08537	0.657
chr7	3658286	+	Rps9	C	T	0	47	0	110	-5.58496	-6.79442	1.20945	2.3125	NA
chr7	3658304	+	Rps9	G	T	57	0	142	0	5.85798	7.15987	-1.30189	0.405594	NA
chr7	4703485	+	Cox6b2	A	G	0	47	0	71	-5.58496	-6.16993	0.584963	1.5	NA
chr7	4958773	+	Fiz1	A	G	102	0	211	0	6.6865	7.72792	-1.04142	0.485849	NA
chr7	5061536	+	Rfpl4	A	G	1	306	0	681	-7.26209	-9.41363	2.15153	4.443	0.682
chr7	5061602	+	Rfpl4	A	G	544	2	1224	1	7.50515	9.25857	-1.75342	0.296599	0.472
chr7	5061955	+	Rfpl4	A	G	268	1	626	1	7.07146	8.29232	-1.22086	0.429027	0.877
chr7	5062108	+	Rfpl4	C	T	0	209	0	398	-7.71425	-8.64024	0.925999	1.9	NA
chr7	5062201	+	Rfpl4	C	T	1	121	0	297	-5.93074	-8.21917	2.28843	4.88525	0.645
chr7	13616234	-	Trim28	A	C	1	45	0	66	-4.52356	-6.06609	1.54253	2.91304	0.855
chr7	13945216	+	Pla2g4c	A	T	0	149	1	319	-7.22882	-7.32193	0.0931094	1.06667	0.695
chr7	13945362	+	Pla2g4c	C	G	1	80	0	163	-5.33985	-7.35755	2.0177	4.04938	0.721
chr7	13945397	+	Pla2g4c	A	C	92	0	183	0	6.53916	7.52356	-0.984403	0.505435	NA
chr7	13945407	+	Pla2g4c	A	C	154	0	287	0	7.27612	8.16993	-0.893801	0.538194	NA
chr7	13945446	-	Pla2g4c	A	C	249	0	573	0	7.96578	9.16491	-1.19912	0.43554	NA
chr7	13945457	+	Pla2g4c	A	C	237	0	472	0	7.89482	8.8857	-0.990879	0.503171	NA
chr7	13945481	+	Pla2g4c	C	T	0	197	1	402	-7.62936	-7.65464	0.0252794	1.01768	0.714
chr7	16344558	+	Obox5	A	T	142	1	278	4	6.15987	5.80219	0.357678	1.28136	0.862
chr7	16502623	+	Sepw1	A	C	18	10	40	42	0.788496	-0.0687128	0.857209	1.81153	0.23
chr7	20165674	+	Zfp296	C	T	29	9	56	21	1.58496	1.37346	0.211504	1.15789	0.852
chr7	20165749	-	Zfp296	C	T	1	53	0	111	-4.75489	-6.80735	2.05247	4.14815	0.712
chr7	20627747	+	Nlrp9b	C	T	0	25	1	39	-4.70044	-4.32193	-0.378512	0.769231	0.811
chr7	24147220	-	Nlrp4e	A	C	0	66	0	155	-6.06609	-7.2854	1.21931	2.32836	NA
chr7	25047053	-	Zfp108	C	T	0	34	0	56	-5.12928	-5.83289	0.703607	1.62857	NA
chr7	27149947	+	Nlrp9c	C	T	2	74	2	188	-4.64386	-5.97728	1.33342	2.52	0.69
chr7	27162335	+		C	T	108	3	184	13	4.76818	3.72403	1.04416	2.06216	0.226
chr7	27162411	+		C	T	2	85	5	145	-4.8413	-4.60486	-0.23644	0.848837	0.956
chr7	27162923	+		C	T	0	70	0	132	-6.14975	-7.05528	0.905535	1.87324	NA
chr7	27163136	+	Nlrp9c	C	T	0	51	0	116	-5.70044	-6.87036	1.16993	2.25	NA
chr7	27163149	-	Nlrp9c	A	C	1	93	0	170	-5.55459	-7.41785	1.86326	3.6383	0.763
chr7	27358919	+	Nlrp9a	A	G	56	0	127	1	5.83289	6	-0.16711	0.890625	0.67
chr7	27358986	+	Nlrp9a	C	T	0	27	2	31	-4.80735	-3.41504	-1.39232	0.380952	0.563
chr7	34926183	-	Uba2	C	T	0	34	1	61	-5.12928	-4.9542	-0.175087	0.885714	0.759
chr7	35022025	+	4931406P16Rik	A	G	26	56	67	57	-1.078	0.229482	-1.30748	0.404025	0.00262
chr7	35129907	-	Lsm14a	C	T	148	0	306	0	7.21917	8.26209	-1.04293	0.485342	NA
chr7	35130161	-	Lsm14a	G	T	231	0	376	0	7.85798	8.55842	-0.70044	0.615385	NA
chr7	35130162	-	Lsm14a	A	T	0	235	1	364	-7.88264	-7.51175	-0.37089	0.773305	0.824
chr7	35130230	+	Lsm14a	A	C	122	0	212	1	6.94251	6.73471	0.207805	1.15493	0.777
chr7	35130615	+	Lsm14a	C	G	10	45	32	82	-2.06413	-1.33065	-0.733485	0.601449	0.229
chr7	35130851	+	Lsm14a	A	G	110	1	215	0	5.79442	7.75489	-1.96047	0.256944	0.736
chr7	35132961	+	Lsm14a	C	T	27	0	42	0	4.80735	5.42626	-0.61891	0.651163	NA
chr7	36175908	+	Rhpn2	C	T	0	27	1	57	-4.80735	-4.85798	0.0506261	1.03571	0.694
chr7	36176595	-	Rhpn2	C	T	1	31	0	45	-4	-5.52356	1.52356	2.875	0.863
chr7	36176755	+	Rhpn2	C	T	608	4	1002	13	6.92837	6.16275	0.765619	1.7001	0.34
chr7	36176774	+	Rhpn2	C	T	11	544	13	976	-5.50515	-6.12486	0.61971	1.53657	0.422
chr7	36176803	+	Rhpn2	A	T	8	814	14	1500	-6.50073	-6.64482	0.144086	1.10503	0.914
chr7	36176826	+	Rhpn2	A	C	858	9	1538	17	6.42459	6.41785	0.00673371	1.00468	0.937
chr7	36177142	+	Rhpn2	C	T	1	522	2	978	-8.03067	-8.3502	0.319535	1.24793	0.58
chr7	36177166	-	Rhpn2	C	T	1080	1	1961	3	9.07815	8.93811	0.140041	1.10194	0.933
chr7	36177180	+	Rhpn2,C230052I12Rik	A	G	0	353	1	663	-8.46761	-8.37504	-0.0925661	0.937853	0.748
chr7	36177217	+	Rhpn2,C230052I12Rik	C	T	361	1	741	0	7.49985	9.53528	-2.03543	0.243935	0.714
chr7	36177218	+	Rhpn2,C230052I12Rik	A	G	357	0	721	2	8.48382	7.91089	0.572923	1.48753	0.808
chr7	38883143	+	Ccne1	C	T	17	12	25	15	0.469485	0.70044	-0.230954	0.852071	0.939
chr7	50207321	-		A	G	0	33	0	62	-5.08746	-5.97728	0.889817	1.85294	NA
chr7	52085619	-	Nup62	A	C	57	0	129	0	5.85798	7.02237	-1.16439	0.446154	NA
chr7	52085653	+	Nup62	A	C	109	0	204	0	6.78136	7.67948	-0.89812	0.536585	NA
chr7	52085730	-	Nup62	G	T	0	67	0	167	-6.08746	-7.39232	1.30485	2.47059	NA
chr7	52085791	-	Nup62	A	G	96	0	189	1	6.59991	6.56986	0.0300572	1.02105	0.727
chr7	52086793	+		G	T	29	0	39	0	4.90689	5.32193	-0.415037	0.75	NA
chr7	52381174	-	Rpl13a	A	T	0	35	0	71	-5.16993	-6.16993	1	2	NA
chr7	52778396	+	Ppp1r15a	C	T	47	0	61	0	5.58496	5.9542	-0.369234	0.774194	NA
chr7	54223375	+	C86187	A	G	731	0	1306	0	9.5157	10.352	-0.836344	0.560061	NA
chr7	54223399	+	C86187	A	G	1155	4	2103	9	7.853	7.71699	0.136007	1.09886	0.951
chr7	54230245	+	C86187	C	T	225	0	357	1	7.82018	7.48382	0.336363	1.26257	0.815
chr7	63486511	+	Herc2	C	T	29	1	41	2	3.90689	3.80735	0.0995357	1.07143	0.749
chr7	72441784	-	Tjp1	G	T	0	31	0	41	-5	-5.39232	0.392317	1.3125	NA
chr7	72846623	+	Tm2d3	A	G	0	115	1	242	-6.85798	-6.92481	0.0668315	1.04741	0.701
chr7	72846646	+	Tm2d3	C	T	111	0	225	1	6.80735	6.82018	-0.012824	0.99115	0.716
chr7	81427205	+	Slco3a1	A	G	52	0	104	1	5.72792	5.71425	0.0136749	1.00952	0.719
chr7	86842631	+	5730590G19Rik	G	T	0	54	0	47	-5.78136	-5.58496	-0.196397	0.872727	NA
chr7	86842963	-	5730590G19Rik	C	T	26	0	26	1	4.75489	3.75489	1	2	0.985
chr7	87460772	-	Prc1	A	G	29	0	52	0	4.90689	5.72792	-0.82103	0.566038	NA
chr7	88060589	+	Sec11a	G	T	0	27	0	39	-4.80735	-5.32193	0.514573	1.42857	NA
chr7	88184115	+	Zfp592	A	G	30	0	49	0	4.9542	5.64386	-0.68966	0.62	NA
chr7	88186449	+	Zfp592	A	G	0	50	0	60	-5.67243	-5.93074	0.258312	1.19608	NA
chr7	91781185	+	Zfand6	A	G	0	34	0	49	-5.12928	-5.64386	0.514573	1.42857	NA
chr7	100006331	-	4632434I11Rik	C	T	0	28	1	49	-4.85798	-4.64386	-0.214125	0.862069	0.767
chr7	105060668	-	Pak1	C	T	1	27	2	43	-3.80735	-3.87447	0.0671142	1.04762	0.672
chr7	105060732	-	Pak1	C	T	0	45	0	51	-5.52356	-5.70044	0.176878	1.13043	NA
chr7	106928990	-		A	T	34	0	78	0	5.12928	6.30378	-1.1745	0.443038	NA
chr7	106929073	-		A	G	0	34	0	55	-5.12928	-5.80735	0.678072	1.6	NA
chr7	106929227	+		C	T	0	38	1	58	-5.2854	-4.88264	-0.402759	0.75641	0.824
chr7	107230729	+	Pold3	A	G	68	0	144	1	6.10852	6.17991	-0.0713846	0.951724	0.698
chr7	107230957	-	Pold3	C	T	70	1	137	0	5.14975	7.10852	-1.95878	0.257246	0.737
chr7	107231001	-	Pold3	A	G	58	0	135	0	5.88264	7.08746	-1.20482	0.433824	NA
chr7	107697738	+	Mrpl48	C	G	0	34	0	64	-5.12928	-6.02237	0.893085	1.85714	NA
chr7	111988576	+		A	G	0	79	1	204	-6.32193	-6.67948	0.357552	1.28125	0.62
chr7	111988611	+		C	T	0	96	1	226	-6.59991	-6.82655	0.226636	1.1701	0.657
chr7	111988626	+		G	T	88	1	199	1	5.47573	6.64386	-1.16812	0.445	0.859
chr7	111988824	+		A	C	0	28	0	62	-4.85798	-5.97728	1.1193	2.17241	NA
chr7	111989125	-	Dub1a	C	T	0	61	1	94	-5.9542	-5.56986	-0.384341	0.766129	0.823
chr7	114333699	+	Nlrp14	A	G	41	0	71	6	5.39232	3.36257	2.02975	4.08333	0.163
chr7	114341465	+	Nlrp14	C	T	73	2	144	10	4.62449	3.72048	0.904013	1.87126	0.366
chr7	114341578	+	Nlrp14	A	G	4	26	4	31	-2.43296	-2.67807	0.245112	1.18519	0.884
chr7	116282345	+	Lmo1	A	G	3	51	4	88	-3.70044	-4.15381	0.453366	1.36923	0.943
chr7	117955506	+	Ampd3	C	T	25	0	50	0	4.70044	5.67243	-0.971986	0.509804	NA
chr7	117955586	+	Ampd3	C	T	0	29	1	45	-4.90689	-4.52356	-0.383329	0.766667	0.815
chr7	117957244	+		A	G	33	1	48	0	4.08746	5.61471	-1.52725	0.346939	0.862
chr7	117957380	+		C	T	0	111	1	213	-6.80735	-6.74147	-0.0658879	0.955357	0.738
chr7	117957422	-		C	T	119	0	177	1	6.90689	6.47573	0.431157	1.34831	0.839
chr7	117957530	+		C	G	0	74	0	140	-6.22882	-7.13955	0.910733	1.88	NA
chr7	117957612	+		A	G	89	2	119	0	4.90689	6.90689	-2	0.25	0.364
chr7	117959287	+		A	G	0	30	1	44	-4.9542	-4.49185	-0.462343	0.725806	0.837
chr7	120459487	-	Btbd10	A	G	0	45	2	104	-5.52356	-5.12928	-0.394279	0.76087	0.881
chr7	120459886	-	Btbd10	C	G	26	0	36	0	4.75489	5.20945	-0.454566	0.72973	NA
chr7	121190426	+	Rras2	A	T	88	4	154	5	4.15381	4.69116	-0.537357	0.689032	0.887
chr7	121190462	+	Rras2	G	T	98	0	163	0	6.62936	7.35755	-0.728195	0.603659	NA
chr7	121190994	+	Rras2	G	T	59	1	109	3	4.90689	4.78136	0.125531	1.09091	0.912
chr7	122126538	+		C	G	28	0	27	2	4.85798	3.22239	1.63559	3.10714	0.487
chr7	122126784	-		A	T	31	0	51	0	5	5.70044	-0.70044	0.615385	NA
chr7	122126895	+		A	G	32	1	69	1	4.04439	5.12928	-1.08489	0.471429	0.829
chr7	122126969	-		C	T	0	59	1	116	-5.90689	-5.87036	-0.0365259	0.975	0.726
chr7	125262494	+	Arl6ip1	A	G	36	2	107	0	3.62449	6.75489	-3.1304	0.114198	0.114
chr7	125262555	+	Arl6ip1	C	G	45	2	133	2	3.9386	5.48113	-1.54253	0.343284	0.59
chr7	125262579	+	Arl6ip1	A	G	2	52	1	149	-4.14296	-6.22882	2.08586	4.24528	0.352
chr7	125262989	+	Arl6ip1	A	G	29	1	56	5	3.90689	3.24793	0.658963	1.57895	0.668
chr7	125879993	+	6330503K22Rik	C	T	26	2	74	0	3.16993	6.22882	-3.05889	0.12	0.128
chr7	125880104	+	6330503K22Rik	G	T	1	53	2	102	-4.75489	-5.10154	0.346651	1.2716	0.56
chr7	128100746	-	Cdr2	A	G	1	146	3	247	-6.19967	-5.9542	-0.245476	0.843537	0.984
chr7	128100795	+	Cdr2	A	G	0	183	1	305	-7.52356	-7.25739	-0.266174	0.831522	0.795
chr7	128101215	-	Cdr2	G	T	0	131	0	261	-7.04439	-8.03342	0.989029	1.98485	NA
chr7	128101218	-	Cdr2	A	G	121	0	245	0	6.93074	7.94251	-1.01178	0.495935	NA
chr7	128101261	-	Cdr2	A	G	0	95	1	160	-6.58496	-6.33092	-0.254046	0.838542	0.789
chr7	128101349	+	Cdr2	C	T	85	1	110	2	5.42626	5.20945	0.216811	1.16216	0.817
chr7	128101362	+	Cdr2	A	G	71	0	104	0	6.16993	6.71425	-0.544321	0.685714	NA
chr7	128101421	+	Cdr2	A	G	0	34	0	50	-5.12928	-5.67243	0.543142	1.45714	NA
chr7	128220199	-	Mettl9	C	T	1	95	0	165	-5.58496	-7.37504	1.79008	3.45833	0.784
chr7	129313002	-	Plk1	C	T	0	29	1	52	-4.90689	-4.72792	-0.17897	0.883333	0.758
chr7	133635356	+	Atxn2l	G	T	145	6	315	9	4.38247	4.98185	-0.599383	0.660036	0.68
chr7	134088907	+	Kctd13	C	T	38	0	125	1	5.2854	5.97728	-0.691878	0.619048	0.524
chr7	134088950	+	Kctd13	C	T	53	0	84	0	5.75489	6.40939	-0.654503	0.635294	NA
chr7	134123821	+	Cdipt	A	G	32	0	33	1	5.04439	4.08746	0.956931	1.94118	0.976
chr7	134415486	+	Sephs2	C	T	214	0	359	1	7.74819	7.49185	0.25634	1.19444	0.792
chr7	134415591	+	Sephs2	C	T	0	180	1	276	-7.49985	-7.11374	-0.386104	0.765193	0.828
chr7	134415754	+	Sephs2	C	T	106	0	203	2	6.74147	6.08746	0.654004	1.57353	0.786
chr7	134415771	+	Sephs2	A	C	0	97	0	195	-6.61471	-7.61471	1	2	NA
chr7	134415983	-	Sephs2	A	G	0	31	0	55	-5	-5.80735	0.807355	1.75	NA
chr7	134850823	-	Bcl7c	A	G	47	1	95	0	4.58496	6.58496	-2	0.25	0.727
chr7	134947070	+	Hsd3b7	C	T	0	32	1	91	-5.04439	-5.52356	0.479168	1.39394	0.579
chr7	137677353	-	Nsmce4a	A	G	33	0	70	0	5.08746	6.14975	-1.06228	0.478873	NA
chr7	139749585	+	Oat	A	G	0	42	1	63	-5.42626	-5	-0.426265	0.744186	0.831
chr7	140179535	-	Ctbp2	C	T	0	52	1	90	-5.72792	-5.50779	-0.220126	0.858491	0.776
chr7	140179788	-	Ctbp2	C	T	122	0	218	1	6.94251	6.77479	0.167727	1.12329	0.766
chr7	141457791	-		C	T	37	0	74	0	5.24793	6.22882	-0.980891	0.506667	NA
chr7	142886005	-	Mki67	G	T	44	0	76	0	5.49185	6.26679	-0.774933	0.584416	NA
chr7	146074325	-	Ppp2r2d	A	G	0	34	0	48	-5.12928	-5.61471	0.485427	1.4	NA
chr8	4089493	+		A	G	0	26	0	43	-4.75489	-5.45943	0.704544	1.62963	NA
chr8	5437115	+		A	C	103	0	171	0	6.70044	7.42626	-0.725825	0.604651	NA
chr8	13077494	+		A	C	25	0	58	0	4.70044	5.88264	-1.1822	0.440678	NA
chr8	13077779	+	Pcid2	C	T	31	0	38	0	5	5.2854	-0.285402	0.820513	NA
chr8	23074488	+	C86695	A	T	26	0	50	0	4.75489	5.67243	-0.917538	0.529412	NA
chr8	24337502	+	Gins4	A	G	0	35	0	56	-5.16993	-5.83289	0.662965	1.58333	NA
chr8	26835036	+	Ppapdc1b	A	G	26	1	35	10	3.75489	1.71049	2.04439	4.125	0.0757
chr8	26878369	+	Bag4	A	G	26	2	43	0	3.16993	5.45943	-2.28951	0.204545	0.297
chr8	32239899	+	Rnf122	A	G	0	34	0	32	-5.12928	-5.04439	-0.0848889	0.942857	NA
chr8	32239925	+	Rnf122	A	G	0	27	0	30	-4.80735	-4.9542	0.146841	1.10714	NA
chr8	32239932	-	Rnf122	A	G	0	59	0	109	-5.90689	-6.78136	0.874469	1.83333	NA
chr8	32239940	-	Rnf122	C	G	0	51	2	97	-5.70044	-5.02975	-0.670692	0.628205	0.787
chr8	32270213	+	Mak16	C	T	0	31	0	42	-5	-5.42626	0.426265	1.34375	NA
chr8	32847323	+		C	T	0	51	0	88	-5.70044	-6.47573	0.775294	1.71154	NA
chr8	32847538	-		A	G	0	45	1	126	-5.52356	-5.98868	0.465123	1.38043	0.586
chr8	35153686	-	Dctn6	C	T	27	0	47	1	4.80735	4.58496	0.222392	1.16667	0.769
chr8	35889753	+		C	T	35	0	67	1	5.16993	5.08746	0.0824622	1.05882	0.734
chr8	36851518	+		A	G	1	29	0	79	-3.90689	-6.32193	2.41504	5.33333	0.613
chr8	36851614	-		A	T	33	0	47	0	5.08746	5.58496	-0.4975	0.708333	NA
chr8	41578385	+		A	T	0	73	0	104	-6.20945	-6.71425	0.504792	1.41892	NA
chr8	41578392	+	Cnot7	A	T	62	0	120	0	5.97728	6.91886	-0.941583	0.520661	NA
chr8	41578538	+	Cnot7	A	G	0	148	1	286	-7.21917	-7.16491	-0.0542616	0.963087	0.736
chr8	41578778	+	Cnot7	G	T	0	160	0	387	-7.33092	-8.59991	1.269	2.40994	NA
chr8	41584739	+	Cnot7	C	T	0	45	1	135	-5.52356	-6.08746	0.563901	1.47826	0.56
chr8	41592826	+	Cnot7	A	G	33	0	42	0	5.08746	5.42626	-0.338802	0.790698	NA
chr8	41592937	+	Cnot7	C	T	0	41	0	87	-5.39232	-6.45943	1.06711	2.09524	NA
chr8	42076430	+	Mtus1	C	T	35	0	42	0	5.16993	5.42626	-0.25634	0.837209	NA
chr8	42077455	+	Mtus1	C	T	0	37	0	68	-5.24793	-6.10852	0.860597	1.81579	NA
chr8	42077477	+	Mtus1	A	C	0	34	0	66	-5.12928	-6.06609	0.936806	1.91429	NA
chr8	42077625	-	Mtus1	A	G	0	53	0	68	-5.75489	-6.10852	0.353637	1.27778	NA
chr8	42077659	+	Mtus1	A	G	25	0	51	0	4.70044	5.70044	-1	0.5	NA
chr8	42078595	+	Mtus1	C	T	0	47	1	105	-5.58496	-5.72792	0.142958	1.10417	0.675
chr8	42078627	+	Mtus1	A	T	0	29	0	57	-4.90689	-5.85798	0.95109	1.93333	NA
chr8	44974524	-		A	G	40	0	69	1	5.35755	5.12928	0.228269	1.17143	0.776
chr8	44974621	+		A	G	37	0	96	0	5.24793	6.59991	-1.35199	0.391753	NA
chr8	44974665	-		C	T	41	0	102	1	5.39232	5.6865	-0.294183	0.815534	0.632
chr8	46913192	-	Sorbs2	A	G	0	41	1	64	-5.39232	-5.02237	-0.36995	0.77381	0.815
chr8	47280149	-	4933411K20Rik	C	T	27	0	52	0	4.80735	5.72792	-0.920566	0.528302	NA
chr8	47280330	+	4933411K20Rik	C	T	0	30	1	34	-4.9542	-4.12928	-0.824913	0.564516	0.938
chr8	47280700	-	4933411K20Rik	C	T	47	2	81	0	4	6.35755	-2.35755	0.195122	0.273
chr8	48912666	+		A	G	72	1	144	1	5.18982	6.17991	-0.990085	0.503448	0.798
chr8	48912761	-		C	T	35	0	66	0	5.16993	6.06609	-0.896164	0.537313	NA
chr8	48913014	-	Wwc2	A	G	0	64	1	72	-6.02237	-5.18982	-0.832543	0.561538	0.947
chr8	53281865	+		G	T	34	0	70	0	5.12928	6.14975	-1.02046	0.492958	NA
chr8	59070558	+	Fbxo8	C	T	1	54	0	101	-4.78136	-6.67243	1.89107	3.70909	0.757
chr8	63379005	+	2700029M09Rik	A	G	0	165	1	279	-7.37504	-7.12928	-0.245756	0.843373	0.789
chr8	63384376	+	2700029M09Rik	A	C	0	139	0	340	-7.12928	-8.41363	1.28434	2.43571	NA
chr8	63386312	-	2700029M09Rik	C	G	0	264	0	534	-8.04985	-9.0634	1.01355	2.01887	NA
chr8	67505199	+		G	T	0	113	4	267	-6.83289	-5.74416	-1.08873	0.470175	0.455
chr8	67505225	+		C	T	80	1	215	12	5.33985	4.05445	1.2854	2.4375	0.217
chr8	67505241	+		A	G	80	2	197	11	4.75489	4.04439	0.710493	1.63636	0.459
chr8	67505530	+		A	G	47	1	83	2	4.58496	4.80735	-0.222392	0.857143	0.612
chr8	67505547	+		C	T	0	63	4	114	-6	-4.52356	-1.47644	0.359375	0.344
chr8	67505585	+	Trim75	C	T	48	3	111	5	3.61471	4.22239	-0.607683	0.65625	0.964
chr8	67523587	+		C	T	2	23	2	75	-3	-4.66297	1.66297	3.16667	0.538
chr8	67523935	-		C	T	2	35	1	35	-3.58496	-4.16993	0.584963	1.5	0.981
chr8	67536934	+	Trim61	C	G	17	380	38	735	-4.40372	-4.23816	-0.165562	0.891581	0.735
chr8	67536957	+	Trim61	C	T	23	363	75	719	-3.92283	-3.24393	-0.678907	0.624639	0.0543
chr8	67537104	+	Trim61	A	G	36	16	62	33	1.12199	0.889817	0.232173	1.1746	0.76
chr8	67537145	+	Trim61	A	G	13	50	33	86	-1.86507	-1.35548	-0.50959	0.702422	0.385
chr8	67537232	+	Trim61	C	T	73	11	139	21	2.62449	2.66985	-0.0453605	0.969048	0.847
chr8	67537259	+	Trim61	C	T	18	99	50	164	-2.39593	-1.6939	-0.702032	0.614706	0.115
chr8	67537355	+	Trim61	C	G	48	10	84	24	2.15528	1.76553	0.389743	1.31016	0.578
chr8	67537391	+	Trim61	C	T	6	42	21	65	-2.61891	-1.58496	-1.03395	0.488372	0.154
chr8	67537424	+	Trim61	A	G	16	36	13	57	-1.12199	-2.05063	0.928636	1.90347	0.177
chr8	67537781	+	Trim61	A	G	19	6	45	17	1.51457	1.35364	0.160936	1.11801	0.953
chr8	67537976	+	Trim61	C	T	10	23	9	37	-1.12553	-1.926	0.800469	1.74167	0.404
chr8	71636931	+	Atp6v1b2	A	C	0	27	0	47	-4.80735	-5.58496	0.777608	1.71429	NA
chr8	71636983	-	Atp6v1b2	C	T	31	0	55	0	5	5.80735	-0.807355	0.571429	NA
chr8	71637149	-	Atp6v1b2	A	G	1	30	1	50	-3.9542	-4.67243	0.718229	1.64516	0.705
chr8	71637520	+	Atp6v1b2	A	G	28	0	39	0	4.85798	5.32193	-0.463947	0.725	NA
chr8	72432705	+	Gatad2a	A	T	0	106	0	171	-6.74147	-7.42626	0.684798	1.60748	NA
chr8	72432831	+	Gatad2a	A	G	195	0	393	1	7.61471	7.62205	-0.00734198	0.994924	0.719
chr8	72432885	+	Gatad2a	C	G	149	0	286	0	7.22882	8.16491	-0.936088	0.522648	NA
chr8	72433041	+	Gatad2a	C	G	0	91	0	181	-6.52356	-7.50779	0.984233	1.97826	NA
chr8	72433054	-	Gatad2a	C	G	131	0	285	0	7.04439	8.15987	-1.11548	0.461538	NA
chr8	73116448	+	Ell	C	T	54	0	126	0	5.78136	6.98868	-1.20732	0.433071	NA
chr8	73116451	+	Ell	A	G	0	53	0	116	-5.75489	-6.87036	1.11548	2.16667	NA
chr8	73116492	+	Ell	C	T	0	66	0	106	-6.06609	-6.74147	0.675378	1.59701	NA
chr8	77651342	-	Mcm5	A	G	1	24	0	42	-3.64386	-5.42626	1.78241	3.44	0.792
chr8	83505005	+	Usp38	A	T	30	0	51	0	4.9542	5.70044	-0.746243	0.596154	NA
chr8	85837586	+	Elmod2	C	T	0	34	0	31	-5.12928	-5	-0.129283	0.914286	NA
chr8	85837600	+	Elmod2	C	T	0	37	0	32	-5.24793	-5.04439	-0.203533	0.868421	NA
chr8	85837922	-	Elmod2	A	G	26	0	32	0	4.75489	5.04439	-0.289507	0.818182	NA
chr8	86246632	-	Ddx39	A	G	0	60	1	135	-5.93074	-6.08746	0.156726	1.11475	0.673
chr8	86246665	+	Ddx39	A	G	84	1	144	0	5.40939	7.17991	-1.77052	0.293103	0.789
chr8	86493471	-	Asf1b	A	G	34	0	77	0	5.12928	6.2854	-1.15612	0.448718	NA
chr8	86493715	-	Asf1b	A	C	81	0	147	0	6.35755	7.20945	-0.851901	0.554054	NA
chr8	87411059	+	Syce2	A	G	247	0	506	0	7.9542	8.98584	-1.03165	0.489152	NA
chr8	87411207	-	Syce2	A	T	0	206	0	424	-7.69349	-8.73132	1.03783	2.05314	NA
chr8	87494188	+	Prdx2	A	G	0	73	1	193	-6.20945	-6.59991	0.390459	1.31081	0.611
chr8	87784645	-	Vps35	C	G	64	0	102	1	6.02237	5.6865	0.335867	1.26214	0.81
chr8	87826731	+	Orc6l	A	G	1	56	0	92	-4.83289	-6.53916	1.70627	3.26316	0.808
chr8	87830147	-	Orc6l	A	G	0	82	0	153	-6.37504	-7.26679	0.891747	1.85542	NA
chr8	87831665	+	Orc6l	A	T	0	90	0	194	-6.50779	-7.60733	1.09954	2.14286	NA
chr8	87831742	+	Orc6l	A	G	0	114	1	230	-6.84549	-6.85175	0.00625899	1.00435	0.718
chr8	87831898	+	Orc6l	G	T	45	1	66	0	4.52356	6.06609	-1.54253	0.343284	0.855
chr8	87933353	-	4921524J17Rik	C	T	0	26	1	56	-4.75489	-4.83289	0.0780025	1.05556	0.685
chr8	88063032	+	Dnaja2	C	T	63	1	138	0	5	7.11894	-2.11894	0.230216	0.693
chr8	88063271	+	Dnaja2	A	G	42	2	105	0	3.8413	6.72792	-2.88662	0.13522	0.156
chr8	101671599	-		A	G	0	43	0	84	-5.45943	-6.40939	0.949959	1.93182	NA
chr8	101671867	-		C	G	43	0	66	0	5.45943	6.06609	-0.606658	0.656716	NA
chr8	101671947	+		C	T	67	0	117	1	6.08746	5.88264	0.20482	1.15254	0.774
chr8	101671971	-		C	G	120	0	246	0	6.91886	7.94837	-1.0295	0.489879	NA
chr8	101671998	+		C	T	61	0	191	2	5.9542	6	-0.0458037	0.96875	0.974
chr8	107037309	-	Nae1	A	G	1	31	0	48	-4	-5.61471	1.61471	3.0625	0.837
chr8	107163848	-	Fam96b	A	C	0	40	1	75	-5.35755	-5.24793	-0.109624	0.926829	0.743
chr8	107163961	-	Fam96b	C	T	32	0	37	0	5.04439	5.24793	-0.203533	0.868421	NA
chr8	108048604	-	Atp6v0d1	A	G	25	0	48	1	4.70044	4.61471	0.0857299	1.06122	0.73
chr8	108380402	-	Thap11	G	T	85	0	146	0	6.42626	7.19967	-0.773408	0.585034	NA
chr8	109582516	-	Nip7	A	T	48	0	97	0	5.61471	6.61471	-1	0.5	NA
chr8	109582693	+	Nip7	A	C	0	76	1	142	-6.26679	-6.15987	-0.106915	0.928571	0.747
chr8	109582719	+	Nip7	C	T	48	0	91	0	5.61471	6.52356	-0.908852	0.532609	NA
chr8	113499110	-	Ddx19a	C	T	0	48	1	98	-5.61471	-5.62936	0.0146468	1.0102	0.711
chr8	114518806	-	Kars	A	G	32	1	48	2	4.04439	4.02975	0.0146468	1.0102	0.712
chr8	119483755	+	Atmin	A	G	25	2	93	6	3.11548	3.74723	-0.631757	0.64539	0.849
chr8	119483878	+	Atmin	A	C	35	0	81	0	5.16993	6.35755	-1.18763	0.439024	NA
chr8	119483885	-	Atmin	A	G	43	0	94	0	5.45943	6.56986	-1.11042	0.463158	NA
chr8	119483912	+	Atmin	A	G	0	29	0	74	-4.90689	-6.22882	1.32193	2.5	NA
chr8	119483926	+	Atmin	A	G	1	40	0	96	-4.35755	-6.59991	2.24236	4.73171	0.66
chr8	119483959	+	Atmin	C	T	60	0	154	0	5.93074	7.27612	-1.34539	0.393548	NA
chr8	120315719	+	Mphosph6	A	T	240	0	448	3	7.91289	6.81057	1.10232	2.14699	0.51
chr8	123132603	+	1190005I06Rik	C	G	0	75	0	158	-6.24793	-7.31288	1.06496	2.09211	NA
chr8	125096690	+	Cdt1	C	T	32	0	47	1	5.04439	4.58496	0.459432	1.375	0.837
chr8	125096776	-	Cdt1	A	C	46	0	48	0	5.55459	5.61471	-0.060121	0.959184	NA
chr8	125096807	-	Cdt1	A	G	1	41	0	25	-4.39232	-4.70044	0.308122	1.2381	0.792
chr8	127413728	+	Gnpat	A	T	0	26	0	30	-4.75489	-4.9542	0.199309	1.14815	NA
chr8	129956788	+	Pard3	G	T	178	1	348	1	6.48382	7.44708	-0.963267	0.512894	0.79
chr9	7850978	+	Birc3	C	T	1	102	0	177	-5.6865	-7.47573	1.78923	3.45631	0.784
chr9	7932066	+	Yap1	C	T	2	471	2	897	-7.29768	-8.22561	0.927929	1.90254	0.899
chr9	14305197	+	Cwc15	A	G	0	31	1	42	-5	-4.42626	-0.573735	0.671875	0.869
chr9	18249826	-	Mbd3l2	C	T	0	70	1	94	-6.14975	-5.56986	-0.579892	0.669014	0.878
chr9	18249867	+	Mbd3l2	A	C	42	0	97	0	5.42626	6.61471	-1.18845	0.438776	NA
chr9	18250200	+	Mbd3l2	C	T	0	96	1	140	-6.59991	-6.13955	-0.460361	0.726804	0.846
chr9	21713621	+	Rab3d	C	T	2	43	1	97	-3.87447	-5.61471	1.74024	3.34091	0.485
chr9	21917598	+	Elof1	A	C	39	1	62	4	4.32193	3.65535	0.666576	1.5873	0.715
chr9	21918329	-	Elof1	C	T	0	25	0	70	-4.70044	-6.14975	1.44931	2.73077	NA
chr9	22136797	+	Anln	A	T	29	0	43	0	4.90689	5.45943	-0.552541	0.681818	NA
chr9	36443513	+	A630095E13Rik	C	T	29	8	22	22	1.73697	0	1.73697	3.33333	0.0162
chr9	36517480	+	Chek1	A	G	43	28	53	52	0.601451	0.026967	0.574484	1.48914	0.244
chr9	36517609	+	Chek1	C	T	12	28	33	26	-1.15754	0.332575	-1.49012	0.355984	0.0194
chr9	36519650	+	Chek1	A	G	15	12	20	16	0.29956	0.304855	-0.0052943	0.996337	0.798
chr9	36519669	+	Chek1	C	T	13	17	15	22	-0.36257	-0.523562	0.160992	1.11806	0.985
chr9	36586929	+	Ei24	C	G	45	15	83	15	1.52356	2.39232	-0.868755	0.547619	0.194
chr9	45575099	+	Cep164	A	G	26	1	42	0	3.75489	5.42626	-1.67138	0.313953	0.822
chr9	48297466	-	Rbm7	C	T	0	27	1	86	-4.80735	-5.44294	0.635589	1.55357	0.534
chr9	48297542	+	Rbm7	G	T	37	0	40	0	5.24793	5.35755	-0.109624	0.926829	NA
chr9	48850291	+	Usp28	A	T	46	4	106	4	3.23266	4.41954	-1.18688	0.439252	0.434
chr9	48850485	+	Usp28	A	T	132	0	233	0	7.05528	7.87036	-0.815082	0.568376	NA
chr9	50924109	+	Btg4	C	T	22	17	30	25	0.353637	0.253757	0.0998804	1.07168	0.975
chr9	50924745	+	Btg4	A	G	338	225	691	488	0.584963	0.500938	0.0840249	1.05997	0.607
chr9	50926093	+	Btg4	A	G	245	148	512	305	0.723346	0.745427	-0.0220812	0.984811	0.963
chr9	50927285	+	Btg4	C	T	283	400	541	734	-0.497711	-0.439451	-0.0582599	0.960422	0.706
chr9	50927311	+	Btg4	A	G	311	351	531	735	-0.174029	-0.46828	0.29425	1.22625	0.0386
chr9	50927526	+	Btg4	C	T	286	690	514	1398	-1.26763	-1.44175	0.174117	1.12827	0.183
chr9	50927639	+	Btg4	A	G	752	2	1572	0	7.97154	10.6193	-2.64776	0.159568	0.198
chr9	50927955	+		A	G	273	839	545	1616	-1.61621	-1.56635	-0.0498666	0.966026	0.707
chr9	50927971	+		C	G	765	248	1464	480	1.6212	1.60679	0.0144068	1.01004	0.936
chr9	51648016	+		C	T	1	39	0	55	-4.32193	-5.80735	1.48543	2.8	0.872
chr9	51648062	+		A	G	27	0	48	1	4.80735	4.61471	0.192645	1.14286	0.761
chr9	51895840	+	Rdx	C	T	15	11	35	26	0.415037	0.415037	0	1	0.834
chr9	51895859	+	Rdx	A	G	17	11	43	30	0.584963	0.505235	0.0797272	1.05682	0.952
chr9	51895984	+	Rdx	C	T	13	18	26	45	-0.440573	-0.768674	0.328102	1.25536	0.774
chr9	51896395	-	Rdx	A	C	42	0	74	0	5.42626	6.22882	-0.802554	0.573333	NA
chr9	53390587	+	Acat1	C	T	0	33	0	60	-5.08746	-5.93074	0.843274	1.79412	NA
chr9	54759971	+	Ireb2	C	T	96	0	219	1	6.59991	6.78136	-0.181447	0.881818	0.669
chr9	54760051	-	Ireb2	A	G	98	0	209	1	6.62936	6.71425	-0.0848889	0.942857	0.696
chr9	56285742	-		A	G	0	33	0	66	-5.08746	-6.06609	0.978626	1.97059	NA
chr9	57376839	+	Cox5a	C	T	1	171	1	214	-6.42626	-6.74819	0.321928	1.25	0.579
chr9	61765185	+	Kif23	A	T	95	0	136	1	6.58496	6.09803	0.48693	1.40146	0.854
chr9	61765188	+	Kif23	C	T	96	0	135	0	6.59991	7.08746	-0.48755	0.713235	NA
chr9	61765359	-	Kif23	A	G	77	1	156	1	5.2854	6.29462	-1.00922	0.496815	0.805
chr9	61765367	+	Kif23	G	T	50	1	128	0	4.67243	7.01123	-2.3388	0.197674	0.633
chr9	61765457	+	Kif23	A	C	45	0	80	1	5.52356	5.33985	0.183712	1.1358	0.765
chr9	61766721	+	Kif23	A	G	33	0	62	1	5.08746	4.97728	0.110183	1.07937	0.741
chr9	61766745	-	Kif23	A	G	45	0	71	0	5.52356	6.16993	-0.646363	0.638889	NA
chr9	61768994	+	Kif23	A	G	29	1	69	0	3.90689	6.12928	-2.22239	0.214286	0.667
chr9	61772810	+	Kif23	C	T	26	0	33	0	4.75489	5.08746	-0.332575	0.794118	NA
chr9	63494795	-	Smad3	A	C	28	0	51	0	4.85798	5.70044	-0.842459	0.557692	NA
chr9	64023990	+	Rpl4	C	T	23	17	25	21	0.415037	0.241008	0.174029	1.12821	0.939
chr9	64034210	+	Map2k1	A	C	1	64	0	96	-5.02237	-6.59991	1.57755	2.98462	0.844
chr9	64083668	-	Uchl4	C	T	70	0	156	0	6.14975	7.29462	-1.14487	0.452229	NA
chr9	64152209	+	Tipin	G	T	13	12	19	47	0.106915	-1.26303	1.36995	2.58462	0.0681
chr9	64152234	+	Tipin	G	T	0	40	0	69	-5.35755	-6.12928	0.771731	1.70732	NA
chr9	64152516	-	Tipin	C	T	46	0	100	1	5.55459	5.65821	-0.103623	0.930693	0.686
chr9	64155133	-	Dis3l	A	G	15	23	23	22	-0.584963	0.0614005	-0.646363	0.638889	0.401
chr9	65207209	+	Pdcd7	C	G	0	35	0	56	-5.16993	-5.83289	0.662965	1.58333	NA
chr9	65508220	+	Rbpms2	A	G	0	140	3	245	-7.13955	-5.94251	-1.19704	0.43617	0.482
chr9	65913325	+	Ppib,Snx22	C	T	73	0	119	2	6.20945	5.32193	0.887525	1.85	0.711
chr9	65913469	+	Ppib,Snx22	A	G	74	0	181	2	6.22882	5.92283	0.305987	1.23626	0.905
chr9	66797180	+	Rps27l	C	T	97	0	198	1	6.61471	6.63662	-0.0219148	0.984925	0.713
chr9	70255725	+	Ccnb2	C	T	36	0	63	2	5.20945	4.41504	0.794416	1.73438	0.751
chr9	73328244	-	Unc13c	C	T	0	68	1	128	-6.10852	-6.01123	-0.0972972	0.934783	0.744
chr9	73328914	+	Unc13c	C	T	29	0	75	0	4.90689	6.24793	-1.34104	0.394737	NA
chr9	74879554	+	BC031353	A	G	31	1	47	0	4	5.58496	-1.58496	0.333333	0.846
chr9	74879942	-	BC031353	A	G	0	27	0	62	-4.80735	-5.97728	1.16993	2.25	NA
chr9	75195934	+	Bcl2l10	A	G	357	1	648	0	7.48382	9.34207	-1.85826	0.275809	0.763
chr9	75198992	+	Bcl2l10	A	G	931	13	1787	13	6.05683	6.99678	-0.939945	0.521253	0.14
chr9	75199101	-	Bcl2l10	G	T	654	0	1257	0	9.35535	10.2969	-0.941565	0.520668	NA
chr9	75235579	+	Mapk6	C	T	1	62	0	71	-4.97728	-6.16993	1.19265	2.28571	0.952
chr9	75491366	+	Scg3	C	G	26	0	60	0	4.75489	5.93074	-1.17585	0.442623	NA
chr9	75746281	+	Bmp5	C	T	17	9	30	23	0.847997	0.369234	0.478763	1.39355	0.615
chr9	75747678	+		A	G	0	31	0	96	-5	-6.59991	1.59991	3.03125	NA
chr9	75747786	+		A	G	0	33	0	66	-5.08746	-6.06609	0.978626	1.97059	NA
chr9	75747796	+		A	G	1	40	0	82	-4.35755	-6.37504	2.01749	4.04878	0.723
chr9	75747838	-		C	T	44	1	97	0	4.49185	6.61471	-2.12286	0.229592	0.693
chr9	78159941	+	Omt2a	A	G	148	47	231	100	1.63421	1.19977	0.434437	1.35138	0.159
chr9	78159952	+	Omt2a	A	G	149	55	231	111	1.42146	1.05063	0.370838	1.2931	0.21
chr9	78160749	+	Omt2a	C	T	0	415	1	935	-8.70044	-8.87036	0.169925	1.125	0.676
chr9	78225370	+	Ooep	C	T	0	152	1	288	-7.25739	-7.17493	-0.0824622	0.944444	0.744
chr9	78225900	-	Ooep	G	T	146	0	326	0	7.19967	8.35315	-1.15347	0.449541	NA
chr9	78226210	-	Ooep	A	G	123	0	300	1	6.9542	7.23362	-0.279423	0.82392	0.643
chr9	78226214	-	Ooep	A	G	119	0	282	2	6.90689	6.5597	0.347195	1.27208	0.888
chr9	78226276	+	Ooep	A	G	70	0	144	0	6.14975	7.17991	-1.03016	0.489655	NA
chr9	79990166	+	Senp6	C	T	25	0	37	0	4.70044	5.24793	-0.547488	0.684211	NA
chr9	83755792	-	Ttk	A	G	12	17	30	34	-0.469485	-0.175087	-0.294399	0.815412	0.788
chr9	83757131	-	Ttk	A	G	15	18	20	52	-0.247928	-1.3356	1.08768	2.12531	0.119
chr9	83758759	+	Ttk	A	G	38	13	68	55	1.47805	0.30117	1.17688	2.26087	0.0282
chr9	83761754	+	Ttk	C	T	27	36	60	84	-0.402098	-0.478654	0.0765552	1.0545	0.995
chr9	83761821	+	Ttk	C	T	63	0	163	0	6	7.35755	-1.35755	0.390244	NA
chr9	83762230	+	Ttk	C	T	84	0	209	0	6.40939	7.71425	-1.30485	0.404762	NA
chr9	83765828	+	Ttk	A	G	92	2	218	1	4.9542	6.77479	-1.82059	0.283105	0.448
chr9	83765928	+	Ttk	A	G	0	31	0	71	-5	-6.16993	1.16993	2.25	NA
chr9	85581270	+	Ibtk	C	T	33	59	74	122	-0.819428	-0.713696	-0.105732	0.929333	0.859
chr9	85581391	+	Ibtk	C	T	25	33	74	64	-0.387023	0.206451	-0.593474	0.662745	0.235
chr9	85581397	-	Ibtk	C	T	89	0	174	1	6.49185	6.45121	0.040642	1.02857	0.73
chr9	85581453	+	Ibtk	A	G	33	27	114	42	0.280108	1.41923	-1.13912	0.454037	0.0169
chr9	86475100	+	Me1	A	C	53	2	143	3	4.16993	5.16993	-1	0.5	0.893
chr9	86475367	+	Me1	G	T	2	47	1	97	-4	-5.61471	1.61471	3.0625	0.536
chr9	86475418	+	Me1	A	G	72	0	143	3	6.18982	5.16993	1.0199	2.02778	0.544
chr9	86475426	+	Me1	A	G	67	0	136	12	6.08746	3.39759	2.68987	6.45255	0.0377
chr9	86475473	+	Me1	C	T	1	56	6	74	-4.83289	-3.42146	-1.41143	0.37594	0.266
chr9	86475533	+	Me1	A	G	0	44	1	75	-5.49185	-5.24793	-0.243926	0.844444	0.781
chr9	86475599	+	Me1	C	T	0	54	1	84	-5.78136	-5.40939	-0.371969	0.772727	0.818
chr9	86475668	+	Me1	C	T	28	0	52	1	4.85798	4.72792	0.130061	1.09434	0.744
chr9	86475840	+	Me1	A	G	35	0	51	1	5.16993	4.70044	0.469485	1.38462	0.841
chr9	86475848	+	Me1	A	G	1	31	0	58	-4	-5.88264	1.88264	3.6875	0.762
chr9	89970600	+	Ctsh	C	T	34	0	57	0	5.12928	5.85798	-0.728698	0.603448	NA
chr9	89970608	-	Ctsh	C	T	28	0	64	1	4.85798	5.02237	-0.164387	0.892308	0.663
chr9	89970868	-	Ctsh	A	G	0	35	1	53	-5.16993	-4.75489	-0.415037	0.75	0.826
chr9	95653165	-	Pls1	A	G	2	29	2	55	-3.32193	-4.22239	0.900464	1.86667	0.922
chr9	95653379	-	Pls1	A	G	32	0	64	2	5.04439	4.43741	0.606989	1.52308	0.816
chr9	96440198	+	Rasa2	C	T	0	61	0	119	-5.9542	-6.90689	0.952694	1.93548	NA
chr9	98803979	+	7420426K07Rik	C	T	0	27	1	56	-4.80735	-4.83289	0.0255351	1.01786	0.7
chr9	98804184	-	7420426K07Rik	A	G	47	0	75	1	5.58496	5.24793	0.337035	1.26316	0.808
chr9	98804497	+	7420426K07Rik	C	T	0	26	2	43	-4.75489	-3.87447	-0.880418	0.54321	0.729
chr9	98804615	-	7420426K07Rik	A	G	108	0	199	1	6.76818	6.64386	0.124328	1.09	0.754
chr9	98804627	+	7420426K07Rik	C	T	70	0	139	1	6.14975	6.12928	0.0204641	1.01429	0.723
chr9	98804716	+	7420426K07Rik	C	T	0	31	1	84	-5	-5.40939	0.409391	1.32812	0.597
chr9	98804732	-	7420426K07Rik	A	G	49	0	101	1	5.64386	5.67243	-0.0285692	0.980392	0.707
chr9	98804872	-	7420426K07Rik	C	T	87	2	208	0	4.87447	7.70736	-2.83289	0.140351	0.163
chr9	99484674	-	Dbr1	A	G	31	0	37	0	5	5.24793	-0.247928	0.842105	NA
chr9	104979400	-	Mrpl3	C	T	16	9	20	23	0.765535	-0.192645	0.95818	1.94286	0.254
chr9	104979613	+	Mrpl3	A	C	25	7	19	21	1.70044	-0.137504	1.83794	3.575	0.0162
chr9	104979695	-	Mrpl3	A	T	29	0	30	0	4.90689	4.9542	-0.0473057	0.967742	NA
chr9	104979701	-	Mrpl3	C	T	0	33	0	31	-5.08746	-5	-0.0874628	0.941176	NA
chr9	106092586	-	Wdr82	A	G	25	0	47	0	4.70044	5.58496	-0.884523	0.541667	NA
chr9	106092834	+	Wdr82	A	G	27	0	59	0	4.80735	5.90689	-1.09954	0.466667	NA
chr9	106092899	-	Wdr82	A	G	26	2	49	0	3.16993	5.64386	-2.47393	0.18	0.25
chr9	106092973	+	Wdr82	A	C	0	38	0	51	-5.2854	-5.70044	0.415037	1.33333	NA
chr9	106092987	+	Wdr82	C	T	27	0	41	0	4.80735	5.39232	-0.584963	0.666667	NA
chr9	106093060	+	Wdr82	C	G	28	0	64	0	4.85798	6.02237	-1.16439	0.446154	NA
chr9	106093062	+	Wdr82	A	G	29	0	58	1	4.90689	4.88264	0.0242475	1.01695	0.715
chr9	106093170	+	Wdr82	A	G	26	0	51	0	4.75489	5.70044	-0.945552	0.519231	NA
chr9	106252085	+	Wdr51a	C	T	1	38	0	72	-4.2854	-6.18982	1.90442	3.74359	0.754
chr9	106791256	-	Manf	C	T	27	0	56	0	4.80735	5.83289	-1.02554	0.491228	NA
chr9	107447898	-	Tusc4	A	G	0	48	0	63	-5.61471	-6	0.38529	1.30612	NA
chr9	107447905	+	Tusc4	A	G	0	25	0	54	-4.70044	-5.78136	1.08092	2.11538	NA
chr9	107447952	-	Tusc4	G	T	29	0	73	0	4.90689	6.20945	-1.30256	0.405405	NA
chr9	109455159	+	Fbxw15	C	T	2	43	1	92	-3.87447	-5.53916	1.66469	3.17045	0.516
chr9	109510630	+	Fbxw24	A	G	0	91	0	241	-6.52356	-7.91886	1.3953	2.63043	NA
chr9	109579304	+	C85627	C	T	28	0	44	0	4.85798	5.49185	-0.633872	0.644444	NA
chr9	109579315	+	C85627	A	G	0	37	0	75	-5.24793	-6.24793	1	2	NA
chr9	109590966	-	C85627	A	G	57	1	105	1	4.85798	5.72792	-0.869939	0.54717	0.758
chr9	109594163	-	C85627	A	G	0	26	1	41	-4.75489	-4.39232	-0.36257	0.777778	0.807
chr9	109595745	+	C85627	C	T	30	0	52	0	4.9542	5.72792	-0.773724	0.584906	NA
chr9	109986271	+	Mtap4	C	T	52	0	84	1	5.72792	5.40939	0.31853	1.24706	0.803
chr9	113885710	+	Ubp1	C	T	0	146	1	264	-7.19967	-7.04985	-0.149824	0.901361	0.762
chr9	113885985	+	Ubp1	G	T	1	145	0	292	-6.18982	-8.19476	2.00493	4.0137	0.723
chr9	114808954	+	Gpd1l	C	T	33	0	67	1	5.08746	5.08746	0	1	0.71
chr9	114809162	+	Gpd1l	A	G	4	52	0	86	-3.40599	-6.44294	3.03695	8.20755	0.046
chr9	115151800	+	Stt3b	C	T	38	37	124	90	0.0374747	0.45799	-0.420515	0.747158	0.338
chr9	115151939	+	Stt3b	C	T	1	172	1	287	-6.43463	-7.16993	0.735297	1.66474	0.714
chr9	115152121	+	Stt3b	C	T	47	50	127	80	-0.0874628	0.66015	-0.747613	0.595588	0.0461
chr9	115152638	+	Stt3b	C	G	0	33	0	91	-5.08746	-6.52356	1.4361	2.70588	NA
chr9	115155193	+	Stt3b	A	G	17	18	32	23	-0.0780025	0.459432	-0.537434	0.688995	0.499
chr9	115155226	-	Stt3b	A	C	0	35	0	56	-5.16993	-5.83289	0.662965	1.58333	NA
chr9	118781020	+	Itga9	A	G	14	30	33	53	-1.04731	-0.667425	-0.379881	0.768501	0.587
chr9	118806476	+	Itga9	C	T	70	0	121	0	6.14975	6.93074	-0.78099	0.581967	NA
chr9	118806669	+	Itga9	G	T	101	1	172	0	5.67243	7.43463	-1.7622	0.294798	0.791
chr9	119880504	+	Csrnp1	C	T	0	34	5	74	-5.12928	-3.64386	-1.48543	0.357143	0.316
chr9	121383620	-	Trak1	C	T	37	0	61	1	5.24793	4.9542	0.293731	1.22581	0.793
chr9	123430459	+	Limd1	A	G	26	0	52	1	4.75489	4.72792	0.026967	1.01887	0.714
chr9	123698838	+	Fyco1	A	G	45	0	71	1	5.52356	5.16993	0.353637	1.27778	0.812
chr10	4505140	-	Rgs17	A	G	0	53	1	124	-5.75489	-5.96578	0.210897	1.15741	0.657
chr10	4505170	-	Rgs17	A	G	0	73	1	137	-6.20945	-6.10852	-0.100929	0.932432	0.746
chr10	4505191	+	Rgs17	A	G	1	75	0	152	-5.24793	-7.25739	2.00946	4.02632	0.723
chr10	4514036	-	Rgs17	C	T	27	0	65	1	4.80735	5.04439	-0.237039	0.848485	0.642
chr10	4514137	-	Rgs17	C	T	79	2	154	1	4.73697	6.27612	-1.53916	0.344086	0.565
chr10	4514686	-	Rgs17	A	C	38	0	88	0	5.2854	6.47573	-1.19033	0.438202	NA
chr10	4546232	+	Fbxo5	A	G	31	0	45	0	5	5.52356	-0.523562	0.695652	NA
chr10	4547198	-	Fbxo5	A	G	36	0	51	2	5.20945	4.11548	1.09398	2.13462	0.653
chr10	7481099	+	Katna1	C	T	8	21	20	58	-1.28951	-1.49033	0.200819	1.14935	0.965
chr10	7481102	+	Katna1	C	T	28	1	80	0	3.85798	6.33985	-2.48187	0.179012	0.595
chr10	7481123	+	Katna1	A	G	24	16	70	27	0.556393	1.34239	-0.785999	0.57995	0.233
chr10	7482666	+	Katna1	A	C	24	12	38	17	0.943416	1.11548	-0.172061	0.887574	0.99
chr10	14375234	+	Vta1	C	T	1	35	1	87	-4.16993	-5.45943	1.28951	2.44444	0.899
chr10	14375427	-	Vta1	C	T	71	1	120	1	5.16993	5.91886	-0.748938	0.595041	0.718
chr10	14375456	-	Vta1	A	G	0	70	1	119	-6.14975	-5.90689	-0.242857	0.84507	0.784
chr10	14387814	-	Vta1	A	G	1	30	0	43	-3.9542	-5.45943	1.50524	2.83871	0.869
chr10	17842924	+	Reps1	A	G	98	0	159	1	6.62936	6.32193	0.307429	1.2375	0.804
chr10	18253299	+	Nhsl1	A	G	26	0	36	0	4.75489	5.20945	-0.454566	0.72973	NA
chr10	24632819	+	Med23	A	G	0	54	0	95	-5.78136	-6.58496	0.803603	1.74545	NA
chr10	24632847	+	Med23	C	T	0	41	0	83	-5.39232	-6.39232	1	2	NA
chr10	24632887	+	Med23	C	T	0	44	0	86	-5.49185	-6.44294	0.95109	1.93333	NA
chr10	24632982	+	Med23	C	T	32	0	80	1	5.04439	5.33985	-0.295456	0.814815	0.629
chr10	24633169	-	Med23	A	G	0	34	0	65	-5.12928	-6.04439	0.915111	1.88571	NA
chr10	25242976	+	Epb4.1l2	A	G	28	0	58	0	4.85798	5.88264	-1.02466	0.491525	NA
chr10	25243022	+	Epb4.1l2	A	G	25	3	54	3	2.70044	3.78136	-1.08092	0.472727	0.637
chr10	25828200	+		A	C	0	26	0	52	-4.75489	-5.72792	0.973033	1.96296	NA
chr10	29066293	-	Rnf146,Echdc1	A	G	40	0	118	1	5.35755	5.89482	-0.537266	0.689076	0.566
chr10	41901745	+		C	T	60	0	117	1	5.93074	5.88264	0.0480943	1.0339	0.73
chr10	41901844	+		C	T	84	0	156	4	6.40939	4.97269	1.4367	2.70701	0.352
chr10	41901995	-		A	G	28	0	63	1	4.85798	5	-0.142019	0.90625	0.669
chr10	41902206	-		C	T	0	41	1	66	-5.39232	-5.06609	-0.326228	0.797619	0.803
chr10	44083601	-	Atg5	A	C	46	0	121	0	5.55459	6.93074	-1.37615	0.385246	NA
chr10	52157269	-	Nus1	C	T	14	11	18	28	0.321928	-0.610053	0.931982	1.90789	0.265
chr10	52157445	+	Nus1	C	G	18	12	25	37	0.547488	-0.547488	1.09498	2.13609	0.121
chr10	52157509	+	Nus1	A	C	16	15	30	28	0.0874628	0.0962153	-0.00875247	0.993952	0.832
chr10	52158500	+	Nus1	G	T	19	16	26	22	0.234465	0.231326	0.00313971	1.00218	0.832
chr10	52158641	+	Nus1	G	T	23	16	11	28	0.4975	-1.27302	1.77052	3.41176	0.012
chr10	53326088	+	Asf1a	C	T	1	31	0	35	-4	-5.16993	1.16993	2.25	0.964
chr10	58909874	+		C	T	95	0	153	1	6.58496	6.26679	0.318176	1.24675	0.807
chr10	61571347	+	2010107G23Rik	C	T	215	0	341	1	7.75489	7.41785	0.337035	1.26316	0.815
chr10	61571561	+	2010107G23Rik	A	G	44	0	91	0	5.49185	6.52356	-1.03171	0.48913	NA
chr10	61571695	+	2010107G23Rik	A	G	1	32	0	47	-4.04439	-5.58496	1.54057	2.90909	0.858
chr10	61892517	+	Supv3l1	A	G	0	50	1	59	-5.67243	-4.90689	-0.765535	0.588235	0.927
chr10	61957678	-	Srgn	C	T	0	53	1	126	-5.75489	-5.98868	0.233797	1.17593	0.651
chr10	62783382	-	Sirt1	C	T	0	47	1	76	-5.58496	-5.26679	-0.318176	0.802083	0.802
chr10	62783666	+	Sirt1	A	G	34	0	36	0	5.12928	5.20945	-0.0801703	0.945946	NA
chr10	68803247	-	Cdk1	A	G	1	81	0	79	-5.35755	-6.32193	0.964376	1.95122	0.985
chr10	68803501	+	Cdk1	A	G	0	26	0	41	-4.75489	-5.39232	0.63743	1.55556	NA
chr10	69654978	+	Ccdc6	G	T	123	0	152	0	6.9542	7.25739	-0.303192	0.810458	NA
chr10	69655636	+	Ccdc6	C	T	567	0	1127	4	9.14975	7.81762	1.33212	2.51773	0.375
chr10	74966817	+		A	G	0	34	1	69	-5.12928	-5.12928	0	1	0.711
chr10	74966839	+		A	G	0	26	0	57	-4.75489	-5.85798	1.10309	2.14815	NA
chr10	74967048	-		A	T	0	47	0	61	-5.58496	-5.9542	0.369234	1.29167	NA
chr10	80258110	+		A	T	0	49	0	68	-5.64386	-6.10852	0.464668	1.38	NA
chr10	80644961	-	Eef2	A	T	0	39	0	63	-5.32193	-6	0.678072	1.6	NA
chr10	80645193	+	Eef2	C	T	27	0	44	1	4.80735	4.49185	0.315502	1.24444	0.795
chr10	82828921	-	D10Wsu102e	A	G	28	0	33	0	4.85798	5.08746	-0.229482	0.852941	NA
chr10	84594621	-	Cry1	A	C	59	0	128	0	5.90689	7.01123	-1.10434	0.465116	NA
chr10	84594727	+	Cry1	C	T	0	128	1	258	-7.01123	-7.01681	0.00558103	1.00388	0.719
chr10	89101911	+		A	T	79	0	124	0	6.32193	6.96578	-0.643856	0.64	NA
chr10	89102162	-		A	T	0	31	0	31	-5	-5	0	1	NA
chr10	92147781	+	Nedd1	C	G	53	0	87	0	5.75489	6.45943	-0.704544	0.613636	NA
chr10	92148038	+	Nedd1	A	G	0	27	0	71	-4.80735	-6.16993	1.36257	2.57143	NA
chr10	93607549	+	Fgd6	G	T	7	18	11	36	-1.24793	-1.62449	0.376563	1.29825	0.886
chr10	94052423	+	Tmcc3	A	C	0	44	0	86	-5.49185	-6.44294	0.95109	1.93333	NA
chr10	94053261	-	Tmcc3	C	T	1	34	0	61	-4.12928	-5.9542	1.82491	3.54286	0.777
chr10	107715990	+		A	G	30	15	59	37	0.954196	0.658963	0.295233	1.22708	0.682
chr10	107716139	+		C	T	47	33	64	69	0.4975	-0.106915	0.604415	1.52036	0.173
chr10	108018495	-		A	G	2	63	3	135	-4.41504	-5.08746	0.672425	1.59375	0.922
chr10	114635729	+	Tbc1d15	A	G	1	136	1	307	-6.09803	-7.26679	1.16875	2.24818	0.859
chr10	114636061	-	Tbc1d15	G	T	0	281	0	536	-8.13955	-9.06878	0.929227	1.90426	NA
chr10	114636062	+	Tbc1d15	G	T	0	220	1	431	-7.7879	-7.75489	-0.0330151	0.977376	0.731
chr10	114636067	+	Tbc1d15	C	T	123	82	246	186	0.579157	0.401473	0.177684	1.13107	0.52
chr10	114636491	+	Tbc1d15	C	T	0	124	0	201	-6.96578	-7.65821	0.692427	1.616	NA
chr10	114636496	+	Tbc1d15	C	T	1	121	0	189	-5.93074	-7.56986	1.63912	3.11475	0.825
chr10	114636536	+	Tbc1d15	C	T	120	121	211	240	-0.0118741	-0.184969	0.173095	1.12747	0.5
chr10	114636539	+	Tbc1d15	A	G	121	108	234	208	0.162553	0.169158	-0.0066048	0.995432	0.955
chr10	114639607	+	Tbc1d15	C	T	79	73	156	158	0.112475	-0.0182622	0.130737	1.09485	0.715
chr10	114647318	+	Tbc1d15	C	T	21	18	49	54	0.211504	-0.137504	0.349008	1.27368	0.632
chr10	114649835	-	Tbc1d15	C	T	51	0	94	1	5.70044	5.56986	0.130584	1.09474	0.751
chr10	116652439	+	Yeats4	G	T	58	0	136	0	5.88264	7.09803	-1.21539	0.430657	NA
chr10	116796117	-	Cpsf6	C	T	1	56	0	68	-4.83289	-6.10852	1.27563	2.42105	0.929
chr10	116796174	-	Cpsf6	C	T	30	0	56	1	4.9542	4.83289	0.121306	1.08772	0.743
chr10	116797521	-	Cpsf6	C	T	0	31	2	45	-5	-3.9386	-1.0614	0.479167	0.666
chr10	116797548	-	Cpsf6	A	G	29	1	66	0	3.90689	6.06609	-2.1592	0.223881	0.684
chr10	117126250	-	Mdm2	A	T	27	1	55	0	3.80735	5.80735	-2	0.25	0.729
chr10	118639802	+	Cand1	C	T	0	189	1	352	-7.56986	-7.46352	-0.106331	0.928947	0.751
chr10	120847653	-	Rassf3	A	G	7	18	14	12	-1.24793	0.206451	-1.45438	0.364912	0.112
chr10	120847807	-	Rassf3	C	G	28	0	30	0	4.85798	4.9542	-0.0962153	0.935484	NA
chr10	126532953	+	Os9	A	T	27	15	54	21	0.807355	1.32193	-0.514573	0.7	0.51
chr10	126532967	+	Os9	G	T	27	11	37	23	1.22239	0.662965	0.559427	1.47368	0.463
chr10	127527255	-	Atp5b	A	T	139	0	258	1	7.12928	7.01681	0.112475	1.08108	0.752
chr10	127689773	-	Timeless	A	G	18	19	24	20	-0.0740006	0.251539	-0.325539	0.798	0.76
chr10	127758139	+	Usp52	C	T	0	50	2	141	-5.67243	-5.56478	-0.107641	0.928105	0.977
chr10	127799198	+	Cs	A	G	0	148	1	288	-7.21917	-7.17493	-0.0442428	0.969799	0.733
chr11	4666063	-	Nf2	C	T	2	25	0	47	-3.11548	-5.58496	2.46949	5.53846	0.251
chr11	4828699	-	Thoc5	A	G	6	19	0	32	-1.51457	-5.04439	3.52982	11.55	0.0126
chr11	6328201	+	H2afv	C	T	25	5	31	13	2.11548	1.19265	0.922832	1.89583	0.321
chr11	6328204	+	H2afv	C	T	1	33	0	38	-4.08746	-5.2854	1.19794	2.29412	0.955
chr11	6328302	+	H2afv	A	G	8	29	15	42	-1.73697	-1.42626	-0.310701	0.80625	0.786
chr11	6328309	+	H2afv	C	T	19	8	41	13	1.152	1.58496	-0.432959	0.740741	0.788
chr11	19962384	+	Actr2	A	C	60	0	89	0	5.93074	6.49185	-0.561116	0.677778	NA
chr11	19962433	+	Actr2	A	G	4	55	5	55	-3.48543	-3.22239	-0.263034	0.833333	0.979
chr11	19963051	+	Actr2	C	T	30	0	35	3	4.9542	3.16993	1.78427	3.44444	0.327
chr11	19963070	+	Actr2	C	T	0	28	3	26	-4.85798	-2.75489	-2.10309	0.232759	0.248
chr11	21457439	-	Mdh1	C	T	0	28	1	54	-4.85798	-4.78136	-0.0766213	0.948276	0.729
chr11	21906242	+	Ehbp1	C	T	41	41	67	39	0	0.765535	-0.765535	0.588235	0.0954
chr11	23548952	+	Pex13	A	G	25	0	58	2	4.70044	4.29768	0.402759	1.32203	0.89
chr11	30761428	+	Psme4	A	G	0	30	1	36	-4.9542	-4.20945	-0.744743	0.596774	0.916
chr11	30779787	+	Psme4	C	G	74	0	162	0	6.22882	7.34873	-1.11991	0.460123	NA
chr11	30779991	-	Psme4	C	T	68	1	101	0	5.10852	6.67243	-1.5639	0.338235	0.848
chr11	30780044	+	Psme4	C	T	109	0	223	2	6.78136	6.22239	0.558967	1.47321	0.817
chr11	30780223	-	Psme4	A	T	1	116	0	215	-5.87036	-7.75489	1.88452	3.69231	0.757
chr11	40492937	+	Mat2b	C	T	1	75	0	152	-5.24793	-7.25739	2.00946	4.02632	0.723
chr11	40493370	+	Mat2b	C	T	6	275	3	494	-5.30117	-6.95128	1.65012	3.13859	0.116
chr11	40493407	+	Mat2b	C	T	2	188	7	394	-5.97728	-5.62571	-0.351571	0.78373	0.777
chr11	40493596	+	Mat2b	A	C	0	69	0	169	-6.12928	-7.40939	1.28011	2.42857	NA
chr11	43233858	+	Pttg1	C	T	1098	5	2433	2	7.51701	9.66415	-2.14714	0.22576	0.0584
chr11	43234658	+	Pttg1	A	G	1145	0	2181	1	10.1624	10.0914	0.0709559	1.05041	0.743
chr11	43234766	-	Pttg1	A	G	2	1152	1	2325	-8.58621	-10.1836	1.59742	3.02602	0.535
chr11	43236447	+	Pttg1	A	C	722	0	1341	0	9.49785	10.3902	-0.892317	0.538748	NA
chr11	43236474	+	Pttg1	A	G	391	1	779	0	7.61471	9.60733	-1.99262	0.251282	0.726
chr11	43238239	+	Pttg1	C	T	461	1	992	3	7.85175	7.95565	-0.103901	0.930514	0.803
chr11	43238263	+	Pttg1	A	G	2	691	1	1370	-7.84967	-9.42101	1.57135	2.97182	0.547
chr11	43238331	+	Pttg1	A	C	1	523	1	940	-8.03342	-8.87805	0.844628	1.7958	0.751
chr11	43239114	+	Pttg1	G	T	105	0	249	0	6.72792	7.96578	-1.23786	0.424	NA
chr11	43239116	+	Pttg1	A	T	0	116	2	277	-6.87036	-6.53398	-0.336386	0.792023	0.892
chr11	43239130	-	Pttg1	A	C	0	92	1	171	-6.53916	-6.42626	-0.112894	0.924731	0.75
chr11	43239157	-	Pttg1	A	T	472	1	849	0	7.8857	9.73132	-1.84562	0.278235	0.767
chr11	43543910	+	Ttc1	C	T	0	33	1	58	-5.08746	-4.88264	-0.20482	0.867647	0.767
chr11	48620057	+	Trim41	A	G	0	65	5	89	-6.04439	-3.90689	-2.1375	0.227273	0.154
chr11	48620121	+	Trim41	A	G	32	0	86	1	5.04439	5.44294	-0.398549	0.758621	0.601
chr11	51414568	+	Hnrnpab	G	T	0	41	0	138	-5.39232	-7.11894	1.72662	3.30952	NA
chr11	51414658	-	Hnrnpab	C	T	1	128	1	287	-6.01123	-7.16993	1.1587	2.23256	0.856
chr11	51627076	+	Phf15	A	G	1	49	0	95	-4.64386	-6.58496	1.94111	3.84	0.743
chr11	51627514	+	Phf15	A	G	0	28	0	38	-4.85798	-5.2854	0.427421	1.34483	NA
chr11	51627550	-	Phf15	C	T	0	26	1	42	-4.75489	-4.42626	-0.328623	0.796296	0.798
chr11	51790619	-	Cdkn2aipnl	A	T	2	25	3	24	-3.11548	-2.64386	-0.471621	0.721154	1
chr11	52050398	+	Skp1a	C	T	0	57	0	105	-5.85798	-6.72792	0.869939	1.82759	NA
chr11	52202655	+	Vdac1	C	T	25	1	41	0	3.70044	5.39232	-1.69188	0.309524	0.817
chr11	53250983	+	Gdf9	C	T	79	0	145	1	6.32193	6.18982	0.132104	1.09589	0.755
chr11	53251057	+	Gdf9	A	G	62	0	125	1	5.97728	5.97728	0	1	0.717
chr11	54531089	+	Cdc42se2	A	T	0	332	0	539	-8.37938	-9.07682	0.697437	1.62162	NA
chr11	54531174	+	Cdc42se2	A	G	0	288	1	459	-8.17493	-7.84549	-0.329436	0.795848	0.813
chr11	54531437	+	Cdc42se2	C	T	2	244	0	345	-6.35168	-8.43463	2.08295	4.23673	0.337
chr11	54531491	+	Cdc42se2	C	T	0	197	0	352	-7.62936	-8.46352	0.834168	1.78283	NA
chr11	54531963	-	Cdc42se2	A	G	43	0	72	0	5.45943	6.18982	-0.730393	0.60274	NA
chr11	54863352	-	Ccdc69	C	T	2	49	0	105	-4.05889	-6.72792	2.66903	6.36	0.199
chr11	54863495	+	Ccdc69	G	T	57	1	120	0	4.85798	6.91886	-2.06088	0.239669	0.709
chr11	57619656	+	Sap30l	C	T	72	0	140	0	6.18982	7.13955	-0.949727	0.51773	NA
chr11	57931548	+	Cnot8	A	T	0	35	0	45	-5.16993	-5.52356	0.353637	1.27778	NA
chr11	58745837	+	Rnf187	C	T	48	0	84	0	5.61471	6.40939	-0.794681	0.576471	NA
chr11	58746147	+	Rnf187	A	G	23	20	33	39	0.192645	-0.234465	0.42711	1.34454	0.547
chr11	58746338	+	Rnf187	A	G	28	0	45	0	4.85798	5.52356	-0.665581	0.630435	NA
chr11	59589157	+	Mprip	G	T	29	0	45	0	4.90689	5.52356	-0.616671	0.652174	NA
chr11	59605854	+	Flcn	A	G	16	11	24	9	0.5025	1.32193	-0.819428	0.566667	0.409
chr11	60040354	+	Tom1l2	C	T	19	17	54	35	0.152003	0.611435	-0.459432	0.727273	0.541
chr11	60368054	-	Alkbh5	A	G	12	13	19	22	-0.106915	-0.201634	0.0947187	1.06786	0.902
chr11	60369159	+	Alkbh5	G	T	21	30	41	59	-0.494765	-0.514573	0.0198085	1.01382	0.878
chr11	60369183	+	Alkbh5	A	T	22	26	38	91	-0.231326	-1.23816	1.00683	2.0095	0.0618
chr11	60716638	+	Gm16515	C	T	15	21	28	41	-0.459432	-0.534336	0.0749048	1.05329	0.919
chr11	60716732	+	Gm16515	C	T	19	14	32	42	0.415037	-0.381871	0.796908	1.73737	0.245
chr11	60716985	+	Gm16515	C	T	14	17	22	33	-0.263034	-0.563901	0.300866	1.23188	0.812
chr11	61321162	-	B9d1	C	T	19	16	13	23	0.234465	-0.777608	1.01207	2.01681	0.194
chr11	61331271	-	Epn2	A	G	0	43	0	91	-5.45943	-6.52356	1.06413	2.09091	NA
chr11	61331341	+	Epn2	A	C	13	22	24	22	-0.716207	0.120294	-0.836501	0.56	0.263
chr11	61331703	+	Epn2	C	T	41	1	56	0	4.39232	5.83289	-1.44057	0.368421	0.885
chr11	61331824	+	Epn2	A	G	0	27	1	43	-4.80735	-4.45943	-0.347923	0.785714	0.804
chr11	63776230	+		C	T	47	0	100	0	5.58496	6.65821	-1.07325	0.475248	NA
chr11	63776377	+		C	T	38	0	79	1	5.2854	5.32193	-0.0365259	0.975	0.702
chr11	65502557	+	Map2k4	A	T	0	38	0	74	-5.2854	-6.22882	0.943416	1.92308	NA
chr11	69781959	-	Rai12	G	T	27	0	59	1	4.80735	4.90689	-0.0995357	0.933333	0.68
chr11	70341214	-	Psmb6	C	T	0	35	0	72	-5.16993	-6.18982	1.0199	2.02778	NA
chr11	70371294	+	Pld2	C	T	0	26	1	27	-4.75489	-3.80735	-0.947533	0.518519	0.97
chr11	70792245	-	C1qbp	G	T	0	25	0	49	-4.70044	-5.64386	0.943416	1.92308	NA
chr11	72497107	-	Ube2g1	A	G	25	0	59	0	4.70044	5.90689	-1.20645	0.433333	NA
chr11	73900683	-		A	C	43	9	43	27	2.1375	0.652077	1.48543	2.8	0.019
chr11	75114044	+	Rpa1	A	G	22	9	27	27	1.20163	0	1.20163	2.3	0.0979
chr11	75518709	+	Crk	C	G	74	0	116	0	6.22882	6.87036	-0.641546	0.641026	NA
chr11	75519342	+	Crk	A	T	0	60	0	135	-5.93074	-7.08746	1.15673	2.22951	NA
chr11	75578944	-	Ywhae	C	T	121	1	293	0	5.93074	8.19967	-2.26894	0.207483	0.651
chr11	75579135	+	Ywhae	A	G	0	99	0	178	-6.64386	-7.48382	0.83996	1.79	NA
chr11	77969321	+	BC017647	C	T	33	1	38	0	4.08746	5.2854	-1.19794	0.435897	0.955
chr11	83861760	+	Dusp14	C	T	0	109	1	228	-6.78136	-6.8392	0.0578441	1.04091	0.704
chr11	83861842	-	Dusp14	G	T	0	186	0	324	-7.54689	-8.3443	0.797401	1.73797	NA
chr11	84724885	-	Znhit3	A	G	0	29	0	28	-4.90689	-4.85798	-0.0489096	0.966667	NA
chr11	86508408	+	Cltc	A	G	0	84	1	127	-6.40939	-6	-0.409391	0.752941	0.832
chr11	87793103	+	Dynll2	A	C	0	54	0	75	-5.78136	-6.24793	0.466568	1.38182	NA
chr11	88692465	+	Akap1	C	T	0	25	0	54	-4.70044	-5.78136	1.08092	2.11538	NA
chr11	88785376	+	Scpep1	A	G	79	0	157	0	6.32193	7.30378	-0.981853	0.506329	NA
chr11	88785385	+	Scpep1	C	T	0	79	0	156	-6.32193	-7.29462	0.972693	1.9625	NA
chr11	88785388	-	Scpep1	C	T	72	0	136	0	6.18982	7.09803	-0.908208	0.532847	NA
chr11	88785427	+	Scpep1	A	G	0	50	1	107	-5.67243	-5.75489	0.0824622	1.05882	0.692
chr11	88785542	+	Scpep1	C	T	106	0	175	0	6.74147	7.45943	-0.717965	0.607955	NA
chr11	88785639	+	Scpep1	C	T	93	0	257	1	6.55459	7.01123	-0.456638	0.728682	0.594
chr11	88785642	-	Scpep1	A	C	114	0	224	0	6.84549	7.81378	-0.968291	0.511111	NA
chr11	88785702	+	Scpep1	G	T	91	0	181	0	6.52356	7.50779	-0.984233	0.505495	NA
chr11	88785798	+	Scpep1	A	G	0	98	1	171	-6.62936	-6.42626	-0.203092	0.868687	0.775
chr11	88785845	+	Scpep1	C	T	0	79	0	124	-6.32193	-6.96578	0.643856	1.5625	NA
chr11	88785894	+	Scpep1	A	G	0	43	0	77	-5.45943	-6.2854	0.825971	1.77273	NA
chr11	88790518	-	Scpep1	C	T	68	0	93	0	6.10852	6.55459	-0.446064	0.734043	NA
chr11	88826157	+	Gm15698	A	T	0	91	0	219	-6.52356	-7.78136	1.2578	2.3913	NA
chr11	88901854	+	Dgke	G	T	24	1	50	0	3.64386	5.67243	-2.02857	0.245098	0.722
chr11	88901886	+	Dgke	C	T	0	29	0	48	-4.90689	-5.61471	0.707819	1.63333	NA
chr11	90505835	+	Cox11	A	G	27	0	45	0	4.80735	5.52356	-0.716207	0.608696	NA
chr11	93805737	-	Mbtd1	A	G	1	48	0	97	-4.61471	-6.61471	2	4	0.727
chr11	93807161	-	Mbtd1	A	G	52	0	89	2	5.72792	4.90689	0.82103	1.76667	0.737
chr11	93807454	-	Mbtd1	A	G	0	38	0	89	-5.2854	-6.49185	1.20645	2.30769	NA
chr11	93807475	+	Mbtd1	A	G	103	1	144	1	5.70044	6.17991	-0.479469	0.717241	0.629
chr11	93807593	+	Mbtd1	C	T	176	0	261	2	7.46761	6.44846	1.01915	2.02672	0.662
chr11	93807637	+	Mbtd1	C	T	1	189	0	403	-6.56986	-8.65821	2.08836	4.25263	0.7
chr11	93808114	-	Mbtd1	C	T	1	86	0	106	-5.44294	-6.74147	1.29852	2.45977	0.921
chr11	94506403	-	Eme1,Lrrc59	A	G	0	26	0	38	-4.75489	-5.2854	0.530515	1.44444	NA
chr11	94604275	+		C	G	35	1	57	0	4.16993	5.85798	-1.68806	0.310345	0.816
chr11	94604281	+		C	T	0	29	1	43	-4.90689	-4.45943	-0.447459	0.733333	0.833
chr11	94616611	-	Gm11545	A	T	39	0	88	0	5.32193	6.47573	-1.15381	0.449438	NA
chr11	94616775	+	Gm11545	C	T	34	0	62	1	5.12928	4.97728	0.152003	1.11111	0.753
chr11	94638562	+	Tmem92	A	G	68	1	89	0	5.10852	6.49185	-1.38333	0.383333	0.898
chr11	94638586	+	Tmem92	A	G	103	0	122	1	6.70044	5.94251	0.757925	1.69106	0.929
chr11	94638590	+	Tmem92	A	G	95	0	125	1	6.58496	5.97728	0.607683	1.52381	0.887
chr11	94638603	+	Tmem92	A	G	87	0	130	1	6.45943	6.03342	0.426009	1.34351	0.836
chr11	94639105	-	Tmem92	A	G	0	35	1	30	-5.16993	-3.9542	-1.21573	0.430556	0.951
chr11	94640036	-	Tmem92	C	T	28	0	50	2	4.85798	4.08746	0.770518	1.70588	0.764
chr11	94689134	+		C	T	163	2	416	1	5.77259	7.7039	-1.93131	0.26219	0.404
chr11	94689138	-		A	G	116	0	290	2	6.87036	6.59991	0.270452	1.20619	0.914
chr11	94689228	-		C	T	0	112	2	179	-6.82018	-5.90689	-0.913288	0.530973	0.699
chr11	94689309	-		C	G	37	2	82	8	3.66297	3.20511	0.457851	1.37349	0.708
chr11	94706178	+		A	G	0	89	1	212	-6.49185	-6.73471	0.242857	1.18333	0.652
chr11	94706183	+		A	G	0	90	0	209	-6.50779	-7.71425	1.20645	2.30769	NA
chr11	94706233	+		G	T	73	0	163	9	6.20945	4.03562	2.17383	4.5122	0.105
chr11	94706379	+		C	T	0	29	1	55	-4.90689	-4.80735	-0.0995357	0.933333	0.736
chr11	94707182	+		A	G	80	1	167	0	5.33985	7.39232	-2.05247	0.241071	0.711
chr11	94710603	+		C	T	37	0	100	1	5.24793	5.65821	-0.410284	0.752475	0.599
chr11	94722745	+		A	G	30	0	61	1	4.9542	4.9542	0	1	0.709
chr11	95910104	-	Ube2z	A	G	27	1	30	0	3.80735	4.9542	-1.14684	0.451613	0.972
chr11	96678951	-	Nfe2l1	A	C	27	0	58	0	4.80735	5.88264	-1.07529	0.474576	NA
chr11	96679014	+	Nfe2l1	C	T	26	0	34	0	4.75489	5.12928	-0.374396	0.771429	NA
chr11	97023244	+	Kpnb1	A	G	0	25	1	26	-4.70044	-3.75489	-0.945552	0.519231	0.969
chr11	101022784	+	Tubg2	C	T	49	0	83	0	5.64386	6.39232	-0.748461	0.595238	NA
chr11	101022910	+	Tubg2	A	G	28	0	49	0	4.85798	5.64386	-0.785875	0.58	NA
chr11	101022950	-	Tubg2	C	T	69	0	118	0	6.12928	6.89482	-0.765535	0.588235	NA
chr11	101022953	+	Tubg2	C	T	40	0	71	0	5.35755	6.16993	-0.812373	0.569444	NA
chr11	101442801	+	Nbr1	C	T	29	0	58	1	4.90689	4.88264	0.0242475	1.01695	0.715
chr11	101442940	-	Nbr1	A	G	40	0	77	1	5.35755	5.2854	0.0721498	1.05128	0.733
chr11	102126138	+	BC030867	A	G	45	0	73	0	5.52356	6.20945	-0.685891	0.621622	NA
chr11	102126243	+	BC030867	A	C	0	44	0	86	-5.49185	-6.44294	0.95109	1.93333	NA
chr11	102126337	+	BC030867	C	T	54	0	79	0	5.78136	6.32193	-0.540568	0.6875	NA
chr11	102126350	+	BC030867	C	T	46	0	79	0	5.55459	6.32193	-0.767339	0.5875	NA
chr11	102126375	+	BC030867	A	G	0	27	0	47	-4.80735	-5.58496	0.777608	1.71429	NA
chr11	102855677	+	Dcakd	C	T	0	35	1	41	-5.16993	-4.39232	-0.777608	0.583333	0.927
chr11	103683279	+	Nsf	C	T	0	44	1	91	-5.49185	-5.52356	0.0317089	1.02222	0.705
chr11	115445796	+	Gga3	C	T	0	76	0	183	-6.26679	-7.52356	1.25678	2.38961	NA
chr11	115445939	+	Gga3	A	G	55	0	110	1	5.80735	5.79442	0.0129391	1.00901	0.719
chr11	115715637	+	Llgl2	A	G	0	36	0	39	-5.20945	-5.32193	0.112475	1.08108	NA
chr11	115715642	+	Llgl2	C	T	31	0	37	0	5	5.24793	-0.247928	0.842105	NA
chr11	116332756	+	Prpsap1	G	T	0	32	0	58	-5.04439	-5.88264	0.838249	1.78788	NA
chr11	117716699	-	Birc5	A	C	88	0	140	0	6.47573	7.13955	-0.663818	0.631206	NA
chr11	117885163	-	Pgs1	C	T	136	1	298	1	6.09803	7.224	-1.12597	0.458194	0.845
chr11	117993474	+		C	T	0	148	0	244	-7.21917	-7.93664	0.717469	1.6443	NA
chr11	117993483	-		C	T	140	0	229	0	7.13955	7.84549	-0.705939	0.613043	NA
chr11	117993490	+		C	T	0	151	0	255	-7.24793	-8	0.752072	1.68421	NA
chr11	117993524	+		A	C	140	0	249	0	7.13955	7.96578	-0.826233	0.564	NA
chr11	117993526	+		C	T	0	136	0	240	-7.09803	-7.91289	0.814857	1.75912	NA
chr11	117993543	-		C	T	129	0	214	0	7.02237	7.74819	-0.725825	0.604651	NA
chr11	117993562	-		C	T	0	183	0	313	-7.52356	-8.29462	0.771059	1.70652	NA
chr11	117994673	+		C	G	0	38	0	30	-5.2854	-4.9542	-0.331206	0.794872	NA
chr11	117994981	-		A	G	0	37	0	46	-5.24793	-5.55459	0.306661	1.23684	NA
chr12	8759176	+	Pum2	C	T	30	0	29	0	4.9542	4.90689	0.0473057	1.03333	NA
chr12	17436766	-	Nol10	A	C	0	28	0	40	-4.85798	-5.35755	0.499571	1.41379	NA
chr12	17558171	-	Odc1	A	T	38	0	43	0	5.2854	5.45943	-0.174029	0.886364	NA
chr12	21276780	+	Itgb1bp1	C	T	36	0	64	0	5.20945	6.02237	-0.812914	0.569231	NA
chr12	21277373	+	Itgb1bp1	A	G	32	0	69	0	5.04439	6.12928	-1.08489	0.471429	NA
chr12	21280776	-		C	T	25	0	40	0	4.70044	5.35755	-0.657112	0.634146	NA
chr12	21329859	+	Adam17	A	G	31	0	41	0	5	5.39232	-0.392317	0.761905	NA
chr12	30742569	+		C	T	36	0	55	1	5.20945	4.80735	0.402098	1.32143	0.823
chr12	30742597	+		A	G	46	0	39	2	5.55459	3.73697	1.81762	3.525	0.424
chr12	30742861	+		A	G	35	1	31	0	4.16993	5	-0.830075	0.5625	0.94
chr12	30742952	-		C	T	28	0	54	0	4.85798	5.78136	-0.923379	0.527273	NA
chr12	30742977	-		G	T	0	35	1	39	-5.16993	-4.32193	-0.847997	0.555556	0.946
chr12	30742981	-		G	T	35	0	47	1	5.16993	4.58496	0.584963	1.5	0.873
chr12	36818072	+	Gm5434	C	G	1	32	1	58	-4.04439	-4.88264	0.838249	1.78788	0.746
chr12	60174513	-	Pnn	A	T	0	47	0	86	-5.58496	-6.44294	0.857981	1.8125	NA
chr12	60290947	+	Ctage5	A	G	1	44	0	72	-4.49185	-6.18982	1.69797	3.24444	0.812
chr12	60291052	+	Ctage5	C	G	0	26	0	47	-4.75489	-5.58496	0.830075	1.77778	NA
chr12	60302590	-	Fbxo33	C	T	0	32	2	49	-5.04439	-4.05889	-0.9855	0.505051	0.69
chr12	70385325	-		C	T	0	32	1	51	-5.04439	-4.70044	-0.343954	0.787879	0.805
chr12	70405621	+		C	T	0	94	1	144	-6.56986	-6.17991	-0.389947	0.763158	0.827
chr12	70408663	-	Klhdc2	C	T	0	56	1	151	-5.83289	-6.24793	0.415037	1.33333	0.602
chr12	70409957	-	Klhdc2	A	T	134	0	210	1	7.07682	6.7211	0.355716	1.27962	0.819
chr12	70409969	-	Klhdc2	C	T	1	199	1	351	-6.64386	-7.45943	0.815575	1.76	0.741
chr12	70410995	+	Klhdc2	A	G	153	0	303	2	7.26679	6.66297	0.603822	1.51974	0.801
chr12	70905451	+	Map4k5	A	G	0	34	1	42	-5.12928	-4.42626	-0.703018	0.614286	0.906
chr12	71112510	+	Nin	C	T	0	25	1	34	-4.70044	-4.12928	-0.571157	0.673077	0.865
chr12	71112929	-	Nin	C	T	0	25	0	40	-4.70044	-5.35755	0.657112	1.57692	NA
chr12	71113384	+	Nin	C	T	0	29	1	40	-4.90689	-4.35755	-0.549339	0.683333	0.861
chr12	73895240	+	Ppm1a	C	T	56	0	52	1	5.83289	4.72792	1.10497	2.15094	0.978
chr12	77507742	+	Hspa2	G	T	21	14	15	24	0.552541	-0.643856	1.1964	2.29167	0.106
chr12	79941235	+		A	G	13	12	9	23	0.106915	-1.26303	1.36995	2.58462	0.118
chr12	79941277	+		A	C	10	17	27	20	-0.710493	0.415037	-1.12553	0.458333	0.147
chr12	79941303	+		G	T	23	12	30	34	0.884523	-0.175087	1.05961	2.08437	0.113
chr12	79941377	-		C	T	19	6	18	30	1.51457	-0.706269	2.22084	4.66165	0.00403
chr12	80252939	+	Arg2	C	T	26	6	63	17	1.94753	1.83007	0.117458	1.08482	0.97
chr12	80252961	+	Arg2	C	T	40	3	62	20	3.35755	1.58496	1.77259	3.41667	0.032
chr12	80257055	+	Vti1b,Arg2	A	C	43	14	83	18	1.55254	2.14439	-0.591849	0.663492	0.42
chr12	80257074	-	Vti1b,Arg2	A	G	0	51	1	109	-5.70044	-5.78136	0.08092	1.05769	0.693
chr12	80276849	+	Rdh11	C	T	1	27	0	38	-3.80735	-5.2854	1.47805	2.78571	0.877
chr12	85075896	-	Psen1	A	G	0	48	1	147	-5.61471	-6.20945	0.594744	1.5102	0.552
chr12	85992123	-	7420416P09Rik	A	G	25	0	52	1	4.70044	4.72792	-0.0274807	0.981132	0.699
chr12	87481041	+	1700019E19Rik	A	C	0	56	0	100	-5.83289	-6.65821	0.825321	1.77193	NA
chr12	88790927	+	Snw1	C	T	60	0	107	1	5.93074	5.75489	0.17585	1.12963	0.765
chr12	88791122	+	Snw1	A	G	81	1	82	0	5.35755	6.37504	-1.01749	0.493976	1
chr12	89265361	+		A	T	0	26	1	69	-4.75489	-5.12928	0.374396	1.2963	0.604
chr12	98160720	-		C	T	30	0	60	0	4.9542	5.93074	-0.976541	0.508197	NA
chr12	98160743	-		C	T	1	32	0	61	-4.04439	-5.9542	1.9098	3.75758	0.754
chr12	99915288	+	Ptpn21	A	G	0	34	1	68	-5.12928	-5.10852	-0.0207586	0.985714	0.717
chr12	101437902	+	Calm1	C	T	0	75	1	165	-6.24793	-6.37504	0.127112	1.09211	0.683
chr12	101445276	+	Calm1	A	G	0	79	1	179	-6.32193	-6.49185	0.169925	1.125	0.671
chr12	101445382	-	Calm1	A	G	0	47	1	145	-5.58496	-6.18982	0.604862	1.52083	0.549
chr12	101447732	+	Calm1	C	T	25	25	42	57	0	-0.431716	0.431716	1.34884	0.482
chr12	101447771	+	Calm1	C	T	14	29	36	56	-1	-0.623437	-0.376563	0.77027	0.585
chr12	101447836	-	Calm1	C	T	60	0	86	0	5.93074	6.44294	-0.512206	0.701149	NA
chr12	103735822	-	Golga5	A	G	26	0	41	0	4.75489	5.39232	-0.63743	0.642857	NA
chr12	105929751	+	Dicer1	C	T	53	0	78	1	5.75489	5.30378	0.451107	1.36709	0.84
chr12	106385348	+	Tcl1b2	A	G	200	1	370	2	6.65105	6.95031	-0.299261	0.812668	0.587
chr12	106391341	+	Tcl1b2	A	G	214	1	407	0	6.74819	8.67243	-1.92423	0.26348	0.745
chr12	106392308	+	Tcl1b2	G	T	234	31	462	64	2.87652	2.8325	0.0440164	1.03098	0.94
chr12	106398060	-	Tcl1b1	A	T	113	0	190	1	6.83289	6.57743	0.255461	1.19372	0.79
chr12	106402649	+	Tcl1b1	A	C	0	526	0	1026	-9.04166	-10.0042	0.962561	1.94877	NA
chr12	106404418	+	Tcl1b1	A	G	0	265	1	488	-8.05528	-7.93369	-0.121592	0.919173	0.756
chr12	106404422	+	Tcl1b1	A	G	149	1	276	1	6.22882	7.11374	-0.884923	0.541516	0.764
chr12	106414732	-	Tcl1b5	C	T	42	0	83	1	5.42626	5.39232	0.0339473	1.02381	0.723
chr12	106440834	+	Tcl1b4	A	G	95	0	174	1	6.58496	6.45121	0.133751	1.09714	0.756
chr12	106444828	-	Tcl1b4	C	T	0	72	0	137	-6.18982	-7.10852	0.9187	1.89041	NA
chr12	106444860	+	Tcl1b4	C	T	346	0	596	2	8.43879	7.63662	0.802167	1.74372	0.732
chr12	106454998	+	Tcl1	A	G	2	864	2	1292	-8.17159	-8.75154	0.57995	1.4948	0.916
chr12	106455154	+	Tcl1	C	T	1168	0	1981	1	10.1911	9.95274	0.238318	1.17962	0.789
chr12	106455194	+	Tcl1	A	G	4	815	5	1388	-7.3505	-7.85487	0.504371	1.4185	0.908
chr12	106455405	+	Tcl1	A	C	894	0	1541	0	9.80574	10.5906	-0.784843	0.580415	NA
chr12	106455574	+	Tcl1	C	T	2	734	2	1190	-7.93664	-8.633	0.696357	1.62041	0.978
chr12	106455713	+	Tcl1	G	T	312	0	462	0	8.29002	8.85487	-0.56485	0.676026	NA
chr12	106455844	+	Tcl1	C	G	174	0	362	0	7.45121	8.50383	-1.05261	0.482094	NA
chr12	106456917	+	Tcl1	C	T	123	1	202	0	5.9542	7.66534	-1.71114	0.305419	0.805
chr12	110053867	+	Yy1	A	G	1	27	1	40	-3.80735	-4.35755	0.550197	1.46429	0.649
chr12	111688710	-		C	T	28	0	27	1	4.85798	3.80735	1.05063	2.07143	1
chr12	111806000	+	Ppp2r5c	C	T	17	31	37	63	-0.830075	-0.752072	-0.0780025	0.947368	0.996
chr12	111807188	-	Ppp2r5c	C	T	50	0	75	1	5.67243	5.24793	0.424498	1.34211	0.832
chr12	111809451	+	Ppp2r5c	C	G	12	21	31	25	-0.758992	0.29956	-1.05855	0.480114	0.13
chr12	111820496	+	Ppp2r5c	A	C	35	6	30	11	2.36257	1.36923	0.993336	1.99078	0.276
chr12	112948258	-	Bag5	A	G	0	27	0	32	-4.80735	-5.04439	0.237039	1.17857	NA
chr12	113066123	+	Zfyve21	C	T	82	2	134	2	4.79008	5.49185	-0.701776	0.614815	0.977
chr12	113066292	+		G	T	0	75	1	151	-6.24793	-6.24793	0	1	0.718
chr12	113066303	+		C	G	0	79	1	146	-6.32193	-6.19967	-0.122256	0.91875	0.752
chr12	113066389	-		C	T	92	0	176	1	6.53916	6.46761	0.0715533	1.05085	0.739
chr12	113892240	+	Akt1	A	G	0	28	1	49	-4.85798	-4.64386	-0.214125	0.862069	0.767
chr12	113892482	+	Akt1	A	G	0	25	2	45	-4.70044	-3.9386	-0.76184	0.589744	0.77
chr12	113984480	+	AW555464	C	G	1	24	1	45	-3.64386	-4.52356	0.879706	1.84	0.759
chr12	113984661	-	AW555464	A	G	0	40	1	91	-5.35755	-5.52356	0.16601	1.12195	0.667
chr12	114058566	+	Cdca4	C	T	0	72	1	126	-6.18982	-5.98868	-0.20114	0.869863	0.773
chr12	114058727	+	Cdca4	C	T	50	1	64	1	4.67243	5.02237	-0.349942	0.784615	0.586
chr12	114058749	-	Cdca4	A	G	33	0	66	2	5.08746	4.48113	0.606336	1.52239	0.815
chr12	114058755	-	Cdca4	A	G	2	32	0	64	-3.45943	-6.02237	2.56294	5.90909	0.226
chr12	114059156	+	Cdca4	A	G	0	30	1	31	-4.9542	-4	-0.954196	0.516129	0.974
chr12	117701633	-	Ncapg2	A	C	0	31	0	45	-5	-5.52356	0.523562	1.4375	NA
chr12	117701787	-	Ncapg2	A	G	0	26	0	53	-4.75489	-5.75489	1	2	NA
chr12	118995097	+	Rapgef5	A	G	0	33	0	61	-5.08746	-5.9542	0.866733	1.82353	NA
chr12	118995531	+		C	T	0	34	0	49	-5.12928	-5.64386	0.514573	1.42857	NA
chr13	3356307	+		C	T	0	33	0	87	-5.08746	-6.45943	1.37197	2.58824	NA
chr13	3564828	+	Gdi2	A	G	32	1	54	1	4.04439	4.78136	-0.736966	0.6	0.712
chr13	3564839	-	Gdi2	A	T	53	0	112	1	5.75489	5.82018	-0.0652915	0.955752	0.697
chr13	8028898	+		A	C	0	32	0	81	-5.04439	-6.35755	1.31316	2.48485	NA
chr13	14056499	-		G	T	0	71	0	132	-6.16993	-7.05528	0.885357	1.84722	NA
chr13	14056563	-		A	C	1	50	0	90	-4.67243	-6.50779	1.83537	3.56863	0.773
chr13	21284491	+	Trim27	A	G	54	0	81	1	5.78136	5.35755	0.423808	1.34146	0.833
chr13	24104995	+	Lrrc16a	C	G	12	13	38	24	-0.106915	0.641546	-0.748461	0.595238	0.371
chr13	24843879	+	Gmnn	A	G	22	23	27	49	-0.0614005	-0.836501	0.775101	1.71131	0.209
chr13	32474754	-		A	G	0	60	0	109	-5.93074	-6.78136	0.850622	1.80328	NA
chr13	34166215	+	Tubb2a	A	G	40	0	75	1	5.35755	5.24793	0.109624	1.07895	0.743
chr13	35965561	+	Cdyl	C	T	0	25	1	51	-4.70044	-4.70044	0	1	0.706
chr13	38149100	+	Riok1	C	T	1	29	2	62	-3.90689	-4.39232	0.485427	1.4	0.565
chr13	38150607	+	Riok1	A	G	39	2	79	3	3.73697	4.32193	-0.584963	0.666667	0.872
chr13	38152860	+	Riok1	C	T	96	6	183	9	3.79256	4.20163	-0.409076	0.753106	0.869
chr13	38153010	+	Riok1	A	G	66	1	132	2	5.06609	5.47032	-0.404231	0.755639	0.537
chr13	38153022	-	Riok1	A	G	91	1	185	0	5.52356	7.53916	-2.0156	0.247312	0.721
chr13	38153051	+	Riok1	C	T	95	3	176	6	4.58496	4.66025	-0.0752881	0.949153	0.804
chr13	38591690	-		G	T	2	39	1	61	-3.73697	-4.9542	1.21723	2.325	0.714
chr13	41117534	+	Tmem14c	C	T	1	79	1	92	-5.32193	-5.53916	0.217231	1.1625	0.544
chr13	41117703	-	Tmem14c	C	T	0	56	0	116	-5.83289	-6.87036	1.03747	2.05263	NA
chr13	41117726	-	Tmem14c	A	T	63	1	100	1	5	5.65821	-0.658211	0.633663	0.687
chr13	43498180	+	Nol7,Ranbp9	A	G	0	87	1	138	-6.45943	-6.11894	-0.340491	0.789773	0.813
chr13	43498442	-	Ranbp9	C	T	0	148	1	258	-7.21917	-7.01681	-0.20236	0.869128	0.777
chr13	47178983	+	Kdm1b	C	T	25	0	42	0	4.70044	5.42626	-0.725825	0.604651	NA
chr13	47179070	+	Kdm1b	A	T	0	39	0	59	-5.32193	-5.90689	0.584963	1.5	NA
chr13	47194774	-	Dek	A	G	1	25	0	40	-3.70044	-5.35755	1.65711	3.15385	0.827
chr13	51245265	+	Spin1	G	T	1	771	0	1371	-8.59246	-10.4221	1.82961	3.5544	0.771
chr13	51245635	-	Spin1	A	G	124	0	249	0	6.96578	7.96578	-1	0.5	NA
chr13	51245659	+	Spin1	A	G	1	46	0	64	-4.55459	-6.02237	1.46778	2.76596	0.876
chr13	51245770	-	Spin1	C	T	85	0	167	1	6.42626	6.39232	0.0339473	1.02381	0.728
chr13	51245809	-	Spin1	A	G	67	0	125	1	6.08746	5.97728	0.110183	1.07937	0.748
chr13	52930552	+	Auh	C	T	8	17	14	48	-1	-1.70782	0.707819	1.63333	0.521
chr13	52930631	+	Auh	C	T	9	17	13	37	-0.847997	-1.44057	0.592576	1.50794	0.604
chr13	52930771	-	Auh	A	G	26	6	48	3	1.94753	3.61471	-1.66718	0.314869	0.141
chr13	52930779	-	Auh	A	G	26	5	43	5	2.16993	2.87447	-0.704544	0.613636	0.69
chr13	52933500	-	Auh	A	G	10	17	14	33	-0.710493	-1.18057	0.470079	1.38519	0.701
chr13	53062818	+	Nfil3	C	T	26	17	25	24	0.584963	0.0565835	0.528379	1.44231	0.484
chr13	53062840	+	Nfil3	C	T	18	10	24	25	0.788496	-0.0565835	0.845079	1.79636	0.289
chr13	53428422	+	Sptlc1	C	T	25	0	48	0	4.70044	5.61471	-0.91427	0.530612	NA
chr13	54692256	-	Higd2a	A	G	59	0	98	1	5.90689	5.62936	0.277534	1.21212	0.793
chr13	55778916	+	Ddx46	A	G	39	2	45	0	3.73697	5.52356	-1.7866	0.289855	0.434
chr13	55780315	+	Ddx46	C	T	47	0	73	1	5.58496	5.20945	0.375509	1.2973	0.818
chr13	60524324	+		C	T	45	0	102	1	5.52356	5.6865	-0.162939	0.893204	0.669
chr13	60528032	-		C	G	28	0	51	0	4.85798	5.70044	-0.842459	0.557692	NA
[truncated: 682 more rows]

## Sheet: 2-cell-E2
Chr	coordinate	strand	genes	firstAllele_(plus_strand)	secondAllele_(plus_strand)	coverageFirstAllele-2-cell-E2-B1	coverageSecondAllele-2-cell-E2-B1	coverageFirstAllele-2-cell-E2-B2	coverageSecondAllele-2-cell-E2-B2	log2RatioOfFirstAlleleToSecondAllele-2-cell-E2	log2RatioOfFirstAlleleToSecondAllele-2-cell-E2	log2AI	FC(2-cell-E2-B1/B2)	p-value
chr1	9657559	+		A	G	1	24	0	33	-3.64386	-5.08746	1.44361	2.72	0.888
chr1	16121252	+	Rdh10	C	G	0	30	0	45	-4.9542	-5.52356	0.569366	1.48387	NA
chr1	16121548	-	Rdh10	A	G	0	42	1	62	-5.42626	-4.97728	-0.448985	0.732558	0.837
chr1	16638048	-	Tceb1	G	T	0	38	0	45	-5.2854	-5.52356	0.23816	1.17949	NA
chr1	17153227	-	Gdap1	A	G	79	0	118	1	6.32193	5.89482	0.42711	1.34454	0.836
chr1	17153340	+	Gdap1	C	T	0	105	0	147	-6.72792	-7.20945	0.481533	1.39623	NA
chr1	17153519	-	Gdap1	A	T	82	0	110	0	6.37504	6.79442	-0.419376	0.747748	NA
chr1	17153847	+	Gdap1	A	T	0	117	0	178	-6.88264	-7.48382	0.601173	1.51695	NA
chr1	17153878	+	Gdap1	C	T	112	1	171	0	5.82018	7.42626	-1.60609	0.328488	0.834
chr1	17153956	+	Gdap1	A	G	0	110	1	128	-6.79442	-6.01123	-0.783189	0.581081	0.936
chr1	17154058	+	Gdap1	C	T	1	131	0	133	-6.04439	-7.06609	1.0217	2.0303	0.997
chr1	20793192	+	Mcm3	C	T	0	25	0	36	-4.70044	-5.20945	0.509014	1.42308	NA
chr1	21341351	+	Khdc1a	A	G	82	0	85	0	6.37504	6.42626	-0.0512253	0.965116	NA
chr1	21341372	+	Khdc1a	C	T	159	1	175	1	6.32193	6.45943	-0.137504	0.909091	0.521
chr1	21360208	+		C	T	0	27	0	45	-4.80735	-5.52356	0.716207	1.64286	NA
chr1	21374918	+	Khdc1b	C	T	0	128	0	156	-7.01123	-7.29462	0.283393	1.21705	NA
chr1	21374923	-	Khdc1b	A	G	1	105	0	105	-5.72792	-6.72792	1	2	0.996
chr1	21375340	+	Khdc1b	C	T	190	0	329	1	7.57743	7.36632	0.211107	1.15758	0.78
chr1	21375591	+	Khdc1b	A	G	0	325	2	532	-8.34873	-7.47303	-0.875699	0.54499	0.708
chr1	21375647	+	Khdc1b	A	G	237	1	348	0	6.89482	8.44708	-1.55227	0.340974	0.848
chr1	21375690	+	Khdc1b	A	T	0	292	0	254	-8.19476	-7.99435	-0.200403	0.870307	NA
chr1	21375695	-	Khdc1b	A	G	266	1	392	1	7.0607	7.61839	-0.55769	0.679389	0.656
chr1	21376418	+	Khdc1b	C	T	337	0	406	1	8.40088	7.66888	0.731994	1.66093	0.925
chr1	21376446	+	Khdc1b	C	T	36	0	49	0	5.20945	5.64386	-0.434403	0.74	NA
chr1	22276386	+		C	T	38	0	52	0	5.2854	5.72792	-0.442518	0.735849	NA
chr1	22276465	+		C	G	0	34	0	29	-5.12928	-4.90689	-0.222392	0.857143	NA
chr1	24002965	+	1110058L19Rik	C	T	33	12	17	11	1.38702	0.584963	0.802061	1.74359	0.385
chr1	30860893	+	Phf3	C	T	45	0	55	0	5.52356	5.80735	-0.283793	0.821429	NA
chr1	31259894	+		C	T	1	36	0	31	-4.20945	-5	0.790547	1.72973	0.929
chr1	31260106	+		C	T	0	76	0	103	-6.26679	-6.70044	0.433653	1.35065	NA
chr1	31261237	-	4931428L18Rik,Lgsn	C	T	64	2	71	1	4.43741	5.16993	-0.73252	0.601852	0.939
chr1	31324528	+	Gm4850	C	T	0	58	1	46	-5.88264	-4.55459	-1.32805	0.398305	0.916
chr1	33892910	+	Gm15455	C	T	39	1	54	0	4.32193	5.78136	-1.45943	0.363636	0.88
chr1	34240242	+		A	G	0	28	0	35	-4.85798	-5.16993	0.311944	1.24138	NA
chr1	34240247	-		A	G	0	34	0	39	-5.12928	-5.32193	0.192645	1.14286	NA
chr1	34240253	-		C	T	37	0	40	1	5.24793	4.35755	0.890376	1.85366	0.959
chr1	37488291	-	Unc50	A	G	61	0	98	1	5.9542	5.62936	0.32484	1.25253	0.806
chr1	37488396	+	Unc50	A	G	132	1	170	0	6.05528	7.41785	-1.36257	0.388889	0.902
chr1	37494091	-	Unc50	C	T	91	0	92	0	6.52356	6.53916	-0.0155969	0.989247	NA
chr1	38078530	+	Eif5b	C	T	79	0	132	0	6.32193	7.05528	-0.733354	0.601504	NA
chr1	38078635	+	Eif5b	A	T	0	25	0	42	-4.70044	-5.42626	0.725825	1.65385	NA
chr1	38108114	+	Eif5b	C	T	42	1	75	0	4.42626	6.24793	-1.82166	0.282895	0.777
chr1	38108132	+		A	C	0	30	0	49	-4.9542	-5.64386	0.68966	1.6129	NA
chr1	54702411	+	Ankrd44	A	G	255	0	262	1	8	7.03892	0.961081	1.94677	0.988
chr1	54702459	+	Ankrd44	C	T	2	200	3	212	-6.06609	-5.73471	-0.33138	0.794776	0.944
chr1	54702602	+	Ankrd44	G	T	2	155	1	217	-5.70044	-6.76818	1.06774	2.09615	0.774
chr1	54703018	+	Ankrd44	A	G	51	0	70	2	5.70044	4.56478	1.13566	2.19718	0.634
chr1	54703038	-	Ankrd44	C	T	0	67	1	93	-6.08746	-5.55459	-0.532874	0.691176	0.865
chr1	54703145	-	Ankrd44	A	G	55	0	74	1	5.80735	5.22882	0.578536	1.49333	0.876
chr1	54703173	-	Ankrd44	A	G	41	0	58	2	5.39232	4.29768	1.09464	2.13559	0.65
chr1	54703283	+	Ankrd44	A	T	0	46	0	52	-5.55459	-5.72792	0.173332	1.12766	NA
chr1	55047323	-	Sf3b1	C	T	1	36	0	84	-4.20945	-6.40939	2.19994	4.59459	0.672
chr1	55128768	+	Coq10b	C	T	42	0	58	0	5.42626	5.88264	-0.456378	0.728814	NA
chr1	58081695	+	Sgol2	A	G	1	46	0	67	-4.55459	-6.08746	1.53287	2.89362	0.858
chr1	58081735	-	Sgol2	A	G	2	53	0	98	-4.16993	-6.62936	2.45943	5.5	0.247
chr1	58585449	-	Fam126b	C	T	43	0	36	0	5.45943	5.20945	0.249978	1.18919	NA
chr1	58586284	+	Fam126b	C	T	32	1	30	0	4.04439	4.9542	-0.909802	0.532258	0.962
chr1	63224343	+	Eef1b2	A	G	43	0	63	1	5.45943	5	0.459432	1.375	0.841
chr1	63225035	-	Eef1b2	C	T	1	33	1	66	-4.08746	-5.06609	0.978626	1.97059	0.793
chr1	63225055	-	Eef1b2	C	T	63	0	117	2	6	5.29768	0.702319	1.62712	0.774
chr1	63225106	-	Eef1b2	C	T	68	0	130	0	6.10852	7.03342	-0.924899	0.526718	NA
chr1	64726478	+		A	G	76	0	90	1	6.26679	5.50779	0.758992	1.69231	0.928
chr1	64726543	+		A	G	1	158	0	239	-6.31288	-7.90689	1.59401	3.01887	0.837
chr1	64726642	-		C	T	68	2	82	0	4.52356	6.37504	-1.85148	0.277108	0.408
chr1	64726770	+		A	T	0	143	0	185	-7.16993	-7.53916	0.369234	1.29167	NA
chr1	64726882	-		C	T	135	1	124	1	6.08746	5.96578	0.121679	1.088	0.515
chr1	66695976	+		C	G	13	19	14	18	-0.514573	-0.341037	-0.173536	0.886667	1
chr1	67047252	+	Lancl1	C	T	42	1	43	1	4.42626	4.45943	-0.0331669	0.977273	0.485
chr1	67047273	+	Lancl1	C	T	1	32	1	45	-4.04439	-4.52356	0.479168	1.39394	0.626
chr1	67047385	+	Lancl1	A	C	0	27	5	38	-4.80735	-2.70044	-2.10692	0.232143	0.173
chr1	72305861	+	Pecr	A	G	25	41	26	32	-0.691878	-0.289507	-0.402371	0.756614	0.547
chr1	74314392	+	Arpc2	A	C	0	53	0	86	-5.75489	-6.44294	0.688056	1.61111	NA
chr1	74314692	-	Arpc2	A	T	0	96	0	85	-6.59991	-6.42626	-0.173648	0.886598	NA
chr1	74481635	+	Vil1	C	T	30	0	30	0	4.9542	4.9542	0	1	NA
chr1	74482232	+	Usp37	C	T	36	0	44	0	5.20945	5.49185	-0.2824	0.822222	NA
chr1	74747953	+		C	G	0	39	2	29	-5.32193	-3.32193	-2	0.25	0.375
chr1	75132684	-	1810031K17Rik	A	G	110	0	124	1	6.79442	5.96578	0.828632	1.776	0.949
chr1	76497618	+		C	T	0	65	0	85	-6.04439	-6.42626	0.381871	1.30303	NA
chr1	78421877	+	Farsb	C	T	90	1	67	0	5.50779	6.08746	-0.579668	0.669118	0.877
chr1	78663574	+	Utp14b	A	G	0	57	0	57	-5.85798	-5.85798	0	1	NA
chr1	78703246	-	Acsl3	A	G	0	69	0	46	-6.12928	-5.55459	-0.574694	0.671429	NA
chr1	80379712	-		A	T	0	83	0	142	-6.39232	-7.15987	0.767554	1.70238	NA
chr1	80379750	+		C	T	66	1	105	0	5.06609	6.72792	-1.66183	0.316038	0.82
chr1	82748575	+	Mff	C	T	0	220	1	223	-7.7879	-6.80735	-0.980548	0.506787	0.993
chr1	82748670	+	Mff	C	T	0	179	1	156	-7.49185	-6.29462	-1.19723	0.436111	0.948
chr1	82748831	-	Mff	A	G	0	162	1	170	-7.34873	-6.41785	-0.930876	0.52454	0.978
chr1	82748833	-	Mff	C	G	163	1	175	0	6.35755	7.45943	-1.10188	0.465909	0.974
chr1	83009638	-	Slc19a3	C	T	27	0	27	0	4.80735	4.80735	0	1	NA
chr1	84720144	+	Trip12	A	G	1	243	0	247	-6.93074	-7.9542	1.02346	2.03279	0.995
chr1	84988987	+		G	T	48	0	29	0	5.61471	4.90689	0.707819	1.63333	NA
chr1	88983488	+	Alppl2	A	G	92	0	82	0	6.53916	6.37504	0.164119	1.12048	NA
chr1	91938837	-	Iqca	C	T	86	0	56	0	6.44294	5.83289	0.610053	1.52632	NA
chr1	92508988	+	Cops8	A	G	25	12	26	21	1	0.295456	0.704544	1.62963	0.36
chr1	92509040	-	Cops8	A	G	17	16	15	26	0.0824622	-0.754888	0.83735	1.78676	0.293
chr1	92509086	-	Cops8	C	T	35	0	48	0	5.16993	5.61471	-0.444785	0.734694	NA
chr1	92509464	-	Cops8	A	G	21	28	25	20	-0.398549	0.308122	-0.706672	0.612732	0.306
chr1	93011763	-	Lrrfip1	A	G	34	0	25	0	5.12928	4.70044	0.428843	1.34615	NA
chr1	93011824	+	Lrrfip1	A	C	30	0	37	1	4.9542	4.24793	0.706269	1.63158	0.905
chr1	93011979	-	Lrrfip1	A	G	35	0	39	2	5.16993	3.73697	1.43296	2.7	0.545
chr1	93012477	+	Lrrfip1	C	G	27	1	36	0	3.80735	5.20945	-1.4021	0.378378	0.899
chr1	93012500	+	Lrrfip1	C	T	1	24	1	31	-3.64386	-4	0.356144	1.28	0.584
chr1	93012845	+	Lrrfip1	C	T	0	58	0	63	-5.88264	-6	0.117357	1.08475	NA
chr1	93012939	+	Lrrfip1	C	G	79	0	89	0	6.32193	6.49185	-0.169925	0.888889	NA
chr1	93013074	+	Lrrfip1	A	G	0	34	2	55	-5.12928	-4.22239	-0.906891	0.533333	0.715
chr1	93013505	+	Lrrfip1	A	G	0	163	2	138	-7.35755	-5.53398	-1.82357	0.28252	0.412
chr1	93013532	+	Lrrfip1	C	T	1	148	0	130	-6.21917	-7.03342	0.814254	1.75839	0.945
chr1	93013562	-	Lrrfip1	C	G	2	136	0	121	-5.51307	-6.93074	1.41767	2.67153	0.537
chr1	93013607	+	Lrrfip1	C	T	3	223	2	187	-5.80735	-5.96963	0.162271	1.11905	0.84
chr1	95518515	+	Farp2,Stk25	C	T	2	56	0	98	-4.24793	-6.62936	2.38143	5.21053	0.265
chr1	95602048	+	Thap4	C	T	28	0	25	0	4.85798	4.70044	0.157541	1.11538	NA
chr1	95611511	-	Thap4	A	G	27	1	43	0	3.80735	5.45943	-1.65208	0.318182	0.828
chr1	99540908	-	D1Ertd622e	C	T	104	1	110	0	5.71425	6.79442	-1.08017	0.472973	0.981
chr1	99602836	+	Hisppd1	A	G	105	1	107	0	5.72792	6.75489	-1.02697	0.490741	0.996
chr1	99602942	-	Hisppd1	C	T	67	2	69	0	4.5025	6.12928	-1.62678	0.32381	0.476
chr1	99603433	-	Hisppd1	A	T	81	0	83	1	6.35755	5.39232	0.965235	1.95238	0.985
chr1	101687249	+		C	T	70	0	87	0	6.14975	6.45943	-0.309684	0.806818	NA
chr1	101687323	+		C	T	44	0	57	1	5.49185	4.85798	0.633872	1.55172	0.889
chr1	101687335	+		A	G	0	107	1	127	-6.75489	-6	-0.754888	0.592593	0.928
chr1	101687348	+		C	T	108	0	124	0	6.76818	6.96578	-0.1976	0.872	NA
chr1	120229541	+	Mki67ip	A	G	38	0	53	1	5.2854	4.75489	0.530515	1.44444	0.859
chr1	120229597	+	Mki67ip	A	T	0	35	0	25	-5.16993	-4.70044	-0.469485	0.722222	NA
chr1	122010049	+	Dbi	A	T	0	139	0	174	-7.12928	-7.45121	0.321928	1.25	NA
chr1	122010064	+	Dbi	G	T	163	1	216	0	6.35755	7.76155	-1.404	0.37788	0.89
chr1	122010074	+	Dbi	C	T	0	132	1	183	-7.05528	-6.52356	-0.53172	0.691729	0.867
chr1	122017557	+	Dbi	A	T	18	11	40	12	0.662965	1.65711	-0.994147	0.502033	0.244
chr1	122017582	-	Dbi	C	G	31	41	51	22	-0.392317	1.17688	-1.5692	0.336996	0.00201
chr1	124772360	+		A	G	34	1	30	0	4.12928	4.9542	-0.824913	0.564516	0.938
chr1	130228244	+	Mcm6	A	G	51	1	44	1	4.70044	4.49185	0.208587	1.15556	0.54
chr1	130228291	+	Mcm6	C	T	38	0	27	1	5.2854	3.80735	1.47805	2.78571	0.877
chr1	130228379	-	Mcm6	A	G	1	36	1	38	-4.20945	-4.2854	0.0759489	1.05405	0.497
chr1	130228410	-	Mcm6	C	T	82	1	67	0	5.37504	6.08746	-0.712423	0.610294	0.914
chr1	132336390	+	Cd55	A	G	35	0	28	0	5.16993	4.85798	0.311944	1.24138	NA
chr1	132336446	+	Cd55	C	T	0	43	0	38	-5.45943	-5.2854	-0.174029	0.886364	NA
chr1	133878516	+	Slc45a3	A	T	39	1	57	0	4.32193	5.85798	-1.53605	0.344828	0.858
chr1	133878960	+	Slc45a3	C	T	1	82	1	105	-5.37504	-5.72792	0.352881	1.27711	0.588
chr1	133878999	+	Slc45a3	C	T	0	91	1	128	-6.52356	-6.01123	-0.512335	0.701087	0.86
chr1	133879008	-	Slc45a3	A	G	0	116	1	178	-6.87036	-6.48382	-0.386549	0.764957	0.827
chr1	133879038	+	Slc45a3	C	G	0	142	0	196	-7.15987	-7.62205	0.46218	1.37762	NA
chr1	133879289	+	Slc45a3	A	C	429	0	372	1	8.74819	7.54303	1.20516	2.30563	0.944
chr1	134252959	+	Tmcc2	C	T	0	54	1	44	-5.78136	-4.49185	-1.28951	0.409091	0.927
chr1	134882990	+		A	T	2	1132	0	1236	-8.56097	-10.2726	1.71166	3.27538	0.442
chr1	134883079	-		A	G	439	0	501	0	8.78136	8.97154	-0.190184	0.876494	NA
chr1	135500563	+	Snrpe	C	T	5	104	10	113	-4.12928	-3.37346	-0.755825	0.592208	0.408
chr1	136387124	+	Klhl12	C	T	62	0	44	0	5.97728	5.49185	0.485427	1.4	NA
chr1	136403892	+	Rabif	A	G	26	0	26	0	4.75489	4.75489	0	1	NA
chr1	136404308	-	Rabif	A	G	17	11	22	16	0.584963	0.436099	0.148863	1.1087	0.982
chr1	136528259	-	Kdm5b	A	T	27	0	32	0	4.80735	5.04439	-0.237039	0.848485	NA
chr1	138426109	-	Kif14	A	G	0	33	0	37	-5.08746	-5.24793	0.160465	1.11765	NA
chr1	141386286	+	Aspm	A	G	36	0	26	1	5.20945	3.75489	1.45457	2.74074	0.884
chr1	141389443	-	Aspm	A	T	0	37	0	30	-5.24793	-4.9542	-0.293731	0.815789	NA
chr1	153317683	+	Rnf2	A	G	1	47	0	79	-4.58496	-6.32193	1.73697	3.33333	0.8
chr1	153318502	-	Rnf2	A	G	38	1	64	1	4.2854	5.02237	-0.736966	0.6	0.712
chr1	154337106	-		C	G	29	1	35	0	3.90689	5.16993	-1.26303	0.416667	0.938
chr1	154337112	+		A	G	61	1	89	0	4.9542	6.49185	-1.53766	0.344444	0.855
chr1	154337261	-		C	T	69	0	64	0	6.12928	6.02237	0.106915	1.07692	NA
chr1	154337465	+		A	G	0	34	0	38	-5.12928	-5.2854	0.156119	1.11429	NA
chr1	155065655	+		C	T	1	27	1	58	-3.80735	-4.88264	1.07529	2.10714	0.826
chr1	155065795	+		C	T	95	0	82	4	6.58496	4.05311	2.53185	5.78313	0.105
chr1	155065943	+		C	T	0	65	1	76	-6.04439	-5.26679	-0.777608	0.583333	0.932
chr1	155756669	-	Glul	A	G	103	1	130	0	5.70044	7.03342	-1.33298	0.396947	0.911
chr1	158579023	+	Abl2	C	T	29	1	40	0	3.90689	5.35755	-1.45066	0.365854	0.884
chr1	158579046	+	Abl2	C	G	17	32	25	51	-0.874469	-1	0.125531	1.09091	0.989
chr1	158579246	+	Abl2	A	G	53	51	51	54	0.0544478	-0.08092	0.135368	1.09837	0.836
chr1	158579282	+	Abl2	C	T	61	64	41	50	-0.0681715	-0.280108	0.211936	1.15824	0.684
chr1	158579285	+	Abl2	C	G	68	53	52	39	0.353637	0.405992	-0.0523554	0.964361	0.998
chr1	158734515	-	Ralgps2	C	G	40	0	34	1	5.35755	4.12928	1.22827	2.34286	0.946
chr1	161065428	+		G	T	34	12	24	14	1.42884	0.736966	0.691878	1.61538	0.41
chr1	161065446	+		C	T	14	26	13	13	-0.847997	0	-0.847997	0.555556	0.34
chr1	161065511	+		A	G	16	25	9	31	-0.612977	-1.67807	1.0651	2.09231	0.171
chr1	161275271	+	Rfwd2	G	T	67	0	51	0	6.08746	5.70044	0.387023	1.30769	NA
chr1	161275382	+	Rfwd2	C	T	1	77	0	72	-5.2854	-6.18982	0.904422	1.87179	0.968
chr1	161275527	-	Rfwd2	A	T	51	0	64	0	5.70044	6.02237	-0.321928	0.8	NA
chr1	164577411	+		C	G	1	29	0	36	-3.90689	-5.20945	1.30256	2.46667	0.927
chr1	167145883	+	Tiprl	C	G	37	0	40	0	5.24793	5.35755	-0.109624	0.926829	NA
chr1	169157897	-	Uck2	A	G	0	56	1	54	-5.83289	-4.78136	-1.05153	0.482456	0.993
chr1	169157903	-	Uck2	C	T	0	52	1	55	-5.72792	-4.80735	-0.920566	0.528302	0.97
chr1	169164860	+	Uck2	A	G	12	20	7	28	-0.691878	-1.85798	1.1661	2.24405	0.188
chr1	169297699	+	Aldh9a1	G	T	0	70	0	91	-6.14975	-6.52356	0.373815	1.29577	NA
chr1	169297813	+	Aldh9a1	A	G	0	72	2	98	-6.18982	-5.04439	-1.14543	0.452055	0.627
chr1	169297829	+	Aldh9a1	G	T	105	0	132	1	6.72792	6.05528	0.672638	1.59398	0.905
chr1	169297937	+	Aldh9a1	C	T	71	0	137	1	6.16993	6.10852	0.0614005	1.04348	0.734
chr1	169297988	-	Aldh9a1	C	G	141	1	205	0	6.14975	7.6865	-1.53675	0.34466	0.853
chr1	169298159	+	Aldh9a1	A	T	65	110	90	87	-0.750022	0.048363	-0.798385	0.574993	0.0131
chr1	169298297	-	Aldh9a1	A	G	251	0	348	0	7.97728	8.44708	-0.469803	0.722063	NA
chr1	169298324	+	Aldh9a1	A	G	0	112	1	117	-6.82018	-5.88264	-0.937536	0.522124	0.979
chr1	171428783	+	Nuf2	G	T	58	0	39	0	5.88264	5.32193	0.560715	1.475	NA
chr1	171428806	+	Nuf2	C	T	56	0	44	1	5.83289	4.49185	1.34104	2.53333	0.912
chr1	171428953	+	Nuf2	G	T	34	0	49	0	5.12928	5.64386	-0.514573	0.7	NA
chr1	171428968	-	Nuf2	C	T	0	37	0	41	-5.24793	-5.39232	0.14439	1.10526	NA
chr1	171434644	+	Nuf2	C	T	53	1	47	0	4.75489	5.58496	-0.830075	0.5625	0.944
chr1	171437404	+	Nuf2	G	T	27	2	31	0	3.22239	5	-1.77761	0.291667	0.443
chr1	172072350	-	Uap1	A	G	0	46	0	25	-5.55459	-4.70044	-0.854149	0.553191	NA
chr1	172123717	+		C	T	78	0	73	2	6.30378	4.62449	1.67929	3.2027	0.459
chr1	172123802	+		A	G	1	49	2	67	-4.64386	-4.5025	-0.141356	0.906667	0.777
chr1	172124121	+		A	C	10	21	17	48	-1	-1.44478	0.444785	1.36111	0.704
chr1	172124125	+		C	T	25	13	48	17	0.893085	1.44478	-0.5517	0.682216	0.52
chr1	172228607	-		A	T	1	24	0	26	-3.64386	-4.75489	1.11103	2.16	0.984
chr1	172804442	+	Dusp12	C	T	34	43	27	68	-0.330149	-1.30117	0.971021	1.96023	0.0472
chr1	172804449	+	Dusp12	C	T	43	33	59	22	0.371969	1.38333	-1.01136	0.496078	0.0492
chr1	172804477	+	Dusp12	A	G	0	55	0	71	-5.80735	-6.16993	0.36257	1.28571	NA
chr1	172804568	+	Dusp12	A	G	22	20	28	20	0.131245	0.465664	-0.334419	0.793103	0.723
chr1	172804639	+	Dusp12	C	G	27	25	47	37	0.106915	0.337035	-0.23012	0.852564	0.778
chr1	172809814	+	Dusp12	A	G	33	0	36	0	5.08746	5.20945	-0.121991	0.918919	NA
chr1	172981462	+	Fcgr3	A	G	0	29	0	47	-4.90689	-5.58496	0.678072	1.6	NA
chr1	172981502	+	Fcgr3	C	T	4	27	6	31	-2.48543	-2.19265	-0.292782	0.816327	0.968
chr1	172981550	+	Fcgr3	C	T	4	24	8	32	-2.32193	-1.87447	-0.447459	0.733333	0.776
chr1	172981631	+	Fcgr3	A	G	30	2	36	7	3.36923	2.20945	1.15978	2.23423	0.336
chr1	172981643	+	Fcgr3	A	G	1	25	6	35	-3.70044	-2.36257	-1.33787	0.395604	0.319
chr1	173206638	+	B4galt3	C	T	1	32	0	25	-4.04439	-4.70044	0.656046	1.57576	0.888
chr1	173206703	-	B4galt3	A	T	11	20	21	12	-0.807355	0.758992	-1.56635	0.337662	0.0454
chr1	173212340	+	Usp21	C	G	17	13	12	17	0.36257	-0.469485	0.832055	1.78022	0.361
chr1	173433593	-		A	G	27	1	30	1	3.80735	3.9542	-0.146841	0.903226	0.518
chr1	173433595	-		A	G	26	1	25	2	3.75489	3.11548	0.63941	1.55769	1
chr1	174052168	+	Copa	A	T	19	24	16	32	-0.321928	-0.956931	0.635003	1.55294	0.397
chr1	174124997	-	Dcaf8	A	C	27	0	38	0	4.80735	5.2854	-0.478047	0.717949	NA
chr1	174125171	+	Dcaf8	A	G	32	1	54	0	4.04439	5.78136	-1.73697	0.3	0.802
chr1	174125399	-	Dcaf8	A	T	137	1	114	2	6.10852	5.26053	0.847997	1.8	0.88
chr1	174125473	+	Dcaf8	A	G	90	2	89	1	4.92283	5.49185	-0.569021	0.674074	0.985
chr1	174125535	+	Dcaf8	C	T	92	5	95	4	3.9542	4.26303	-0.308838	0.807292	0.975
chr1	176751395	-	Fmn2	A	G	30	0	39	0	4.9542	5.32193	-0.367732	0.775	NA
chr1	176751548	+	Fmn2	G	T	0	39	0	30	-5.32193	-4.9542	-0.367732	0.775	NA
chr1	176751578	+	Fmn2	C	T	33	0	36	0	5.08746	5.20945	-0.121991	0.918919	NA
chr1	176751587	+	Fmn2	A	G	0	46	0	37	-5.55459	-5.24793	-0.306661	0.808511	NA
chr1	176751661	-	Fmn2	A	G	44	3	42	1	3.49185	4.42626	-0.934412	0.523256	0.674
chr1	176751982	-	Fmn2	C	G	4	36	4	39	-2.88753	-3	0.112475	1.08108	0.791
chr1	176752038	+	Fmn2	C	T	0	30	1	40	-4.9542	-4.35755	-0.596644	0.66129	0.875
chr1	176752245	+	Fmn2	A	G	34	0	28	0	5.12928	4.85798	0.271302	1.2069	NA
chr1	177908533	+	B020018G12Rik	C	T	28	0	23	2	4.85798	3	1.85798	3.625	0.422
chr1	177908846	+	B020018G12Rik	C	T	16	22	29	32	-0.436099	-0.137504	-0.298596	0.813043	0.748
chr1	177908889	-	B020018G12Rik	C	T	1	37	0	31	-4.24793	-5	0.752072	1.68421	0.918
chr1	179693474	-	Adss	A	G	31	12	40	28	1.29956	0.499571	0.799989	1.74109	0.224
chr1	179693512	+	Adss	A	C	25	9	26	4	1.37851	2.43296	-1.05445	0.481481	0.321
chr1	179693622	+	Adss	C	T	28	2	29	1	3.27302	3.90689	-0.633872	0.644444	1
chr1	179693697	+	Adss	A	C	36	1	40	1	4.20945	4.35755	-0.148099	0.902439	0.52
chr1	179694095	+	Adss	A	G	26	33	19	42	-0.332575	-1.10434	0.771761	1.70735	0.203
chr1	179694110	+	Adss	A	T	39	24	37	22	0.678072	0.724366	-0.0462937	0.968421	0.924
chr1	179694249	+	Adss	A	G	0	28	0	44	-4.85798	-5.49185	0.633872	1.55172	NA
chr1	180181600	-	Pppde1	A	G	5	23	12	26	-2	-1.05445	-0.945552	0.519231	0.33
chr1	180182666	+	Pppde1	A	C	21	15	18	8	0.459432	1.078	-0.618571	0.651316	0.542
chr1	180260433	+	Hnrnpu	A	G	0	33	0	41	-5.08746	-5.39232	0.304855	1.23529	NA
chr1	180260850	+	Hnrnpu	C	T	17	21	23	39	-0.289507	-0.736966	0.447459	1.36364	0.585
chr1	181556419	+	Cnst	C	T	19	15	5	22	0.321928	-1.9386	2.26053	4.79167	0.00687
chr1	181556720	-	Cnst	A	G	1	28	0	42	-3.85798	-5.42626	1.56828	2.96552	0.851
chr1	181556972	-	Cnst	A	T	16	22	20	35	-0.436099	-0.777608	0.341508	1.26708	0.732
chr1	181557332	+	Cnst	C	G	0	46	0	62	-5.55459	-5.97728	0.422691	1.34043	NA
chr1	182796297	-	BC031781	C	T	27	0	26	2	4.80735	3.16993	1.63743	3.11111	0.488
chr1	183103778	+	Wdr26	C	T	26	15	27	21	0.754888	0.347923	0.406964	1.32589	0.638
chr1	183114417	-	Wdr26	C	G	90	0	115	0	6.50779	6.85798	-0.350186	0.784483	NA
chr1	183833283	+		C	G	28	0	47	0	4.85798	5.58496	-0.726982	0.604167	NA
chr1	183833936	-		A	C	1	47	0	69	-4.58496	-6.12928	1.54432	2.91667	0.855
chr1	183834185	-		C	G	22	25	20	28	-0.176878	-0.465664	0.288786	1.22161	0.766
chr1	184062221	+	Srp9	G	T	7	18	5	22	-1.24793	-1.9386	0.690672	1.61404	0.63
chr1	184062296	+	Srp9	A	C	16	12	27	19	0.387023	0.485427	-0.0984037	0.934066	0.911
chr1	184206327	+	Degs1	C	T	85	1	125	0	5.42626	6.97728	-1.55102	0.34127	0.85
chr1	184206404	+	Degs1	A	G	0	69	0	73	-6.12928	-6.20945	0.0801703	1.05714	NA
chr1	186637669	-	Mosc2	C	G	0	44	1	60	-5.49185	-4.93074	-0.561116	0.677778	0.869
chr1	186637726	+	Mosc2	A	G	19	24	14	28	-0.321928	-0.95109	0.629162	1.54667	0.421
chr1	186646278	-	Mosc2	A	G	26	22	20	21	0.231326	-0.0671142	0.29844	1.22981	0.769
chr1	188448535	+	Tgfb2	C	T	0	62	0	84	-5.97728	-6.40939	0.432111	1.34921	NA
chr1	190795339	+	Kctd3	C	T	1	62	2	66	-4.97728	-4.48113	-0.496153	0.708995	0.947
chr1	190795558	+	Kctd3	C	G	68	0	92	0	6.10852	6.53916	-0.430634	0.741935	NA
chr1	192768981	+	Angel2	G	T	0	136	0	122	-7.09803	-6.94251	-0.155518	0.89781	NA
chr1	192769417	-	Angel2	A	G	56	1	62	0	4.83289	5.97728	-1.14439	0.452381	0.966
chr1	192769899	+		C	T	1	168	0	179	-6.40088	-7.49185	1.09097	2.13018	0.977
chr1	192770014	+		C	T	56	50	56	61	0.160465	-0.121306	0.281771	1.21569	0.544
chr1	192770541	+		C	T	36	56	41	41	-0.623437	0	-0.623437	0.649123	0.198
chr1	193232102	-		A	G	1	97	0	98	-5.61471	-6.62936	1.01465	2.02041	1
chr2	3604300	-		A	G	0	78	0	133	-6.30378	-7.06609	0.762308	1.6962	NA
chr2	3604372	-		C	T	0	134	1	166	-7.07682	-6.3837	-0.693111	0.618519	0.912
chr2	3699230	-	Fam107b	A	C	42	0	41	0	5.42626	5.39232	0.0339473	1.02381	NA
chr2	4912011	+	Mcm10	A	G	36	0	36	0	5.20945	5.20945	0	1	NA
chr2	10095984	-		A	G	1	81	0	88	-5.35755	-6.47573	1.11818	2.17073	0.972
chr2	12268964	+	Fam188a	G	T	27	0	44	0	4.80735	5.49185	-0.684498	0.622222	NA
chr2	12269037	-	Fam188a	A	T	0	43	0	44	-5.45943	-5.49185	0.0324215	1.02273	NA
chr2	12269071	+	Fam188a	A	G	36	0	64	1	5.20945	5.02237	0.187086	1.13846	0.763
chr2	12269690	-	Fam188a	C	T	59	0	43	0	5.90689	5.45943	0.447459	1.36364	NA
chr2	18597573	+	Commd3	C	T	42	1	36	0	4.42626	5.20945	-0.783189	0.581081	0.929
chr2	18607823	-	Bmi1	A	C	247	0	285	0	7.9542	8.15987	-0.205675	0.867133	NA
chr2	20769863	+	Arhgap21	C	T	144	6	126	5	4.37255	4.40372	-0.031168	0.978628	0.819
chr2	20769882	+	Arhgap21	G	T	145	4	148	8	4.8679	4.04924	0.818653	1.76376	0.422
chr2	20770102	-	Arhgap21	A	G	1	84	0	53	-5.40939	-5.75489	0.345497	1.27059	0.811
chr2	25785313	-	Camsap1	A	G	0	32	1	32	-5.04439	-4.04439	-1	0.5	0.988
chr2	26760860	+	Med22	A	G	35	2	36	0	3.58496	5.20945	-1.62449	0.324324	0.486
chr2	26776873	-	Surf4	A	C	73	0	89	0	6.20945	6.49185	-0.2824	0.822222	NA
chr2	26777011	-	Surf4	A	G	0	90	0	109	-6.50779	-6.78136	0.273565	1.20879	NA
chr2	26777120	-	Surf4	C	T	32	0	58	1	5.04439	4.88264	0.161751	1.11864	0.755
chr2	27391583	+	Wdr5	G	T	3	44	0	47	-3.49185	-5.58496	2.09311	4.26667	0.241
chr2	27391607	-	Wdr5	G	T	0	29	0	34	-4.90689	-5.12928	0.222392	1.16667	NA
chr2	29378378	+		A	G	90	0	112	1	6.50779	5.82018	0.687616	1.61062	0.909
chr2	29380125	+	Med27	A	G	234	0	332	0	7.87652	8.37938	-0.502861	0.705706	NA
chr2	29380222	+	Med27	A	C	133	0	169	1	7.06609	6.40939	0.656698	1.57647	0.902
chr2	29786963	-	Odf2	A	T	53	1	56	0	4.75489	5.83289	-1.078	0.473684	0.985
chr2	29787069	-	Odf2	G	T	0	50	0	62	-5.67243	-5.97728	0.304855	1.23529	NA
chr2	29787111	+	Odf2	A	G	54	1	54	0	4.78136	5.78136	-1	0.5	0.993
chr2	29787226	-	Odf2	A	T	35	0	46	0	5.16993	5.55459	-0.384664	0.765957	NA
chr2	29814742	-		C	G	0	147	0	138	-7.20945	-7.11894	-0.0905123	0.939189	NA
chr2	29814756	+		G	T	144	0	91	0	7.17991	6.52356	0.656347	1.57609	NA
chr2	30816306	+	Tor1a	A	C	79	0	95	0	6.32193	6.58496	-0.263034	0.833333	NA
chr2	30816448	+	Tor1a	A	G	75	0	58	0	6.24793	5.88264	0.365284	1.28814	NA
chr2	31897962	+	Nup214	C	T	32	2	47	2	3.45943	4	-0.540568	0.6875	0.885
chr2	31906560	-	Nup214	A	G	0	83	0	75	-6.39232	-6.24793	-0.14439	0.904762	NA
chr2	31907799	+	Nup214	A	G	0	301	0	360	-8.2384	-8.49586	0.25745	1.19536	NA
chr2	32270131	+	Slc25a25	A	G	1	66	0	45	-5.06609	-5.52356	0.457473	1.37313	0.841
chr2	32643726	+	Stxbp1	C	T	0	30	1	31	-4.9542	-4	-0.954196	0.516129	0.974
chr2	34480113	+	Mapkap1	C	T	0	32	0	73	-5.04439	-6.20945	1.16506	2.24242	NA
chr2	34631676	-	Hspa5	C	T	1	66	0	81	-5.06609	-6.35755	1.29146	2.44776	0.924
chr2	35036851	+	Rab14	C	T	1	25	0	42	-3.70044	-5.42626	1.72583	3.30769	0.807
chr2	35039277	+	Rab14	A	G	90	7	132	0	3.50779	7.05528	-3.54749	0.0855263	0.00603
chr2	35971678	+	Rbm18	A	G	85	0	86	0	6.42626	6.44294	-0.0166787	0.988506	NA
chr2	35971801	+	Rbm18	A	G	91	1	69	0	5.52356	6.12928	-0.605721	0.657143	0.885
chr2	35972021	+	Rbm18	A	G	0	72	0	87	-6.18982	-6.45943	0.269607	1.20548	NA
chr2	35972328	+	Rbm18	A	G	36	0	46	1	5.20945	4.55459	0.654865	1.57447	0.893
chr2	37439514	+	Strbp	C	T	43	0	48	0	5.45943	5.61471	-0.155278	0.897959	NA
chr2	38579078	+	Nr6a1	C	T	2	87	0	79	-4.87447	-6.32193	1.44746	2.72727	0.53
chr2	38870752	+	Arpc5l	C	T	0	63	1	94	-6	-5.56986	-0.430144	0.742188	0.836
chr2	50135658	+	Mmadhc	C	T	22	17	17	22	0.353637	-0.353637	0.707274	1.63272	0.365
chr2	50135725	-	Mmadhc	C	T	36	1	36	0	4.20945	5.20945	-1	0.5	0.989
chr2	50378430	+		C	G	0	42	0	61	-5.42626	-5.9542	0.527932	1.44186	NA
chr2	51962450	+	Rif1	G	T	28	0	68	0	4.85798	6.10852	-1.25054	0.42029	NA
chr2	51962493	-	Rif1	C	T	43	0	61	0	5.45943	5.9542	-0.494765	0.709677	NA
chr2	51965790	+	Rif1	A	G	0	28	0	59	-4.85798	-5.90689	1.04891	2.06897	NA
chr2	51976817	+	Rif1	A	G	0	64	0	93	-6.02237	-6.55459	0.532221	1.44615	NA
chr2	51977407	-	Rif1	G	T	0	71	0	76	-6.16993	-6.26679	0.0968615	1.06944	NA
chr2	52998263	-	Prpf40a	C	T	1	34	0	36	-4.12928	-5.20945	1.08017	2.11429	0.989
chr2	65861168	+	Csrnp3	A	G	31	0	50	0	5	5.67243	-0.672425	0.627451	NA
chr2	69032526	+	Spc25	A	G	34	31	25	27	0.129283	-0.106915	0.236198	1.17788	0.788
chr2	69043114	-		A	G	21	12	14	16	0.758992	-0.180572	0.939564	1.91795	0.271
chr2	69574160	+	Ppig	C	T	0	30	0	56	-4.9542	-5.83289	0.878694	1.83871	NA
chr2	69587917	+	Ppig	C	T	0	64	0	65	-6.02237	-6.04439	0.0220263	1.01538	NA
chr2	69588274	+	Ppig	A	G	0	71	0	74	-6.16993	-6.22882	0.0588937	1.04167	NA
chr2	69588324	+	Ppig	C	T	0	73	1	94	-6.20945	-5.56986	-0.639598	0.641892	0.895
chr2	69588477	+	Ppig	C	T	72	0	87	0	6.18982	6.45943	-0.269607	0.829545	NA
chr2	69633633	-	Phospho2	C	T	1	39	0	34	-4.32193	-5.12928	0.807355	1.75	0.935
chr2	69634296	-	Phospho2	C	T	53	0	61	0	5.75489	5.9542	-0.199309	0.870968	NA
chr2	69634712	+	Phospho2	A	G	0	55	3	65	-5.80735	-4.04439	-1.76296	0.294643	0.323
chr2	69634867	+	Phospho2	A	G	1	98	0	101	-5.62936	-6.67243	1.04307	2.06061	0.992
chr2	69634901	+	Phospho2	A	T	0	59	0	94	-5.90689	-6.56986	0.662965	1.58333	NA
chr2	69634952	+	Phospho2	G	T	0	95	0	109	-6.58496	-6.78136	0.196397	1.14583	NA
chr2	69635104	+	Phospho2	A	G	95	0	119	1	6.58496	5.90689	0.678072	1.6	0.907
chr2	69704620	+	Ssb	C	G	26	0	41	1	4.75489	4.39232	0.36257	1.28571	0.807
chr2	71100873	+	Dync1i2	C	T	62	0	52	1	5.97728	4.72792	1.24936	2.37736	0.937
chr2	71101224	+	Dync1i2	A	G	40	1	36	1	4.35755	4.20945	0.148099	1.10811	0.52
chr2	71739311	-	Pdk1	A	G	32	0	30	1	5.04439	3.9542	1.0902	2.12903	0.987
chr2	71739313	+	Pdk1	C	T	39	0	60	0	5.32193	5.93074	-0.608809	0.655738	NA
chr2	71739391	-	Pdk1	A	G	0	58	1	68	-5.88264	-5.10852	-0.774119	0.584746	0.93
chr2	71739543	+	Pdk1	C	T	0	75	1	117	-6.24793	-5.88264	-0.365284	0.776316	0.819
chr2	71739635	+	Pdk1	A	T	1	50	0	56	-4.67243	-5.83289	1.16046	2.23529	0.963
chr2	71739661	+	Pdk1	C	T	1	98	2	150	-5.62936	-5.65344	0.0240856	1.01684	0.707
chr2	71739929	-	Pdk1	A	G	0	85	1	127	-6.42626	-6	-0.426265	0.744186	0.836
chr2	75767346	-	Agps	C	G	31	0	37	0	5	5.24793	-0.247928	0.842105	NA
chr2	80238099	-		C	T	24	1	36	2	3.64386	3.62449	0.0193653	1.01351	0.708
chr2	84563370	+	Clp1	A	T	44	25	39	46	0.791413	-0.232661	1.02407	2.03365	0.0402
chr2	84563378	+	Clp1	A	T	39	23	38	40	0.736966	-0.0721498	0.809115	1.75214	0.132
chr2	84563406	+	Clp1	G	T	43	24	41	31	0.815575	0.392317	0.423258	1.34095	0.485
chr2	84563826	+	Clp1	A	T	12	29	35	19	-1.20645	0.847997	-2.05445	0.240741	0.00126
chr2	84564081	-	Clp1	A	T	29	4	14	19	2.58496	-0.415037	3	8	0.000298
chr2	84886928	+	Ssrp1	A	G	0	77	0	62	-6.2854	-5.97728	-0.308122	0.807692	NA
chr2	93695813	+	Accsl	A	G	151	0	168	1	7.24793	6.40088	0.847048	1.79882	0.955
chr2	93695916	+	Accsl	A	G	341	2	339	0	6.83289	8.40939	-1.5765	0.335294	0.484
chr2	93696888	+	Accsl	A	G	0	330	1	345	-8.37069	-7.43463	-0.936059	0.522659	0.981
chr2	93701209	-	Accsl	C	T	154	0	182	0	7.27612	7.5157	-0.239575	0.846995	NA
chr2	102868541	+	Pdhx	C	T	44	0	47	1	5.49185	4.58496	0.906891	1.875	0.965
chr2	102931990	+	Apip	C	T	45	0	46	2	5.52356	3.96963	1.55394	2.93617	0.503
chr2	104554114	+	Pin1l	C	T	28	0	39	0	4.85798	5.32193	-0.463947	0.725	NA
chr2	104554387	+	Pin1l	A	G	33	0	29	2	5.08746	3.32193	1.76553	3.4	0.445
chr2	104562127	+	Depdc7	A	G	39	0	44	1	5.32193	4.49185	0.830075	1.77778	0.943
chr2	113671828	+	Arhgap11a	C	G	3	77	0	77	-4.2854	-6.2854	2	4	0.257
chr2	113671899	+	Arhgap11a	A	G	2	36	1	39	-3.62449	-4.32193	0.697437	1.62162	0.964
chr2	113671935	+	Arhgap11a	C	T	1	58	0	44	-4.88264	-5.49185	0.60921	1.52542	0.882
chr2	115688523	+	Meis2	A	T	24	6	23	4	1.8365	2.26303	-0.426533	0.744048	0.869
chr2	115689283	+	Meis2	C	T	70	2	98	0	4.56478	6.62936	-2.06457	0.239057	0.347
chr2	115689758	-	Meis2	A	G	55	0	76	0	5.80735	6.26679	-0.459432	0.727273	NA
chr2	117096834	+	Fam98b	A	T	2	27	2	39	-3.22239	-3.73697	0.514573	1.42857	0.87
chr2	117096883	+	Fam98b	G	T	16	18	23	24	-0.160465	-0.0588937	-0.101571	0.932018	0.953
chr2	118301831	+	Srp14	A	T	4	128	3	139	-4.6893	-5.12928	0.439984	1.35659	0.922
chr2	118304714	+	Srp14	A	G	67	0	62	0	6.08746	5.97728	0.110183	1.07937	NA
chr2	118659807	+	D2Ertd750e	A	G	46	46	68	62	0	0.131245	-0.131245	0.913043	0.839
chr2	118660138	+	D2Ertd750e	C	T	189	127	187	141	0.569856	0.404842	0.165014	1.12118	0.522
chr2	118660200	+	D2Ertd750e	C	T	73	48	85	65	0.594744	0.381871	0.212873	1.15899	0.628
chr2	118660209	+	D2Ertd750e	A	G	89	106	133	109	-0.249614	0.284729	-0.534343	0.690473	0.0657
chr2	118660327	+	D2Ertd750e	A	G	80	3	86	1	4.33985	5.44294	-1.10309	0.465517	0.58
chr2	118961095	+	Rad51	A	G	0	49	0	50	-5.64386	-5.67243	0.0285692	1.02	NA
chr2	119475302	-	Nusap1	A	G	50	0	41	0	5.67243	5.39232	0.280108	1.21429	NA
chr2	119531248	+	Rtf1	A	G	0	42	0	58	-5.42626	-5.88264	0.456378	1.37209	NA
chr2	119915307	+	Ehd4	A	G	0	41	0	62	-5.39232	-5.97728	0.584963	1.5	NA
chr2	119915330	+	Ehd4	C	T	49	0	72	0	5.64386	6.18982	-0.545968	0.684932	NA
chr2	119915340	-	Ehd4	A	G	27	1	34	0	3.80735	5.12928	-1.32193	0.4	0.922
chr2	119915413	+	Ehd4	A	G	74	0	78	1	6.22882	5.30378	0.925038	1.89873	0.974
chr2	119915535	+	Ehd4	A	G	32	0	42	0	5.04439	5.42626	-0.381871	0.767442	NA
chr2	119915576	-	Ehd4	C	G	0	30	0	41	-4.9542	-5.39232	0.438121	1.35484	NA
chr2	119915608	+	Ehd4	G	T	29	0	33	0	4.90689	5.08746	-0.180572	0.882353	NA
chr2	119915614	+	Ehd4	A	C	29	1	35	0	3.90689	5.16993	-1.26303	0.416667	0.938
chr2	119915859	+	Ehd4	A	C	0	34	0	39	-5.12928	-5.32193	0.192645	1.14286	NA
chr2	119915874	+	Ehd4	A	C	1	29	0	33	-3.90689	-5.08746	1.18057	2.26667	0.962
chr2	120181184	+	Tmem87a	A	G	30	1	41	0	3.9542	5.39232	-1.43812	0.369048	0.888
chr2	120335586	+	Zfp106	C	G	42	0	28	0	5.42626	4.85798	0.568284	1.48276	NA
chr2	120835601	+	Ccndbp1	C	T	54	1	77	0	4.78136	6.2854	-1.50404	0.352564	0.865
chr2	120837192	+	Ccndbp1	A	C	0	35	0	54	-5.16993	-5.78136	0.611435	1.52778	NA
chr2	120837213	+	Ccndbp1	C	T	0	66	0	107	-6.06609	-6.75489	0.688798	1.61194	NA
chr2	120837467	+	Ccndbp1	C	T	141	0	179	0	7.14975	7.49185	-0.342106	0.788889	NA
chr2	120838093	+	Ccndbp1	C	T	0	29	0	45	-4.90689	-5.52356	0.616671	1.53333	NA
chr2	120838506	+	Ccndbp1	C	T	158	0	112	0	7.31288	6.82018	0.492704	1.40708	NA
chr2	120838614	+	Ccndbp1	A	G	0	173	0	210	-7.44294	-7.7211	0.278156	1.21264	NA
chr2	120842192	+	Ccndbp1	C	T	0	79	2	124	-6.32193	-5.38082	-0.941106	0.520833	0.693
chr2	120842287	+	Ccndbp1	A	G	0	290	0	475	-8.18488	-8.89482	0.709942	1.63574	NA
chr2	120842464	+	Ccndbp1	C	G	0	445	0	523	-8.8009	-9.03342	0.232523	1.17489	NA
chr2	120842474	+	Ccndbp1	C	T	351	0	397	1	8.45943	7.63662	0.822807	1.76884	0.95
chr2	121024767	+	Trp53bp1	A	G	0	26	0	31	-4.75489	-5	0.245112	1.18519	NA
chr2	121284017	+	2310003F16Rik	A	G	62	0	65	0	5.97728	6.04439	-0.0671142	0.954545	NA
chr2	125083107	+	Dut	C	T	45	39	59	47	0.201634	0.321928	-0.120294	0.92	0.888
chr2	125083149	+	Dut	G	T	198	0	254	0	7.63662	7.99435	-0.357729	0.780392	NA
chr2	125083205	+	Dut	A	C	100	128	144	142	-0.353016	0.0200378	-0.373054	0.772146	0.169
chr2	125083334	+	Dut	C	T	56	61	95	63	-0.121306	0.584963	-0.706269	0.612903	0.0577
chr2	125562919	+	Secisbp2l	C	G	25	36	28	31	-0.509014	-0.142019	-0.366995	0.775396	0.596
chr2	125657649	+	Cops2	A	G	25	14	16	29	0.793549	-0.819428	1.61298	3.05882	0.0168
chr2	126413773	+	Slc27a2	A	G	0	38	0	43	-5.2854	-5.45943	0.174029	1.12821	NA
chr2	126413875	+	Slc27a2	A	G	26	0	24	1	4.75489	3.64386	1.11103	2.16	0.984
chr2	127123903	+	Stard7	A	G	0	26	1	57	-4.75489	-4.85798	0.103093	1.07407	0.679
chr2	127124032	+	Stard7	A	T	6	25	2	33	-1.89308	-3.5025	1.60942	3.05128	0.188
chr2	127124447	+	Stard7	C	T	47	38	45	31	0.29956	0.523562	-0.224002	0.856187	0.733
chr2	127124503	-	Stard7	A	T	53	0	72	0	5.75489	6.18982	-0.434937	0.739726	NA
chr2	129927500	+	AU015228	C	T	26	23	15	26	0.169925	-0.754888	0.924813	1.89844	0.177
chr2	129928051	-	AU015228	A	T	50	0	62	0	5.67243	5.97728	-0.304855	0.809524	NA
chr2	129928180	+	AU015228	A	G	0	36	0	49	-5.20945	-5.64386	0.434403	1.35135	NA
chr2	129928284	-	AU015228	C	T	0	46	1	52	-5.55459	-4.72792	-0.826668	0.56383	0.943
chr2	129928747	+	AU015228	A	G	0	30	0	44	-4.9542	-5.49185	0.537657	1.45161	NA
chr2	131023902	+	Cdc25b	C	T	80	0	95	1	6.33985	5.58496	0.754888	1.6875	0.927
chr2	131023980	-	Cdc25b	A	G	0	25	0	39	-4.70044	-5.32193	0.621488	1.53846	NA
chr2	131127436	-	Rnf24	A	G	34	1	46	0	4.12928	5.55459	-1.42531	0.37234	0.89
chr2	142218189	+		C	T	0	32	0	48	-5.04439	-5.61471	0.570316	1.48485	NA
chr2	142218317	+		A	G	42	0	45	0	5.42626	5.52356	-0.0972972	0.934783	NA
chr2	142218533	-		A	G	0	25	1	43	-4.70044	-4.45943	-0.241008	0.846154	0.773
chr2	142897296	+	Snrpb2	C	T	68	4	114	2	3.7866	5.26053	-1.47393	0.36	0.305
chr2	142897304	+	Snrpb2	A	G	2	63	5	117	-4.41504	-4.29768	-0.117357	0.921875	0.957
chr2	142897306	+	Snrpb2	G	T	3	57	5	124	-3.85798	-4.38082	0.522841	1.43678	0.975
chr2	143652411	+	Bfsp1	G	T	283	0	361	0	8.14975	8.49985	-0.350099	0.78453	NA
chr2	143652413	+	Bfsp1	C	T	278	1	357	0	7.12412	8.48382	-1.35969	0.389665	0.902
chr2	143652421	+	Bfsp1	A	G	0	301	2	394	-8.2384	-7.04075	-1.19766	0.435982	0.603
chr2	143652483	+	Bfsp1	A	G	0	212	0	242	-7.73471	-7.92481	0.190103	1.14085	NA
chr2	143652645	-	Bfsp1	C	T	117	1	152	1	5.88264	6.25739	-0.374745	0.771242	0.596
chr2	143652732	+	Bfsp1	A	G	0	149	0	188	-7.22882	-7.56224	0.333424	1.26	NA
chr2	143653033	-	Bfsp1	A	G	1	69	0	79	-5.12928	-6.32193	1.19265	2.28571	0.952
chr2	143653047	+	Bfsp1	C	T	0	33	0	45	-5.08746	-5.52356	0.436099	1.35294	NA
chr2	143653074	+	Bfsp1	C	G	0	48	0	65	-5.61471	-6.04439	0.429684	1.34694	NA
chr2	143768384	+	Dstn	A	T	2	61	4	51	-4.36923	-3.37851	-0.990722	0.503226	0.555
chr2	143768479	+	Dstn	C	T	29	0	39	1	4.90689	4.32193	0.584963	1.5	0.871
chr2	143768526	+	Dstn	A	C	2	53	0	77	-4.16993	-6.2854	2.11548	4.33333	0.335
chr2	143768548	+	Dstn	A	G	1	29	2	60	-3.90689	-4.34577	0.438884	1.35556	0.549
chr2	145744043	+	Crnkl1	A	G	54	6	44	3	2.974	3.49185	-0.517848	0.698413	0.75
chr2	145744289	-	Crnkl1	A	G	124	20	124	15	2.57347	2.96578	-0.392317	0.761905	0.541
chr2	146903447	+	Xrn2	C	T	27	17	16	15	0.63743	0.0874628	0.549967	1.46405	0.546
chr2	151386995	-	Fkbp1a	C	T	1	88	0	98	-5.47573	-6.62936	1.15362	2.22472	0.961
chr2	151715307	+		A	G	39	0	43	1	5.32193	4.45943	0.862496	1.81818	0.952
chr2	153593325	-	Mapre1	G	T	0	33	0	49	-5.08746	-5.64386	0.556393	1.47059	NA
chr2	153593492	-	Mapre1	C	T	1	50	0	56	-4.67243	-5.83289	1.16046	2.23529	0.963
chr2	154385575	-	E2f1	A	G	31	1	30	0	4	4.9542	-0.954196	0.516129	0.974
chr2	155212770	-	Trp53inp2	A	C	0	53	0	57	-5.75489	-5.85798	0.103093	1.07407	NA
chr2	155212836	-	Trp53inp2	C	T	32	1	40	0	4.04439	5.35755	-1.31316	0.402439	0.923
chr2	155216798	-	Ncoa6	A	G	148	0	140	1	7.21917	6.13955	1.07962	2.11348	0.981
chr2	155460193	+	Trpc4ap	A	G	34	0	64	0	5.12928	6.02237	-0.893085	0.538462	NA
chr2	156135567	-	Phf20	C	T	38	1	50	0	4.2854	5.67243	-1.38702	0.382353	0.9
chr2	156821305	+	Dsn1	G	T	40	0	39	0	5.35755	5.32193	0.0356239	1.025	NA
chr2	156821613	+	Dsn1	G	T	0	29	0	43	-4.90689	-5.45943	0.552541	1.46667	NA
chr2	156821639	-	Dsn1	A	C	0	25	0	41	-4.70044	-5.39232	0.691878	1.61538	NA
chr2	156994824	-		A	G	42	0	29	0	5.42626	4.90689	0.519374	1.43333	NA
chr2	158612068	+	Fam83d	C	T	1	48	0	54	-4.61471	-5.78136	1.16665	2.2449	0.961
chr2	161113006	-		G	T	149	0	230	0	7.22882	7.85175	-0.62293	0.649351	NA
chr2	161113272	-		A	G	0	170	1	214	-7.41785	-6.74819	-0.66966	0.628655	0.906
chr2	161113278	-		A	T	15	272	31	290	-4.09276	-3.18488	-0.907882	0.532967	0.0563
chr2	161113879	-		C	T	39	0	25	0	5.32193	4.70044	0.621488	1.53846	NA
chr2	162909953	+	Mybl2	C	T	1	36	0	40	-4.20945	-5.35755	1.1481	2.21622	0.969
chr2	162910297	-	Mybl2	A	G	40	1	56	0	4.35755	5.83289	-1.47534	0.359649	0.875
chr2	162910299	-	Mybl2	A	G	1	38	0	54	-4.2854	-5.78136	1.49596	2.82051	0.869
chr2	164556882	+	Wfdc3	A	G	0	27	0	35	-4.80735	-5.16993	0.36257	1.28571	NA
chr2	165895785	+	Ncoa3	A	C	52	0	40	0	5.72792	5.35755	0.370368	1.29268	NA
chr2	165896000	-	Ncoa3	G	T	0	28	0	33	-4.85798	-5.08746	0.229482	1.17241	NA
chr2	165896225	-	Ncoa3	C	G	64	0	62	0	6.02237	5.97728	0.0450879	1.03175	NA
chr2	165898601	+	Ncoa3,Sulf2	A	G	0	50	0	61	-5.67243	-5.9542	0.281771	1.21569	NA
chr2	166773889	+	Stau1	C	T	1	49	0	48	-4.64386	-5.61471	0.970854	1.96	0.984
chr2	167341102	-	Rnf114	A	T	37	0	29	0	5.24793	4.90689	0.341037	1.26667	NA
chr2	167341143	-	Rnf114	A	G	37	0	36	0	5.24793	5.20945	0.0384741	1.02703	NA
chr2	167341153	-	Rnf114	A	G	37	1	34	0	4.24793	5.12928	-0.881356	0.542857	0.955
chr2	167341192	+	Rnf114	A	C	0	38	0	34	-5.2854	-5.12928	-0.156119	0.897436	NA
chr2	167341436	-	Rnf114	A	C	1	74	0	76	-5.22882	-6.26679	1.03797	2.05333	0.995
chr2	167341546	+	Rnf114	G	T	43	0	51	1	5.45943	4.70044	0.758992	1.69231	0.924
chr2	169939586	+	Zfp217	A	G	2	36	0	52	-3.62449	-5.72792	2.10343	4.2973	0.343
chr2	170289070	+		C	T	34	0	35	0	5.12928	5.16993	-0.040642	0.972222	NA
chr2	172182029	+	Aurka	A	T	0	54	0	50	-5.78136	-5.67243	-0.108934	0.927273	NA
chr2	172840889	+	Rae1	A	G	74	0	69	1	6.22882	5.12928	1.09954	2.14286	0.978
chr2	172841024	-	Rae1	C	T	127	0	127	1	7	6	1	2	0.997
chr2	172841032	-	Rae1	A	C	116	0	133	0	6.87036	7.06609	-0.195724	0.873134	NA
chr2	172841121	+	Rae1	A	G	0	43	0	48	-5.45943	-5.61471	0.155278	1.11364	NA
chr2	172859746	-	Rbm38	C	T	102	0	119	0	6.6865	6.90689	-0.22039	0.858333	NA
chr2	174172021	+	Gnas	C	T	139	2	165	1	5.54432	6.37504	-0.830719	0.562249	0.887
chr2	179770009	+	Lsm14b	C	T	86	0	157	1	6.44294	6.30378	0.139163	1.10127	0.757
chr2	179770013	+	Lsm14b	C	G	0	93	0	160	-6.55459	-7.33092	0.776328	1.71277	NA
chr2	179770134	+	Lsm14b	A	T	33	0	44	1	5.08746	4.49185	0.59561	1.51111	0.875
chr2	180209287	-	Slco4a1	A	G	26	0	27	0	4.75489	4.80735	-0.0524674	0.964286	NA
chr3	7572105	+	Il7	A	G	40	0	38	0	5.35755	5.2854	0.0721498	1.05128	NA
chr3	7572141	+	Il7	A	T	0	64	0	61	-6.02237	-5.9542	-0.0681715	0.953846	NA
chr3	7572153	-	Il7	A	G	43	1	41	1	4.45943	4.39232	0.0671142	1.04762	0.495
chr3	7572234	+	Il7	C	G	46	0	36	0	5.55459	5.20945	0.345135	1.27027	NA
chr3	7572257	+	Il7	A	G	50	0	52	0	5.67243	5.72792	-0.0554951	0.962264	NA
chr3	7572334	+	Il7	A	G	0	53	0	41	-5.75489	-5.39232	-0.36257	0.777778	NA
chr3	7572343	+	Il7	A	G	56	1	55	0	4.83289	5.80735	-0.974465	0.508929	0.986
chr3	7573593	-	Il7	A	G	28	0	45	0	4.85798	5.52356	-0.665581	0.630435	NA
chr3	7573826	-	Il7	A	G	0	25	0	51	-4.70044	-5.70044	1	2	NA
chr3	14606032	+	E2f5	A	C	0	588	0	630	-9.20212	-9.3015	0.0993724	1.07131	NA
chr3	19034065	-	Armc1	A	T	0	32	2	30	-5.04439	-3.36923	-1.67516	0.313131	0.472
chr3	19034113	+	Armc1	A	G	0	35	2	26	-5.16993	-3.16993	-2	0.25	0.377
chr3	20022161	+	Gyg	G	T	0	363	0	406	-8.50779	-8.66888	0.16109	1.11813	NA
chr3	20022182	+	Gyg	C	T	1	574	0	603	-8.16742	-9.2384	1.07099	2.10087	0.981
chr3	26996901	+	Ect2	A	G	29	32	32	29	-0.137504	0.137504	-0.275007	0.826446	0.717
chr3	26997069	+	Ect2	C	T	30	17	26	21	0.784271	0.295456	0.488815	1.40329	0.528
chr3	28030859	-	Pld1	G	T	43	0	35	0	5.45943	5.16993	0.289507	1.22222	NA
chr3	28030872	-	Pld1	A	G	49	1	30	0	4.64386	4.9542	-0.31034	0.806452	0.795
chr3	28030909	-	Pld1	C	T	72	0	72	0	6.18982	6.18982	0	1	NA
chr3	28031421	-	Pld1	C	T	1	154	1	142	-6.27612	-6.15987	-0.116253	0.922581	0.514
chr3	28031487	+	Pld1	A	G	1	49	1	58	-4.64386	-4.88264	0.238787	1.18	0.55
chr3	28031512	+	Pld1	A	C	148	0	199	0	7.21917	7.64386	-0.424688	0.745	NA
chr3	28031537	+	Pld1	C	T	180	1	249	0	6.49985	7.96578	-1.46594	0.362	0.873
chr3	28031541	+	Pld1	A	G	183	2	242	1	5.9386	6.92481	-0.986213	0.504801	0.812
chr3	28031543	+	Pld1	A	C	0	179	0	239	-7.49185	-7.90689	0.415037	1.33333	NA
chr3	28031650	+	Pld1	A	G	169	0	217	1	7.40939	6.76818	0.641207	1.55963	0.898
chr3	28031657	+	Pld1	A	T	199	0	248	0	7.64386	7.96	-0.316146	0.803213	NA
chr3	28031693	+	Pld1	A	G	1	194	0	243	-6.60733	-7.93074	1.32341	2.50256	0.912
chr3	28031750	+	Pld1	A	G	1	112	0	170	-5.82018	-7.41785	1.59767	3.02655	0.837
chr3	28031799	+	Pld1	C	T	0	234	8	285	-7.87652	-4.98995	-2.88657	0.135225	0.0286
chr3	28032045	+	Pld1	A	T	228	0	351	0	7.8392	8.45943	-0.620228	0.650568	NA
chr3	32476137	-	Mfn1	A	G	28	0	29	0	4.85798	4.90689	-0.0489096	0.966667	NA
chr3	32476480	+	Mfn1	C	G	0	42	0	51	-5.42626	-5.70044	0.274175	1.2093	NA
chr3	34608627	+		A	T	45	0	45	1	5.52356	4.52356	1	2	0.991
chr3	34608647	-		C	G	0	108	0	85	-6.76818	-6.42626	-0.34192	0.788991	NA
chr3	34608666	+		C	T	0	162	0	173	-7.34873	-7.44294	0.0942153	1.06748	NA
chr3	34608680	+		G	T	0	175	0	167	-7.45943	-7.39232	-0.0671142	0.954545	NA
chr3	34608681	+		C	T	183	0	180	1	7.52356	6.49985	1.02372	2.03315	0.996
chr3	34609097	-		C	T	1	69	1	77	-5.12928	-5.2854	0.156119	1.11429	0.525
chr3	34612932	+		C	T	43	0	41	1	5.45943	4.39232	1.06711	2.09524	0.991
chr3	35791340	-		A	G	54	0	67	1	5.78136	5.08746	0.693897	1.61765	0.908
chr3	35792075	-	Dcun1d1	A	G	27	1	36	0	3.80735	5.20945	-1.4021	0.378378	0.899
chr3	36463910	+	Ccna2	C	T	43	0	49	0	5.45943	5.64386	-0.184425	0.88	NA
chr3	36464611	+	Exosc9,Ccna2	A	T	32	0	29	0	5.04439	4.90689	0.137504	1.1	NA
chr3	36464653	+	Ccna2	C	G	0	41	0	35	-5.39232	-5.16993	-0.222392	0.857143	NA
chr3	36464725	-	Ccna2	A	G	25	1	31	0	3.70044	5	-1.29956	0.40625	0.929
chr3	36464857	+	Ccna2	C	T	0	40	0	28	-5.35755	-4.85798	-0.499571	0.707317	NA
chr3	36464877	+	Ccna2	C	T	40	0	47	0	5.35755	5.58496	-0.22741	0.854167	NA
chr3	36464956	+	Ccna2	A	G	0	184	0	184	-7.53138	-7.53138	0	1	NA
chr3	36465032	+	Ccna2	A	G	316	1	344	0	7.30834	8.43045	-1.12211	0.45942	0.967
chr3	36467668	+	Ccna2	C	G	48	0	70	0	5.61471	6.14975	-0.535037	0.690141	NA
chr3	36467695	+	Ccna2	C	T	0	50	0	62	-5.67243	-5.97728	0.304855	1.23529	NA
chr3	40615202	+	Plk4	A	T	57	0	48	0	5.85798	5.61471	0.243271	1.18367	NA
chr3	40616707	-	Plk4	A	G	53	0	59	1	5.75489	4.90689	0.847997	1.8	0.95
chr3	48412659	+	1700018B24Rik	A	G	2	41	7	50	-3.80735	-2.67243	-1.13493	0.455357	0.334
chr3	48412671	+	1700018B24Rik	C	T	0	34	5	39	-5.12928	-2.73697	-2.39232	0.190476	0.117
chr3	48412765	+	1700018B24Rik	A	C	3	41	9	61	-3.39232	-2.63227	-0.760049	0.590476	0.478
chr3	51055166	+	Ccrn4l	C	T	14	90	26	100	-2.6009	-1.90332	-0.69758	0.616606	0.21
chr3	51055315	+	Ccrn4l	C	T	63	13	79	48	2.19265	0.707218	1.48543	2.8	0.00314
chr3	51055480	+	Ccrn4l	A	G	50	1	71	0	4.67243	6.16993	-1.4975	0.354167	0.867
chr3	52150055	+	Foxo1	A	G	0	118	2	125	-6.89482	-5.39232	-1.5025	0.352941	0.51
chr3	54436322	-		A	G	0	29	0	30	-4.90689	-4.9542	0.0473057	1.03333	NA
chr3	54532686	+	Exosc8	A	G	48	0	35	0	5.61471	5.16993	0.444785	1.36111	NA
chr3	54532695	+	Exosc8	C	T	52	0	40	0	5.72792	5.35755	0.370368	1.29268	NA
chr3	54941044	-	Spg20	C	T	27	0	34	0	4.80735	5.12928	-0.321928	0.8	NA
chr3	54941123	+	Spg20	G	T	27	0	26	0	4.80735	4.75489	0.0524674	1.03704	NA
chr3	57450362	+	Commd2	A	G	0	47	1	75	-5.58496	-5.24793	-0.337035	0.791667	0.808
chr3	57450496	+	Commd2	G	T	1	32	0	55	-4.04439	-5.80735	1.76296	3.39394	0.795
chr3	57450590	+	Commd2	A	G	43	0	80	2	5.45943	4.75489	0.704544	1.62963	0.778
chr3	58478910	+	Siah2	A	G	41	1	39	0	4.39232	5.32193	-0.929611	0.525	0.97
chr3	58479595	-	Siah2	A	G	80	1	67	0	5.33985	6.08746	-0.747613	0.595588	0.924
chr3	58479670	+	Siah2	A	G	2	194	3	286	-6.02237	-6.16491	0.142539	1.10385	0.661
chr3	58480264	+	Siah2	C	T	8	278	4	171	-4.9542	-5.10434	0.15014	1.10968	0.973
chr3	65356569	-	Tiparp	C	T	0	86	1	146	-6.44294	-6.19967	-0.243271	0.844828	0.786
chr3	65357673	+	Tiparp	A	G	116	0	203	1	6.87036	6.67243	0.197939	1.14706	0.775
chr3	65357937	+	Tiparp	A	G	0	215	0	283	-7.75489	-8.14975	0.39486	1.31481	NA
chr3	65357973	-	Tiparp	G	T	0	203	0	247	-7.67243	-7.9542	0.281771	1.21569	NA
chr3	65358310	+	Tiparp	C	T	379	7	376	7	5.56986	5.55842	0.0114349	1.00796	0.799
chr3	65358362	+	Tiparp	G	T	331	7	342	7	5.37504	5.42206	-0.0470253	0.96793	0.834
chr3	65358468	+	Tiparp	C	T	465	9	435	3	5.54226	6.76818	-1.22593	0.427523	0.188
chr3	65358522	+	Tiparp	C	G	482	0	537	0	8.91588	9.07146	-0.155583	0.89777	NA
chr3	65358639	+	Tiparp	C	T	1	527	3	481	-8.04439	-6.91289	-1.1315	0.456439	0.556
chr3	65358735	+	Tiparp	G	T	0	663	0	568	-9.37504	-9.15228	-0.222755	0.856928	NA
chr3	84300444	+	Arfip1	A	G	2	106	1	91	-5.1565	-5.52356	0.367057	1.28972	0.889
chr3	85464155	+	Fam160a1	G	T	0	129	0	141	-7.02237	-7.14975	0.127379	1.09231	NA
chr3	85464312	-	Fam160a1	G	T	121	0	148	0	6.93074	7.21917	-0.288431	0.818792	NA
chr3	85464377	+	Fam160a1	A	G	77	1	81	1	5.2854	5.35755	-0.0721498	0.95122	0.499
chr3	85464572	+	Fam160a1	A	G	1	70	0	87	-5.14975	-6.45943	1.30968	2.47887	0.919
chr3	85464663	-	Fam160a1	A	G	39	1	67	0	4.32193	6.08746	-1.76553	0.294118	0.793
chr3	85464847	+	Fam160a1	G	T	0	46	0	70	-5.55459	-6.14975	0.595158	1.51064	NA
chr3	85719787	-		C	T	55	0	32	0	5.80735	5.04439	0.762961	1.69697	NA
chr3	85932341	-	Sh3d19	C	T	30	0	33	1	4.9542	4.08746	0.866733	1.82353	0.95
chr3	86590579	+	Dclk2	C	T	34	1	42	0	4.12928	5.42626	-1.29698	0.406977	0.927
chr3	89219620	+	Cks1b	A	G	0	278	3	247	-8.12412	-5.9542	-2.16993	0.222222	0.211
chr3	90041801	-	Creb3l4	C	T	0	161	0	146	-7.33985	-7.19967	-0.140178	0.907407	NA
chr3	93631392	+		C	T	49	116	24	103	-1.22651	-2.05658	0.830075	1.77778	0.0481
chr3	94040232	+		A	T	4	27	1	34	-2.48543	-4.12928	1.64386	3.125	0.283
chr3	94040241	+		C	T	3	38	1	47	-3.2854	-4.58496	1.29956	2.46154	0.5
chr3	94040248	+		C	T	37	2	48	1	3.66297	4.61471	-0.951745	0.517007	0.84
chr3	94040257	+		A	G	27	3	40	1	2.80735	4.35755	-1.5502	0.341463	0.399
chr3	94040282	+		A	G	0	45	0	52	-5.52356	-5.72792	0.204358	1.15217	NA
chr3	95023140	+	Mllt11	G	T	0	51	0	35	-5.70044	-5.16993	-0.530515	0.692308	NA
chr3	95023421	-	Mllt11	C	T	1	70	0	70	-5.14975	-6.14975	1	2	0.994
chr3	96448386	-	Pex11b	A	G	17	8	15	14	1	0.0931094	0.906891	1.875	0.349
chr3	96448494	-	Pex11b	C	G	32	0	26	0	5.04439	4.75489	0.289507	1.22222	NA
chr3	100010316	+	Gdap2	A	G	0	29	0	27	-4.90689	-4.80735	-0.0995357	0.933333	NA
chr3	100010368	+	Gdap2	A	C	18	26	22	22	-0.50696	0	-0.50696	0.703704	0.521
chr3	100010402	+	Gdap2	C	T	26	11	26	20	1.16993	0.36257	0.807355	1.75	0.29
chr3	100010415	+	Gdap2	C	T	35	0	54	0	5.16993	5.78136	-0.611435	0.654545	NA
chr3	100010679	+	Gdap2	A	G	13	13	14	11	0	0.321928	-0.321928	0.8	0.882
chr3	102860305	+	Csde1	A	C	0	102	0	122	-6.6865	-6.94251	0.256014	1.19417	NA
chr3	103547568	+	Hipk1	A	G	104	0	186	1	6.71425	6.54689	0.167351	1.12299	0.766
chr3	103547833	+	Hipk1	C	G	44	0	76	0	5.49185	6.26679	-0.774933	0.584416	NA
chr3	104804919	+	Cttnbp2nl	A	G	0	134	0	168	-7.07682	-7.40088	0.324064	1.25185	NA
chr3	104805416	-	Cttnbp2nl	G	T	33	0	64	1	5.08746	5.02237	0.065095	1.04615	0.728
chr3	104805437	+	Cttnbp2nl	C	G	43	0	60	0	5.45943	5.93074	-0.471306	0.721311	NA
chr3	105481728	+	Ddx20	C	G	15	19	16	11	-0.321928	0.5025	-0.824428	0.564706	0.359
chr3	107700953	-	Gstm5	A	G	1	41	0	47	-4.39232	-5.58496	1.19265	2.28571	0.955
chr3	107701122	+	Gstm5	C	T	0	74	1	73	-6.22882	-5.20945	-1.01937	0.493333	1
chr3	108042352	+		A	G	0	57	0	66	-5.85798	-6.06609	0.208108	1.15517	NA
chr3	108448343	+	Wdr47	A	G	44	0	64	0	5.49185	6.02237	-0.530515	0.692308	NA
chr3	110052219	-	Prmt6	C	G	2	29	0	51	-3.32193	-5.70044	2.37851	5.2	0.272
chr3	110052653	+	Prmt6	C	T	57	4	84	7	3.53605	3.40939	0.126662	1.09176	0.956
chr3	116336778	-	Hiat1	C	T	37	0	34	1	5.24793	4.12928	1.11864	2.17143	0.978
chr3	116605362	+	Frrs1	G	T	32	0	40	0	5.04439	5.35755	-0.313158	0.804878	NA
chr3	116606295	-	Frrs1	G	T	0	40	0	51	-5.35755	-5.70044	0.342888	1.26829	NA
chr3	121160564	+	Cnn3	A	G	64	0	73	0	6.02237	6.20945	-0.187086	0.878378	NA
chr3	121160881	+	Cnn3	C	T	26	0	35	0	4.75489	5.16993	-0.415037	0.75	NA
chr3	121718594	-	Arhgap29	A	G	39	0	37	1	5.32193	4.24793	1.074	2.10526	0.99
chr3	121718834	-	Arhgap29	C	T	61	0	80	0	5.9542	6.33985	-0.385654	0.765432	NA
chr3	121718861	-	Arhgap29	C	T	74	0	87	1	6.22882	5.45943	0.769387	1.70455	0.931
chr3	122226201	+	Bcar3	C	T	0	30	2	47	-4.9542	-4	-0.954196	0.516129	0.702
chr3	122226228	+	Bcar3	A	T	0	42	0	63	-5.42626	-6	0.573735	1.48837	NA
chr3	122232758	+	Bcar3	C	T	0	99	0	102	-6.64386	-6.6865	0.0426443	1.03	NA
chr3	122636866	-	Usp53	A	G	26	0	40	0	4.75489	5.35755	-0.602665	0.658537	NA
chr3	129617971	-	Ccdc109b	A	G	0	30	1	31	-4.9542	-4	-0.954196	0.516129	0.974
chr3	129618024	-	Ccdc109b	C	T	34	0	41	0	5.12928	5.39232	-0.263034	0.833333	NA
chr3	129618049	+	Ccdc109b	C	T	50	0	49	0	5.67243	5.64386	0.0285692	1.02	NA
chr3	129618076	+	Ccdc109b	C	T	33	0	34	0	5.08746	5.12928	-0.0418202	0.971429	NA
chr3	129618670	+	Ccdc109b	C	T	0	65	0	77	-6.04439	-6.2854	0.241008	1.18182	NA
chr3	130399287	+	Ostc	C	T	0	25	0	31	-4.70044	-5	0.29956	1.23077	NA
chr3	130926790	+		A	G	32	1	26	0	4.04439	4.75489	-0.710493	0.611111	0.904
chr3	130926867	+		A	G	44	1	36	0	4.49185	5.20945	-0.7176	0.608108	0.91
chr3	132505707	-		A	C	2	53	0	78	-4.16993	-6.30378	2.13386	4.38889	0.33
chr3	134936216	+	Cenpe	C	T	89	0	96	2	6.49185	5.01495	1.4769	2.78351	0.52
chr3	134936257	+	Cenpe	A	G	32	17	48	42	0.874469	0.188445	0.686024	1.60884	0.236
chr3	137849140	+	4930579F01Rik	C	T	0	63	0	75	-6	-6.24793	0.247928	1.1875	NA
chr3	137849145	+	4930579F01Rik	A	G	1	61	0	73	-4.9542	-6.20945	1.25526	2.3871	0.935
chr3	138114043	-	Adh5	C	T	1	79	0	137	-5.32193	-7.10852	1.7866	3.45	0.785
chr3	138114261	+	Adh5	A	G	85	0	117	0	6.42626	6.88264	-0.456378	0.728814	NA
chr3	138116753	-	Adh5	A	G	113	0	115	1	6.83289	5.85798	0.974909	1.96552	0.99
chr3	138117720	+	Adh5	C	G	306	0	322	0	8.26209	8.33539	-0.0732955	0.950464	NA
chr3	138118196	-	Adh5	A	G	195	1	277	1	6.61471	7.11894	-0.504231	0.705036	0.638
chr3	138118244	-	Adh5	C	T	1	68	1	100	-5.10852	-5.65821	0.549687	1.46377	0.652
chr3	138118246	+	Adh5	C	T	1	56	0	64	-4.83289	-6.02237	1.18948	2.2807	0.954
chr3	138219671	+	Eif4e	G	T	0	77	0	88	-6.2854	-6.47573	0.190331	1.14103	NA
chr3	142446315	+	Gtf2b	A	G	94	1	65	1	5.56986	5.04439	0.525461	1.43939	0.644
chr3	142446331	+	Gtf2b	C	G	0	53	0	43	-5.75489	-5.45943	-0.295456	0.814815	NA
chr3	142455192	+	Pkn2	C	T	53	0	60	0	5.75489	5.93074	-0.17585	0.885246	NA
chr3	142455417	-	Pkn2	C	G	0	31	0	29	-5	-4.90689	-0.0931094	0.9375	NA
chr3	142456837	-	Pkn2	C	T	0	31	1	32	-5	-4.04439	-0.955606	0.515625	0.975
chr3	144253658	+		A	C	30	0	29	0	4.9542	4.90689	0.0473057	1.03333	NA
chr3	144259932	+	2010-09-15	C	T	0	88	1	111	-6.47573	-5.80735	-0.668379	0.629213	0.904
chr3	144259970	-	2010-09-15	C	T	34	0	68	0	5.12928	6.10852	-0.979241	0.507246	NA
chr3	144260254	+	2010-09-15	C	T	50	0	80	1	5.67243	5.33985	0.332575	1.25926	0.807
chr3	144260535	-	2010-09-15	A	G	0	25	1	29	-4.70044	-3.90689	-0.793549	0.576923	0.927
chr3	146102440	+	Ssx2ip	C	G	0	34	1	56	-5.12928	-4.83289	-0.296393	0.814286	0.793
chr3	151847219	+	Dnajb4	C	T	1	49	0	57	-4.64386	-5.85798	1.21412	2.32	0.947
chr3	151847708	-	Dnajb4	A	G	30	0	35	1	4.9542	4.16993	0.784271	1.72222	0.927
chr3	151899984	-	Nexn	C	T	30	0	33	0	4.9542	5.08746	-0.133267	0.911765	NA
chr3	153585766	+	Acadm	C	T	0	34	1	26	-5.12928	-3.75489	-1.3744	0.385714	0.907
chr3	153585770	+	Acadm	C	T	39	1	25	0	4.32193	4.70044	-0.378512	0.769231	0.811
chr3	154748379	+	Fpgt	G	T	26	0	27	0	4.75489	4.80735	-0.0524674	0.964286	NA
chr3	157669726	-	Ankrd13c	C	T	1	125	0	161	-5.97728	-7.33985	1.36257	2.57143	0.902
chr3	157669728	+	Ankrd13c	C	T	1	125	0	168	-5.97728	-7.40088	1.4236	2.68254	0.885
chr4	3542143	-	Tgs1	A	G	25	4	25	0	2.37851	4.70044	-2.32193	0.2	0.159
chr4	8534494	+	Rab2a	A	G	65	1	79	0	5.04439	6.32193	-1.27753	0.4125	0.928
chr4	8534503	+	Rab2a	G	T	66	1	82	0	5.06609	6.37504	-1.30895	0.403614	0.919
chr4	8534606	-	Rab2a	A	C	68	0	79	0	6.10852	6.32193	-0.213404	0.8625	NA
chr4	8534649	-	Rab2a	A	G	1	66	0	74	-5.06609	-6.22882	1.16273	2.23881	0.96
chr4	11053228	-		C	T	26	1	30	0	3.75489	4.9542	-1.19931	0.435484	0.958
chr4	11053576	+		G	T	0	40	0	35	-5.35755	-5.16993	-0.187627	0.878049	NA
chr4	11053854	+		C	T	0	67	0	65	-6.08746	-6.04439	-0.0430687	0.970588	NA
chr4	11130167	+	Ccne2,Ints8	A	T	66	3	59	4	4.06609	3.58496	0.481127	1.39583	0.902
chr4	11259183	+		A	G	40	4	39	0	3.03562	5.32193	-2.2863	0.205	0.157
chr4	11259191	+	Esrp1	C	T	2	42	0	38	-3.8413	-5.2854	1.4441	2.72093	0.54
chr4	11259251	+	Esrp1	A	C	79	13	62	1	2.51457	4.97728	-2.46271	0.181406	0.0168
chr4	11259252	-	Esrp1	C	T	0	32	0	33	-5.04439	-5.08746	0.0430687	1.0303	NA
chr4	11260178	+	Esrp1	C	T	1	25	0	37	-3.70044	-5.24793	1.54749	2.92308	0.858
chr4	11260559	+	Esrp1	C	T	57	0	46	0	5.85798	5.55459	0.303392	1.23404	NA
chr4	14210988	+		G	T	0	48	0	54	-5.61471	-5.78136	0.16665	1.12245	NA
chr4	14211001	+		C	T	55	0	71	0	5.80735	6.16993	-0.36257	0.777778	NA
chr4	24430461	-		A	G	43	0	34	0	5.45943	5.12928	0.330149	1.25714	NA
chr4	24829180	+	Ndufaf4	G	T	74	0	65	0	6.22882	6.04439	0.184425	1.13636	NA
chr4	32590374	+		A	G	35	0	47	0	5.16993	5.58496	-0.415037	0.75	NA
chr4	32590533	-		A	G	25	0	41	0	4.70044	5.39232	-0.691878	0.619048	NA
chr4	32739809	+	Casp8ap2	C	T	0	126	1	171	-6.98868	-6.42626	-0.56242	0.677165	0.876
chr4	34513496	+	Akirin2	A	G	0	128	1	139	-7.01123	-6.12928	-0.881944	0.542636	0.964
chr4	34513509	-	Akirin2	G	T	0	120	0	138	-6.91886	-7.11894	0.200078	1.14876	NA
chr4	40224748	+	Ndufb6	C	T	25	0	27	1	4.70044	3.80735	0.893085	1.85714	0.954
chr4	41238435	+	Dcaf12	A	T	114	0	135	0	6.84549	7.08746	-0.241973	0.845588	NA
chr4	41238658	-	Dcaf12	A	C	33	0	54	0	5.08746	5.78136	-0.693897	0.618182	NA
chr4	43509368	-	E130306D19Rik	C	T	66	1	95	0	5.06609	6.58496	-1.51887	0.348958	0.86
chr4	44139419	-	Rnf38	C	G	0	521	0	551	-9.02791	-9.10852	0.0806185	1.05747	NA
chr4	44139597	-	Rnf38	A	G	1	218	0	229	-6.77479	-7.84549	1.0707	2.10046	0.982
chr4	44139844	+	Rnf38	A	G	0	45	0	58	-5.52356	-5.88264	0.359081	1.28261	NA
chr4	44140025	-	Rnf38	A	T	39	0	28	0	5.32193	4.85798	0.463947	1.37931	NA
chr4	44140169	-	Rnf38	C	T	31	1	32	0	4	5.04439	-1.04439	0.484848	1
chr4	44376803	+	Melk	C	T	0	36	1	36	-5.20945	-4.20945	-1	0.5	0.989
chr4	46184959	-	Ncbp1	A	T	67	0	77	0	6.08746	6.2854	-0.197939	0.871795	NA
chr4	46481571	-	Anp32b	G	T	0	28	0	39	-4.85798	-5.32193	0.463947	1.37931	NA
chr4	49669533	+	Rnf20	C	T	21	4	31	0	2.1375	5	-2.8625	0.1375	0.0736
chr4	49669595	+	Rnf20	A	C	0	27	0	53	-4.80735	-5.75489	0.947533	1.92857	NA
chr4	55403426	+	Rad23b	A	G	3	29	2	27	-2.90689	-3.22239	0.315502	1.24444	0.909
chr4	55403449	+	Rad23b	A	G	2	23	3	23	-3	-2.58496	-0.415037	0.75	0.963
chr4	57074943	+	Epb4.1l4b	C	T	0	29	0	33	-4.90689	-5.08746	0.180572	1.13333	NA
chr4	57907353	+	Akap2	A	G	25	0	30	0	4.70044	4.9542	-0.253757	0.83871	NA
chr4	58811869	+		A	G	31	19	26	26	0.678072	0	0.678072	1.6	0.307
chr4	58811930	+		C	T	22	19	21	26	0.201634	-0.295456	0.49709	1.41136	0.531
chr4	58822424	+	AI314180	G	T	11	18	7	29	-0.662965	-1.90689	1.24393	2.36842	0.169
chr4	59234428	-	Ugcg	A	C	26	0	48	0	4.75489	5.61471	-0.859822	0.55102	NA
chr4	59235001	+	Ugcg	A	G	1	99	1	128	-5.64386	-6.01123	0.367371	1.29	0.593
chr4	59235258	+	Ugcg	C	T	73	81	67	86	-0.148099	-0.355481	0.207382	1.15459	0.603
chr4	62183869	-		A	G	52	0	47	1	5.72792	4.58496	1.14296	2.20833	0.968
chr4	80924643	+	Mpdz	C	T	37	0	31	1	5.24793	4	1.24793	2.375	0.942
chr4	83101909	+	Psip1	A	C	0	322	0	369	-8.33539	-8.53138	0.195991	1.14551	NA
chr4	87416193	-	Mllt3	C	G	61	0	42	0	5.9542	5.42626	0.527932	1.44186	NA
chr4	87416265	+	Mllt3	C	T	33	0	34	1	5.08746	4.12928	0.95818	1.94286	0.976
chr4	87417268	+	Mllt3	A	C	27	0	37	0	4.80735	5.24793	-0.440573	0.736842	NA
chr4	87418844	+	Mllt3	C	T	33	1	38	1	4.08746	4.2854	-0.197939	0.871795	0.535
chr4	87418977	-	Mllt3	A	G	69	0	109	1	6.12928	5.78136	0.347923	1.27273	0.813
chr4	88273412	-	C87499	C	T	152	1	133	0	6.25739	7.06609	-0.808701	0.570896	0.944
chr4	88275190	-	C87499	A	G	0	51	1	48	-5.70044	-4.61471	-1.08573	0.471154	0.984
chr4	89891896	-	Zfp352	C	T	52	1	51	0	4.72792	5.70044	-0.972519	0.509615	0.985
chr4	98601040	-	Usp1	A	G	1	26	1	25	-3.75489	-3.70044	-0.0544478	0.962963	0.488
chr4	98603844	+	Dock7	A	G	85	1	126	2	5.42626	5.40372	0.0225426	1.01575	0.727
chr4	98603976	+	Dock7	C	T	0	40	1	45	-5.35755	-4.52356	-0.83399	0.560976	0.944
chr4	100825242	+	Jak1	A	T	28	0	35	0	4.85798	5.16993	-0.311944	0.805556	NA
chr4	101507648	+	B020004J07Rik	G	T	0	93	0	121	-6.55459	-6.93074	0.376148	1.29787	NA
chr4	101507867	+	B020004J07Rik	G	T	134	0	143	0	7.07682	7.16993	-0.0931094	0.9375	NA
chr4	101662060	+		A	G	0	32	0	47	-5.04439	-5.58496	0.540568	1.45455	NA
chr4	106906546	+	Lrrc42	A	G	1	56	0	34	-4.83289	-5.12928	0.296393	1.22807	0.793
chr4	108613449	+	Rab3b	A	G	0	37	1	41	-5.24793	-4.39232	-0.85561	0.552632	0.949
chr4	108613588	-	Rab3b	C	G	42	0	50	1	5.42626	4.67243	0.753839	1.68627	0.922
chr4	108738306	-	Osbpl9	C	T	56	0	85	1	5.83289	5.42626	0.406625	1.32558	0.828
chr4	109060190	-	Eps15	C	T	0	26	2	39	-4.75489	-3.73697	-1.01792	0.493827	0.684
chr4	109126820	+	Rnf11	C	T	25	26	13	27	-0.0544478	-1	0.945552	1.92593	0.17
chr4	115706273	-	Nsun4	C	T	61	1	74	0	4.9542	6.22882	-1.27462	0.413333	0.929
chr4	115706459	-	Nsun4	A	G	100	0	76	1	6.65821	5.26679	1.39142	2.62338	0.895
chr4	115706506	+	Nsun4	A	G	52	27	80	24	0.920566	1.69599	-0.775428	0.584215	0.136
chr4	116276787	+	Nasp	A	G	34	3	49	7	3.12928	2.64386	0.485427	1.4	0.743
chr4	116364463	-	Prdx1	A	C	0	189	0	131	-7.56986	-7.04439	-0.525461	0.694737	NA
chr4	116364469	+	Prdx1	A	G	169	0	190	2	7.40939	5.99247	1.41692	2.67016	0.535
chr4	116371909	-	Prdx1	C	G	166	0	146	0	7.3837	7.19967	0.184032	1.13605	NA
chr4	116944199	+	Rnf220	C	T	39	0	39	0	5.32193	5.32193	0	1	NA
chr4	116944213	+	Rnf220	C	G	44	0	51	1	5.49185	4.70044	0.791413	1.73077	0.933
chr4	116944449	+	Rnf220	A	G	14	14	22	26	0	-0.231326	0.231326	1.17391	0.91
chr4	116944756	+	Rnf220	C	T	47	0	63	0	5.58496	6	-0.415037	0.75	NA
chr4	116944828	-	Rnf220	A	T	36	0	66	0	5.20945	6.06609	-0.856636	0.552239	NA
chr4	117429293	-	Klf17	C	G	127	0	115	0	7	6.85798	0.142019	1.10345	NA
chr4	117429335	+	Klf17	G	T	135	1	192	2	6.08746	6.00749	0.0799683	1.05699	0.756
chr4	117429459	-	Klf17	C	T	195	0	252	2	7.61471	6.39803	1.21668	2.32411	0.598
chr4	117429475	+	Klf17	A	G	269	0	287	1	8.07682	7.16993	0.906891	1.875	0.973
chr4	117429563	+	Klf17	C	T	276	1	326	0	7.11374	8.35315	-1.2394	0.423547	0.935
chr4	117429773	-	Klf17	C	G	0	113	1	112	-6.83289	-5.82018	-1.01271	0.495614	1
chr4	117429820	+	Klf17	A	G	5	53	5	52	-3.16993	-3.14296	-0.026967	0.981481	0.763
chr4	117429836	-	Klf17	C	T	30	3	39	7	2.9542	2.32193	0.632268	1.55	0.642
chr4	117429853	+	Klf17	A	G	1	36	1	45	-4.20945	-4.52356	0.314109	1.24324	0.573
chr4	117429879	+	Klf17	G	T	1	79	0	86	-5.32193	-6.44294	1.12102	2.175	0.971
chr4	117430221	-	Klf17	C	T	1	52	1	103	-4.72792	-5.70044	0.972519	1.96226	0.792
chr4	117430223	-	Klf17	A	G	0	54	1	100	-5.78136	-5.65821	-0.123148	0.918182	0.75
chr4	117430373	-	Klf17	A	G	27	0	49	0	4.80735	5.64386	-0.836501	0.56	NA
chr4	117431167	+	Klf17	A	G	1	62	2	154	-4.97728	-5.69116	0.713882	1.64021	0.641
chr4	117431251	+	Klf17	A	G	93	1	143	0	5.55459	7.16993	-1.61534	0.326389	0.832
chr4	117431268	-	Klf17	C	T	0	100	0	197	-6.65821	-7.62936	0.971145	1.9604	NA
chr4	117431505	-	Klf17	A	G	33	0	72	1	5.08746	5.18982	-0.102362	0.931507	0.682
chr4	119138138	+	Rimkla	C	G	84	0	93	0	6.40939	6.55459	-0.145198	0.904255	NA
chr4	119138435	+	Rimkla	C	T	40	0	47	0	5.35755	5.58496	-0.22741	0.854167	NA
chr4	119138461	+	Rimkla	A	G	36	0	39	0	5.20945	5.32193	-0.112475	0.925	NA
chr4	119299637	-	Foxj3	C	T	0	43	1	44	-5.45943	-4.49185	-0.967579	0.511364	0.982
chr4	119300027	-	Foxj3	A	G	41	2	49	0	3.80735	5.64386	-1.8365	0.28	0.418
chr4	119301209	+	Foxj3	C	T	0	60	1	57	-5.93074	-4.85798	-1.07276	0.47541	0.986
chr4	120212641	-	Ctps	C	T	87	1	128	0	5.45943	7.01123	-1.5518	0.341085	0.85
chr4	120212903	+	Ctps	C	T	29	0	43	0	4.90689	5.45943	-0.552541	0.681818	NA
chr4	123613361	+	Rragc	C	T	78	2	141	1	4.71882	6.14975	-1.43093	0.370892	0.612
chr4	123613469	+	Rragc	A	G	0	72	0	100	-6.18982	-6.65821	0.468387	1.38356	NA
chr4	123613793	+	Rragc	A	G	195	0	262	1	7.61471	7.03892	0.575791	1.49049	0.881
chr4	123613852	+	Rragc	C	T	118	0	279	0	6.89482	8.12928	-1.23447	0.425	NA
chr4	124478479	-	Inpp5b	C	T	1	28	0	34	-3.85798	-5.12928	1.2713	2.41379	0.936
chr4	124521908	-	Mtf1	C	T	22	18	20	12	0.275634	0.691878	-0.416243	0.749373	0.688
chr4	124595830	+	Cdca8	C	T	65	1	70	0	5.04439	6.14975	-1.10535	0.464789	0.976
chr4	124595862	-	Cdca8	C	T	0	106	0	94	-6.74147	-6.56986	-0.171611	0.88785	NA
chr4	124595997	+	Cdca8	C	T	2	121	4	111	-5.34577	-4.48543	-0.860348	0.55082	0.619
chr4	124596123	+	Cdca8	A	C	0	91	0	79	-6.52356	-6.32193	-0.201634	0.869565	NA
chr4	124596136	+	Cdca8	C	T	52	26	40	30	0.973033	0.403356	0.569677	1.48419	0.306
chr4	124596881	+	Cdca8	A	G	24	14	26	21	0.736966	0.295456	0.44151	1.35802	0.611
chr4	124596914	+	Cdca8	C	T	1	48	0	71	-4.61471	-6.16993	1.55522	2.93878	0.851
chr4	126393377	+	Tcfap2e	C	T	84	97	81	85	-0.205319	-0.0687128	-0.136606	0.909657	0.736
chr4	126393420	+	Tcfap2e	A	C	61	54	88	76	0.172837	0.208947	-0.0361103	0.975281	0.984
chr4	126393444	-	Tcfap2e	A	G	98	0	141	1	6.62936	6.14975	0.47961	1.39437	0.852
chr4	126393584	-	Tcfap2e	C	T	108	0	128	1	6.76818	6.01123	0.756957	1.68992	0.929
chr4	126393913	-	Tcfap2e	A	G	21	14	36	23	0.552541	0.624491	-0.0719498	0.951351	0.904
chr4	126806677	-	OTTMUSG00000009332	C	T	38	0	34	0	5.2854	5.12928	0.156119	1.11429	NA
chr4	128429733	+	Phc2	A	G	0	43	0	56	-5.45943	-5.83289	0.373458	1.29545	NA
chr4	128429796	+	Phc2	C	T	71	87	100	85	-0.289507	0.231947	-0.521453	0.69667	0.115
chr4	128429872	-	Phc2	C	G	163	0	143	0	7.35755	7.16993	0.187627	1.13889	NA
chr4	128761266	-	Rnf19b	C	T	34	0	43	1	5.12928	4.45943	0.669851	1.59091	0.896
chr4	128761411	+	Rnf19b	C	T	60	62	72	52	-0.0465426	0.461904	-0.508447	0.702979	0.204
chr4	128761443	+	Rnf19b	A	G	0	97	0	91	-6.61471	-6.52356	-0.0911479	0.938776	NA
chr4	128986982	-	Rbbp4	A	T	26	11	15	22	1.16993	-0.523562	1.69349	3.23437	0.0194
chr4	129272545	+	Eif3i	A	G	15	25	39	19	-0.70044	1	-1.70044	0.307692	0.00688
chr4	129277677	-	Eif3i	A	G	14	15	9	37	-0.0931094	-1.926	1.83289	3.5625	0.0178
chr4	129526298	+	Ptp4a2	G	T	20	9	20	21	1.07039	-0.0671142	1.1375	2.2	0.151
chr4	129526308	+	Ptp4a2	A	G	12	19	24	28	-0.621488	-0.214125	-0.407364	0.754	0.665
chr4	129527051	+	Ptp4a2	C	T	61	47	85	71	0.369234	0.25634	0.112894	1.0814	0.846
chr4	132048255	-		C	T	0	28	0	26	-4.85798	-4.75489	-0.103093	0.931034	NA
chr4	132109579	-	Dnajc8	A	T	0	66	1	83	-6.06609	-5.39232	-0.673772	0.626866	0.903
chr4	132411120	-	Stx12	C	T	0	37	0	36	-5.24793	-5.20945	-0.0384741	0.973684	NA
chr4	132751934	+	Wasf2	A	C	28	0	39	0	4.85798	5.32193	-0.463947	0.725	NA
chr4	132752121	-	Wasf2	C	G	32	0	27	0	5.04439	4.80735	0.237039	1.17857	NA
chr4	132755227	+		A	C	39	0	48	0	5.32193	5.61471	-0.292782	0.816327	NA
chr4	132755334	-		A	G	30	0	43	0	4.9542	5.45943	-0.505235	0.704545	NA
chr4	132765475	+	Gpr3	C	T	42	0	60	0	5.42626	5.93074	-0.504473	0.704918	NA
chr4	132765479	+	Gpr3	G	T	36	0	67	0	5.20945	6.08746	-0.878009	0.544118	NA
chr4	132779627	+	Cd164l2	A	C	58	0	81	0	5.88264	6.35755	-0.474909	0.719512	NA
chr4	132780224	+	Cd164l2	C	T	47	0	57	0	5.58496	5.85798	-0.273018	0.827586	NA
chr4	132780422	-	Cd164l2	C	T	30	0	62	0	4.9542	5.97728	-1.02308	0.492063	NA
chr4	132808666	-	Map3k6	A	G	29	0	50	2	4.90689	4.08746	0.819428	1.76471	0.747
chr4	132848578	+	Wdtc1	G	T	51	0	64	0	5.70044	6.02237	-0.321928	0.8	NA
chr4	132848613	+	Wdtc1	C	T	68	0	75	1	6.10852	5.24793	0.860597	1.81579	0.955
chr4	132848627	+	Wdtc1	A	C	0	36	0	49	-5.20945	-5.64386	0.434403	1.35135	NA
chr4	133043218	+	Fam46b	A	C	0	31	0	29	-5	-4.90689	-0.0931094	0.9375	NA
chr4	133043229	+	Fam46b	C	T	26	0	31	0	4.75489	5	-0.245112	0.84375	NA
chr4	133043234	+	Fam46b	C	T	28	0	30	0	4.85798	4.9542	-0.0962153	0.935484	NA
chr4	133043576	+	Fam46b	C	T	28	0	67	0	4.85798	6.08746	-1.22948	0.426471	NA
chr4	133043583	+	Fam46b	C	G	0	31	0	56	-5	-5.83289	0.83289	1.78125	NA
chr4	133144530	+	Gpn2	A	G	0	43	1	25	-5.45943	-3.70044	-1.75899	0.295455	0.798
chr4	133144551	+	Gpn2	C	G	52	0	35	2	5.72792	3.58496	2.14296	4.41667	0.332
chr4	133145726	-	Gpn2	C	T	1	52	0	41	-4.72792	-5.39232	0.664397	1.58491	0.897
chr4	133147286	+	Gpn2	C	T	65	0	48	1	6.04439	4.61471	1.42968	2.69388	0.887
chr4	133147309	+	Gpn2	C	T	0	86	2	47	-6.44294	-4	-2.44294	0.183908	0.251
chr4	133147340	+	Gpn2	C	G	73	0	52	1	6.20945	4.72792	1.48153	2.79245	0.872
chr4	133147446	+	Gpn2	C	G	100	0	97	1	6.65821	5.61471	1.0435	2.06122	0.992
chr4	133147454	+	Gpn2	C	T	0	96	1	100	-6.59991	-5.65821	-0.941701	0.520619	0.98
chr4	133686211	+	Ccdc21	A	G	31	0	59	0	5	5.90689	-0.906891	0.533333	NA
chr4	134492955	+	Syf2	C	T	28	1	52	1	3.85798	4.72792	-0.869939	0.54717	0.756
chr4	134493290	+	Syf2	A	C	48	0	94	0	5.61471	6.56986	-0.955146	0.515789	NA
chr4	134876585	-	Srrm1	A	G	0	35	0	35	-5.16993	-5.16993	0	1	NA
chr4	135531599	+	1110049F12Rik	C	T	13	12	13	14	0.106915	-0.0995357	0.206451	1.15385	1
chr4	135531634	+	1110049F12Rik	G	T	19	15	13	21	0.321928	-0.652077	0.974005	1.96429	0.224
chr4	135531763	+	1110049F12Rik	C	T	18	32	28	21	-0.796467	0.398549	-1.19502	0.436782	0.0565
chr4	135561439	-	Tceb3	A	T	81	0	122	0	6.35755	6.94251	-0.584963	0.666667	NA
chr4	135563849	-	Tceb3	C	T	58	1	41	0	4.88264	5.39232	-0.509674	0.702381	0.854
chr4	137200368	+	Usp48	A	G	0	25	0	26	-4.70044	-4.75489	0.0544478	1.03846	NA
chr4	137857217	-	Kif17	C	T	26	0	32	0	4.75489	5.04439	-0.289507	0.818182	NA
chr4	137857288	-	Kif17	C	T	0	25	0	35	-4.70044	-5.16993	0.469485	1.38462	NA
chr4	137857470	+		C	T	0	94	1	81	-6.56986	-5.35755	-1.2123	0.431579	0.945
chr4	137857678	+		C	T	83	0	93	0	6.39232	6.55459	-0.162271	0.893617	NA
chr4	137857699	+		A	G	0	85	0	92	-6.42626	-6.53916	0.112894	1.0814	NA
chr4	140279018	+		A	G	1	59	0	56	-4.90689	-5.83289	0.925999	1.9	0.972
chr4	140283317	+	Padi6	C	T	29	0	53	0	4.90689	5.75489	-0.847997	0.555556	NA
chr4	140283322	+	Padi6	G	T	0	43	0	80	-5.45943	-6.33985	0.880418	1.84091	NA
chr4	140283391	-	Padi6	C	T	65	0	83	1	6.04439	5.39232	0.652077	1.57143	0.897
chr4	140283418	+	Padi6	C	T	113	1	140	0	5.83289	7.13955	-1.30666	0.404255	0.918
chr4	140283485	+	Padi6	A	T	0	30	0	33	-4.9542	-5.08746	0.133267	1.09677	NA
chr4	140284803	-	Padi6	C	T	0	33	0	34	-5.08746	-5.12928	0.0418202	1.02941	NA
chr4	140570923	+	Mfap2	C	T	0	55	0	57	-5.80735	-5.85798	0.0506261	1.03571	NA
chr4	140570968	+	Mfap2	C	T	35	0	34	0	5.16993	5.12928	0.040642	1.02857	NA
chr4	140571644	+	Mfap2	C	T	1	66	0	70	-5.06609	-6.14975	1.08366	2.1194	0.982
chr4	141236759	+		C	G	20	13	14	28	0.584963	-0.95109	1.53605	2.9	0.0339
chr4	141237633	+		C	T	16	9	22	19	0.765535	0.201634	0.563901	1.47826	0.57
chr4	141240196	+	Ddi2,Rsc1a1	C	T	10	19	6	25	-0.862496	-1.89308	1.03059	2.04286	0.302
chr4	141240374	-	Ddi2,Rsc1a1	A	G	22	9	25	5	1.20163	2.11548	-0.913843	0.530769	0.399
chr4	143027389	+	Oog4	G	T	50	0	32	0	5.67243	5.04439	0.628031	1.54545	NA
chr4	143027573	+	Oog4	C	T	0	67	0	48	-6.08746	-5.61471	-0.472753	0.720588	NA
chr4	143027591	+	Oog4	C	T	0	55	0	56	-5.80735	-5.83289	0.0255351	1.01786	NA
chr4	143163317	-	BC080695	G	T	0	27	0	28	-4.80735	-4.85798	0.0506261	1.03571	NA
chr4	143163469	+	BC080695	A	C	0	62	0	97	-5.97728	-6.61471	0.63743	1.55556	NA
chr4	143163565	-	BC080695	A	C	36	0	27	0	5.20945	4.80735	0.402098	1.32143	NA
chr4	143318231	+	Gm13078	C	T	0	33	1	50	-5.08746	-4.67243	-0.415037	0.75	0.825
chr4	143318440	+	Gm13078	C	T	38	21	40	26	0.825971	0.602665	0.223306	1.16741	0.8
chr4	143318469	+	Gm13078	A	T	92	113	125	114	-0.293731	0.13179	-0.425521	0.74457	0.143
chr4	143318601	+	Gm13078	G	T	0	274	0	228	-8.10329	-7.8392	-0.264084	0.832727	NA
chr4	143318853	+	Gm13078	C	T	245	1	209	0	6.94251	7.71425	-0.771731	0.585714	0.935
chr4	143383493	+	Gm13023	C	T	4	21	23	25	-2.1375	-0.115477	-2.02203	0.246212	0.0153
chr4	143383670	+	Gm13023	A	T	25	109	26	158	-2.08092	-2.558	0.477075	1.39192	0.352
chr4	143383681	+	Gm13023	C	T	25	125	31	169	-2.27684	-2.40939	0.132551	1.09623	0.883
chr4	143384987	+	Gm13023	G	T	13	61	13	132	-2.14684	-3.24793	1.10109	2.14516	0.101
chr4	143384995	+	Gm13023	A	G	10	65	14	134	-2.58496	-3.16993	0.584963	1.5	0.514
chr4	143385220	+	Gm13023	A	G	1241	4	1272	3	7.95652	8.31402	-0.357495	0.780518	0.975
chr4	143385452	+	Gm13023	A	T	147	34	121	37	2.08017	1.68281	0.397361	1.3171	0.362
chr4	143400021	+	Gm13084	A	G	0	130	1	170	-7.03342	-6.41785	-0.61557	0.652672	0.89
chr4	143400029	+	Gm13084	A	G	28	222	37	236	-2.94292	-2.64082	-0.302103	0.811069	0.495
chr4	143400035	+	Gm13084	A	C	144	183	164	209	-0.343653	-0.347923	0.00427044	1.00296	0.954
chr4	143400119	+	Gm13084	G	T	1	82	2	89	-5.37504	-4.90689	-0.468149	0.722892	0.936
chr4	143400123	+	Gm13084	A	C	81	1	92	2	5.35755	4.9542	0.403356	1.32258	0.905
chr4	143538481	+		C	T	0	53	0	43	-5.75489	-5.45943	-0.295456	0.814815	NA
chr4	143538493	+	Gm13109	C	T	0	54	0	39	-5.78136	-5.32193	-0.459432	0.727273	NA
chr4	143747588	+	Oog3	A	C	841	2	858	0	8.13271	9.74651	-1.6138	0.326737	0.472
chr4	143747626	+	Oog3	G	T	0	1917	0	2049	-10.9054	-11.0014	0.0960212	1.06882	NA
chr4	143747782	+	Oog3	A	C	696	0	895	1	9.44501	8.80735	0.63766	1.5558	0.899
chr4	143747858	+	Oog3	A	G	0	760	1	883	-9.57175	-8.7879	-0.78385	0.580815	0.94
chr4	143747897	+	Oog3	A	G	0	500	2	488	-8.96867	-7.34873	-1.61994	0.325349	0.47
chr4	143747938	+	Oog3	A	C	367	1	438	0	7.52356	8.77808	-1.25452	0.419134	0.93
chr4	143749314	+	Oog3	C	T	249	0	283	0	7.96578	8.14975	-0.183963	0.880282	NA
chr4	143750126	+	Oog3	G	T	0	62	0	89	-5.97728	-6.49185	0.514573	1.42857	NA
chr4	143750394	-	Oog3	C	G	0	64	0	112	-6.02237	-6.82018	0.797811	1.73846	NA
chr4	143796718	+		C	T	87	0	130	1	6.45943	6.03342	0.426009	1.34351	0.836
chr4	143796885	+		A	G	0	106	0	100	-6.74147	-6.65821	-0.0832555	0.943925	NA
chr4	143797396	-		C	T	0	30	2	30	-4.9542	-3.36923	-1.58496	0.333333	0.501
chr4	143981748	+	Pramef12	A	G	0	301	0	316	-8.2384	-8.30834	0.0699343	1.04967	NA
chr4	143981785	+	Pramef12	A	C	314	1	377	0	7.29921	8.56224	-1.26303	0.416667	0.928
chr4	143981840	+	Pramef12	C	T	1	380	1	401	-7.57365	-7.65105	0.0774045	1.05512	0.503
chr4	143981889	+	Pramef12	A	G	0	333	0	359	-8.3837	-8.49185	0.108149	1.07784	NA
chr4	145164711	+		A	G	0	52	0	79	-5.72792	-6.32193	0.594008	1.50943	NA
chr4	147808727	-	Ubiad1	G	T	0	36	1	25	-5.20945	-3.70044	-1.50901	0.351351	0.869
chr4	147808763	+	Ubiad1	A	G	0	36	0	40	-5.20945	-5.35755	0.148099	1.10811	NA
chr4	147808909	+	Ubiad1	C	T	0	33	0	32	-5.08746	-5.04439	-0.0430687	0.970588	NA
chr4	147809196	+	Ubiad1	A	G	0	30	0	30	-4.9542	-4.9542	0	1	NA
chr4	148502802	+	Apitd1	A	G	38	0	32	0	5.2854	5.04439	0.241008	1.18182	NA
chr4	148502883	-	Apitd1	C	T	43	1	30	0	4.45943	4.9542	-0.494765	0.709677	0.846
chr4	148502986	+	Apitd1	C	G	0	73	0	63	-6.20945	-6	-0.209453	0.864865	NA
chr4	148703689	-	Ube4b	A	T	61	0	110	1	5.9542	5.79442	0.15978	1.11712	0.761
chr4	149023363	+	Pik3cd	A	G	62	0	81	1	5.97728	5.35755	0.619728	1.53659	0.888
chr4	149023379	+	Pik3cd	C	T	0	140	1	146	-7.13955	-6.19967	-0.939879	0.521277	0.981
chr4	149023537	+	Pik3cd	C	T	0	46	0	36	-5.55459	-5.20945	-0.345135	0.787234	NA
chr4	149023690	+	Pik3cd	A	G	0	100	0	131	-6.65821	-7.04439	0.386183	1.30693	NA
chr4	149023755	-	Pik3cd	C	T	34	0	37	0	5.12928	5.24793	-0.118644	0.921053	NA
chr4	149089799	-	Tmem201	C	T	25	0	46	0	4.70044	5.55459	-0.854149	0.553191	NA
chr4	150242016	+	Errfi1	A	G	68	0	70	1	6.10852	5.14975	0.958777	1.94366	0.983
chr4	150242384	+	Errfi1	C	T	1	130	0	122	-6.03342	-6.94251	0.909092	1.87786	0.972
chr4	150242494	-	Errfi1	G	T	86	0	119	0	6.44294	6.90689	-0.463947	0.725	NA
chr4	151433866	-	Nol9	A	G	0	37	0	38	-5.24793	-5.2854	0.0374747	1.02632	NA
chr4	153531749	-	Tprgl	C	T	111	0	82	1	6.80735	5.37504	1.43232	2.6988	0.884
chr4	153532365	-	Tprgl	C	T	0	35	1	37	-5.16993	-4.24793	-0.921997	0.527778	0.967
chr4	154531342	-	Ski	A	G	0	33	1	28	-5.08746	-3.85798	-1.22948	0.426471	0.948
chr4	154932977	-	Gnb1	C	T	36	3	24	2	3.20945	3.05889	0.15056	1.11	0.635
chr4	155105497	+	Ssu72	A	G	87	1	56	0	5.45943	5.83289	-0.373458	0.77193	0.819
chr4	155197816	+	Ccnl2	C	T	0	62	1	84	-5.97728	-5.40939	-0.567889	0.674603	0.874
chr4	155198007	-	Ccnl2	C	T	0	82	0	59	-6.37504	-5.90689	-0.468149	0.722892	NA
chr4	155198363	-	Ccnl2	C	G	0	27	0	27	-4.80735	-4.80735	0	1	NA
chr4	155198427	-	Ccnl2	C	T	41	0	27	1	5.39232	3.80735	1.58496	3	0.847
chr4	155239826	+	Gltpd1	A	T	0	29	0	25	-4.90689	-4.70044	-0.206451	0.866667	NA
chr4	155239846	+	Gltpd1	A	C	29	0	34	0	4.90689	5.12928	-0.222392	0.857143	NA
chr5	3569582	-	Fam133b	C	T	19	19	33	31	0	0.0874628	-0.0874628	0.941176	0.958
chr5	8397212	+	Dbf4	A	T	297	0	311	2	8.21917	6.70044	1.51873	2.86538	0.502
chr5	8397367	+	Dbf4	A	G	166	0	226	3	7.3837	5.82655	1.55716	2.94273	0.372
chr5	8397585	+	Dbf4	A	G	0	123	0	146	-6.9542	-7.19967	0.245476	1.18548	NA
chr5	8397878	+	Dbf4	C	T	47	0	80	0	5.58496	6.33985	-0.754888	0.592593	NA
chr5	8403737	-	Dbf4	A	G	27	0	39	2	4.80735	3.73697	1.07039	2.1	0.666
chr5	8490685	-	Rundc3b	A	G	1	50	0	35	-4.67243	-5.16993	0.4975	1.41176	0.849
chr5	12354940	+		A	T	60	171	82	168	-1.49553	-1.02584	-0.469687	0.722121	0.124
chr5	12355014	+		C	T	37	254	87	336	-2.74643	-1.93717	-0.809253	0.570677	0.00876
chr5	12355150	+		A	G	7	37	11	43	-2.24793	-1.87447	-0.373458	0.77193	0.76
chr5	12355159	+		G	T	5	100	5	113	-4.07325	-4.24793	0.174679	1.12871	0.892
chr5	12355163	+		C	T	112	18	114	32	2.57225	1.8011	0.771156	1.70664	0.114
chr5	12355244	+		A	G	211	384	178	443	-0.860794	-1.3106	0.449806	1.36586	0.0132
chr5	12355270	+		C	T	84	28	60	34	1.55141	0.801454	0.749956	1.68174	0.112
chr5	12355280	+		C	G	5	33	4	42	-2.5025	-3.10434	0.601836	1.51765	0.761
chr5	12355307	+		G	T	133	25	171	60	2.36565	1.49553	0.870122	1.82782	0.0242
chr5	12355315	+		A	G	135	32	191	43	2.04307	2.12553	-0.0824622	0.944444	0.945
chr5	12355351	+		A	T	77	39	82	50	0.963474	0.702614	0.26086	1.19819	0.572
chr5	20264818	-	Phtf2	C	T	33	0	51	0	5.08746	5.70044	-0.612977	0.653846	NA
chr5	23012331	+	Srpk2	C	T	0	91	0	73	-6.52356	-6.20945	-0.314109	0.804348	NA
chr5	23012353	+	Srpk2	A	G	89	1	86	0	5.49185	6.44294	-0.95109	0.517241	0.982
chr5	30001810	-	Ube3c	C	T	35	0	38	2	5.16993	3.70044	1.46949	2.76923	0.534
chr5	30975701	+	Cenpa	C	T	40	23	53	23	0.77259	1.16993	-0.397335	0.759259	0.55
chr5	30976547	+	Cenpa	A	G	79	23	90	24	1.73697	1.86394	-0.126973	0.915751	0.92
chr5	30976708	+	Cenpa	C	T	11	20	4	22	-0.807355	-2.20163	1.39428	2.62857	0.157
chr5	32794998	+	Ppp1cb	A	T	5	36	2	55	-2.62449	-4.22239	1.5979	3.02703	0.211
chr5	34241243	-	Whsc2	C	T	0	89	0	94	-6.49185	-6.56986	0.0780025	1.05556	NA
chr5	35956249	-	Acox3	C	T	0	37	2	46	-5.24793	-3.96963	-1.2783	0.412281	0.593
chr5	36834259	-	Tbc1d14	C	T	26	11	22	27	1.16993	-0.283793	1.45372	2.73913	0.0335
chr5	38918405	+	Wdr1	C	T	32	0	44	0	5.04439	5.49185	-0.447459	0.733333	NA
chr5	42244938	+		A	T	31	0	37	0	5	5.24793	-0.247928	0.842105	NA
chr5	44135987	+	Fbxl5	A	T	90	0	117	0	6.50779	6.88264	-0.374848	0.771186	NA
chr5	46091243	-	Ncapg	A	T	0	42	0	46	-5.42626	-5.55459	0.128324	1.09302	NA
chr5	50351357	+	Gpr125	A	G	39	0	33	0	5.32193	5.08746	0.234465	1.17647	NA
chr5	50351405	+	Gpr125	G	T	0	51	0	39	-5.70044	-5.32193	-0.378512	0.769231	NA
chr5	50351562	-	Gpr125	A	G	47	10	30	7	2.12553	1.9542	0.171335	1.1261	0.916
chr5	50351634	-	Gpr125	A	G	43	9	33	20	2.1375	0.695145	1.44236	2.71765	0.0338
chr5	50351715	-	Gpr125	C	T	39	1	22	9	4.32193	1.20163	3.12029	8.69565	0.00446
chr5	50351784	+	Gpr125	C	T	20	5	12	14	1.80735	-0.206451	2.01381	4.03846	0.0271
chr5	56016759	-		C	T	39	1	45	0	4.32193	5.52356	-1.20163	0.434783	0.953
chr5	58000120	-		C	T	132	0	186	0	7.05528	7.54689	-0.491612	0.71123	NA
chr5	58000224	-		A	G	0	149	0	158	-7.22882	-7.31288	0.0840643	1.06	NA
chr5	60417122	+		C	T	0	60	0	74	-5.93074	-6.22882	0.298081	1.22951	NA
chr5	62995035	+	Arap2	A	G	29	0	46	1	4.90689	4.55459	0.352302	1.2766	0.806
chr5	65841485	+	1110003E01Rik	A	T	1	214	0	276	-6.74819	-8.11374	1.36555	2.57674	0.9
chr5	65859719	-	1110003E01Rik	A	G	64	1	74	0	5.02237	6.22882	-1.20645	0.433333	0.948
chr5	65986644	+	Ube2k	C	T	176	1	171	1	6.46761	6.42626	0.0413408	1.02907	0.491
chr5	67073859	+	Uchl1	A	G	168	1	189	4	6.40088	5.24793	1.15295	2.22368	0.451
chr5	67078364	+	Uchl1	C	T	627	1	831	5	8.29462	7.11548	1.17914	2.26442	0.375
chr5	67078409	+	Uchl1	C	T	13	439	9	465	-4.974	-5.54226	0.568253	1.48273	0.447
chr5	67078440	+	Uchl1	A	G	128	4	118	3	4.6893	4.89482	-0.205519	0.867227	0.907
chr5	73704752	+	Ociad1	C	T	55	0	79	0	5.80735	6.32193	-0.514573	0.7	NA
chr5	73704770	+	Ociad1	C	T	0	44	2	70	-5.49185	-4.56478	-0.927068	0.525926	0.704
chr5	73704853	+	Ociad1	A	G	1	74	2	92	-5.22882	-4.9542	-0.274622	0.826667	0.843
chr5	74395117	+		C	T	0	38	1	59	-5.2854	-4.90689	-0.378512	0.769231	0.817
chr5	74395144	+		G	T	87	0	94	1	6.45943	5.56986	0.889576	1.85263	0.965
chr5	74395154	+		C	T	1	99	0	128	-5.64386	-7.01123	1.36737	2.58	0.901
chr5	74395360	+		A	G	0	44	0	45	-5.49185	-5.52356	0.0317089	1.02222	NA
chr5	74395589	-		C	G	0	56	0	52	-5.83289	-5.72792	-0.10497	0.929825	NA
chr5	74395761	-		C	G	55	1	61	0	4.80735	5.9542	-1.14684	0.451613	0.966
chr5	74397238	-	Usp46	G	T	0	25	0	38	-4.70044	-5.2854	0.584963	1.5	NA
chr5	76998852	-	Exoc1	A	G	0	27	0	33	-4.80735	-5.08746	0.280108	1.21429	NA
chr5	76999045	+	Exoc1	A	G	30	1	58	0	3.9542	5.88264	-1.92845	0.262712	0.749
chr5	76999086	+	Exoc1	A	G	0	25	1	48	-4.70044	-4.61471	-0.0857299	0.942308	0.73
chr5	76999119	-	Exoc1	C	T	41	0	39	1	5.39232	4.32193	1.07039	2.1	0.99
chr5	76999229	-	Exoc1	C	T	1	38	0	46	-4.2854	-5.55459	1.26919	2.41026	0.934
chr5	77344342	+	Ppat	C	T	0	29	1	42	-4.90689	-4.42626	-0.480626	0.716667	0.842
chr5	77714896	+		C	T	40	12	59	4	1.65711	3.58496	-1.92785	0.262821	0.0209
chr5	77714982	+		A	G	1	99	0	123	-5.64386	-6.9542	1.31034	2.48	0.917
chr5	89089207	-	Grsf1	A	G	23	7	21	11	1.58496	0.874469	0.710493	1.63636	0.498
chr5	90051286	+		A	G	0	198	0	217	-7.63662	-7.76818	0.13156	1.09548	NA
chr5	90051409	+		C	T	96	0	117	2	6.59991	5.29768	1.30223	2.4661	0.574
chr5	90643838	+	Cox18	C	T	26	0	33	0	4.75489	5.08746	-0.332575	0.794118	NA
chr5	90657617	+	Ankrd17	C	T	21	15	30	27	0.459432	0.146841	0.31259	1.24194	0.746
chr5	90683801	+	Ankrd17	A	G	5	31	5	54	-2.41504	-3.1964	0.78136	1.71875	0.624
chr5	90692356	+	Ankrd17	C	T	158	0	162	1	7.31288	6.34873	0.964155	1.95092	0.988
chr5	92378548	-	Rchy1	C	G	95	0	79	0	6.58496	6.32193	0.263034	1.2	NA
chr5	92378667	+	Rchy1	A	T	0	135	0	171	-7.08746	-7.42626	0.338802	1.26471	NA
chr5	92378698	-	Rchy1	A	C	196	0	188	0	7.62205	7.56224	0.0598094	1.04233	NA
chr5	92378741	-	Rchy1	C	G	191	1	192	0	6.58496	7.59246	-1.00749	0.497409	1
chr5	92378786	-	Rchy1	A	G	119	1	94	1	5.90689	5.56986	0.337035	1.26316	0.583
chr5	92378831	+	Rchy1	C	T	0	154	0	145	-7.27612	-7.18982	-0.0862998	0.941935	NA
chr5	92380859	-	Rchy1	A	G	1	58	0	64	-4.88264	-6.02237	1.13972	2.20339	0.967
chr5	92380871	+	Rchy1	C	G	0	117	0	125	-6.88264	-6.97728	0.0946369	1.0678	NA
chr5	92380907	+	Rchy1	C	T	1	179	1	181	-6.49185	-6.50779	0.0159415	1.01111	0.483
chr5	92380946	-	Rchy1	A	G	158	2	142	0	5.72792	7.15987	-1.43195	0.370629	0.531
chr5	92482256	+	G3bp2	A	T	42	0	89	1	5.42626	5.49185	-0.0655883	0.955556	0.695
chr5	92482435	-	G3bp2	C	T	0	33	1	52	-5.08746	-4.72792	-0.359542	0.779412	0.81
chr5	92483813	+	G3bp2	A	G	45	0	77	0	5.52356	6.2854	-0.76184	0.589744	NA
chr5	92631348	+	Uso1	A	C	58	0	29	0	5.88264	4.90689	0.975752	1.96667	NA
chr5	92631626	+	Uso1	C	T	0	56	0	26	-5.83289	-4.75489	-1.078	0.473684	NA
chr5	93035539	-	Stbd1	C	T	27	0	62	1	4.80735	4.97728	-0.169925	0.888889	0.661
chr5	93704921	-	Ccng2	A	G	15	11	5	23	0.415037	-2	2.41504	5.33333	0.00602
chr5	96502478	+		C	T	1	31	4	54	-4	-3.45943	-0.540568	0.6875	0.789
chr5	96504206	+		A	T	69	0	120	0	6.12928	6.91886	-0.78958	0.578512	NA
chr5	96505265	-	Cnot6l	C	T	83	0	94	1	6.39232	5.56986	0.822462	1.76842	0.946
chr5	97520676	-		A	G	77	1	51	0	5.2854	5.70044	-0.415037	0.75	0.83
chr5	98313869	+	Antxr2	A	C	0	35	0	55	-5.16993	-5.80735	0.63743	1.55556	NA
chr5	100976561	+	Cops4	C	T	2	91	0	89	-4.9386	-6.49185	1.55325	2.93478	0.497
chr5	104280038	+	Aff1	C	T	0	51	1	25	-5.70044	-3.70044	-2	0.25	0.73
chr5	104291382	-	Klhl8	C	G	164	1	239	0	6.36632	7.90689	-1.54057	0.34375	0.852
chr5	104291501	+	Klhl8	C	G	0	163	0	217	-7.35755	-7.76818	0.410632	1.32927	NA
chr5	104291722	+	Klhl8	C	T	0	124	2	160	-6.96578	-5.74595	-1.21983	0.429333	0.599
chr5	104293258	-	Klhl8	A	G	1	32	0	41	-4.04439	-5.39232	1.34792	2.54545	0.913
chr5	104293310	+	Klhl8	C	T	0	29	1	32	-4.90689	-4.04439	-0.862496	0.55	0.948
chr5	107770387	+	Brdt	A	G	0	58	1	86	-5.88264	-5.44294	-0.4397	0.737288	0.838
chr5	107771076	+	Brdt	C	T	52	0	86	1	5.72792	5.44294	0.284977	1.21839	0.794
chr5	107771260	+	Brdt	C	T	35	0	72	2	5.16993	4.60486	0.565063	1.47945	0.828
chr5	107779521	+	Brdt	C	T	185	1	213	0	6.53916	7.74147	-1.20231	0.434579	0.946
chr5	108698546	+	Dr1	A	C	0	39	0	45	-5.32193	-5.52356	0.201634	1.15	NA
chr5	108704700	+	Dr1	C	T	76	0	72	1	6.26679	5.18982	1.07696	2.10959	0.984
chr5	109444673	-		C	T	25	0	27	0	4.70044	4.80735	-0.106915	0.928571	NA
chr5	110600279	+	Chfr	A	T	0	30	0	32	-4.9542	-5.04439	0.0901978	1.06452	NA
chr5	110600757	-	Chfr	C	T	0	32	0	43	-5.04439	-5.45943	0.415037	1.33333	NA
chr5	110859336	+		A	G	78	0	76	0	6.30378	6.26679	0.0369942	1.02597	NA
chr5	111093519	+	Ep400	A	T	0	95	1	134	-6.58496	-6.07682	-0.508147	0.703125	0.86
chr5	111093897	-	Ep400	A	G	1	42	0	46	-4.42626	-5.55459	1.12832	2.18605	0.973
chr5	111885834	+	Mn1	A	G	0	61	0	47	-5.9542	-5.58496	-0.369234	0.774194	NA
chr5	114190108	+	Ficd	A	G	139	0	184	0	7.12928	7.53138	-0.402098	0.756757	NA
chr5	114190289	+	Ficd	A	G	1	78	0	92	-5.30378	-6.53916	1.23538	2.35443	0.939
chr5	114589040	+	Ung	C	G	49	0	57	0	5.64386	5.85798	-0.214125	0.862069	NA
chr5	114589132	+	Ung	A	G	97	0	78	0	6.61471	6.30378	0.310929	1.24051	NA
chr5	114589146	+	Ung	C	T	0	86	0	64	-6.44294	-6.02237	-0.420576	0.747126	NA
chr5	114814027	-	Myo1h,Kctd10	C	T	0	28	1	36	-4.85798	-4.20945	-0.648528	0.637931	0.888
chr5	115255687	-	Ankrd13a	A	G	79	0	70	0	6.32193	6.14975	0.172181	1.12676	NA
chr5	115691908	-	Rnf10	A	G	0	213	1	194	-7.74147	-6.60733	-1.13414	0.455607	0.965
chr5	115692508	+	Rnf10	A	G	0	130	1	169	-7.03342	-6.40939	-0.624032	0.648855	0.893
chr5	115692523	+	Rnf10	A	G	137	0	163	1	7.10852	6.35755	0.750972	1.68293	0.928
chr5	116097060	+	Rab35	C	G	0	64	0	51	-6.02237	-5.70044	-0.321928	0.8	NA
chr5	117829228	+	Rfc5	C	T	41	0	33	1	5.39232	4.08746	1.30485	2.47059	0.925
chr5	117829343	-	Rfc5	A	G	67	2	27	0	4.5025	4.80735	-0.304855	0.809524	0.921
chr5	118503665	+	Tesc	C	T	0	61	0	69	-5.9542	-6.12928	0.175087	1.12903	NA
chr5	118506408	-	Tesc	C	G	0	44	0	50	-5.49185	-5.67243	0.180572	1.13333	NA
chr5	118506584	+	Tesc	A	G	128	0	88	1	7.01123	5.47573	1.53549	2.89888	0.855
chr5	121236823	+	Oas1e	A	C	40	0	68	0	5.35755	6.10852	-0.750972	0.594203	NA
chr5	121236911	-	Oas1e	A	G	54	0	51	1	5.78136	4.70044	1.08092	2.11538	0.985
chr5	121250615	-	Oas1c	C	T	131	0	118	1	7.04439	5.89482	1.14958	2.21849	0.962
chr5	121250637	+	Oas1c	A	G	112	0	141	1	6.82018	6.14975	0.670432	1.59155	0.905
chr5	121369145	-	Oas1d	G	T	1	40	0	62	-4.35755	-5.97728	1.61973	3.07317	0.834
chr5	121369995	-	Oas1d	C	T	0	117	0	137	-6.88264	-7.10852	0.225881	1.16949	NA
chr5	121371630	+	Oas1d	A	G	46	0	71	0	5.55459	6.16993	-0.615336	0.652778	NA
chr5	121390753	+	Rph3a	A	G	0	52	1	80	-5.72792	-5.33985	-0.38807	0.764151	0.823
chr5	121581103	+	Ptpn11	G	T	0	40	0	33	-5.35755	-5.08746	-0.270089	0.829268	NA
chr5	121581124	-	Ptpn11	A	G	47	0	52	1	5.58496	4.72792	0.857042	1.81132	0.952
chr5	121581177	+	Ptpn11	A	G	1	34	0	25	-4.12928	-4.70044	0.571157	1.48571	0.865
chr5	122137147	-	Brap	C	T	0	48	0	32	-5.61471	-5.04439	-0.570316	0.673469	NA
chr5	122774111	-	Pptc7	C	T	27	1	27	0	3.80735	4.80735	-1	0.5	0.985
chr5	122906598	+	Atp2a2	A	G	163	2	213	0	5.77259	7.74147	-1.96888	0.255452	0.37
chr5	122906956	+	Atp2a2	C	T	80	1	107	0	5.33985	6.75489	-1.41504	0.375	0.889
chr5	123318416	-	Rnf34	C	T	25	1	29	0	3.70044	4.90689	-1.20645	0.433333	0.956
chr5	123318432	+	Rnf34	A	G	0	26	0	36	-4.75489	-5.20945	0.454566	1.37037	NA
chr5	123457634	+		A	G	0	33	1	29	-5.08746	-3.90689	-1.18057	0.441176	0.962
chr5	124374770	-	Denr	A	C	35	0	39	0	5.16993	5.32193	-0.152003	0.9	NA
chr5	125021048	+	Eif2b1	A	G	75	0	73	0	6.24793	6.20945	0.0384741	1.02703	NA
chr5	125021072	+	Eif2b1	A	C	0	77	0	79	-6.2854	-6.32193	0.0365259	1.02564	NA
chr5	125021175	+	Eif2b1	A	G	0	52	1	64	-5.72792	-5.02237	-0.705553	0.613208	0.911
chr5	125866406	+	Ubc	A	G	92	1	143	0	5.53916	7.16993	-1.63077	0.322917	0.828
chr5	125866523	+	Ubc	A	G	0	79	1	124	-6.32193	-5.96578	-0.356144	0.78125	0.817
chr5	128060158	+		A	C	1	31	0	48	-4	-5.61471	1.61471	3.0625	0.837
chr5	130263854	+	Gbas	G	T	65	0	52	0	6.04439	5.72792	0.316474	1.24528	NA
chr5	130263875	+	Gbas	A	G	4	111	1	78	-4.48543	-5.30378	0.818354	1.76339	0.621
chr5	130357138	-	Chchd2	C	T	40	0	35	0	5.35755	5.16993	0.187627	1.13889	NA
chr5	130816895	+	Tyw1	A	T	27	1	30	0	3.80735	4.9542	-1.14684	0.451613	0.972
chr5	135852348	+	Pom121,Nsun5	A	C	31	0	33	0	5	5.08746	-0.0874628	0.941176	NA
chr5	136384468	+	Ywhag	A	G	64	0	53	1	6.02237	4.75489	1.26748	2.40741	0.932
chr5	136508171	+	Dtx2	C	T	1	60	0	72	-4.93074	-6.18982	1.25909	2.39344	0.934
chr5	136508570	+	Dtx2	C	T	1	172	0	135	-6.43463	-7.08746	0.652835	1.57225	0.901
chr5	136508668	+	Dtx2	C	T	0	218	1	264	-7.77479	-7.04985	-0.724939	0.605023	0.922
chr5	138575137	+	Zscan21	A	G	0	61	1	66	-5.9542	-5.06609	-0.888107	0.540323	0.962
chr5	138619919	+	Taf6	C	T	38	0	35	0	5.2854	5.16993	0.115477	1.08333	NA
chr5	139045921	+	Zfp68	G	T	41	0	50	0	5.39232	5.67243	-0.280108	0.823529	NA
chr5	139045957	+	Zfp68	C	T	70	0	94	0	6.14975	6.56986	-0.420108	0.747368	NA
chr5	139046020	+	Zfp68	G	T	51	0	96	1	5.70044	5.59991	0.100527	1.07216	0.743
chr5	139046303	+	Zfp68	C	T	0	49	0	66	-5.64386	-6.06609	0.422233	1.34	NA
chr5	139046416	-	Zfp68	C	G	0	25	2	30	-4.70044	-3.36923	-1.33121	0.397436	0.584
chr5	139046761	+	Zfp68	A	G	1	24	0	31	-3.64386	-5	1.35614	2.56	0.913
chr5	139089152	+	A430033K04Rik	C	T	0	99	1	90	-6.64386	-5.50779	-1.13606	0.455	0.966
chr5	139089251	-	A430033K04Rik	A	G	0	65	1	61	-6.04439	-4.9542	-1.0902	0.469697	0.981
chr5	139089432	+	A430033K04Rik	A	G	99	1	81	1	5.64386	5.35755	0.286304	1.21951	0.567
chr5	139661921	-	Heatr2	C	G	0	64	0	63	-6.02237	-6	-0.0223678	0.984615	NA
chr5	139661986	-	Heatr2	A	G	0	47	2	89	-5.58496	-4.90689	-0.678072	0.625	0.785
chr5	144266604	+	Rac1	A	T	60	1	48	1	4.93074	4.61471	0.316027	1.2449	0.575
chr5	144312516	+		C	T	348	3	372	5	6.44708	5.95807	0.489014	1.40349	0.799
chr5	144312694	+		A	T	229	2	306	0	6.26053	8.26209	-2.00157	0.249729	0.36
chr5	145318232	+	Nptx2	G	T	41	0	42	0	5.39232	5.42626	-0.0339473	0.976744	NA
chr5	145744718	-	Kpna7	A	C	0	125	0	141	-6.97728	-7.14975	0.172467	1.12698	NA
chr5	145744780	+	Kpna7	C	T	77	0	64	1	6.2854	5.02237	1.26303	2.4	0.932
chr5	145750570	-	Kpna7	C	T	48	1	44	0	4.61471	5.49185	-0.877143	0.544444	0.957
chr5	145907394	+	Bud31	A	G	0	54	0	62	-5.78136	-5.97728	0.19592	1.14545	NA
chr5	145942772	+	Cpsf4	C	G	0	28	1	26	-4.85798	-3.75489	-1.10309	0.465517	0.985
chr5	146007247	+	Zfp655	A	T	49	0	38	0	5.64386	5.2854	0.358454	1.28205	NA
chr5	146007682	+	Zfp655	C	T	0	80	1	92	-6.33985	-5.53916	-0.800691	0.574074	0.94
chr5	146007717	-	Zfp655	C	T	0	83	2	96	-6.39232	-5.01495	-1.37737	0.384921	0.552
chr5	147890506	+	Polr1d	A	G	0	51	1	58	-5.70044	-4.88264	-0.817797	0.567308	0.942
chr5	148359837	+	Pan3	A	T	174	155	184	180	0.165809	0.0315356	0.134273	1.09754	0.59
chr5	150419833	-	Hsph1	C	T	1	32	0	57	-4.04439	-5.85798	1.81359	3.51515	0.781
chr5	150419860	-	Hsph1	G	T	0	39	0	43	-5.32193	-5.45943	0.137504	1.1	NA
chr5	151371569	+	Brca2	C	T	1	25	0	26	-3.70044	-4.75489	1.05445	2.07692	1
chr5	151372093	+	Brca2	A	G	0	132	1	127	-7.05528	-6	-1.05528	0.481203	0.988
chr5	151372148	-	Brca2	A	G	0	106	1	139	-6.74147	-6.12928	-0.612184	0.654206	0.889
chr5	151840425	-	Stard13	A	G	55	1	43	0	4.80735	5.45943	-0.652077	0.636364	0.894
chr6	5991545	+	Slc25a13	A	G	30	0	36	0	4.9542	5.20945	-0.255257	0.837838	NA
chr6	8580598	+	Ica1	C	T	52	0	94	0	5.72792	6.56986	-0.841935	0.557895	NA
chr6	8594098	+	Ica1	C	T	34	0	64	0	5.12928	6.02237	-0.893085	0.538462	NA
chr6	8594139	+	Ica1	C	T	1	51	0	38	-4.70044	-5.2854	0.584963	1.5	0.874
chr6	8608279	+	Ica1	C	T	35	0	51	0	5.16993	5.70044	-0.530515	0.692308	NA
chr6	10921733	+		A	G	338	0	434	1	8.40514	7.76487	0.64027	1.55862	0.899
chr6	10921764	-		A	T	234	0	321	1	7.87652	7.33092	0.5456	1.45963	0.873
chr6	10921914	+		A	G	0	202	4	221	-7.66534	-5.47249	-2.19285	0.218719	0.161
chr6	10922040	+		C	T	0	173	1	216	-7.44294	-6.76155	-0.681392	0.623563	0.909
chr6	11957101	+	Phf14	C	T	0	44	1	70	-5.49185	-5.14975	-0.342106	0.788889	0.808
chr6	22684273	-		C	T	0	35	0	31	-5.16993	-5	-0.169925	0.888889	NA
chr6	24564156	-	Wasl	A	G	102	0	109	0	6.6865	6.78136	-0.0948592	0.936364	NA
chr6	24564164	+	Wasl	C	T	1	130	0	160	-6.03342	-7.33092	1.29749	2.45802	0.92
chr6	24564179	+	Wasl	C	T	0	117	0	148	-6.88264	-7.21917	0.336525	1.26271	NA
chr6	24564267	+	Wasl	C	T	0	72	1	99	-6.18982	-5.64386	-0.545968	0.684932	0.869
chr6	30090647	-		A	G	1	32	0	42	-4.04439	-5.42626	1.38187	2.60606	0.903
chr6	30320301	-	Zc3hc1	A	G	0	27	0	36	-4.80735	-5.20945	0.402098	1.32143	NA
chr6	32801673	+		A	G	1	28	0	65	-3.85798	-6.04439	2.18641	4.55172	0.677
chr6	33922680	-	Exoc4	A	G	16	12	29	7	0.387023	1.90689	-1.51987	0.348718	0.0788
chr6	34106024	+	Slc35b4	C	T	27	1	35	0	3.80735	5.16993	-1.36257	0.388889	0.91
chr6	34106078	+	Slc35b4	A	G	17	14	17	11	0.263034	0.584963	-0.321928	0.8	0.848
chr6	34454712	+	Bpgm	C	T	0	236	0	262	-7.88874	-8.03892	0.150176	1.1097	NA
chr6	34454883	+	Bpgm	A	G	79	55	81	33	0.514573	1.27009	-0.755516	0.592334	0.0641
chr6	34454911	-	Bpgm	A	G	0	263	0	328	-8.04439	-8.36194	0.31755	1.24621	NA
chr6	34454946	+	Bpgm	C	T	195	1	260	1	6.61471	7.02791	-0.413196	0.750958	0.608
chr6	34454960	+	Bpgm	G	T	222	0	264	1	7.8009	7.04985	0.751051	1.68302	0.929
chr6	34455093	+	Bpgm	A	C	25	47	30	31	-0.884523	-0.0458037	-0.838719	0.55914	0.131
chr6	37915763	-	Trim24	C	T	30	0	31	0	4.9542	5	-0.0458037	0.96875	NA
chr6	37916057	+	Trim24	A	G	0	58	1	76	-5.88264	-5.26679	-0.615857	0.652542	0.887
chr6	38489231	+	Fmc1	A	C	30	0	34	0	4.9542	5.12928	-0.175087	0.885714	NA
chr6	39036565	+	Parp12	A	G	1	1052	3	1211	-9.04029	-8.24317	-0.797116	0.575499	0.719
chr6	39036614	+	Parp12	G	T	895	0	972	0	9.80735	9.9263	-0.118941	0.920863	NA
chr6	39036685	+	Parp12	C	T	779	2	988	3	8.02237	7.94983	0.0725411	1.05157	0.789
chr6	39036897	+	Parp12	C	T	1	540	10	784	-8.07948	-6.15712	-1.92237	0.263821	0.0682
chr6	39036992	+	Parp12	G	T	265	0	476	0	8.05528	8.89785	-0.842563	0.557652	NA
chr6	40351688	+		A	C	69	0	80	0	6.12928	6.33985	-0.210567	0.864198	NA
chr6	40416121	-	Wee2	A	G	1	131	0	124	-6.04439	-6.96578	0.92139	1.89394	0.975
chr6	43253752	-	Nobox	G	T	0	31	0	26	-5	-4.75489	-0.245112	0.84375	NA
chr6	43253965	+	Nobox	A	C	0	103	0	117	-6.70044	-6.88264	0.182203	1.13462	NA
chr6	43255065	+	Nobox	A	G	26	0	40	1	4.75489	4.35755	0.397335	1.31707	0.817
chr6	47465074	+	Cul1	C	T	0	58	0	54	-5.88264	-5.78136	-0.101283	0.932203	NA
chr6	47470858	-	Cul1	C	T	0	67	0	95	-6.08746	-6.58496	0.4975	1.41176	NA
chr6	47480439	+	Ezh2	A	G	1	226	6	296	-6.82655	-5.40696	-1.41958	0.37382	0.248
chr6	47483756	+	Ezh2	G	T	0	63	0	65	-6	-6.04439	0.0443941	1.03125	NA
chr6	47490844	-	Ezh2	A	G	0	106	1	128	-6.74147	-6.01123	-0.73024	0.602804	0.921
chr6	47495874	+	Ezh2	A	C	70	0	98	0	6.14975	6.62936	-0.47961	0.717172	NA
chr6	47506087	-	Ezh2	A	G	75	0	99	1	6.24793	5.64386	0.604071	1.52	0.885
chr6	50578604	-		A	T	37	0	28	1	5.24793	3.85798	1.38995	2.62069	0.902
chr6	50578653	+		C	T	41	0	72	1	5.39232	5.18982	0.202493	1.15068	0.769
chr6	50860199	+		C	T	34	1	63	0	4.12928	6	-1.87072	0.273438	0.764
chr6	50860212	+		C	T	30	0	57	2	4.9542	4.27302	0.681178	1.60345	0.792
chr6	50860225	+		C	T	29	0	70	1	4.90689	5.14975	-0.242857	0.84507	0.642
chr6	50860383	-		A	C	0	32	0	57	-5.04439	-5.85798	0.813587	1.75758	NA
chr6	50860536	+		A	G	0	28	1	52	-4.85798	-4.72792	-0.130061	0.913793	0.744
chr6	51809254	+	Skap2	A	G	14	21	34	28	-0.552541	0.271302	-0.823843	0.564935	0.233
chr6	51809528	+	Skap2	A	G	24	15	39	23	0.643856	0.736966	-0.0931094	0.9375	0.942
chr6	52496601	+	Hibadh	A	G	29	0	24	1	4.90689	3.64386	1.26303	2.4	0.94
chr6	52716072	+	Tax1bp1	G	T	25	13	26	21	0.893085	0.295456	0.597629	1.51323	0.449
chr6	52716120	+	Tax1bp1	A	C	30	4	40	6	2.63227	2.5502	0.0820711	1.05854	0.864
chr6	52716276	+	Tax1bp1	G	T	29	9	42	12	1.58496	1.72583	-0.140863	0.906977	0.93
chr6	52716280	+	Tax1bp1	C	G	9	22	7	34	-1.20163	-2.12928	0.927649	1.90217	0.356
chr6	52716352	+	Tax1bp1	C	T	16	20	14	39	-0.304855	-1.41504	1.11018	2.15873	0.124
chr6	52716394	-	Tax1bp1	A	G	8	18	21	34	-1.078	-0.669851	-0.408151	0.753589	0.688
chr6	52718352	+	Jazf1	A	G	32	32	32	33	0	-0.0430687	0.0430687	1.0303	0.929
chr6	52718465	+	Jazf1	A	G	25	22	23	15	0.176878	0.584963	-0.408085	0.753623	0.647
chr6	52718526	+	Jazf1	G	T	0	27	0	27	-4.80735	-4.80735	0	1	NA
chr6	52718688	+	Jazf1	C	T	16	24	19	26	-0.556393	-0.432959	-0.123434	0.918	0.99
chr6	54936906	-	Ggct	C	T	460	2	605	0	7.26366	9.24317	-1.97951	0.253575	0.365
chr6	54942697	-	Ggct	A	G	44	0	60	2	5.49185	4.34577	1.14608	2.21311	0.632
chr6	65101253	-		A	G	29	0	29	0	4.90689	4.90689	0	1	NA
chr6	66490424	-	Mad2l1	C	G	1	31	0	44	-4	-5.49185	1.49185	2.8125	0.872
[truncated: 1,957 more rows]

## Sheet: 2-cell-E1
Chr	coordinate	strand	genes	firstAllele_(plus_strand)	secondAllele_(plus_strand)	coverageFirstAllele-2-cell-E1-B1	coverageSecondAllele-2-cell-E1-B1	coverageFirstAllele-2-cell-E1-B2	coverageSecondAllele-2-cell-E1-B2	log2RatioOfFirstAlleleToSecondAllele-2-cell-E1	log2RatioOfFirstAlleleToSecondAllele-2-cell-E1	log2AI	FC(2-cell-E1-B1/B2)	p-value
[truncated: 3,374 more rows]

[truncated: 7 more sheets: 4-cell-E3, 4-cell-E2, 4-cell-E1, 8-cell-E3, 8-cell-E2, 8-cell-E1, ES cell]
