# Supplementary material for: Deterministic and Stochastic Allele Specific Gene Expression in Single Mouse Blastomeres
Source: PLoS One. 2011 Jun 23;6(6):e21208. doi: 10.1371/journal.pone.0021208 (PMC3121735; doi:10.1371/journal.pone.0021208)
Supplement: Table S4 — Single cell RNA-Seq counts and RPM mapped to unique known exon-exon junctions and exons for each known splicing variant in RefSeq of single oocytes, blastomeres of pre-implantation embryos. (XLS) [file pone.0021208.s004.xls]

## Sheet: Table-S4_splice_specific_region
Gene_ID	Transcript_ID	junction_size	exon_size	Total_Size	WT	2cell	4cell	8cell	TE	ICM	ESC	Epiblast	WT_RPM	2cell_RPM	4cell_RPM	8cell_RPM	TE_RPM	ICM_RPM	ESC_RPM	Epiblast_RPM	WT_oocyte_1	WT_oocyte_2	Cell_2_A1	Cell_2_A2	Cell_2_B1	Cell_2_B2	Cell_2_C1	Cell_2_C2	Cell_2_D1	Cell_2_D2	Cell_4_A1	Cell_4_A2	Cell_4_B1	Cell_4_B2	Cell_4_C1	Cell_4_C2	Cell_8_A1	Cell_8_A2	Cell_8_B1	Cell_8_B2	Cell_8_C1	Cell_8_C2	TE_1	TE_2	ICM_1	ICM_2	ICM_3	ICM_4	ICM_5
Pex19	NM_023041	252	274	526	3	38	361	217	22	62	109	1	0.0550608	0.393266	6.42651	3.30635	2.06622	2.11759	2.17872	0.308823	1	2	0	1	0	8	12	9	0	8	20	113	32	66	23	107	119	13	22	11	27	25	4	18	8	1	1	19	0
Pex19	NM_001159525	84	0	84	0	0	0	0	0	0	0	0	0	0	0	0	0	0	0	0	0	0	0	0	0	0	0	0	0	0	0	0	0	0	0	0	0	0	0	0	0	0	0	0	0	0	0	0	0
Capzb	NM_001037761	168	112	280	0	0	1	4	0	0	0	0	0	0	0.017802	0.0609466	0	0	0	0	0	0	0	0	0	0	0	0	0	0	0	0	0	0	1	0	0	0	0	4	0	0	0	0	0	0	0	0	0
Capzb	NM_009798	84	100	184	2	130	52	83	53	150	268	22	0.0367072	1.34538	0.925702	1.26464	4.97771	5.12319	5.35686	6.7941	2	0	22	20	14	18	12	27	5	12	12	7	7	8	5	13	4	3	29	16	16	15	21	32	13	8	25	11	8
Phax	NM_019996	84	195	279	5	8	187	254	18	75	210	3	0.091768	0.0827929	3.32897	3.87011	1.69054	2.5616	4.19754	0.926468	5	0	0	0	0	3	0	1	2	2	33	58	13	38	9	36	42	17	74	55	40	26	5	13	2	1	5	3	1
Phax	NM_001162989	84	47	131	2	0	2	0	0	0	0	0	0.0367072	0	0.0356039	0	0	0	0	0	2	0	0	0	0	0	0	0	0	0	0	0	1	0	0	1	0	0	0	0	0	0	0	0	0	0	0	0	0
1700007E06Rik	NM_001162882	84	72	156	0	1	87	103	4	12	0	0	0	0.0103491	1.54877	1.56938	0.375676	0.409856	0	0	0	0	1	0	0	0	0	0	0	0	4	19	8	22	9	25	40	1	37	7	10	8	0	4	0	0	0	0	0
1700007E06Rik	NM_001162880	84	104	188	0	0	0	0	0	0	0	0	0	0	0	0	0	0	0	0	0	0	0	0	0	0	0	0	0	0	0	0	0	0	0	0	0	0	0	0	0	0	0	0	0	0	0	0	0
Ttll11	NM_029774	168	98	266	1	6	0	0	0	0	0	0	0.0183536	0.0620947	0	0	0	0	0	0	0	1	0	1	0	3	0	2	0	0	0	0	0	0	0	0	0	0	0	0	0	0	0	0	0	0	0	0	0
Ttll11	NM_028921	84	0	84	0	5	0	0	0	0	0	0	0	0.0517456	0	0	0	0	0	0	0	0	1	2	1	1	0	0	0	0	0	0	0	0	0	0	0	0	0	0	0	0	0	0	0	0	0	0	0
Kcnh1	NM_001038607	84	0	84	0	0	0	0	0	0	0	0	0	0	0	0	0	0	0	0	0	0	0	0	0	0	0	0	0	0	0	0	0	0	0	0	0	0	0	0	0	0	0	0	0	0	0	0	0
Kcnh1	NM_010600	84	80	164	0	0	0	0	0	0	0	0	0	0	0	0	0	0	0	0	0	0	0	0	0	0	0	0	0	0	0	0	0	0	0	0	0	0	0	0	0	0	0	0	0	0	0	0	0
Vsig8	NR_027644	84	77	161	0	0	0	0	0	0	0	0	0	0	0	0	0	0	0	0	0	0	0	0	0	0	0	0	0	0	0	0	0	0	0	0	0	0	0	0	0	0	0	0	0	0	0	0	0
Vsig8	NM_177723	168	357	525	0	0	0	0	0	0	0	0	0	0	0	0	0	0	0	0	0	0	0	0	0	0	0	0	0	0	0	0	0	0	0	0	0	0	0	0	0	0	0	0	0	0	0	0	0
Prkag2	NM_001170555	84	106	190	0	1	17	2	1	2	24	0	0	0.0103491	0.302633	0.0304733	0.093919	0.0683093	0.479719	0	0	0	0	0	0	0	0	0	1	0	2	13	1	1	0	0	1	0	1	0	0	0	0	1	0	2	0	0	0
Prkag2	NM_145401	336	1264	1600	0	3	3	3	1	14	11	0	0	0.0310473	0.0534059	0.04571	0.093919	0.478165	0.219871	0	0	0	3	0	0	0	0	0	0	0	0	1	1	1	0	0	0	0	0	1	1	1	0	1	1	0	0	0	0
Prkag2	NM_001170556	0	0	0	0	0	0	0	0	0	0	0	0	0	0	0	0	0	0	0	0	0	0	0	0	0	0	0	0	0	0	0	0	0	0	0	0	0	0	0	0	0	0	0	0	0	0	0	0
Cd22	NM_009845	84	216	300	0	1	0	0	0	0	0	0	0	0.0103491	0	0	0	0	0	0	0	0	1	0	0	0	0	0	0	0	0	0	0	0	0	0	0	0	0	0	0	0	0	0	0	0	0	0	0
Cd22	NM_001043317	252	339	591	0	0	0	0	0	0	0	0	0	0	0	0	0	0	0	0	0	0	0	0	0	0	0	0	0	0	0	0	0	0	0	0	0	0	0	0	0	0	0	0	0	0	0	0	0
Fam83h	NM_001168253	84	124	208	0	0	0	0	0	0	0	0	0	0	0	0	0	0	0	0	0	0	0	0	0	0	0	0	0	0	0	0	0	0	0	0	0	0	0	0	0	0	0	0	0	0	0	0	0
Fam83h	NM_134087	84	92	176	0	0	0	0	0	0	0	0	0	0	0	0	0	0	0	0	0	0	0	0	0	0	0	0	0	0	0	0	0	0	0	0	0	0	0	0	0	0	0	0	0	0	0	0	0
Sgk1	NM_001161849	84	184	268	0	0	0	0	0	0	24	0	0	0	0	0	0	0	0.479719	0	0	0	0	0	0	0	0	0	0	0	0	0	0	0	0	0	0	0	0	0	0	0	0	0	0	0	0	0	0
Sgk1	NM_001161845	252	807	1059	19	263	16	2	1	4	32	0	0.348718	2.72182	0.284831	0.0304733	0.093919	0.136619	0.639625	0	14	5	27	48	16	16	38	61	20	37	0	1	2	0	0	13	0	2	0	0	0	0	0	1	1	0	0	0	0
Sgk1	NM_001161848	84	103	187	0	0	0	0	0	0	0	0	0	0	0	0	0	0	0	0	0	0	0	0	0	0	0	0	0	0	0	0	0	0	0	0	0	0	0	0	0	0	0	0	0	0	0	0	0
Sgk1	NM_001161850	84	291	375	0	0	0	0	0	0	0	0	0	0	0	0	0	0	0	0	0	0	0	0	0	0	0	0	0	0	0	0	0	0	0	0	0	0	0	0	0	0	0	0	0	0	0	0	0
Sgk1	NM_011361	84	159	243	0	0	0	2	1	3	86	0	0	0	0	0.0304733	0.093919	0.102464	1.71899	0	0	0	0	0	0	0	0	0	0	0	0	0	0	0	0	0	0	0	0	0	2	0	1	0	0	0	0	1	0
Sgk1	NM_001161847	84	310	394	0	0	0	2	1	5	48	0	0	0	0	0.0304733	0.093919	0.170773	0.959438	0	0	0	0	0	0	0	0	0	0	0	0	0	0	0	0	0	0	0	0	0	0	2	0	1	1	0	0	0	0
Fam40b	NM_001037740	84	0	84	0	0	0	0	0	0	0	0	0	0	0	0	0	0	0	0	0	0	0	0	0	0	0	0	0	0	0	0	0	0	0	0	0	0	0	0	0	0	0	0	0	0	0	0	0
Fam40b	NM_177204	84	83	167	0	0	0	0	0	0	0	0	0	0	0	0	0	0	0	0	0	0	0	0	0	0	0	0	0	0	0	0	0	0	0	0	0	0	0	0	0	0	0	0	0	0	0	0	0
Sufu	NM_015752	84	2	86	0	4	0	0	0	0	0	0	0	0.0413964	0	0	0	0	0	0	0	0	0	4	0	0	0	0	0	0	0	0	0	0	0	0	0	0	0	0	0	0	0	0	0	0	0	0	0
Sufu	NM_001025391	84	0	84	2	4	0	0	0	0	1	0	0.0367072	0.0413964	0	0	0	0	0.0199883	0	2	0	0	1	0	0	0	1	1	1	0	0	0	0	0	0	0	0	0	0	0	0	0	0	0	0	0	0	0
Kit	NM_001122733	84	14	98	0	1	1	0	0	0	0	0	0	0.0103491	0.017802	0	0	0	0	0	0	0	0	0	0	0	0	1	0	0	0	0	0	0	1	0	0	0	0	0	0	0	0	0	0	0	0	0	0
Kit	NM_021099	84	0	84	0	1	0	0	0	0	0	0	0	0.0103491	0	0	0	0	0	0	0	0	0	0	1	0	0	0	0	0	0	0	0	0	0	0	0	0	0	0	0	0	0	0	0	0	0	0	0
4931428F04Rik	NM_028888	168	396	564	1	14	1	0	0	0	0	0	0.0183536	0.144888	0.017802	0	0	0	0	0	1	0	0	4	0	0	0	0	10	0	0	0	1	0	0	0	0	0	0	0	0	0	0	0	0	0	0	0	0
4931428F04Rik	NM_001166394	84	0	84	0	0	0	0	0	0	0	0	0	0	0	0	0	0	0	0	0	0	0	0	0	0	0	0	0	0	0	0	0	0	0	0	0	0	0	0	0	0	0	0	0	0	0	0	0
Rbbp6	NM_175023	0	1570	1570	28	2467	7035	3439	423	573	189	3	0.513901	25.5313	125.237	52.3988	39.7277	19.5706	3.77779	0.926468	22	6	469	449	137	292	154	107	334	525	816	1900	206	858	677	2578	844	485	777	527	234	572	170	253	0	0	0	0	19
Rbbp6	NM_011247	1260	5483	6743	239	27354	19098	11939	1799	3046	5715	211	4.38651	283.09	339.982	181.91	168.96	104.035	114.233	65.1616	194	45	4463	3497	3345	3858	2116	3809	2381	3885	3535	5377	893	3196	1328	4769	2237	1812	2829	2409	946	1706	861	938	61	97	459	129	48
C1qtnf7	NM_001135172	84	417	501	0	0	0	0	0	0	0	0	0	0	0	0	0	0	0	0	0	0	0	0	0	0	0	0	0	0	0	0	0	0	0	0	0	0	0	0	0	0	0	0	0	0	0	0	0
C1qtnf7	NM_175425	84	60	144	0	0	0	0	0	0	0	0	0	0	0	0	0	0	0	0	0	0	0	0	0	0	0	0	0	0	0	0	0	0	0	0	0	0	0	0	0	0	0	0	0	0	0	0	0
Ehmt1	NM_001109686	84	0	84	0	0	0	0	0	0	0	0	0	0	0	0	0	0	0	0	0	0	0	0	0	0	0	0	0	0	0	0	0	0	0	0	0	0	0	0	0	0	0	0	0	0	0	0	0
Ehmt1	NM_001109687	84	0	84	0	0	0	0	0	0	0	0	0	0	0	0	0	0	0	0	0	0	0	0	0	0	0	0	0	0	0	0	0	0	0	0	0	0	0	0	0	0	0	0	0	0	0	0	0
Ehmt1	NM_001012518	0	0	0	0	0	0	0	0	0	0	0	0	0	0	0	0	0	0	0	0	0	0	0	0	0	0	0	0	0	0	0	0	0	0	0	0	0	0	0	0	0	0	0	0	0	0	0	0
Ehmt1	NM_172545	0	0	0	0	0	0	0	0	0	0	0	0	0	0	0	0	0	0	0	0	0	0	0	0	0	0	0	0	0	0	0	0	0	0	0	0	0	0	0	0	0	0	0	0	0	0	0	0
Ubr3	NM_177783	168	2	170	0	13	11	1	0	1	2	0	0	0.134538	0.195822	0.0152367	0	0.0341546	0.0399766	0	0	0	5	2	2	0	0	4	0	0	3	3	0	2	1	2	0	0	0	0	1	0	0	0	0	0	0	0	0
Ubr3	NM_001081548	168	11	179	0	18	3	1	0	0	4	0	0	0.186284	0.0534059	0.0152367	0	0	0.0799532	0	0	0	2	1	3	5	0	1	6	0	2	0	0	1	0	0	0	1	0	0	0	0	0	0	0	0	0	0	0
Nup37	NM_027191	84	78	162	419	199	38	82	2	11	111	1	7.69016	2.05947	0.676475	1.24941	0.187838	0.375701	2.2187	0.308823	287	132	37	17	38	35	22	29	15	6	4	6	0	15	3	10	4	6	16	5	28	23	2	0	0	0	0	1	0
Nup37	NM_028334	84	96	180	50	6	2	2	0	5	55	5	0.91768	0.0620947	0.0356039	0.0304733	0	0.170773	1.09936	1.54411	43	7	2	4	0	0	0	0	0	0	0	0	2	0	0	0	0	0	1	1	0	0	0	0	0	0	0	0	0
Mrpl48	NM_198831	84	140	224	26	93	45	95	22	60	93	18	0.477194	0.962467	0.801088	1.44748	2.06622	2.04928	1.85891	5.55881	19	7	14	11	8	14	4	19	9	14	5	8	7	6	5	14	13	15	12	15	15	25	10	12	0	0	4	1	1
Mrpl48	NR_003559	84	105	189	0	0	0	0	0	0	0	0	0	0	0	0	0	0	0	0	0	0	0	0	0	0	0	0	0	0	0	0	0	0	0	0	0	0	0	0	0	0	0	0	0	0	0	0	0
Mlf2	NM_145385	84	20	104	16	14	2	5	2	12	6	2	0.293658	0.144888	0.0356039	0.0761833	0.187838	0.409856	0.11993	0.617645	12	4	4	5	0	0	3	1	0	1	0	2	0	0	0	0	0	2	0	0	0	3	2	0	0	0	3	0	1
Mlf2	NM_001170341	84	0	84	467	451	516	809	87	318	245	27	8.57113	4.66745	9.18581	12.3265	8.17095	10.8612	4.89713	8.33821	371	96	73	56	51	68	41	76	44	42	80	108	50	100	44	134	156	103	164	114	113	159	35	52	21	14	27	36	7
Popdc2	NM_022318	84	1	85	4	0	0	0	0	0	0	0	0.0734144	0	0	0	0	0	0	0	2	2	0	0	0	0	0	0	0	0	0	0	0	0	0	0	0	0	0	0	0	0	0	0	0	0	0	0	0
Popdc2	NM_001081984	84	176	260	410	98	0	0	0	1	0	0	7.52498	1.01421	0	0	0	0.0341546	0	0	288	122	3	19	16	19	4	23	7	7	0	0	0	0	0	0	0	0	0	0	0	0	0	0	0	0	1	0	0
Timp1	NM_001044384	84	2	86	0	0	0	0	0	9	11	8	0	0	0	0	0	0.307392	0.219871	2.47058	0	0	0	0	0	0	0	0	0	0	0	0	0	0	0	0	0	0	0	0	0	0	0	0	0	0	7	0	1
Timp1	NM_011593	84	0	84	0	0	0	1	0	6	10	6	0	0	0	0.0152367	0	0.204928	0.199883	1.85294	0	0	0	0	0	0	0	0	0	0	0	0	0	0	0	0	1	0	0	0	0	0	0	0	0	0	3	0	0
Zfp703	NM_001110508	168	133	301	0	0	0	0	0	0	0	0	0	0	0	0	0	0	0	0	0	0	0	0	0	0	0	0	0	0	0	0	0	0	0	0	0	0	0	0	0	0	0	0	0	0	0	0	0
Zfp703	NM_001101502	84	0	84	0	0	0	0	0	0	0	0	0	0	0	0	0	0	0	0	0	0	0	0	0	0	0	0	0	0	0	0	0	0	0	0	0	0	0	0	0	0	0	0	0	0	0	0	0
Ctbp2	NM_001170744	84	1729	1813	0	0	0	0	0	0	0	0	0	0	0	0	0	0	0	0	0	0	0	0	0	0	0	0	0	0	0	0	0	0	0	0	0	0	0	0	0	0	0	0	0	0	0	0	0
Ctbp2	NM_009980	252	604	856	27	14	2	0	0	3	52	16	0.495547	0.144888	0.0356039	0	0	0.102464	1.03939	4.94116	22	5	0	1	6	0	0	7	0	0	0	0	0	0	2	0	0	0	0	0	0	0	0	0	0	0	0	0	0
Med23	NM_001166416	168	17	185	0	0	0	0	0	0	0	0	0	0	0	0	0	0	0	0	0	0	0	0	0	0	0	0	0	0	0	0	0	0	0	0	0	0	0	0	0	0	0	0	0	0	0	0	0
Med23	NM_027347	84	0	84	0	1	0	0	0	0	0	0	0	0.0103491	0	0	0	0	0	0	0	0	0	0	0	0	1	0	0	0	0	0	0	0	0	0	0	0	0	0	0	0	0	0	0	0	0	0	0
Tecr	NM_027179	84	0	84	0	0	0	0	1	0	0	0	0	0	0	0	0.093919	0	0	0	0	0	0	0	0	0	0	0	0	0	0	0	0	0	0	0	0	0	0	0	0	0	0	1	0	0	0	0	0
Tecr	NM_134118	168	44	212	8	99	27	79	33	22	147	5	0.146829	1.02456	0.480653	1.2037	3.09933	0.751402	2.93828	1.54411	4	4	21	14	13	12	7	12	5	15	4	4	4	5	3	7	21	1	11	7	19	20	11	22	0	0	3	0	3
Caprin1	NM_016739	0	0	0	0	0	0	0	0	0	0	0	0	0	0	0	0	0	0	0	0	0	0	0	0	0	0	0	0	0	0	0	0	0	0	0	0	0	0	0	0	0	0	0	0	0	0	0	0
Caprin1	NM_001111292	0	0	0	0	0	0	0	0	0	0	0	0	0	0	0	0	0	0	0	0	0	0	0	0	0	0	0	0	0	0	0	0	0	0	0	0	0	0	0	0	0	0	0	0	0	0	0	0
Caprin1	NM_001111290	84	81	165	3	61	61	59	3	29	82	6	0.0550608	0.631296	1.08592	0.898962	0.281757	0.990484	1.63904	1.85294	3	0	3	4	12	19	6	9	5	3	4	9	2	27	1	18	16	6	3	19	5	10	0	3	2	0	3	5	0
Caprin1	NM_001111291	0	0	0	0	0	0	0	0	0	0	0	0	0	0	0	0	0	0	0	0	0	0	0	0	0	0	0	0	0	0	0	0	0	0	0	0	0	0	0	0	0	0	0	0	0	0	0	0
Caprin1	NM_001111289	0	0	0	0	0	0	0	0	0	0	0	0	0	0	0	0	0	0	0	0	0	0	0	0	0	0	0	0	0	0	0	0	0	0	0	0	0	0	0	0	0	0	0	0	0	0	0	0
Senp3	NM_001163571	84	95	179	0	1	0	0	0	0	2	0	0	0.0103491	0	0	0	0	0.0399766	0	0	0	0	0	0	0	0	1	0	0	0	0	0	0	0	0	0	0	0	0	0	0	0	0	0	0	0	0	0
Senp3	NM_030702	84	307	391	0	2	2	3	0	5	19	1	0	0.0206982	0.0356039	0.04571	0	0.170773	0.379778	0.308823	0	0	0	0	0	0	0	0	2	0	0	0	0	0	0	2	1	0	1	0	0	1	0	0	0	1	1	0	0
Ptpru	NM_011214	84	0	84	0	0	0	0	0	0	0	0	0	0	0	0	0	0	0	0	0	0	0	0	0	0	0	0	0	0	0	0	0	0	0	0	0	0	0	0	0	0	0	0	0	0	0	0	0
Ptpru	NM_001083119	168	29	197	0	0	0	0	0	0	0	0	0	0	0	0	0	0	0	0	0	0	0	0	0	0	0	0	0	0	0	0	0	0	0	0	0	0	0	0	0	0	0	0	0	0	0	0	0
9930023K05Rik	NM_001164263	168	2	170	0	0	0	0	0	0	0	0	0	0	0	0	0	0	0	0	0	0	0	0	0	0	0	0	0	0	0	0	0	0	0	0	0	0	0	0	0	0	0	0	0	0	0	0	0
9930023K05Rik	NM_172641	168	2	170	0	1	0	0	0	0	0	0	0	0.0103491	0	0	0	0	0	0	0	0	1	0	0	0	0	0	0	0	0	0	0	0	0	0	0	0	0	0	0	0	0	0	0	0	0	0	0
Mrpl1	NM_001039084	0	738	738	0	0	4	6	1	8	16	0	0	0	0.0712079	0.0914199	0.093919	0.273237	0.319813	0	0	0	0	0	0	0	0	0	0	0	1	0	0	0	2	1	0	0	0	5	1	0	1	0	0	0	0	0	0
Mrpl1	NM_053158	168	2589	2757	97	1226	700	1406	464	2237	2387	286	1.7803	12.688	12.4614	21.4227	43.5784	76.4039	47.7121	88.3233	95	2	87	137	207	223	174	157	86	155	112	214	55	153	81	85	180	133	341	109	226	417	346	118	115	211	175	140	135
Fas	NM_001146708	84	314	398	0	0	0	0	0	0	0	0	0	0	0	0	0	0	0	0	0	0	0	0	0	0	0	0	0	0	0	0	0	0	0	0	0	0	0	0	0	0	0	0	0	0	0	0	0
Fas	NM_007987	588	1239	1827	5	22	0	0	0	0	3	0	0.091768	0.22768	0	0	0	0	0.0599649	0	2	3	0	19	0	0	0	2	1	0	0	0	0	0	0	0	0	0	0	0	0	0	0	0	0	0	0	0	0
Ube2m	NM_001168469	84	200	284	0	1	0	0	0	0	1	0	0	0.0103491	0	0	0	0	0.0199883	0	0	0	1	0	0	0	0	0	0	0	0	0	0	0	0	0	0	0	0	0	0	0	0	0	0	0	0	0	0
Ube2m	NM_145578	0	272	272	0	0	1	0	1	0	3	0	0	0	0.017802	0	0.093919	0	0.0599649	0	0	0	0	0	0	0	0	0	0	0	0	1	0	0	0	0	0	0	0	0	0	0	1	0	0	0	0	0	0
Pla2g12a	NM_183423	84	112	196	0	0	0	0	0	0	1	0	0	0	0	0	0	0	0.0199883	0	0	0	0	0	0	0	0	0	0	0	0	0	0	0	0	0	0	0	0	0	0	0	0	0	0	0	0	0	0
Pla2g12a	NM_023196	84	313	397	317	96	146	160	19	68	122	0	5.81809	0.993515	2.59909	2.43786	1.78446	2.32251	2.43857	0	229	88	10	11	12	21	0	32	5	5	13	47	13	39	12	22	47	33	28	14	10	28	8	11	4	0	11	1	5
Bcat1	NM_007532	84	268	352	2	6	13	89	3	35	15	0	0.0367072	0.0620947	0.231426	1.35606	0.281757	1.19541	0.299824	0	2	0	4	0	2	0	0	0	0	0	0	3	1	3	3	3	4	2	2	73	3	5	1	2	3	7	3	3	2
Bcat1	NM_001024468	84	249	333	0	4	0	0	0	0	0	0	0	0.0413964	0	0	0	0	0	0	0	0	0	0	0	0	0	4	0	0	0	0	0	0	0	0	0	0	0	0	0	0	0	0	0	0	0	0	0
Ppm1h	NM_001110218	84	4568	4652	1969	6626	1126	653	48	74	90	1	36.1382	68.5732	20.045	9.94953	4.50811	2.52744	1.79895	0.308823	1589	380	719	647	929	1213	670	1021	578	849	196	203	31	180	80	436	49	163	242	99	50	50	15	33	0	0	0	1	0
Ppm1h	NM_176919	0	1128	1128	15	33	0	0	0	0	0	0	0.275304	0.341521	0	0	0	0	0	0	15	0	1	0	0	1	1	28	1	1	0	0	0	0	0	0	0	0	0	0	0	0	0	0	0	0	0	0	0
2410002O22Rik	NM_025879	0	0	0	0	0	0	0	0	0	0	0	0	0	0	0	0	0	0	0	0	0	0	0	0	0	0	0	0	0	0	0	0	0	0	0	0	0	0	0	0	0	0	0	0	0	0	0	0
2410002O22Rik	NM_001093760	84	0	84	0	1	8	31	0	14	53	0	0	0.0103491	0.142416	0.472336	0	0.478165	1.05938	0	0	0	0	0	1	0	0	0	0	0	1	2	1	2	0	2	4	4	14	0	8	1	0	0	0	1	3	0	0
2410002O22Rik	NM_001093759	84	147	231	3	56	210	407	26	129	720	10	0.0550608	0.57955	3.73841	6.20132	2.44189	4.40595	14.3916	3.08823	3	0	0	6	5	21	10	8	3	3	25	44	23	52	17	49	35	42	179	42	95	14	7	19	2	14	21	19	4
2410002O22Rik	NR_003546	84	1283	1367	73	707	1052	1703	120	271	468	4	1.33981	7.31682	18.7277	25.948	11.2703	9.2559	9.35452	1.23529	25	48	74	87	52	110	60	156	78	90	177	117	38	228	120	372	256	158	307	499	365	118	55	65	1	0	2	87	2
Tars2	NM_001163618	84	0	84	0	0	0	0	0	0	0	0	0	0	0	0	0	0	0	0	0	0	0	0	0	0	0	0	0	0	0	0	0	0	0	0	0	0	0	0	0	0	0	0	0	0	0	0	0
Tars2	NM_027931	0	0	0	0	0	0	0	0	0	0	0	0	0	0	0	0	0	0	0	0	0	0	0	0	0	0	0	0	0	0	0	0	0	0	0	0	0	0	0	0	0	0	0	0	0	0	0	0
Tars2	NM_001163619	84	2009	2093	58	76	37	11	16	40	62	6	1.06451	0.786532	0.658673	0.167603	1.5027	1.36619	1.23927	1.85294	49	9	3	15	9	0	7	3	21	18	7	3	2	16	1	8	3	2	1	3	2	0	15	1	3	6	4	3	5
Tars2	NM_001163617	84	0	84	0	0	0	0	0	1	1	0	0	0	0	0	0	0.0341546	0.0199883	0	0	0	0	0	0	0	0	0	0	0	0	0	0	0	0	0	0	0	0	0	0	0	0	0	0	0	0	1	0
Gcdh	NM_008097	0	56	56	0	0	0	0	0	4	0	0	0	0	0	0	0	0.136619	0	0	0	0	0	0	0	0	0	0	0	0	0	0	0	0	0	0	0	0	0	0	0	0	0	0	0	0	0	0	0
Gcdh	NM_001044744	84	0	84	0	0	0	0	0	0	1	0	0	0	0	0	0	0	0.0199883	0	0	0	0	0	0	0	0	0	0	0	0	0	0	0	0	0	0	0	0	0	0	0	0	0	0	0	0	0	0
2700007P21Rik	NM_173750	84	80	164	0	0	0	4	0	1	0	0	0	0	0	0.0609466	0	0.0341546	0	0	0	0	0	0	0	0	0	0	0	0	0	0	0	0	0	0	4	0	0	0	0	0	0	0	0	0	0	0	0
2700007P21Rik	NM_001025102	84	125	209	1	3	41	32	4	7	13	0	0.0183536	0.0310473	0.72988	0.487573	0.375676	0.239082	0.259848	0	0	1	0	1	0	0	0	2	0	0	2	14	2	13	6	4	3	2	2	1	14	10	0	4	0	0	0	5	0
Gtse1	NM_001168672	84	87	171	2	1	0	0	0	0	2	0	0.0367072	0.0103491	0	0	0	0	0.0399766	0	2	0	0	0	0	1	0	0	0	0	0	0	0	0	0	0	0	0	0	0	0	0	0	0	0	0	0	0	0
Gtse1	NM_013882	0	57	57	0	1	0	0	0	0	0	0	0	0.0103491	0	0	0	0	0	0	0	0	0	0	0	0	0	1	0	0	0	0	0	0	0	0	0	0	0	0	0	0	0	0	0	0	0	0	0
Rfx3	NM_011265	84	194	278	4	4	0	0	0	0	12	1	0.0734144	0.0413964	0	0	0	0	0.23986	0.308823	4	0	0	1	0	3	0	0	0	0	0	0	0	0	0	0	0	0	0	0	0	0	0	0	0	0	0	0	0
Rfx3	NM_001166414	168	152	320	1	4	0	0	0	0	22	0	0.0183536	0.0413964	0	0	0	0	0.439743	0	1	0	0	0	0	2	0	1	0	1	0	0	0	0	0	0	0	0	0	0	0	0	0	0	0	0	0	0	0
Lbxcor1	NM_001163757	84	798	882	17	32	0	0	0	1	147	1	0.312011	0.331172	0	0	0	0.0341546	2.93828	0.308823	0	17	5	19	0	1	5	1	0	1	0	0	0	0	0	0	0	0	0	0	0	0	0	0	0	1	0	0	0
Lbxcor1	NM_001163755	0	0	0	0	0	0	0	0	0	0	0	0	0	0	0	0	0	0	0	0	0	0	0	0	0	0	0	0	0	0	0	0	0	0	0	0	0	0	0	0	0	0	0	0	0	0	0	0
Lbxcor1	NM_001163758	84	101	185	0	0	0	0	0	0	0	0	0	0	0	0	0	0	0	0	0	0	0	0	0	0	0	0	0	0	0	0	0	0	0	0	0	0	0	0	0	0	0	0	0	0	0	0	0
Lbxcor1	NM_172446	84	173	257	0	0	0	0	0	0	0	0	0	0	0	0	0	0	0	0	0	0	0	0	0	0	0	0	0	0	0	0	0	0	0	0	0	0	0	0	0	0	0	0	0	0	0	0	0
Rbm43	NM_001141981	84	106	190	0	0	0	0	0	0	8	0	0	0	0	0	0	0	0.159906	0	0	0	0	0	0	0	0	0	0	0	0	0	0	0	0	0	0	0	0	0	0	0	0	0	0	0	0	0	0
Rbm43	NM_030243	84	0	84	0	0	0	0	0	0	0	0	0	0	0	0	0	0	0	0	0	0	0	0	0	0	0	0	0	0	0	0	0	0	0	0	0	0	0	0	0	0	0	0	0	0	0	0	0
Rbm43	NM_001141982	84	96	180	0	0	0	0	0	0	0	0	0	0	0	0	0	0	0	0	0	0	0	0	0	0	0	0	0	0	0	0	0	0	0	0	0	0	0	0	0	0	0	0	0	0	0	0	0
Ppp4r1	NM_001114131	84	0	84	0	0	0	0	0	0	5	0	0	0	0	0	0	0	0.0999415	0	0	0	0	0	0	0	0	0	0	0	0	0	0	0	0	0	0	0	0	0	0	0	0	0	0	0	0	0	0
Ppp4r1	NM_146081	84	50	134	0	0	0	0	0	0	0	0	0	0	0	0	0	0	0	0	0	0	0	0	0	0	0	0	0	0	0	0	0	0	0	0	0	0	0	0	0	0	0	0	0	0	0	0	0
Ms4a6c	NM_028595	336	1350	1686	0	2	0	0	0	0	1	0	0	0.0206982	0	0	0	0	0.0199883	0	0	0	0	1	0	1	0	0	0	0	0	0	0	0	0	0	0	0	0	0	0	0	0	0	0	0	0	0	0
Ms4a6c	NM_001166376	0	208	208	0	0	0	0	0	0	0	0	0	0	0	0	0	0	0	0	0	0	0	0	0	0	0	0	0	0	0	0	0	0	0	0	0	0	0	0	0	0	0	0	0	0	0	0	0
Atp7a	NM_001109757	84	2	86	0	0	0	0	0	0	0	0	0	0	0	0	0	0	0	0	0	0	0	0	0	0	0	0	0	0	0	0	0	0	0	0	0	0	0	0	0	0	0	0	0	0	0	0	0
Atp7a	NM_009726	84	0	84	0	0	0	0	0	0	0	0	0	0	0	0	0	0	0	0	0	0	0	0	0	0	0	0	0	0	0	0	0	0	0	0	0	0	0	0	0	0	0	0	0	0	0	0	0
Vegfa	NM_001110268	0	0	0	0	0	0	0	0	0	0	0	0	0	0	0	0	0	0	0	0	0	0	0	0	0	0	0	0	0	0	0	0	0	0	0	0	0	0	0	0	0	0	0	0	0	0	0	0
Vegfa	NM_001110266	0	0	0	0	0	0	0	0	0	0	0	0	0	0	0	0	0	0	0	0	0	0	0	0	0	0	0	0	0	0	0	0	0	0	0	0	0	0	0	0	0	0	0	0	0	0	0	0
Vegfa	NM_001025257	0	0	0	0	0	0	0	0	0	0	0	0	0	0	0	0	0	0	0	0	0	0	0	0	0	0	0	0	0	0	0	0	0	0	0	0	0	0	0	0	0	0	0	0	0	0	0	0
Vegfa	NM_009505	0	0	0	0	0	0	0	0	0	0	0	0	0	0	0	0	0	0	0	0	0	0	0	0	0	0	0	0	0	0	0	0	0	0	0	0	0	0	0	0	0	0	0	0	0	0	0	0
Vegfa	NM_001110267	0	0	0	0	0	0	0	0	0	0	0	0	0	0	0	0	0	0	0	0	0	0	0	0	0	0	0	0	0	0	0	0	0	0	0	0	0	0	0	0	0	0	0	0	0	0	0	0
Vegfa	NM_001025250	0	0	0	0	0	0	0	0	0	0	0	0	0	0	0	0	0	0	0	0	0	0	0	0	0	0	0	0	0	0	0	0	0	0	0	0	0	0	0	0	0	0	0	0	0	0	0	0
Cd97	NM_001163029	0	0	0	0	0	0	0	0	0	0	0	0	0	0	0	0	0	0	0	0	0	0	0	0	0	0	0	0	0	0	0	0	0	0	0	0	0	0	0	0	0	0	0	0	0	0	0	0
Cd97	NM_001163030	84	0	84	0	0	0	0	0	0	0	0	0	0	0	0	0	0	0	0	0	0	0	0	0	0	0	0	0	0	0	0	0	0	0	0	0	0	0	0	0	0	0	0	0	0	0	0	0
Cd97	NM_011925	168	134	302	0	0	0	0	0	0	0	0	0	0	0	0	0	0	0	0	0	0	0	0	0	0	0	0	0	0	0	0	0	0	0	0	0	0	0	0	0	0	0	0	0	0	0	0	0
Cd97	NM_001163031	84	50	134	0	0	0	0	0	4	0	0	0	0	0	0	0	0.136619	0	0	0	0	0	0	0	0	0	0	0	0	0	0	0	0	0	0	0	0	0	0	0	0	0	0	0	0	4	0	0
Asph	NM_133723	252	1539	1791	10	17	172	13	7	40	251	60	0.183536	0.175935	3.06194	0.198076	0.657433	1.36619	5.01706	18.5294	0	10	4	0	6	0	0	0	7	0	28	7	5	121	9	2	6	2	1	1	1	2	1	6	0	0	0	2	0
Asph	NM_023066	1848	6411	8259	917	3297	726	463	70	378	1051	87	16.8302	34.121	12.9242	7.05457	6.57433	12.9104	21.0077	26.8676	761	156	355	306	345	470	377	980	224	240	53	317	40	215	32	69	31	228	26	102	23	53	33	37	1	4	3	1	68
Cysltr2	NM_001162412	84	0	84	0	0	0	0	0	0	0	0	0	0	0	0	0	0	0	0	0	0	0	0	0	0	0	0	0	0	0	0	0	0	0	0	0	0	0	0	0	0	0	0	0	0	0	0	0
Cysltr2	NM_133720	168	56	224	0	0	0	0	0	0	0	0	0	0	0	0	0	0	0	0	0	0	0	0	0	0	0	0	0	0	0	0	0	0	0	0	0	0	0	0	0	0	0	0	0	0	0	0	0
Trafd1	NM_172275	84	0	84	18	3	1	1	0	1	4	0	0.330365	0.0310473	0.017802	0.0152367	0	0.0341546	0.0799532	0	14	4	0	0	1	0	1	1	0	0	0	0	0	1	0	0	0	1	0	0	0	0	0	0	0	0	0	0	0
Trafd1	NM_001163470	84	11	95	100	25	4	4	0	0	3	0	1.83536	0.258728	0.0712079	0.0609466	0	0	0.0599649	0	65	35	5	1	3	6	2	6	1	1	0	2	1	1	0	0	0	2	0	0	1	1	0	0	0	0	0	0	0
Sgk3	NM_001037759	84	104	188	0	1	42	1	1	7	2	0	0	0.0103491	0.747682	0.0152367	0.093919	0.239082	0.0399766	0	0	0	0	0	0	0	0	0	1	0	10	0	6	0	3	23	0	0	0	0	0	1	0	1	0	0	0	0	0
Sgk3	NM_177547	84	0	84	0	0	2	2	0	1	0	0	0	0	0.0356039	0.0304733	0	0.0341546	0	0	0	0	0	0	0	0	0	0	0	0	0	0	0	1	0	1	0	0	0	0	2	0	0	0	0	0	0	0	0
Sgk3	NM_133220	168	106	274	0	0	4	8	0	3	0	0	0	0	0.0712079	0.121893	0	0.102464	0	0	0	0	0	0	0	0	0	0	0	0	0	2	0	0	1	1	0	1	0	0	0	7	0	0	0	0	0	0	0
Dedd	NM_011615	84	0	84	0	1	0	0	0	0	0	0	0	0.0103491	0	0	0	0	0	0	0	0	0	0	0	1	0	0	0	0	0	0	0	0	0	0	0	0	0	0	0	0	0	0	0	0	0	0	0
Dedd	NM_001128609	168	32	200	1	13	0	0	1	1	4	2	0.0183536	0.134538	0	0	0.093919	0.0341546	0.0799532	0.617645	1	0	0	3	1	0	2	3	1	3	0	0	0	0	0	0	0	0	0	0	0	0	1	0	0	0	0	0	1
Tmem47	NM_138751	0	1482	1482	226	265	266	433	28	45	3449	26	4.14791	2.74251	4.73532	6.59747	2.62973	1.53696	68.9396	8.02939	218	8	54	20	32	52	35	20	43	9	67	69	8	25	36	61	14	12	46	234	7	120	10	18	1	2	3	5	2
Tmem47	NM_175771	0	0	0	0	0	0	0	0	0	0	0	0	0	0	0	0	0	0	0	0	0	0	0	0	0	0	0	0	0	0	0	0	0	0	0	0	0	0	0	0	0	0	0	0	0	0	0	0
Tbc1d14	NM_001113362	168	222	390	21	397	15	0	0	1	0	0	0.385426	4.1086	0.267029	0	0	0.0341546	0	0	16	5	45	73	61	30	38	70	19	61	2	1	2	2	0	8	0	0	0	0	0	0	0	0	0	0	0	0	0
Tbc1d14	NM_001113364	84	200	284	0	0	0	1	0	0	0	0	0	0	0	0.0152367	0	0	0	0	0	0	0	0	0	0	0	0	0	0	0	0	0	0	0	0	0	0	1	0	0	0	0	0	0	0	0	0	0
Tbc1d14	NM_133910	84	42	126	0	1	0	0	0	0	0	0	0	0.0103491	0	0	0	0	0	0	0	0	1	0	0	0	0	0	0	0	0	0	0	0	0	0	0	0	0	0	0	0	0	0	0	0	0	0	0
Ptpn11	NM_001109992	84	0	84	4	10	13	11	0	4	0	0	0.0734144	0.103491	0.231426	0.167603	0	0.136619	0	0	3	1	3	4	1	0	0	0	1	1	4	3	2	0	1	3	2	1	0	0	5	3	0	0	0	0	0	3	0
Ptpn11	NM_011202	84	11	95	1	3	11	1	0	0	0	0	0.0183536	0.0310473	0.195822	0.0152367	0	0	0	0	1	0	0	1	0	0	1	0	0	1	2	7	0	2	0	0	0	0	0	0	1	0	0	0	0	0	0	0	0
Clec4d	NM_010819	84	2	86	0	0	0	0	0	0	0	0	0	0	0	0	0	0	0	0	0	0	0	0	0	0	0	0	0	0	0	0	0	0	0	0	0	0	0	0	0	0	0	0	0	0	0	0	0
Clec4d	NM_001163161	84	0	84	0	0	0	0	0	0	0	0	0	0	0	0	0	0	0	0	0	0	0	0	0	0	0	0	0	0	0	0	0	0	0	0	0	0	0	0	0	0	0	0	0	0	0	0	0
1700020I14Rik	NR_027832	84	0	84	0	7	27	13	3	22	5	0	0	0.0724438	0.480653	0.198076	0.281757	0.751402	0.0999415	0	0	0	2	0	1	0	0	1	3	0	6	0	1	12	3	5	1	0	3	2	4	3	3	0	0	0	4	5	0
1700020I14Rik	NR_015473	84	168	252	3	312	508	281	39	311	270	17	0.0550608	3.22892	9.0434	4.2815	3.66284	10.6221	5.39684	5.24998	3	0	35	19	47	41	25	23	54	68	70	166	9	26	15	222	56	22	66	25	85	27	16	23	15	24	44	29	5
Lig1	NM_001083188	84	208	292	0	0	0	0	0	0	0	0	0	0	0	0	0	0	0	0	0	0	0	0	0	0	0	0	0	0	0	0	0	0	0	0	0	0	0	0	0	0	0	0	0	0	0	0	0
Lig1	NM_010715	84	133	217	40	4	9	2	0	2	11	1	0.734144	0.0413964	0.160218	0.0304733	0	0.0683093	0.219871	0.308823	35	5	2	0	0	0	1	0	1	0	0	2	0	2	0	5	1	0	0	1	0	0	0	0	0	0	0	0	0
Ovol2	NM_152947	84	60	144	0	0	0	0	0	0	0	0	0	0	0	0	0	0	0	0	0	0	0	0	0	0	0	0	0	0	0	0	0	0	0	0	0	0	0	0	0	0	0	0	0	0	0	0	0
Ovol2	NM_026924	84	319	403	0	6	33	8	1	3	1	0	0	0.0620947	0.587465	0.121893	0.093919	0.102464	0.0199883	0	0	0	0	0	0	3	0	0	1	2	3	18	5	2	4	1	1	2	5	0	0	0	1	0	0	1	0	0	0
Cux1	NM_009986	924	3592	4516	227	722	77	399	8	91	2	6	4.16627	7.47206	1.37075	6.07942	0.751352	3.10807	0.0399766	1.85294	185	42	133	118	62	128	32	114	66	69	12	12	2	13	7	31	87	51	10	40	158	53	3	5	5	0	22	0	0
Cux1	NM_198602	840	1549	2389	14	215	11	4	8	134	356	12	0.25695	2.22506	0.195822	0.0609466	0.751352	4.57672	7.11583	3.70587	3	11	5	7	39	44	5	63	8	44	2	0	3	3	2	1	1	0	0	1	1	1	6	2	13	7	1	49	7
Cdca2	NM_001110162	84	386	470	6	2	0	0	0	0	1	0	0.110122	0.0206982	0	0	0	0	0.0199883	0	1	5	0	0	0	2	0	0	0	0	0	0	0	0	0	0	0	0	0	0	0	0	0	0	0	0	0	0	0
Cdca2	NM_175384	84	89	173	0	0	0	0	0	0	0	0	0	0	0	0	0	0	0	0	0	0	0	0	0	0	0	0	0	0	0	0	0	0	0	0	0	0	0	0	0	0	0	0	0	0	0	0	0
Zfp386	NM_001004066	84	104	188	0	1	31	0	2	1	3	0	0	0.0103491	0.551861	0	0.187838	0.0341546	0.0599649	0	0	0	0	0	0	0	0	0	1	0	8	0	0	2	0	21	0	0	0	0	0	0	1	1	0	0	0	0	0
Zfp386	NM_019565	84	0	84	0	1	0	0	0	0	7	0	0	0.0103491	0	0	0	0	0.139918	0	0	0	0	0	0	0	0	0	0	1	0	0	0	0	0	0	0	0	0	0	0	0	0	0	0	0	0	0	0
Uba1	NM_009457	84	580	664	2	72	156	316	12	143	19	12	0.0367072	0.745136	2.77711	4.81478	1.12703	4.88411	0.379778	3.70587	2	0	5	3	9	13	0	19	17	6	37	22	8	15	32	42	142	75	23	29	18	29	3	9	12	4	30	1	14
Uba1	NM_001136085	84	170	254	4	1	3	0	0	11	11	0	0.0734144	0.0103491	0.0534059	0	0	0.375701	0.219871	0	4	0	0	0	0	0	1	0	0	0	3	0	0	0	0	0	0	0	0	0	0	0	0	0	0	0	0	0	0
Tsen34	NM_024168	0	336	336	4	2	2	6	2	16	34	0	0.0734144	0.0206982	0.0356039	0.0914199	0.187838	0.546474	0.679602	0	4	0	0	0	0	0	0	1	0	1	0	0	0	0	1	1	1	1	1	2	0	1	2	0	2	0	3	2	1
Tsen34	NM_001164205	84	420	504	26	86	126	231	53	181	519	15	0.477194	0.890024	2.24305	3.51967	4.97771	6.18199	10.3739	4.63234	19	7	3	3	10	7	15	2	24	22	17	44	4	21	4	36	107	20	30	35	21	18	30	23	6	16	13	19	6
Tsen34	NM_001164204	0	0	0	0	0	0	0	0	0	0	0	0	0	0	0	0	0	0	0	0	0	0	0	0	0	0	0	0	0	0	0	0	0	0	0	0	0	0	0	0	0	0	0	0	0	0	0	0
Samhd1	NM_001139520	168	122	290	0	10	13	18	0	1	0	3	0	0.103491	0.231426	0.27426	0	0.0341546	0	0.926468	0	0	1	2	2	0	0	1	4	0	1	3	1	7	1	0	12	1	0	1	1	3	0	0	0	0	0	0	0
Samhd1	NM_018851	84	0	84	0	44	66	24	1	12	19	0	0	0.455361	1.17493	0.36568	0.093919	0.409856	0.379778	0	0	0	2	4	2	14	3	7	6	6	1	16	7	18	10	14	5	3	3	0	5	8	0	1	0	0	11	0	0
Slc25a25	NM_146118	0	0	0	0	0	0	0	0	0	0	0	0	0	0	0	0	0	0	0	0	0	0	0	0	0	0	0	0	0	0	0	0	0	0	0	0	0	0	0	0	0	0	0	0	0	0	0	0
Slc25a25	NM_001164358	84	622	706	0	0	0	1	0	0	1	0	0	0	0	0.0152367	0	0	0.0199883	0	0	0	0	0	0	0	0	0	0	0	0	0	0	0	0	0	0	0	0	0	1	0	0	0	0	0	0	0	0
Slc25a25	NM_001164357	84	0	84	0	0	1	0	1	0	0	0	0	0	0.017802	0	0.093919	0	0	0	0	0	0	0	0	0	0	0	0	0	0	0	0	1	0	0	0	0	0	0	0	0	1	0	0	0	0	0	0
Oas1b	NM_001083925	0	0	0	0	0	0	0	0	0	0	0	0	0	0	0	0	0	0	0	0	0	0	0	0	0	0	0	0	0	0	0	0	0	0	0	0	0	0	0	0	0	0	0	0	0	0	0	0
Oas1b	NR_003507	0	2	2	0	0	0	0	0	0	0	0	0	0	0	0	0	0	0	0	0	0	0	0	0	0	0	0	0	0	0	0	0	0	0	0	0	0	0	0	0	0	0	0	0	0	0	0	0
Sel1l	NM_001039089	84	149	233	0	13	0	0	0	0	1	1	0	0.134538	0	0	0	0	0.0199883	0.308823	0	0	0	2	0	3	6	0	0	2	0	0	0	0	0	0	0	0	0	0	0	0	0	0	0	0	0	0	0
Sel1l	NM_011344	84	0	84	0	0	0	0	0	0	0	0	0	0	0	0	0	0	0	0	0	0	0	0	0	0	0	0	0	0	0	0	0	0	0	0	0	0	0	0	0	0	0	0	0	0	0	0	0
1700093K21Rik	NM_026105	84	126	210	0	0	0	0	0	0	0	0	0	0	0	0	0	0	0	0	0	0	0	0	0	0	0	0	0	0	0	0	0	0	0	0	0	0	0	0	0	0	0	0	0	0	0	0	0
1700093K21Rik	NM_001110133	84	444	528	16	85	0	0	0	0	7	0	0.293658	0.879674	0	0	0	0	0.139918	0	16	0	7	21	5	4	12	28	7	1	0	0	0	0	0	0	0	0	0	0	0	0	0	0	0	0	0	0	0
Capn3	NM_007601	504	861	1365	1	40	0	0	0	0	17	0	0.0183536	0.413964	0	0	0	0	0.339801	0	1	0	16	3	20	1	0	0	0	0	0	0	0	0	0	0	0	0	0	0	0	0	0	0	0	0	0	0	0
Capn3	NM_001109761	252	321	573	0	0	0	0	0	0	1	0	0	0	0	0	0	0	0.0199883	0	0	0	0	0	0	0	0	0	0	0	0	0	0	0	0	0	0	0	0	0	0	0	0	0	0	0	0	0	0
C87499	NM_198663	168	310	478	3506	1684	13	8	0	1	0	0	64.3477	17.4279	0.231426	0.121893	0	0.0341546	0	0	2308	1198	214	249	216	318	142	386	81	78	1	3	0	0	3	6	1	1	3	0	1	2	0	0	0	0	0	0	0
C87499	NR_027385	84	0	84	30	29	0	0	0	0	0	0	0.550608	0.300124	0	0	0	0	0	0	13	17	8	5	1	2	0	3	4	6	0	0	0	0	0	0	0	0	0	0	0	0	0	0	0	0	0	0	0
Shank2	NM_001113373	420	1111	1531	0	19	0	0	0	0	0	0	0	0.196633	0	0	0	0	0	0	0	0	0	0	6	1	0	3	0	9	0	0	0	0	0	0	0	0	0	0	0	0	0	0	0	0	0	0	0
Shank2	NM_001081370	0	669	669	1	0	0	0	0	0	0	0	0.0183536	0	0	0	0	0	0	0	1	0	0	0	0	0	0	0	0	0	0	0	0	0	0	0	0	0	0	0	0	0	0	0	0	0	0	0	0
Meis2	NM_001136072	0	0	0	0	0	0	0	0	0	0	0	0	0	0	0	0	0	0	0	0	0	0	0	0	0	0	0	0	0	0	0	0	0	0	0	0	0	0	0	0	0	0	0	0	0	0	0	0
Meis2	NM_001159570	0	0	0	0	0	0	0	0	0	0	0	0	0	0	0	0	0	0	0	0	0	0	0	0	0	0	0	0	0	0	0	0	0	0	0	0	0	0	0	0	0	0	0	0	0	0	0	0
Meis2	NM_010825	0	0	0	0	0	0	0	0	0	0	0	0	0	0	0	0	0	0	0	0	0	0	0	0	0	0	0	0	0	0	0	0	0	0	0	0	0	0	0	0	0	0	0	0	0	0	0	0
Meis2	NM_001159569	0	0	0	0	0	0	0	0	0	0	0	0	0	0	0	0	0	0	0	0	0	0	0	0	0	0	0	0	0	0	0	0	0	0	0	0	0	0	0	0	0	0	0	0	0	0	0	0
Meis2	NM_001159567	0	0	0	0	0	0	0	0	0	0	0	0	0	0	0	0	0	0	0	0	0	0	0	0	0	0	0	0	0	0	0	0	0	0	0	0	0	0	0	0	0	0	0	0	0	0	0	0
Meis2	NM_001159568	0	0	0	0	0	0	0	0	0	0	0	0	0	0	0	0	0	0	0	0	0	0	0	0	0	0	0	0	0	0	0	0	0	0	0	0	0	0	0	0	0	0	0	0	0	0	0	0
Cldn10a	NM_023878	0	0	0	0	0	0	0	0	0	0	0	0	0	0	0	0	0	0	0	0	0	0	0	0	0	0	0	0	0	0	0	0	0	0	0	0	0	0	0	0	0	0	0	0	0	0	0	0
Cldn10a	NM_001160096	0	0	0	0	0	0	0	0	0	0	0	0	0	0	0	0	0	0	0	0	0	0	0	0	0	0	0	0	0	0	0	0	0	0	0	0	0	0	0	0	0	0	0	0	0	0	0	0
Cldn10a	NM_001160099	0	0	0	0	0	0	0	0	0	0	0	0	0	0	0	0	0	0	0	0	0	0	0	0	0	0	0	0	0	0	0	0	0	0	0	0	0	0	0	0	0	0	0	0	0	0	0	0
Cldn10a	NM_001160097	0	0	0	0	0	0	0	0	0	0	0	0	0	0	0	0	0	0	0	0	0	0	0	0	0	0	0	0	0	0	0	0	0	0	0	0	0	0	0	0	0	0	0	0	0	0	0	0
Cldn10a	NM_021386	0	0	0	0	0	0	0	0	0	0	0	0	0	0	0	0	0	0	0	0	0	0	0	0	0	0	0	0	0	0	0	0	0	0	0	0	0	0	0	0	0	0	0	0	0	0	0	0
Cldn10a	NM_001160098	0	0	0	0	0	0	0	0	0	0	0	0	0	0	0	0	0	0	0	0	0	0	0	0	0	0	0	0	0	0	0	0	0	0	0	0	0	0	0	0	0	0	0	0	0	0	0	0
Cacna2d1	NM_001110843	168	56	224	0	0	0	0	0	0	0	0	0	0	0	0	0	0	0	0	0	0	0	0	0	0	0	0	0	0	0	0	0	0	0	0	0	0	0	0	0	0	0	0	0	0	0	0	0
Cacna2d1	NM_001110845	0	0	0	0	0	0	0	0	0	0	0	0	0	0	0	0	0	0	0	0	0	0	0	0	0	0	0	0	0	0	0	0	0	0	0	0	0	0	0	0	0	0	0	0	0	0	0	0
Cacna2d1	NM_009784	0	0	0	0	0	0	0	0	0	0	0	0	0	0	0	0	0	0	0	0	0	0	0	0	0	0	0	0	0	0	0	0	0	0	0	0	0	0	0	0	0	0	0	0	0	0	0	0
Cacna2d1	NM_001110846	0	0	0	0	0	0	0	0	0	0	0	0	0	0	0	0	0	0	0	0	0	0	0	0	0	0	0	0	0	0	0	0	0	0	0	0	0	0	0	0	0	0	0	0	0	0	0	0
Cacna2d1	NM_001110844	0	0	0	0	0	0	0	0	0	0	0	0	0	0	0	0	0	0	0	0	0	0	0	0	0	0	0	0	0	0	0	0	0	0	0	0	0	0	0	0	0	0	0	0	0	0	0	0
Thoc7	NM_001013578	0	264	264	153	94	368	331	179	151	10	0	2.8081	0.972816	6.55112	5.04333	16.8115	5.15735	0.199883	0	134	19	16	0	21	17	2	3	22	13	46	155	30	30	26	81	120	29	13	28	120	21	20	159	0	9	1	0	0
Thoc7	NM_025435	252	448	700	5587	8261	12186	15432	2030	8701	4571	526	102.542	85.494	216.935	235.132	190.655	297.179	91.3665	162.441	4600	987	1234	1214	852	937	849	1301	857	1017	2056	2984	938	2632	993	2583	3038	1511	2915	2839	2024	3105	825	1205	505	558	650	296	350
Ints8	NM_178112	84	293	377	240	1985	139	123	9	14	131	2	4.40486	20.543	2.47447	1.87411	0.845271	0.478165	2.61847	0.617645	198	42	337	288	266	307	164	308	143	172	15	67	14	11	5	27	16	10	36	50	2	9	2	7	2	1	0	2	0
Ints8	NM_001159595	0	56	56	0	1	0	0	0	0	2	0	0	0.0103491	0	0	0	0	0.0399766	0	0	0	0	0	0	1	0	0	0	0	0	0	0	0	0	0	0	0	0	0	0	0	0	0	0	0	0	0	0
Prkcz	NM_008860	336	499	835	0	136	547	438	123	227	128	14	0	1.40748	9.73767	6.67365	11.552	7.7531	2.5585	4.32352	0	0	21	14	8	13	6	5	15	54	84	169	38	117	30	109	100	60	86	56	65	71	32	91	9	7	37	21	10
Prkcz	NM_001039079	84	322	406	0	0	0	0	0	0	0	0	0	0	0	0	0	0	0	0	0	0	0	0	0	0	0	0	0	0	0	0	0	0	0	0	0	0	0	0	0	0	0	0	0	0	0	0	0
Psmd10	NM_001164177	84	0	84	3	24	5	1	6	1	24	1	0.0550608	0.248379	0.0890098	0.0152367	0.563514	0.0341546	0.479719	0.308823	2	1	1	7	0	1	1	14	0	0	1	0	0	1	2	1	0	0	0	1	0	0	0	6	0	0	0	0	0
Psmd10	NM_016883	84	78	162	35	225	91	287	31	139	152	17	0.642376	2.32855	1.61998	4.37292	2.91149	4.74749	3.03822	5.24998	35	0	39	41	21	25	25	17	12	45	8	15	10	12	23	23	80	11	10	78	92	16	8	23	2	7	12	1	10
Gcap14	NM_027045	420	1954	2374	2337	3232	548	435	43	122	126	0	42.8924	33.4483	9.75548	6.62794	4.03852	4.16686	2.51853	0	1959	378	488	569	289	356	280	487	218	545	74	74	10	212	44	134	82	16	79	211	21	26	30	13	2	20	0	0	1
Gcap14	NM_028407	168	43	211	0	24	2	2	0	4	0	0	0	0.248379	0.0356039	0.0304733	0	0.136619	0	0	0	0	2	3	4	7	4	2	2	0	1	0	0	0	0	1	1	1	0	0	0	0	0	0	0	0	0	0	0
Zfp57	NM_001013745	0	0	0	0	0	0	0	0	0	0	0	0	0	0	0	0	0	0	0	0	0	0	0	0	0	0	0	0	0	0	0	0	0	0	0	0	0	0	0	0	0	0	0	0	0	0	0	0
Zfp57	NM_001168501	84	0	84	0	1	0	0	0	0	0	0	0	0.0103491	0	0	0	0	0	0	0	0	0	0	0	1	0	0	0	0	0	0	0	0	0	0	0	0	0	0	0	0	0	0	0	0	0	0	0
Zfp57	NR_033137	0	680	680	1	0	14	5	1	15	7	0	0.0183536	0	0.249227	0.0761833	0.093919	0.512319	0.139918	0	1	0	0	0	0	0	0	0	0	0	0	0	0	14	0	0	2	0	0	0	2	1	0	1	0	13	2	0	0
Zfp57	NM_001168502	168	341	509	168	1065	75	39	5	35	77	1	3.0834	11.0218	1.33515	0.594229	0.469595	1.19541	1.5391	0.308823	88	80	218	246	115	123	90	169	43	61	3	2	3	5	4	58	8	0	10	8	10	3	3	2	1	5	7	3	1
Zfp57	NM_009559	0	1212	1212	5315	31610	1784	846	213	939	2028	114	97.5494	327.135	31.7587	12.8902	20.0047	32.0712	40.5363	35.2058	3421	1894	5845	6832	3736	3374	2835	5568	1348	2072	162	215	130	290	127	860	187	83	209	147	112	108	78	135	19	33	148	71	61
Rps27a	NM_001033865	0	94	94	8	177	945	1299	174	597	948	50	0.146829	1.83179	16.8229	19.7924	16.3419	20.3903	18.9489	15.4411	4	4	50	10	12	41	9	15	23	17	95	164	123	307	69	187	206	173	295	286	166	173	74	100	37	18	63	38	32
Rps27a	NM_024277	84	0	84	0	11	145	238	44	126	79	7	0	0.11384	2.58128	3.62632	4.13243	4.30348	1.57908	2.16176	0	0	2	1	1	1	1	0	1	4	17	37	20	35	10	26	40	29	60	40	39	30	22	22	8	5	14	7	9
Rpf1	NM_027332	0	1346	1346	0	869	1116	321	47	71	93	0	0	8.99338	19.867	4.89097	4.41419	2.42498	1.85891	0	0	0	89	205	22	63	51	71	193	175	68	245	53	324	19	407	29	31	34	157	33	37	18	29	0	0	0	0	0
Rpf1	NM_027371	336	618	954	1357	5577	5680	9941	1060	2216	6932	234	24.9058	57.717	101.115	151.468	99.5541	75.6867	138.559	72.2645	1264	93	901	952	447	472	370	938	551	946	733	1037	389	1258	578	1685	1867	1525	874	935	2317	2423	489	571	82	184	222	101	47
AI451617	NM_199146	168	475	643	0	0	0	0	0	0	0	0	0	0	0	0	0	0	0	0	0	0	0	0	0	0	0	0	0	0	0	0	0	0	0	0	0	0	0	0	0	0	0	0	0	0	0	0	0
AI451617	NM_001167828	84	0	84	0	0	0	0	0	0	0	0	0	0	0	0	0	0	0	0	0	0	0	0	0	0	0	0	0	0	0	0	0	0	0	0	0	0	0	0	0	0	0	0	0	0	0	0	0
Tead3	NM_001098226	84	32	116	0	0	0	0	0	0	0	0	0	0	0	0	0	0	0	0	0	0	0	0	0	0	0	0	0	0	0	0	0	0	0	0	0	0	0	0	0	0	0	0	0	0	0	0	0
Tead3	NM_011566	84	196	280	0	0	0	0	0	0	0	0	0	0	0	0	0	0	0	0	0	0	0	0	0	0	0	0	0	0	0	0	0	0	0	0	0	0	0	0	0	0	0	0	0	0	0	0	0
Hps3	NM_001146323	84	95	179	0	3	0	0	0	0	0	0	0	0.0310473	0	0	0	0	0	0	0	0	2	0	0	1	0	0	0	0	0	0	0	0	0	0	0	0	0	0	0	0	0	0	0	0	0	0	0
Hps3	NM_080634	0	0	0	0	0	0	0	0	0	0	0	0	0	0	0	0	0	0	0	0	0	0	0	0	0	0	0	0	0	0	0	0	0	0	0	0	0	0	0	0	0	0	0	0	0	0	0	0
Hps3	NM_001146324	0	786	786	4	22	17	1	2	8	73	1	0.0734144	0.22768	0.302633	0.0152367	0.187838	0.273237	1.45915	0.308823	4	0	5	1	0	0	0	2	0	14	13	1	1	2	0	0	0	1	0	0	0	0	0	2	0	0	0	0	0
Nacc2	NM_026495	84	122	206	0	0	0	0	0	0	0	0	0	0	0	0	0	0	0	0	0	0	0	0	0	0	0	0	0	0	0	0	0	0	0	0	0	0	0	0	0	0	0	0	0	0	0	0	0
Nacc2	NM_001037098	84	645	729	0	0	1	0	0	0	0	0	0	0	0.017802	0	0	0	0	0	0	0	0	0	0	0	0	0	0	0	0	0	1	0	0	0	0	0	0	0	0	0	0	0	0	0	0	0	0
Ankrd27	NM_145633	1428	3007	4435	367	5882	499	694	410	629	4050	136	6.73577	60.8735	8.88318	10.5742	38.5068	21.4833	80.9526	41.9999	307	60	810	723	801	760	584	1089	338	777	44	119	23	44	61	208	107	44	61	261	36	185	25	385	76	37	2	37	90
Ankrd27	NM_178263	0	660	660	7	114	86	45	10	106	116	41	0.128475	1.1798	1.53097	0.685649	0.93919	3.62039	2.31864	12.6617	7	0	5	37	2	3	3	20	3	41	30	25	7	4	13	7	7	3	18	9	5	3	3	7	5	6	1	37	2
Rangap1	NM_001146174	84	0	84	0	0	1	0	0	1	0	1	0	0	0.017802	0	0	0.0341546	0	0.308823	0	0	0	0	0	0	0	0	0	0	0	0	0	0	0	1	0	0	0	0	0	0	0	0	0	0	0	0	0
Rangap1	NM_011241	168	47	215	0	0	0	0	0	0	0	0	0	0	0	0	0	0	0	0	0	0	0	0	0	0	0	0	0	0	0	0	0	0	0	0	0	0	0	0	0	0	0	0	0	0	0	0	0
Rabggtb	NR_028097	0	0	0	0	0	0	0	0	0	0	0	0	0	0	0	0	0	0	0	0	0	0	0	0	0	0	0	0	0	0	0	0	0	0	0	0	0	0	0	0	0	0	0	0	0	0	0	0
Rabggtb	NR_028094	0	0	0	0	0	0	0	0	0	0	0	0	0	0	0	0	0	0	0	0	0	0	0	0	0	0	0	0	0	0	0	0	0	0	0	0	0	0	0	0	0	0	0	0	0	0	0	0
Rabggtb	NR_028096	0	0	0	0	0	0	0	0	0	0	0	0	0	0	0	0	0	0	0	0	0	0	0	0	0	0	0	0	0	0	0	0	0	0	0	0	0	0	0	0	0	0	0	0	0	0	0	0
Rabggtb	NM_001163479	0	0	0	0	0	0	0	0	0	0	0	0	0	0	0	0	0	0	0	0	0	0	0	0	0	0	0	0	0	0	0	0	0	0	0	0	0	0	0	0	0	0	0	0	0	0	0	0
Rabggtb	NM_011231	0	0	0	0	0	0	0	0	0	0	0	0	0	0	0	0	0	0	0	0	0	0	0	0	0	0	0	0	0	0	0	0	0	0	0	0	0	0	0	0	0	0	0	0	0	0	0	0
Rabggtb	NR_028095	0	0	0	0	0	0	0	0	0	0	0	0	0	0	0	0	0	0	0	0	0	0	0	0	0	0	0	0	0	0	0	0	0	0	0	0	0	0	0	0	0	0	0	0	0	0	0	0
Rabggtb	NM_001163478	0	0	0	0	0	0	0	0	0	0	0	0	0	0	0	0	0	0	0	0	0	0	0	0	0	0	0	0	0	0	0	0	0	0	0	0	0	0	0	0	0	0	0	0	0	0	0	0
Rabggtb	NR_028098	0	0	0	0	0	0	0	0	0	0	0	0	0	0	0	0	0	0	0	0	0	0	0	0	0	0	0	0	0	0	0	0	0	0	0	0	0	0	0	0	0	0	0	0	0	0	0	0
Lin54	NM_001115010	84	270	354	1	5	0	0	0	0	0	0	0.0183536	0.0517456	0	0	0	0	0	0	0	1	0	0	0	0	0	0	0	5	0	0	0	0	0	0	0	0	0	0	0	0	0	0	0	0	0	0	0
Lin54	NM_172714	84	138	222	0	0	0	0	0	0	2	0	0	0	0	0	0	0	0.0399766	0	0	0	0	0	0	0	0	0	0	0	0	0	0	0	0	0	0	0	0	0	0	0	0	0	0	0	0	0	0
Arhgap6	NM_178754	84	237	321	0	0	0	0	0	0	0	0	0	0	0	0	0	0	0	0	0	0	0	0	0	0	0	0	0	0	0	0	0	0	0	0	0	0	0	0	0	0	0	0	0	0	0	0	0
Arhgap6	NM_009707	84	1712	1796	0	0	0	0	0	0	0	0	0	0	0	0	0	0	0	0	0	0	0	0	0	0	0	0	0	0	0	0	0	0	0	0	0	0	0	0	0	0	0	0	0	0	0	0	0
Hectd2	NM_001163471	84	2	86	1	1	0	0	0	0	0	0	0.0183536	0.0103491	0	0	0	0	0	0	1	0	0	0	1	0	0	0	0	0	0	0	0	0	0	0	0	0	0	0	0	0	0	0	0	0	0	0	0
Hectd2	NM_172637	84	0	84	1	4	0	0	0	0	0	0	0.0183536	0.0413964	0	0	0	0	0	0	1	0	0	2	0	0	0	0	2	0	0	0	0	0	0	0	0	0	0	0	0	0	0	0	0	0	0	0	0
Gucy2c	NM_001127318	168	71	239	0	7	0	0	0	0	0	0	0	0.0724438	0	0	0	0	0	0	0	0	0	0	0	2	0	1	0	4	0	0	0	0	0	0	0	0	0	0	0	0	0	0	0	0	0	0	0
Gucy2c	NM_145067	84	0	84	0	0	0	0	0	0	0	0	0	0	0	0	0	0	0	0	0	0	0	0	0	0	0	0	0	0	0	0	0	0	0	0	0	0	0	0	0	0	0	0	0	0	0	0	0
C030039L03Rik	NM_198417	84	126	210	0	0	0	0	0	0	0	0	0	0	0	0	0	0	0	0	0	0	0	0	0	0	0	0	0	0	0	0	0	0	0	0	0	0	0	0	0	0	0	0	0	0	0	0	0
C030039L03Rik	NM_001112731	84	146	230	0	0	0	0	0	0	0	0	0	0	0	0	0	0	0	0	0	0	0	0	0	0	0	0	0	0	0	0	0	0	0	0	0	0	0	0	0	0	0	0	0	0	0	0	0
2210404J11Rik	NM_001039552	924	1077	2001	0	0	0	0	0	0	0	0	0	0	0	0	0	0	0	0	0	0	0	0	0	0	0	0	0	0	0	0	0	0	0	0	0	0	0	0	0	0	0	0	0	0	0	0	0
2210404J11Rik	NM_001034891	0	154	154	0	0	0	0	0	0	0	0	0	0	0	0	0	0	0	0	0	0	0	0	0	0	0	0	0	0	0	0	0	0	0	0	0	0	0	0	0	0	0	0	0	0	0	0	0
A130010J15Rik	NM_181048	84	9	93	0	0	0	1	0	0	0	0	0	0	0	0.0152367	0	0	0	0	0	0	0	0	0	0	0	0	0	0	0	0	0	0	0	0	0	0	0	1	0	0	0	0	0	0	0	0	0
A130010J15Rik	NM_001160359	84	0	84	0	0	0	0	0	0	0	0	0	0	0	0	0	0	0	0	0	0	0	0	0	0	0	0	0	0	0	0	0	0	0	0	0	0	0	0	0	0	0	0	0	0	0	0	0
A130010J15Rik	NM_001160360	84	41	125	0	0	0	0	0	0	0	0	0	0	0	0	0	0	0	0	0	0	0	0	0	0	0	0	0	0	0	0	0	0	0	0	0	0	0	0	0	0	0	0	0	0	0	0	0
Pxmp3	NM_001163303	0	0	0	0	0	0	0	0	0	0	0	0	0	0	0	0	0	0	0	0	0	0	0	0	0	0	0	0	0	0	0	0	0	0	0	0	0	0	0	0	0	0	0	0	0	0	0	0
Pxmp3	NM_001163306	84	0	84	0	0	0	0	0	0	0	0	0	0	0	0	0	0	0	0	0	0	0	0	0	0	0	0	0	0	0	0	0	0	0	0	0	0	0	0	0	0	0	0	0	0	0	0	0
Pxmp3	NM_001163301	0	113	113	0	2	3	2	1	3	19	0	0	0.0206982	0.0534059	0.0304733	0.093919	0.102464	0.379778	0	0	0	0	0	0	2	0	0	0	0	0	0	1	1	0	1	0	0	2	0	0	0	0	1	0	0	0	0	0
Pxmp3	NM_001163302	84	0	84	0	1	0	0	0	0	1	0	0	0.0103491	0	0	0	0	0.0199883	0	0	0	0	0	0	0	0	1	0	0	0	0	0	0	0	0	0	0	0	0	0	0	0	0	0	0	0	0	0
Pxmp3	NM_001163304	0	0	0	0	0	0	0	0	0	0	0	0	0	0	0	0	0	0	0	0	0	0	0	0	0	0	0	0	0	0	0	0	0	0	0	0	0	0	0	0	0	0	0	0	0	0	0	0
Pxmp3	NM_008994	0	0	0	0	0	0	0	0	0	0	0	0	0	0	0	0	0	0	0	0	0	0	0	0	0	0	0	0	0	0	0	0	0	0	0	0	0	0	0	0	0	0	0	0	0	0	0	0
Pxmp3	NM_001163305	84	0	84	0	1	1	0	0	0	1	1	0	0.0103491	0.017802	0	0	0	0.0199883	0.308823	0	0	0	0	0	1	0	0	0	0	0	0	0	1	0	0	0	0	0	0	0	0	0	0	0	0	0	0	0
Ensa	NM_001026212	0	1785	1785	79	2650	961	1023	132	468	1664	46	1.44993	27.4251	17.1077	15.5871	12.3973	15.9844	33.2605	14.2058	74	5	307	352	508	424	244	362	157	296	134	248	42	173	49	315	114	85	230	267	205	122	67	65	11	17	105	78	13
Ensa	NM_019561	84	685	769	0	110	244	584	18	98	960	8	0	1.1384	4.34368	8.8982	1.69054	3.34715	19.1888	2.47058	0	0	8	2	19	2	27	0	2	50	21	109	17	43	15	39	131	84	52	54	231	32	3	15	6	1	54	0	1
8430427H17Rik	NM_001001986	84	122	206	1	1	0	0	0	0	0	0	0.0183536	0.0103491	0	0	0	0	0	0	1	0	0	0	0	0	1	0	0	0	0	0	0	0	0	0	0	0	0	0	0	0	0	0	0	0	0	0	0
8430427H17Rik	NM_001134300	336	904	1240	33	18	311	116	13	18	1	0	0.605669	0.186284	5.53641	1.76745	1.22095	0.614783	0.0199883	0	31	2	11	0	0	0	0	0	6	1	76	182	4	22	8	19	18	7	10	72	4	5	6	7	0	0	0	0	0
Golm1	NM_001035122	84	0	84	0	0	0	0	0	0	0	0	0	0	0	0	0	0	0	0	0	0	0	0	0	0	0	0	0	0	0	0	0	0	0	0	0	0	0	0	0	0	0	0	0	0	0	0	0
Golm1	NM_027307	168	135	303	0	0	0	0	0	0	0	0	0	0	0	0	0	0	0	0	0	0	0	0	0	0	0	0	0	0	0	0	0	0	0	0	0	0	0	0	0	0	0	0	0	0	0	0	0
Smarca2	NM_011416	2268	4097	6365	2520	844	3	6	0	28	0	0	46.2511	8.73465	0.0534059	0.0914199	0	0.95633	0	0	2274	246	91	182	79	114	40	171	106	61	2	0	0	0	0	1	0	2	0	0	4	0	0	0	0	0	0	1	1
Smarca2	NM_026003	252	270	522	2	23	0	0	0	0	0	0	0.0367072	0.23803	0	0	0	0	0	0	2	0	0	9	3	8	0	1	0	2	0	0	0	0	0	0	0	0	0	0	0	0	0	0	0	0	0	0	0
Gcet2	NM_008099	84	0	84	0	0	0	0	0	0	0	0	0	0	0	0	0	0	0	0	0	0	0	0	0	0	0	0	0	0	0	0	0	0	0	0	0	0	0	0	0	0	0	0	0	0	0	0	0
Gcet2	NM_001159297	168	65	233	0	0	0	0	0	0	0	0	0	0	0	0	0	0	0	0	0	0	0	0	0	0	0	0	0	0	0	0	0	0	0	0	0	0	0	0	0	0	0	0	0	0	0	0	0
Pde1a	NM_001159582	84	331	415	0	17	0	0	0	0	0	0	0	0.175935	0	0	0	0	0	0	0	0	0	0	4	0	0	3	10	0	0	0	0	0	0	0	0	0	0	0	0	0	0	0	0	0	0	0	0
Pde1a	NM_001009978	84	0	84	0	1	0	0	0	0	2	0	0	0.0103491	0	0	0	0	0.0399766	0	0	0	0	0	0	0	0	0	1	0	0	0	0	0	0	0	0	0	0	0	0	0	0	0	0	0	0	0	0
Pde1a	NM_001009979	168	26	194	0	0	0	0	0	0	0	0	0	0	0	0	0	0	0	0	0	0	0	0	0	0	0	0	0	0	0	0	0	0	0	0	0	0	0	0	0	0	0	0	0	0	0	0	0
Pde1a	NM_016744	0	126	126	0	0	0	0	0	0	0	0	0	0	0	0	0	0	0	0	0	0	0	0	0	0	0	0	0	0	0	0	0	0	0	0	0	0	0	0	0	0	0	0	0	0	0	0	0
Zfp281	NM_001160251	84	3	87	0	0	0	0	0	0	0	0	0	0	0	0	0	0	0	0	0	0	0	0	0	0	0	0	0	0	0	0	0	0	0	0	0	0	0	0	0	0	0	0	0	0	0	0	0
Zfp281	NM_177643	84	0	84	0	0	0	0	0	0	0	0	0	0	0	0	0	0	0	0	0	0	0	0	0	0	0	0	0	0	0	0	0	0	0	0	0	0	0	0	0	0	0	0	0	0	0	0	0
Kcnq2	NM_001003824	0	0	0	0	0	0	0	0	0	0	0	0	0	0	0	0	0	0	0	0	0	0	0	0	0	0	0	0	0	0	0	0	0	0	0	0	0	0	0	0	0	0	0	0	0	0	0	0
Kcnq2	NM_001006674	84	0	84	0	0	0	0	0	0	0	0	0	0	0	0	0	0	0	0	0	0	0	0	0	0	0	0	0	0	0	0	0	0	0	0	0	0	0	0	0	0	0	0	0	0	0	0	0
Kcnq2	NM_001006678	84	0	84	0	0	0	0	0	0	0	0	0	0	0	0	0	0	0	0	0	0	0	0	0	0	0	0	0	0	0	0	0	0	0	0	0	0	0	0	0	0	0	0	0	0	0	0	0
Kcnq2	NM_001006677	0	224	224	5	27	6	7	0	4	6	1	0.091768	0.279426	0.106812	0.106657	0	0.136619	0.11993	0.308823	4	1	5	5	0	3	3	5	1	5	0	0	2	3	0	1	2	1	1	0	2	1	0	0	0	0	0	0	0
Kcnq2	NM_001006680	0	667	667	0	0	0	0	0	0	0	0	0	0	0	0	0	0	0	0	0	0	0	0	0	0	0	0	0	0	0	0	0	0	0	0	0	0	0	0	0	0	0	0	0	0	0	0	0
Kcnq2	NM_001006669	0	0	0	0	0	0	0	0	0	0	0	0	0	0	0	0	0	0	0	0	0	0	0	0	0	0	0	0	0	0	0	0	0	0	0	0	0	0	0	0	0	0	0	0	0	0	0	0
Kcnq2	NM_001006675	0	1030	1030	0	0	0	0	0	0	0	0	0	0	0	0	0	0	0	0	0	0	0	0	0	0	0	0	0	0	0	0	0	0	0	0	0	0	0	0	0	0	0	0	0	0	0	0	0
Kcnq2	NM_001006668	84	187	271	0	0	0	0	0	0	0	0	0	0	0	0	0	0	0	0	0	0	0	0	0	0	0	0	0	0	0	0	0	0	0	0	0	0	0	0	0	0	0	0	0	0	0	0	0
Kcnq2	NM_001003825	84	0	84	0	0	0	0	0	0	0	0	0	0	0	0	0	0	0	0	0	0	0	0	0	0	0	0	0	0	0	0	0	0	0	0	0	0	0	0	0	0	0	0	0	0	0	0	0
Kcnq2	NM_010611	168	806	974	0	0	0	1	0	0	0	0	0	0	0	0.0152367	0	0	0	0	0	0	0	0	0	0	0	0	0	0	0	0	0	0	0	0	0	0	0	1	0	0	0	0	0	0	0	0	0
Kcnq2	NM_001006679	0	0	0	0	0	0	0	0	0	0	0	0	0	0	0	0	0	0	0	0	0	0	0	0	0	0	0	0	0	0	0	0	0	0	0	0	0	0	0	0	0	0	0	0	0	0	0	0
Kcnq2	NM_001006676	0	0	0	0	0	0	0	0	0	0	0	0	0	0	0	0	0	0	0	0	0	0	0	0	0	0	0	0	0	0	0	0	0	0	0	0	0	0	0	0	0	0	0	0	0	0	0	0
Kif21a	NM_016705	168	0	168	0	0	0	0	0	0	0	0	0	0	0	0	0	0	0	0	0	0	0	0	0	0	0	0	0	0	0	0	0	0	0	0	0	0	0	0	0	0	0	0	0	0	0	0	0
Kif21a	NM_001109041	252	14	266	0	0	0	0	0	0	0	0	0	0	0	0	0	0	0	0	0	0	0	0	0	0	0	0	0	0	0	0	0	0	0	0	0	0	0	0	0	0	0	0	0	0	0	0	0
Kif21a	NM_001109042	84	0	84	0	0	0	0	0	0	0	0	0	0	0	0	0	0	0	0	0	0	0	0	0	0	0	0	0	0	0	0	0	0	0	0	0	0	0	0	0	0	0	0	0	0	0	0	0
Kif21a	NM_001109040	336	145	481	0	1	0	0	0	0	0	0	0	0.0103491	0	0	0	0	0	0	0	0	0	0	1	0	0	0	0	0	0	0	0	0	0	0	0	0	0	0	0	0	0	0	0	0	0	0	0
Cdipt	NM_026638	0	38	38	0	0	0	0	0	0	0	0	0	0	0	0	0	0	0	0	0	0	0	0	0	0	0	0	0	0	0	0	0	0	0	0	0	0	0	0	0	0	0	0	0	0	0	0	0
Cdipt	NM_138754	0	1	1	0	0	0	0	0	0	0	0	0	0	0	0	0	0	0	0	0	0	0	0	0	0	0	0	0	0	0	0	0	0	0	0	0	0	0	0	0	0	0	0	0	0	0	0	0
Fkbp8	NM_010223	84	0	84	0	1	8	9	0	6	1	2	0	0.0103491	0.142416	0.13713	0	0.204928	0.0199883	0.617645	0	0	1	0	0	0	0	0	0	0	1	0	6	1	0	0	7	0	0	0	0	2	0	0	0	0	3	0	0
Fkbp8	NM_001111066	84	2	86	0	3	7	14	5	19	13	0	0	0.0310473	0.124614	0.213313	0.469595	0.648938	0.259848	0	0	0	0	0	0	0	0	0	0	3	1	3	0	1	1	1	3	1	4	1	5	0	0	5	1	0	3	2	0
Acsl3	NM_028817	84	139	223	36	26	8	2	0	3	2	0	0.66073	0.269077	0.142416	0.0304733	0	0.102464	0.0399766	0	30	6	1	2	1	5	1	5	4	7	3	0	0	0	2	3	0	0	1	0	1	0	0	0	0	0	1	0	0
Acsl3	NM_001136222	84	0	84	0	0	0	0	0	0	0	0	0	0	0	0	0	0	0	0	0	0	0	0	0	0	0	0	0	0	0	0	0	0	0	0	0	0	0	0	0	0	0	0	0	0	0	0	0
Acsl3	NM_001033606	84	0	84	2	0	1	0	0	2	0	0	0.0367072	0	0.017802	0	0	0.0683093	0	0	1	1	0	0	0	0	0	0	0	0	0	1	0	0	0	0	0	0	0	0	0	0	0	0	0	0	0	0	0
Cdk19	NM_198164	84	0	84	0	0	0	0	0	0	0	0	0	0	0	0	0	0	0	0	0	0	0	0	0	0	0	0	0	0	0	0	0	0	0	0	0	0	0	0	0	0	0	0	0	0	0	0	0
Cdk19	NM_001168304	168	131	299	0	5	0	0	0	0	0	0	0	0.0517456	0	0	0	0	0	0	0	0	0	4	0	0	1	0	0	0	0	0	0	0	0	0	0	0	0	0	0	0	0	0	0	0	0	0	0
Gbp6	NM_001083312	84	3	87	0	0	0	0	0	0	0	0	0	0	0	0	0	0	0	0	0	0	0	0	0	0	0	0	0	0	0	0	0	0	0	0	0	0	0	0	0	0	0	0	0	0	0	0	0
Gbp6	NM_145545	84	17	101	0	0	0	0	0	0	0	0	0	0	0	0	0	0	0	0	0	0	0	0	0	0	0	0	0	0	0	0	0	0	0	0	0	0	0	0	0	0	0	0	0	0	0	0	0
Ttc19	NM_029704	0	703	703	0	108	22	119	6	6	267	3	0	1.1177	0.391643	1.81316	0.563514	0.204928	5.33688	0.926468	0	0	4	2	10	1	3	19	10	59	0	4	1	14	1	2	105	0	3	6	5	0	3	3	0	0	0	0	0
Ttc19	NM_028360	672	3086	3758	572	2299	3790	5326	778	1631	3426	209	10.4983	23.7926	67.4694	81.1504	73.069	55.7062	68.4799	64.5439	420	152	375	297	366	279	262	189	139	392	525	1151	276	596	228	1014	1238	694	1180	1020	881	313	210	568	90	209	85	68	117
Acbd5	NM_001102438	0	0	0	0	0	0	0	0	0	0	0	0	0	0	0	0	0	0	0	0	0	0	0	0	0	0	0	0	0	0	0	0	0	0	0	0	0	0	0	0	0	0	0	0	0	0	0	0
Acbd5	NM_028793	0	0	0	0	0	0	0	0	0	0	0	0	0	0	0	0	0	0	0	0	0	0	0	0	0	0	0	0	0	0	0	0	0	0	0	0	0	0	0	0	0	0	0	0	0	0	0	0
Acbd5	NM_001102436	0	0	0	0	0	0	0	0	0	0	0	0	0	0	0	0	0	0	0	0	0	0	0	0	0	0	0	0	0	0	0	0	0	0	0	0	0	0	0	0	0	0	0	0	0	0	0	0
Acbd5	NM_001102437	0	0	0	0	0	0	0	0	0	0	0	0	0	0	0	0	0	0	0	0	0	0	0	0	0	0	0	0	0	0	0	0	0	0	0	0	0	0	0	0	0	0	0	0	0	0	0	0
Treml4	NM_001163795	84	26	110	0	0	0	0	0	0	0	0	0	0	0	0	0	0	0	0	0	0	0	0	0	0	0	0	0	0	0	0	0	0	0	0	0	0	0	0	0	0	0	0	0	0	0	0	0
Treml4	NM_172623	0	0	0	0	0	0	0	0	0	0	0	0	0	0	0	0	0	0	0	0	0	0	0	0	0	0	0	0	0	0	0	0	0	0	0	0	0	0	0	0	0	0	0	0	0	0	0	0
Treml4	NM_001163796	84	0	84	0	0	0	0	0	0	0	0	0	0	0	0	0	0	0	0	0	0	0	0	0	0	0	0	0	0	0	0	0	0	0	0	0	0	0	0	0	0	0	0	0	0	0	0	0
Treml4	NM_001033922	84	341	425	0	0	0	0	0	0	0	0	0	0	0	0	0	0	0	0	0	0	0	0	0	0	0	0	0	0	0	0	0	0	0	0	0	0	0	0	0	0	0	0	0	0	0	0	0
Znrf1	NM_001168623	84	123	207	0	9	340	73	17	18	0	0	0	0.093142	6.05267	1.11228	1.59662	0.614783	0	0	0	0	0	1	1	2	1	1	3	0	60	175	20	75	8	2	11	25	8	9	7	13	7	10	0	0	0	0	0
Znrf1	NM_133206	0	0	0	0	0	0	0	0	0	0	0	0	0	0	0	0	0	0	0	0	0	0	0	0	0	0	0	0	0	0	0	0	0	0	0	0	0	0	0	0	0	0	0	0	0	0	0	0
Znrf1	NM_001168622	84	0	84	0	2	8	1	2	1	2	0	0	0.0206982	0.142416	0.0152367	0.187838	0.0341546	0.0399766	0	0	0	0	0	0	0	0	0	1	1	1	7	0	0	0	0	0	0	0	0	0	1	1	1	0	0	1	0	0
Znrf1	NM_001168621	0	0	0	0	0	0	0	0	0	0	0	0	0	0	0	0	0	0	0	0	0	0	0	0	0	0	0	0	0	0	0	0	0	0	0	0	0	0	0	0	0	0	0	0	0	0	0	0
2310002L09Rik	NM_027104	84	227	311	0	0	0	0	0	0	0	0	0	0	0	0	0	0	0	0	0	0	0	0	0	0	0	0	0	0	0	0	0	0	0	0	0	0	0	0	0	0	0	0	0	0	0	0	0
2310002L09Rik	NM_027981	0	1199	1199	0	1	0	0	0	0	0	0	0	0.0103491	0	0	0	0	0	0	0	0	0	1	0	0	0	0	0	0	0	0	0	0	0	0	0	0	0	0	0	0	0	0	0	0	0	0	0
Ccdc33	NM_029212	504	481	985	0	0	0	0	0	0	0	0	0	0	0	0	0	0	0	0	0	0	0	0	0	0	0	0	0	0	0	0	0	0	0	0	0	0	0	0	0	0	0	0	0	0	0	0	0
Ccdc33	NM_001166282	588	1038	1626	0	0	0	0	0	1	0	0	0	0	0	0	0	0.0341546	0	0	0	0	0	0	0	0	0	0	0	0	0	0	0	0	0	0	0	0	0	0	0	0	0	0	0	0	0	0	0
Mapre2	NM_001162942	84	87	171	6	0	0	0	0	0	0	0	0.110122	0	0	0	0	0	0	0	6	0	0	0	0	0	0	0	0	0	0	0	0	0	0	0	0	0	0	0	0	0	0	0	0	0	0	0	0
Mapre2	NM_153058	84	251	335	0	1	0	0	1	5	24	0	0	0.0103491	0	0	0.093919	0.170773	0.479719	0	0	0	0	1	0	0	0	0	0	0	0	0	0	0	0	0	0	0	0	0	0	0	1	0	0	0	0	0	0
Mapre2	NM_001162941	84	144	228	8	63	0	0	0	0	0	0	0.146829	0.651994	0	0	0	0	0	0	6	2	4	12	1	24	3	4	0	15	0	0	0	0	0	0	0	0	0	0	0	0	0	0	0	0	0	0	0
Rod1	NM_144904	252	33	285	0	5	0	0	0	0	0	0	0	0.0517456	0	0	0	0	0	0	0	0	0	2	1	2	0	0	0	0	0	0	0	0	0	0	0	0	0	0	0	0	0	0	0	0	0	0	0
Rod1	NM_178164	168	8	176	2	47	17	1	0	7	1	0	0.0367072	0.486408	0.302633	0.0152367	0	0.239082	0.0199883	0	2	0	6	4	4	12	4	7	6	4	0	1	1	11	1	3	0	0	1	0	0	0	0	0	0	1	0	0	0
Cacna1c	NM_001159534	84	5	89	0	0	0	0	0	0	0	0	0	0	0	0	0	0	0	0	0	0	0	0	0	0	0	0	0	0	0	0	0	0	0	0	0	0	0	0	0	0	0	0	0	0	0	0	0
Cacna1c	NM_001159535	84	0	84	0	0	0	0	0	0	0	0	0	0	0	0	0	0	0	0	0	0	0	0	0	0	0	0	0	0	0	0	0	0	0	0	0	0	0	0	0	0	0	0	0	0	0	0	0
Cacna1c	NM_001159533	0	0	0	0	0	0	0	0	0	0	0	0	0	0	0	0	0	0	0	0	0	0	0	0	0	0	0	0	0	0	0	0	0	0	0	0	0	0	0	0	0	0	0	0	0	0	0	0
Cacna1c	NM_009781	84	316	400	0	0	0	0	0	0	0	0	0	0	0	0	0	0	0	0	0	0	0	0	0	0	0	0	0	0	0	0	0	0	0	0	0	0	0	0	0	0	0	0	0	0	0	0	0
Kif2a	NM_001145779	168	0	168	117	189	88	46	22	30	44	6	2.14737	1.95598	1.56657	0.700886	2.06622	1.02464	0.879485	1.85294	100	17	26	27	21	33	16	30	16	20	12	32	3	20	10	11	9	7	7	7	8	8	6	16	0	0	4	1	0
Kif2a	NM_008442	336	495	831	1	12	14	6	0	3	0	0	0.0183536	0.124189	0.249227	0.0914199	0	0.102464	0	0	1	0	2	0	3	1	0	2	3	1	2	3	0	2	0	7	1	0	0	1	2	2	0	0	0	0	0	0	0
Mthfsd	NM_001166482	168	0	168	0	1	8	27	1	23	20	2	0	0.0103491	0.142416	0.41139	0.093919	0.785556	0.399766	0.617645	0	0	0	0	1	0	0	0	0	0	0	1	3	1	1	2	9	2	1	1	8	6	0	1	4	4	0	1	0
Mthfsd	NM_172761	84	874	958	0	0	14	101	2	9	49	0	0	0	0.249227	1.5389	0.187838	0.307392	0.979427	0	0	0	0	0	0	0	0	0	0	0	0	4	1	5	1	3	86	2	2	4	6	1	2	0	0	0	1	0	0
Ceacam12	NM_001162524	0	1330	1330	3	66	0	0	0	0	0	0	0.0550608	0.683041	0	0	0	0	0	0	2	1	1	1	21	7	2	31	1	2	0	0	0	0	0	0	0	0	0	0	0	0	0	0	0	0	0	0	0
Ceacam12	NM_001162523	84	591	675	5	64	0	0	0	0	0	0	0.091768	0.662343	0	0	0	0	0	0	1	4	6	4	3	10	13	18	1	9	0	0	0	0	0	0	0	0	0	0	0	0	0	0	0	0	0	0	0
Ceacam12	NM_026087	84	141	225	0	0	0	0	0	0	0	0	0	0	0	0	0	0	0	0	0	0	0	0	0	0	0	0	0	0	0	0	0	0	0	0	0	0	0	0	0	0	0	0	0	0	0	0	0
Ociad1	NM_001159888	84	0	84	0	0	2	4	0	0	0	0	0	0	0.0356039	0.0609466	0	0	0	0	0	0	0	0	0	0	0	0	0	0	1	0	0	1	0	0	0	0	0	0	0	4	0	0	0	0	0	0	0
Ociad1	NM_023429	168	152	320	746	3665	2347	3420	354	1290	1644	181	13.6918	37.9295	41.7812	52.1093	33.2473	44.0595	32.8608	55.8969	537	209	470	463	411	586	433	683	244	375	261	796	144	607	150	389	682	406	594	595	533	610	169	185	137	68	239	95	48
Ociad1	NM_001159887	84	0	84	1	1	0	0	0	0	0	0	0.0183536	0.0103491	0	0	0	0	0	0	1	0	0	0	0	0	1	0	0	0	0	0	0	0	0	0	0	0	0	0	0	0	0	0	0	0	0	0	0
Ociad1	NM_001159889	0	2557	2557	30	28	3	0	0	0	10	0	0.550608	0.289775	0.0534059	0	0	0	0.199883	0	25	5	0	15	0	0	6	7	0	0	0	3	0	0	0	0	0	0	0	0	0	0	0	0	0	0	0	0	0
Pira6	NM_011093	168	45	213	0	0	0	0	0	0	0	0	0	0	0	0	0	0	0	0	0	0	0	0	0	0	0	0	0	0	0	0	0	0	0	0	0	0	0	0	0	0	0	0	0	0	0	0	0
Pira6	NM_008848	336	346	682	0	0	0	0	0	0	0	0	0	0	0	0	0	0	0	0	0	0	0	0	0	0	0	0	0	0	0	0	0	0	0	0	0	0	0	0	0	0	0	0	0	0	0	0	0
Dmrtc1a	NM_001038616	84	87	171	0	0	0	0	0	0	0	0	0	0	0	0	0	0	0	0	0	0	0	0	0	0	0	0	0	0	0	0	0	0	0	0	0	0	0	0	0	0	0	0	0	0	0	0	0
Dmrtc1a	NM_027591	168	230	398	0	5	0	0	0	0	0	0	0	0.0517456	0	0	0	0	0	0	0	0	0	0	1	1	1	2	0	0	0	0	0	0	0	0	0	0	0	0	0	0	0	0	0	0	0	0	0
Dmrtc1a	NM_029378	0	0	0	0	0	0	0	0	0	0	0	0	0	0	0	0	0	0	0	0	0	0	0	0	0	0	0	0	0	0	0	0	0	0	0	0	0	0	0	0	0	0	0	0	0	0	0	0
Cdv3	NM_001134427	84	516	600	1	47	0	0	0	0	18	0	0.0183536	0.486408	0	0	0	0	0.359789	0	1	0	23	10	2	7	0	4	0	1	0	0	0	0	0	0	0	0	0	0	0	0	0	0	0	0	0	0	0
Cdv3	NM_175565	0	0	0	0	0	0	0	0	0	0	0	0	0	0	0	0	0	0	0	0	0	0	0	0	0	0	0	0	0	0	0	0	0	0	0	0	0	0	0	0	0	0	0	0	0	0	0	0
Cdv3	NM_001134426	84	0	84	0	0	0	0	0	1	0	0	0	0	0	0	0	0.0341546	0	0	0	0	0	0	0	0	0	0	0	0	0	0	0	0	0	0	0	0	0	0	0	0	0	0	0	0	0	1	0
Cdv3	NM_175833	84	0	84	0	0	0	0	0	0	0	0	0	0	0	0	0	0	0	0	0	0	0	0	0	0	0	0	0	0	0	0	0	0	0	0	0	0	0	0	0	0	0	0	0	0	0	0	0
Als2cr4	NM_001033449	84	147	231	0	0	2	4	2	2	2	0	0	0	0.0356039	0.0609466	0.187838	0.0683093	0.0399766	0	0	0	0	0	0	0	0	0	0	0	0	2	0	0	0	0	0	0	0	0	2	2	2	0	0	1	0	0	0
Als2cr4	NM_001037812	84	103	187	20	3	0	0	0	0	14	0	0.367072	0.0310473	0	0	0	0	0.279836	0	18	2	2	0	0	0	0	0	1	0	0	0	0	0	0	0	0	0	0	0	0	0	0	0	0	0	0	0	0
2210021J22Rik	NM_001164626	84	0	84	0	1	0	0	0	0	1	0	0	0.0103491	0	0	0	0	0.0199883	0	0	0	0	0	0	1	0	0	0	0	0	0	0	0	0	0	0	0	0	0	0	0	0	0	0	0	0	0	0
2210021J22Rik	NM_001164625	84	58	142	0	0	3	0	2	4	9	0	0	0	0.0534059	0	0.187838	0.136619	0.179895	0	0	0	0	0	0	0	0	0	0	0	0	0	3	0	0	0	0	0	0	0	0	0	1	1	0	0	0	0	0
2210021J22Rik	NM_197998	84	0	84	2	7	9	17	1	9	15	0	0.0367072	0.0724438	0.160218	0.259023	0.093919	0.307392	0.299824	0	2	0	0	0	0	2	3	2	0	0	2	0	1	6	0	0	2	2	8	1	2	2	0	1	1	1	0	0	0
Ap2a1	NM_007458	168	65	233	0	0	0	1	0	0	0	0	0	0	0	0.0152367	0	0	0	0	0	0	0	0	0	0	0	0	0	0	0	0	0	0	0	0	0	0	0	0	0	1	0	0	0	0	0	0	0
Ap2a1	NM_001077264	84	0	84	1	1	1	2	0	3	12	0	0.0183536	0.0103491	0.017802	0.0304733	0	0.102464	0.23986	0	0	1	0	1	0	0	0	0	0	0	0	0	1	0	0	0	0	0	0	0	1	1	0	0	0	0	0	0	0
Ppp2r5c	NM_001081458	0	0	0	0	0	0	0	0	0	0	0	0	0	0	0	0	0	0	0	0	0	0	0	0	0	0	0	0	0	0	0	0	0	0	0	0	0	0	0	0	0	0	0	0	0	0	0	0
Ppp2r5c	NM_001081457	84	0	84	1	11	1	2	0	0	0	0	0.0183536	0.11384	0.017802	0.0304733	0	0	0	0	0	1	0	1	0	4	1	5	0	0	0	0	0	1	0	0	0	0	0	1	1	0	0	0	0	0	0	0	0
Ppp2r5c	NM_001135001	252	442	694	101	667	323	170	16	99	56	2	1.85371	6.90286	5.75003	2.59023	1.5027	3.38131	1.11934	0.617645	67	34	109	70	62	67	43	89	87	140	21	98	8	35	23	138	17	15	13	33	79	13	7	9	5	1	0	4	5
Ppp2r5c	NM_012023	168	116	284	5	9	0	0	0	0	7	0	0.091768	0.093142	0	0	0	0	0.139918	0	4	1	3	0	0	0	0	1	2	3	0	0	0	0	0	0	0	0	0	0	0	0	0	0	0	0	0	0	0
Hnrnpa2b1	NM_016806	252	2435	2687	5687	6861	31540	35365	4555	14783	54544	2332	104.377	71.0053	561.474	538.844	427.801	504.908	1090.24	720.174	5256	431	1107	1017	639	639	492	830	1045	1092	3663	7369	1840	8101	2161	8406	4666	4490	7354	6331	6610	5914	2058	2497	876	1093	1306	1331	486
Hnrnpa2b1	NM_182650	168	0	168	96	104	846	1049	137	336	239	17	1.76195	1.07631	15.0605	15.9832	12.8669	11.476	4.7772	5.24998	88	8	12	17	11	19	8	15	9	13	74	164	58	182	55	313	176	115	225	226	138	169	63	74	18	17	47	32	6
Tmem40	NM_001168258	0	267	267	0	0	0	3	0	0	3	0	0	0	0	0.04571	0	0	0.0599649	0	0	0	0	0	0	0	0	0	0	0	0	0	0	0	0	0	0	0	2	0	1	0	0	0	0	0	0	0	0
Tmem40	NM_001168257	84	0	84	0	0	0	0	0	0	0	0	0	0	0	0	0	0	0	0	0	0	0	0	0	0	0	0	0	0	0	0	0	0	0	0	0	0	0	0	0	0	0	0	0	0	0	0	0
Tmem40	NM_144805	84	61	145	0	0	0	1	0	0	0	0	0	0	0	0.0152367	0	0	0	0	0	0	0	0	0	0	0	0	0	0	0	0	0	0	0	0	0	0	1	0	0	0	0	0	0	0	0	0	0
Tmem40	NM_001168259	84	0	84	0	0	0	0	0	0	0	0	0	0	0	0	0	0	0	0	0	0	0	0	0	0	0	0	0	0	0	0	0	0	0	0	0	0	0	0	0	0	0	0	0	0	0	0	0
Tmem40	NM_001168256	0	0	0	0	0	0	0	0	0	0	0	0	0	0	0	0	0	0	0	0	0	0	0	0	0	0	0	0	0	0	0	0	0	0	0	0	0	0	0	0	0	0	0	0	0	0	0	0
Lcorl	NM_178142	84	1552	1636	19	394	10	52	2	69	405	13	0.348718	4.07755	0.17802	0.792306	0.187838	2.35667	8.09526	4.01469	19	0	101	99	16	31	28	78	28	13	2	2	0	2	1	3	35	1	0	0	16	0	1	1	1	0	0	0	2
Lcorl	NM_172153	84	206	290	0	0	0	0	0	0	0	0	0	0	0	0	0	0	0	0	0	0	0	0	0	0	0	0	0	0	0	0	0	0	0	0	0	0	0	0	0	0	0	0	0	0	0	0	0
Lcorl	NM_001163073	0	0	0	0	0	0	0	0	0	0	0	0	0	0	0	0	0	0	0	0	0	0	0	0	0	0	0	0	0	0	0	0	0	0	0	0	0	0	0	0	0	0	0	0	0	0	0	0
Adar	NM_001146296	0	0	0	0	0	0	0	0	0	0	0	0	0	0	0	0	0	0	0	0	0	0	0	0	0	0	0	0	0	0	0	0	0	0	0	0	0	0	0	0	0	0	0	0	0	0	0	0
Adar	NM_019655	84	147	231	0	0	7	0	0	0	0	0	0	0	0.124614	0	0	0	0	0	0	0	0	0	0	0	0	0	0	0	1	6	0	0	0	0	0	0	0	0	0	0	0	0	0	0	0	0	0
Adar	NM_001038587	84	128	212	0	0	0	0	0	0	0	0	0	0	0	0	0	0	0	0	0	0	0	0	0	0	0	0	0	0	0	0	0	0	0	0	0	0	0	0	0	0	0	0	0	0	0	0	0
Nosip	NM_001163684	84	0	84	0	0	7	7	0	2	1	0	0	0	0.124614	0.106657	0	0.0683093	0.0199883	0	0	0	0	0	0	0	0	0	0	0	0	6	0	1	0	0	1	2	1	1	2	0	0	0	0	0	2	0	0
Nosip	NM_025533	84	74	158	0	3	136	150	11	50	202	2	0	0.0310473	2.42107	2.2855	1.03311	1.70773	4.03764	0.617645	0	0	0	0	0	1	1	1	0	0	14	29	18	25	12	38	42	15	28	24	34	7	5	6	3	0	14	0	0
Noxa1	NM_001163626	84	0	84	0	0	0	0	0	0	0	0	0	0	0	0	0	0	0	0	0	0	0	0	0	0	0	0	0	0	0	0	0	0	0	0	0	0	0	0	0	0	0	0	0	0	0	0	0
Noxa1	NM_172204	84	23	107	0	0	0	0	0	0	0	0	0	0	0	0	0	0	0	0	0	0	0	0	0	0	0	0	0	0	0	0	0	0	0	0	0	0	0	0	0	0	0	0	0	0	0	0	0
Mtap6	NM_010837	84	0	84	0	0	0	0	0	0	0	0	0	0	0	0	0	0	0	0	0	0	0	0	0	0	0	0	0	0	0	0	0	0	0	0	0	0	0	0	0	0	0	0	0	0	0	0	0
Mtap6	NM_001048167	0	2683	2683	2	2	117	11	2	9	278	2	0.0367072	0.0206982	2.08283	0.167603	0.187838	0.307392	5.55675	0.617645	2	0	0	1	1	0	0	0	0	0	3	3	25	77	6	3	1	0	4	2	2	2	0	2	1	1	0	0	0
Mtap6	NM_001043355	84	967	1051	0	3	8	28	0	1	0	0	0	0.0310473	0.142416	0.426626	0	0.0341546	0	0	0	0	0	2	0	0	0	1	0	0	1	1	3	2	0	1	1	0	23	1	1	2	0	0	0	0	0	0	0
Pex3	NM_019961	84	1022	1106	1538	1558	2055	1515	161	913	613	59	28.2278	16.1239	36.583	23.0835	15.121	31.1832	12.2528	18.2205	1261	277	306	307	136	126	126	311	101	145	277	630	110	580	155	303	174	164	267	323	274	313	68	93	53	42	173	99	36
Pex3	NM_001164195	84	101	185	0	0	14	7	0	1	15	0	0	0	0.249227	0.106657	0	0.0341546	0.299824	0	0	0	0	0	0	0	0	0	0	0	1	11	0	0	0	2	2	4	1	0	0	0	0	0	0	0	0	0	0
P4ha2	NM_011031	168	65	233	2	23	0	3	2	2	12	4	0.0367072	0.23803	0	0.04571	0.187838	0.0683093	0.23986	1.23529	2	0	1	4	5	0	2	6	1	4	0	0	0	0	0	0	0	0	0	2	0	1	0	2	2	0	0	0	0
P4ha2	NM_001136076	168	59	227	0	124	27	11	0	43	31	6	0	1.28329	0.480653	0.167603	0	1.46865	0.619637	1.85294	0	0	7	11	19	38	15	23	1	10	3	7	5	2	1	9	2	3	0	2	1	3	0	0	9	5	21	5	0
Adcy3	NM_001159536	84	0	84	0	0	0	0	0	0	0	0	0	0	0	0	0	0	0	0	0	0	0	0	0	0	0	0	0	0	0	0	0	0	0	0	0	0	0	0	0	0	0	0	0	0	0	0	0
Adcy3	NM_001159537	84	58	142	0	0	0	0	0	0	0	0	0	0	0	0	0	0	0	0	0	0	0	0	0	0	0	0	0	0	0	0	0	0	0	0	0	0	0	0	0	0	0	0	0	0	0	0	0
Adcy3	NM_138305	84	84	168	0	2	0	0	0	0	5	0	0	0.0206982	0	0	0	0	0.0999415	0	0	0	0	1	0	0	1	0	0	0	0	0	0	0	0	0	0	0	0	0	0	0	0	0	0	0	0	0	0
Rai14	NM_030690	84	194	278	0	0	0	0	0	0	0	0	0	0	0	0	0	0	0	0	0	0	0	0	0	0	0	0	0	0	0	0	0	0	0	0	0	0	0	0	0	0	0	0	0	0	0	0	0
Rai14	NM_001166408	84	108	192	0	0	5	0	0	27	0	0	0	0	0.0890098	0	0	0.922175	0	0	0	0	0	0	0	0	0	0	0	0	0	0	0	3	0	2	0	0	0	0	0	0	0	0	0	7	4	0	0
1810006K21Rik	NM_026919	84	62	146	91	184	191	271	54	156	341	56	1.67018	1.90424	3.40017	4.12913	5.07162	5.32812	6.81601	17.2941	67	24	24	33	12	26	16	51	11	11	18	57	14	52	25	25	64	14	68	33	61	31	23	31	3	9	11	16	3
1810006K21Rik	NM_001163431	84	91	175	0	3	0	0	0	1	16	0	0	0.0310473	0	0	0	0.0341546	0.319813	0	0	0	2	0	0	1	0	0	0	0	0	0	0	0	0	0	0	0	0	0	0	0	0	0	0	0	1	0	0
Foxp4	NM_001110824	84	204	288	0	0	0	1	0	0	1	0	0	0	0	0.0152367	0	0	0.0199883	0	0	0	0	0	0	0	0	0	0	0	0	0	0	0	0	0	0	0	0	0	0	1	0	0	0	0	0	0	0
Foxp4	NM_001110825	0	0	0	0	0	0	0	0	0	0	0	0	0	0	0	0	0	0	0	0	0	0	0	0	0	0	0	0	0	0	0	0	0	0	0	0	0	0	0	0	0	0	0	0	0	0	0	0
Foxp4	NM_028767	84	210	294	0	8	0	2	0	0	0	0	0	0.0827929	0	0.0304733	0	0	0	0	0	0	0	0	0	0	0	0	8	0	0	0	0	0	0	0	2	0	0	0	0	0	0	0	0	0	0	0	0
Rnf44	NR_027396	0	0	0	0	0	0	0	0	0	0	0	0	0	0	0	0	0	0	0	0	0	0	0	0	0	0	0	0	0	0	0	0	0	0	0	0	0	0	0	0	0	0	0	0	0	0	0	0
Rnf44	NM_001146026	84	0	84	0	0	0	0	0	0	0	0	0	0	0	0	0	0	0	0	0	0	0	0	0	0	0	0	0	0	0	0	0	0	0	0	0	0	0	0	0	0	0	0	0	0	0	0	0
Rnf44	NM_001146025	84	74	158	0	2	0	0	0	0	0	0	0	0.0206982	0	0	0	0	0	0	0	0	0	0	0	0	0	0	0	2	0	0	0	0	0	0	0	0	0	0	0	0	0	0	0	0	0	0	0
Rnf44	NR_027395	0	0	0	0	0	0	0	0	0	0	0	0	0	0	0	0	0	0	0	0	0	0	0	0	0	0	0	0	0	0	0	0	0	0	0	0	0	0	0	0	0	0	0	0	0	0	0	0
Rnf44	NM_001146027	84	169	253	0	0	0	0	0	0	0	0	0	0	0	0	0	0	0	0	0	0	0	0	0	0	0	0	0	0	0	0	0	0	0	0	0	0	0	0	0	0	0	0	0	0	0	0	0
Rnf44	NM_134064	0	0	0	0	0	0	0	0	0	0	0	0	0	0	0	0	0	0	0	0	0	0	0	0	0	0	0	0	0	0	0	0	0	0	0	0	0	0	0	0	0	0	0	0	0	0	0	0
Mrvi1	NM_194464	84	82	166	0	0	0	0	0	0	0	0	0	0	0	0	0	0	0	0	0	0	0	0	0	0	0	0	0	0	0	0	0	0	0	0	0	0	0	0	0	0	0	0	0	0	0	0	0
Mrvi1	NM_010826	0	205	205	0	1	0	0	0	0	0	0	0	0.0103491	0	0	0	0	0	0	0	0	1	0	0	0	0	0	0	0	0	0	0	0	0	0	0	0	0	0	0	0	0	0	0	0	0	0	0
Lipe	NM_010719	84	486	570	0	0	0	0	0	0	0	0	0	0	0	0	0	0	0	0	0	0	0	0	0	0	0	0	0	0	0	0	0	0	0	0	0	0	0	0	0	0	0	0	0	0	0	0	0
Lipe	NM_001039507	84	44	128	0	0	0	0	0	0	0	0	0	0	0	0	0	0	0	0	0	0	0	0	0	0	0	0	0	0	0	0	0	0	0	0	0	0	0	0	0	0	0	0	0	0	0	0	0
Igf2	NM_001122736	84	103	187	0	2	0	0	0	0	0	0	0	0.0206982	0	0	0	0	0	0	0	0	0	0	0	0	2	0	0	0	0	0	0	0	0	0	0	0	0	0	0	0	0	0	0	0	0	0	0
Igf2	NM_010514	84	440	524	0	5	0	0	0	0	0	0	0	0.0517456	0	0	0	0	0	0	0	0	1	4	0	0	0	0	0	0	0	0	0	0	0	0	0	0	0	0	0	0	0	0	0	0	0	0	0
Igf2	NM_001122737	84	93	177	0	0	0	0	0	0	1	0	0	0	0	0	0	0	0.0199883	0	0	0	0	0	0	0	0	0	0	0	0	0	0	0	0	0	0	0	0	0	0	0	0	0	0	0	0	0	0
Evi2b	NM_001077496	0	26	26	0	0	0	0	0	0	0	0	0	0	0	0	0	0	0	0	0	0	0	0	0	0	0	0	0	0	0	0	0	0	0	0	0	0	0	0	0	0	0	0	0	0	0	0	0
Evi2b	NM_146023	84	220	304	0	0	0	0	0	0	0	0	0	0	0	0	0	0	0	0	0	0	0	0	0	0	0	0	0	0	0	0	0	0	0	0	0	0	0	0	0	0	0	0	0	0	0	0	0
1110034B05Rik	NM_001114102	0	166	166	129	106	155	203	50	383	253	22	2.36761	1.09701	2.7593	3.09304	4.69595	13.0812	5.05704	6.7941	107	22	12	11	2	18	6	33	6	18	29	34	23	19	22	28	21	31	88	10	14	39	26	24	41	45	77	51	5
1110034B05Rik	NM_001037742	84	154	238	76	74	119	191	37	227	204	7	1.39487	0.765834	2.11843	2.9102	3.475	7.7531	4.07761	2.16176	61	15	8	5	9	6	14	19	8	5	28	8	23	16	18	26	14	32	104	9	17	15	27	10	23	46	28	4	1
1110034B05Rik	NR_004860	0	0	0	0	0	0	0	0	0	0	0	0	0	0	0	0	0	0	0	0	0	0	0	0	0	0	0	0	0	0	0	0	0	0	0	0	0	0	0	0	0	0	0	0	0	0	0	0
Dbnl	NM_001146309	84	0	84	0	0	3	6	0	12	11	0	0	0	0.0534059	0.0914199	0	0.409856	0.219871	0	0	0	0	0	0	0	0	0	0	0	1	0	0	0	1	1	0	0	3	1	1	1	0	0	0	5	1	4	0
Dbnl	NM_013810	84	0	84	0	0	1	5	0	2	11	0	0	0	0.017802	0.0761833	0	0.0683093	0.219871	0	0	0	0	0	0	0	0	0	0	0	0	1	0	0	0	0	0	2	2	1	0	0	0	0	0	1	0	0	0
Dbnl	NM_001146308	84	8	92	0	0	1	2	0	2	0	0	0	0	0.017802	0.0304733	0	0.0683093	0	0	0	0	0	0	0	0	0	0	0	0	0	0	0	0	1	0	2	0	0	0	0	0	0	0	0	0	0	0	0
Anapc5	NM_001042491	84	0	84	3	16	12	16	6	19	29	2	0.0550608	0.165586	0.213624	0.243786	0.563514	0.648938	0.579661	0.617645	1	2	1	1	3	1	1	1	6	2	2	1	2	3	2	2	3	0	1	6	4	2	3	3	1	0	0	1	1
Anapc5	NM_021505	84	38	122	24	46	72	50	12	74	88	4	0.440486	0.476059	1.28174	0.761833	1.12703	2.52744	1.75897	1.23529	20	4	0	13	9	4	6	0	10	4	10	22	7	12	6	15	20	3	2	6	7	12	7	5	10	4	14	4	3
Crocc	NM_172122	336	409	745	0	0	0	0	0	0	0	0	0	0	0	0	0	0	0	0	0	0	0	0	0	0	0	0	0	0	0	0	0	0	0	0	0	0	0	0	0	0	0	0	0	0	0	0	0
Crocc	NM_001145958	252	157	409	0	3	0	0	0	0	0	0	0	0.0310473	0	0	0	0	0	0	0	0	0	3	0	0	0	0	0	0	0	0	0	0	0	0	0	0	0	0	0	0	0	0	0	0	0	0	0
Itga9	NM_133721	1260	1896	3156	9	18	0	0	0	1	22	0	0.165182	0.186284	0	0	0	0.0341546	0.439743	0	6	3	3	9	0	4	0	1	0	1	0	0	0	0	0	0	0	0	0	0	0	0	0	0	0	0	1	0	0
Itga9	NM_001113514	84	89	173	107	110	1	1	0	0	0	0	1.96384	1.1384	0.017802	0.0152367	0	0	0	0	62	45	11	13	18	18	10	28	5	7	0	0	0	1	0	0	0	0	0	0	0	1	0	0	0	0	0	0	0
Zfp318	NM_021346	84	503	587	638	1227	30	29	4	5	0	0	11.7096	12.6984	0.534059	0.441863	0.375676	0.170773	0	0	558	80	103	175	96	185	102	294	76	196	14	2	0	11	0	3	3	15	1	0	8	2	2	2	0	0	0	0	0
Zfp318	NM_207671	252	4400	4652	3138	5825	1924	1053	118	521	2061	16	57.5936	60.2836	34.251	16.0442	11.0824	17.7946	41.1959	4.94116	2574	564	957	863	862	776	548	946	432	441	264	427	62	438	121	612	90	244	266	301	58	94	48	70	33	15	117	0	30
Wdr69	NM_027725	168	19	187	1	3	0	0	0	0	0	0	0.0183536	0.0310473	0	0	0	0	0	0	0	1	0	2	0	0	0	0	1	0	0	0	0	0	0	0	0	0	0	0	0	0	0	0	0	0	0	0	0
Wdr69	NR_027636	420	312	732	1	0	0	0	0	0	0	0	0.0183536	0	0	0	0	0	0	0	1	0	0	0	0	0	0	0	0	0	0	0	0	0	0	0	0	0	0	0	0	0	0	0	0	0	0	0	0
Glt8d1	NM_029626	84	564	648	62	70	16	10	1	40	12	0	1.13792	0.724438	0.284831	0.152367	0.093919	1.36619	0.23986	0	40	22	10	3	7	12	13	15	6	4	4	5	2	1	1	3	1	4	0	3	2	0	0	1	0	2	2	3	2
Glt8d1	NM_001165930	84	35	119	1	1	0	0	0	0	2	0	0.0183536	0.0103491	0	0	0	0	0.0399766	0	0	1	0	0	0	0	0	1	0	0	0	0	0	0	0	0	0	0	0	0	0	0	0	0	0	0	0	0	0
Stat5b	NM_001113563	84	186	270	0	0	0	0	0	0	0	0	0	0	0	0	0	0	0	0	0	0	0	0	0	0	0	0	0	0	0	0	0	0	0	0	0	0	0	0	0	0	0	0	0	0	0	0	0
Stat5b	NM_011489	84	518	602	0	1	0	0	0	0	2	0	0	0.0103491	0	0	0	0	0.0399766	0	0	0	0	0	0	0	0	0	0	1	0	0	0	0	0	0	0	0	0	0	0	0	0	0	0	0	0	0	0
Tshb	NM_001165940	84	0	84	0	0	0	0	0	0	0	0	0	0	0	0	0	0	0	0	0	0	0	0	0	0	0	0	0	0	0	0	0	0	0	0	0	0	0	0	0	0	0	0	0	0	0	0	0
Tshb	NM_001165939	84	0	84	0	0	0	0	0	0	0	0	0	0	0	0	0	0	0	0	0	0	0	0	0	0	0	0	0	0	0	0	0	0	0	0	0	0	0	0	0	0	0	0	0	0	0	0	0
Tshb	NM_009432	168	40	208	0	0	0	0	0	0	0	0	0	0	0	0	0	0	0	0	0	0	0	0	0	0	0	0	0	0	0	0	0	0	0	0	0	0	0	0	0	0	0	0	0	0	0	0	0
Trub1	NM_028115	168	2096	2264	5	19	66	277	33	49	80	47	0.091768	0.196633	1.17493	4.22055	3.09933	1.67358	1.59906	14.5147	0	5	0	0	0	17	0	0	0	2	7	15	6	21	9	8	10	13	7	14	161	72	17	16	0	0	2	0	0
Trub1	NM_029839	84	2598	2682	10	11	39	231	9	184	50	0	0.183536	0.11384	0.694277	3.51967	0.845271	6.28445	0.999415	0	2	8	0	3	1	0	7	0	0	0	8	6	1	8	3	13	11	5	5	5	88	117	4	5	0	0	116	0	0
Kars	NM_001130868	168	179	347	6	22	2	12	1	3	12	0	0.110122	0.22768	0.0356039	0.18284	0.093919	0.102464	0.23986	0	5	1	3	0	0	6	7	5	1	0	0	0	0	2	0	0	1	1	1	0	8	1	1	0	0	0	0	3	0
Kars	NM_053092	84	0	84	0	8	1	4	0	7	10	1	0	0.0827929	0.017802	0.0609466	0	0.239082	0.199883	0.308823	0	0	2	0	0	3	0	3	0	0	0	1	0	0	0	0	0	0	2	0	0	2	0	0	0	1	0	0	0
1500010J02Rik	NM_001013256	0	0	0	0	0	0	0	0	0	0	0	0	0	0	0	0	0	0	0	0	0	0	0	0	0	0	0	0	0	0	0	0	0	0	0	0	0	0	0	0	0	0	0	0	0	0	0	0
1500010J02Rik	NM_001143790	84	190	274	0	5	18	9	1	12	78	1	0	0.0517456	0.320435	0.13713	0.093919	0.409856	1.55909	0.308823	0	0	0	0	0	5	0	0	0	0	3	1	1	3	1	9	2	3	0	1	2	1	0	1	1	1	0	3	5
1500010J02Rik	NR_026565	84	221	305	0	0	0	0	0	5	0	0	0	0	0	0	0	0.170773	0	0	0	0	0	0	0	0	0	0	0	0	0	0	0	0	0	0	0	0	0	0	0	0	0	0	2	0	0	0	0
Kif1b	NM_207682	2268	7756	10024	143	1369	3549	2823	582	841	1190	69	2.62456	14.1679	63.1792	43.0131	54.6608	28.724	23.7861	21.3088	142	1	130	136	132	397	124	214	92	144	477	901	188	574	174	1235	1025	453	466	492	162	225	237	345	39	21	2	115	75
Kif1b	NM_008441	84	4749	4833	2845	8825	3128	3869	716	544	1352	117	52.216	91.3309	55.6845	58.9506	67.246	18.5801	27.0242	36.1322	2400	445	720	1127	956	1308	904	1386	771	1653	316	574	140	1181	215	702	890	601	1025	492	365	496	148	568	53	2	2	1	2
Atp5c1	NM_001112738	84	634	718	1	14	4	58	0	6	1	0	0.0183536	0.144888	0.0712079	0.883726	0	0.204928	0.0199883	0	0	1	5	0	0	0	1	8	0	0	1	1	0	0	2	0	30	1	16	5	2	4	0	0	0	1	0	0	0
Atp5c1	NM_020615	84	0	84	12	11	54	76	10	82	154	8	0.220243	0.11384	0.961306	1.15799	0.93919	2.80068	3.0782	2.47058	8	4	2	1	1	1	3	1	1	1	5	15	2	19	5	8	22	8	15	6	10	15	5	5	7	6	7	8	2
Mtmr2	NR_024025	168	104	272	3	11	31	1	2	2	3	0	0.0550608	0.11384	0.551861	0.0152367	0.187838	0.0683093	0.0599649	0	2	1	0	1	0	3	1	1	2	3	13	8	0	1	0	9	1	0	0	0	0	0	1	1	0	0	0	0	0
Mtmr2	NM_023858	84	0	84	1	2	2	0	0	0	0	0	0.0183536	0.0206982	0.0356039	0	0	0	0	0	0	1	0	0	0	1	0	0	0	1	0	1	1	0	0	0	0	0	0	0	0	0	0	0	0	0	0	0	0
2010204K13Rik	NR_027924	84	398	482	0	1	9	13	0	6	499	24	0	0.0103491	0.160218	0.198076	0	0.204928	9.97416	7.41174	0	0	0	0	1	0	0	0	0	0	2	2	0	4	1	0	2	0	11	0	0	0	0	0	0	0	0	0	2
2010204K13Rik	NR_027925	84	119	203	0	0	1	0	0	0	3	0	0	0	0.017802	0	0	0	0.0599649	0	0	0	0	0	0	0	0	0	0	0	0	0	1	0	0	0	0	0	0	0	0	0	0	0	0	0	0	0	0
Tiam2	NM_011878	84	137	221	0	0	0	0	0	0	0	0	0	0	0	0	0	0	0	0	0	0	0	0	0	0	0	0	0	0	0	0	0	0	0	0	0	0	0	0	0	0	0	0	0	0	0	0	0
Tiam2	NM_001122998	84	153	237	1	5	0	0	0	0	0	0	0.0183536	0.0517456	0	0	0	0	0	0	0	1	0	1	0	0	0	3	0	1	0	0	0	0	0	0	0	0	0	0	0	0	0	0	0	0	0	0	0
Fbxo34	NM_001146085	168	76	244	46	31	29	1	2	2	0	0	0.844266	0.320822	0.516257	0.0152367	0.187838	0.0683093	0	0	38	8	5	1	4	2	4	12	0	3	5	22	1	0	1	0	1	0	0	0	0	0	0	2	0	0	0	0	0
Fbxo34	NR_027414	336	499	835	148	357	106	21	4	6	1	0	2.71633	3.69463	1.88701	0.31997	0.375676	0.204928	0.0199883	0	124	24	35	71	18	71	20	96	27	19	36	46	2	1	4	17	10	1	5	2	1	2	1	3	0	0	0	1	0
Fbxo34	NM_001146086	84	0	84	25	4	0	0	0	0	0	0	0.45884	0.0413964	0	0	0	0	0	0	23	2	1	0	0	2	0	1	0	0	0	0	0	0	0	0	0	0	0	0	0	0	0	0	0	0	0	0	0
Fbxo34	NM_030236	84	0	84	3	0	0	0	0	0	0	0	0.0550608	0	0	0	0	0	0	0	2	1	0	0	0	0	0	0	0	0	0	0	0	0	0	0	0	0	0	0	0	0	0	0	0	0	0	0	0
Cbx6-Nptxr	NM_001013362	84	290	374	0	0	0	0	0	0	1	0	0	0	0	0	0	0	0.0199883	0	0	0	0	0	0	0	0	0	0	0	0	0	0	0	0	0	0	0	0	0	0	0	0	0	0	0	0	0	0
Cbx6-Nptxr	NM_001013360	84	0	84	0	0	0	0	0	0	0	0	0	0	0	0	0	0	0	0	0	0	0	0	0	0	0	0	0	0	0	0	0	0	0	0	0	0	0	0	0	0	0	0	0	0	0	0	0
Proc	NM_008934	84	86	170	0	0	0	0	0	0	0	0	0	0	0	0	0	0	0	0	0	0	0	0	0	0	0	0	0	0	0	0	0	0	0	0	0	0	0	0	0	0	0	0	0	0	0	0	0
Proc	NM_001042767	84	60	144	0	0	0	0	0	0	0	0	0	0	0	0	0	0	0	0	0	0	0	0	0	0	0	0	0	0	0	0	0	0	0	0	0	0	0	0	0	0	0	0	0	0	0	0	0
Proc	NM_001042768	168	63	231	0	0	0	0	0	0	0	0	0	0	0	0	0	0	0	0	0	0	0	0	0	0	0	0	0	0	0	0	0	0	0	0	0	0	0	0	0	0	0	0	0	0	0	0	0
Gpr77	NM_176912	84	131	215	0	0	0	0	0	0	0	0	0	0	0	0	0	0	0	0	0	0	0	0	0	0	0	0	0	0	0	0	0	0	0	0	0	0	0	0	0	0	0	0	0	0	0	0	0
Gpr77	NM_001146005	84	38	122	0	0	0	0	0	0	0	0	0	0	0	0	0	0	0	0	0	0	0	0	0	0	0	0	0	0	0	0	0	0	0	0	0	0	0	0	0	0	0	0	0	0	0	0	0
Tulp4	NM_001103181	84	166	250	0	3	15	2	0	4	0	0	0	0.0310473	0.267029	0.0304733	0	0.136619	0	0	0	0	0	0	0	1	0	1	0	1	1	9	0	0	0	5	0	0	1	1	0	0	0	0	0	0	2	0	0
Tulp4	NM_054040	84	1008	1092	94	339	288	302	28	110	83	3	1.72524	3.50835	5.12697	4.60147	2.62973	3.75701	1.65903	0.926468	75	19	19	21	14	76	49	32	24	104	18	154	5	46	15	50	38	202	12	23	12	15	9	19	0	0	0	0	0
Nlrp1b	NM_001162414	168	1982	2150	0	0	0	0	0	0	0	0	0	0	0	0	0	0	0	0	0	0	0	0	0	0	0	0	0	0	0	0	0	0	0	0	0	0	0	0	0	0	0	0	0	0	0	0	0
Nlrp1b	NM_001040696	252	2009	2261	0	0	0	0	0	0	0	0	0	0	0	0	0	0	0	0	0	0	0	0	0	0	0	0	0	0	0	0	0	0	0	0	0	0	0	0	0	0	0	0	0	0	0	0	0
Pklr	NM_001099779	84	14	98	0	0	0	0	0	0	0	0	0	0	0	0	0	0	0	0	0	0	0	0	0	0	0	0	0	0	0	0	0	0	0	0	0	0	0	0	0	0	0	0	0	0	0	0	0
Pklr	NM_013631	84	140	224	0	0	0	0	0	0	0	0	0	0	0	0	0	0	0	0	0	0	0	0	0	0	0	0	0	0	0	0	0	0	0	0	0	0	0	0	0	0	0	0	0	0	0	0	0
Clip2	NM_001039162	84	0	84	0	0	0	0	0	0	0	0	0	0	0	0	0	0	0	0	0	0	0	0	0	0	0	0	0	0	0	0	0	0	0	0	0	0	0	0	0	0	0	0	0	0	0	0	0
Clip2	NM_009990	168	104	272	0	0	0	0	0	0	0	0	0	0	0	0	0	0	0	0	0	0	0	0	0	0	0	0	0	0	0	0	0	0	0	0	0	0	0	0	0	0	0	0	0	0	0	0	0
Atxn7l3	NM_001098837	84	0	84	0	2	0	4	0	0	0	0	0	0.0206982	0	0.0609466	0	0	0	0	0	0	0	0	1	0	0	0	1	0	0	0	0	0	0	0	0	3	0	0	0	1	0	0	0	0	0	0	0
Atxn7l3	NM_001098836	84	20	104	0	0	0	0	0	0	0	0	0	0	0	0	0	0	0	0	0	0	0	0	0	0	0	0	0	0	0	0	0	0	0	0	0	0	0	0	0	0	0	0	0	0	0	0	0
Vmn2r89	NM_009486	84	0	84	0	0	0	0	0	0	0	0	0	0	0	0	0	0	0	0	0	0	0	0	0	0	0	0	0	0	0	0	0	0	0	0	0	0	0	0	0	0	0	0	0	0	0	0	0
Vmn2r89	NM_009487	168	224	392	0	0	0	0	0	0	0	0	0	0	0	0	0	0	0	0	0	0	0	0	0	0	0	0	0	0	0	0	0	0	0	0	0	0	0	0	0	0	0	0	0	0	0	0	0
Kif5a	NM_001039000	84	2722	2806	0	2	0	0	0	0	266	10	0	0.0206982	0	0	0	0	5.31689	3.08823	0	0	0	0	0	0	0	2	0	0	0	0	0	0	0	0	0	0	0	0	0	0	0	0	0	0	0	0	0
Kif5a	NM_008447	0	702	702	0	0	0	0	0	1	40	0	0	0	0	0	0	0.0341546	0.799532	0	0	0	0	0	0	0	0	0	0	0	0	0	0	0	0	0	0	0	0	0	0	0	0	0	0	0	1	0	0
Ncoa2	NM_001077695	84	0	84	0	1	0	0	0	0	0	0	0	0.0103491	0	0	0	0	0	0	0	0	0	0	0	0	0	1	0	0	0	0	0	0	0	0	0	0	0	0	0	0	0	0	0	0	0	0	0
Ncoa2	NM_008678	168	206	374	0	34	20	1	3	3	10	0	0	0.35187	0.356039	0.0152367	0.281757	0.102464	0.199883	0	0	0	11	1	2	8	3	5	3	1	1	15	0	0	4	0	0	0	0	1	0	0	2	1	0	0	0	0	0
Ece2	NM_177941	84	0	84	0	0	0	0	0	0	0	0	0	0	0	0	0	0	0	0	0	0	0	0	0	0	0	0	0	0	0	0	0	0	0	0	0	0	0	0	0	0	0	0	0	0	0	0	0
Ece2	NM_177942	84	0	84	0	0	0	0	0	0	0	0	0	0	0	0	0	0	0	0	0	0	0	0	0	0	0	0	0	0	0	0	0	0	0	0	0	0	0	0	0	0	0	0	0	0	0	0	0
Ece2	NM_177940	84	0	84	0	0	0	0	0	0	0	0	0	0	0	0	0	0	0	0	0	0	0	0	0	0	0	0	0	0	0	0	0	0	0	0	0	0	0	0	0	0	0	0	0	0	0	0	0
Ece2	NM_139293	84	0	84	0	0	0	0	0	0	0	0	0	0	0	0	0	0	0	0	0	0	0	0	0	0	0	0	0	0	0	0	0	0	0	0	0	0	0	0	0	0	0	0	0	0	0	0	0
Ece2	NM_025462	84	479	563	14	293	2411	3234	380	491	1367	44	0.25695	3.03229	42.9205	49.2753	35.6892	16.7699	27.324	13.5882	14	0	30	72	22	100	22	15	16	16	241	441	157	649	236	687	388	524	638	992	277	415	187	193	18	10	6	60	29
D2Wsu81e	NR_030685	0	423	423	0	6	2	13	2	10	0	3	0	0.0620947	0.0356039	0.198076	0.187838	0.341546	0	0.926468	0	0	0	0	6	0	0	0	0	0	0	1	0	0	1	0	1	2	0	0	10	0	1	1	0	0	0	0	0
D2Wsu81e	NM_001166622	84	1	85	0	0	1	4	0	3	5	0	0	0	0.017802	0.0609466	0	0.102464	0.0999415	0	0	0	0	0	0	0	0	0	0	0	0	1	0	0	0	0	0	2	0	0	1	1	0	0	0	0	0	0	0
D2Wsu81e	NM_172660	0	0	0	0	0	0	0	0	0	0	0	0	0	0	0	0	0	0	0	0	0	0	0	0	0	0	0	0	0	0	0	0	0	0	0	0	0	0	0	0	0	0	0	0	0	0	0	0
Cops7a	NM_012003	168	940	1108	685	10086	15421	22366	3278	13198	7352	1160	12.5722	104.381	274.524	340.783	307.866	450.773	146.954	358.234	532	153	1369	1086	1198	1116	796	1947	995	1579	2012	4071	1030	3260	1061	3987	5275	2771	3361	2819	4721	3419	1569	1709	679	457	1306	977	630
Cops7a	NM_001164089	168	486	654	22	457	2041	2855	311	1327	650	109	0.403779	4.72954	36.3338	43.5006	29.2088	45.3232	12.9924	33.6617	11	11	54	36	38	65	40	91	65	68	319	359	239	442	209	473	668	178	788	535	283	403	151	160	45	57	58	94	50
Tug1	NR_002322	0	1957	1957	135	468	496	1381	53	332	493	6	2.47774	4.84338	8.82977	21.0418	4.97771	11.3393	9.85423	1.85294	106	29	85	69	70	59	17	68	29	71	70	59	35	120	100	112	59	42	404	99	497	280	26	27	1	0	1	71	17
Tug1	NR_002321	168	3440	3608	289	2920	810	1360	135	548	1311	12	5.30419	30.2194	14.4196	20.7218	12.6791	18.7167	26.2047	3.70587	217	72	498	400	461	416	270	406	182	287	132	232	64	83	54	245	179	61	304	464	187	165	35	100	99	43	71	29	1
Gnb1	NM_001160016	0	0	0	0	0	0	0	0	0	0	0	0	0	0	0	0	0	0	0	0	0	0	0	0	0	0	0	0	0	0	0	0	0	0	0	0	0	0	0	0	0	0	0	0	0	0	0	0
Gnb1	NM_001160017	84	0	84	1	0	1	3	0	8	8	0	0.0183536	0	0.017802	0.04571	0	0.273237	0.159906	0	0	1	0	0	0	0	0	0	0	0	0	0	1	0	0	0	0	2	0	0	0	1	0	0	0	0	0	1	0
Gnb1	NM_008142	84	1800	1884	5999	16027	4839	5726	2669	9576	14334	889	110.103	165.865	86.1437	87.2451	250.67	327.065	286.512	274.543	4784	1215	2522	2038	1793	2060	1761	2503	1226	2124	750	1064	282	707	629	1407	1034	649	947	1765	475	856	1220	1449	737	798	941	805	407
Dmkn	NM_001166174	84	0	84	0	0	0	0	0	0	0	0	0	0	0	0	0	0	0	0	0	0	0	0	0	0	0	0	0	0	0	0	0	0	0	0	0	0	0	0	0	0	0	0	0	0	0	0	0
Dmkn	NM_028618	84	93	177	0	0	2	0	5	0	4	0	0	0	0.0356039	0	0.469595	0	0.0799532	0	0	0	0	0	0	0	0	0	0	0	0	0	0	0	0	2	0	0	0	0	0	0	0	5	0	0	0	0	0
Dmkn	NM_001166173	168	47	215	0	0	0	0	0	0	0	1	0	0	0	0	0	0	0	0.308823	0	0	0	0	0	0	0	0	0	0	0	0	0	0	0	0	0	0	0	0	0	0	0	0	0	0	0	0	0
Dmkn	NM_172899	0	0	0	0	0	0	0	0	0	0	0	0	0	0	0	0	0	0	0	0	0	0	0	0	0	0	0	0	0	0	0	0	0	0	0	0	0	0	0	0	0	0	0	0	0	0	0	0
Ccdc125	NM_001168386	168	0	168	0	0	0	0	0	0	0	0	0	0	0	0	0	0	0	0	0	0	0	0	0	0	0	0	0	0	0	0	0	0	0	0	0	0	0	0	0	0	0	0	0	0	0	0	0
Ccdc125	NM_183115	336	207	543	0	55	34	7	0	3	14	0	0	0.569201	0.605267	0.106657	0	0.102464	0.279836	0	0	0	6	13	18	7	9	2	0	0	5	11	2	4	10	2	1	2	0	0	4	0	0	0	0	0	0	0	0
Il34	NM_001135100	84	0	84	1	21	0	0	0	6	0	0	0.0183536	0.217331	0	0	0	0.204928	0	0	1	0	2	2	0	3	3	8	0	3	0	0	0	0	0	0	0	0	0	0	0	0	0	0	0	0	0	0	0
Il34	NM_029646	168	117	285	0	1	0	0	0	0	0	0	0	0.0103491	0	0	0	0	0	0	0	0	0	0	0	0	1	0	0	0	0	0	0	0	0	0	0	0	0	0	0	0	0	0	0	0	0	0	0
Ctnnb1	NM_001165902	84	0	84	0	0	0	0	0	0	0	0	0	0	0	0	0	0	0	0	0	0	0	0	0	0	0	0	0	0	0	0	0	0	0	0	0	0	0	0	0	0	0	0	0	0	0	0	0
Ctnnb1	NM_007614	84	198	282	0	0	17	4	0	0	0	0	0	0	0.302633	0.0609466	0	0	0	0	0	0	0	0	0	0	0	0	0	0	8	5	0	0	2	2	3	0	0	1	0	0	0	0	0	0	0	0	0
N6amt1	NM_001159331	84	0	84	0	0	1	0	0	0	1	0	0	0	0.017802	0	0	0	0.0199883	0	0	0	0	0	0	0	0	0	0	0	0	0	0	1	0	0	0	0	0	0	0	0	0	0	0	0	0	0	0
N6amt1	NM_026366	168	141	309	0	5	102	158	9	34	54	3	0	0.0517456	1.8158	2.40739	0.845271	1.16126	1.07937	0.926468	0	0	0	0	0	0	0	5	0	0	6	15	8	61	4	8	29	5	31	53	26	14	1	8	0	1	3	16	0
Svil	NM_153153	2688	6536	9224	4	499	136	477	18	210	149	30	0.0734144	5.16421	2.42107	7.26788	1.69054	7.17247	2.97826	9.26468	0	4	54	69	99	108	39	53	16	61	23	44	12	23	13	21	65	90	13	174	26	109	7	11	20	0	0	0	0
Svil	NM_178046	336	701	1037	0	26	0	0	0	0	0	0	0	0.269077	0	0	0	0	0	0	0	0	1	17	0	2	3	2	0	1	0	0	0	0	0	0	0	0	0	0	0	0	0	0	0	0	0	0	0
Mier1	NM_027696	252	230	482	6	47	120	88	5	4	16	0	0.110122	0.486408	2.13624	1.34083	0.469595	0.136619	0.319813	0	1	5	14	3	15	0	1	2	9	3	8	29	19	5	20	39	35	2	9	3	33	6	2	3	0	0	0	0	0
Mier1	NM_001039081	84	119	203	0	0	0	0	0	0	0	0	0	0	0	0	0	0	0	0	0	0	0	0	0	0	0	0	0	0	0	0	0	0	0	0	0	0	0	0	0	0	0	0	0	0	0	0	0
Lrrc27	NM_027164	504	956	1460	3	76	0	1	0	38	73	0	0.0550608	0.786532	0	0.0152367	0	1.29788	1.45915	0	1	2	21	4	3	13	2	28	2	3	0	0	0	0	0	0	0	0	1	0	0	0	0	0	38	0	0	0	0
Lrrc27	NM_001143755	336	566	902	57	231	18	3	0	2	31	0	1.04616	2.39064	0.320435	0.04571	0	0.0683093	0.619637	0	32	25	26	37	39	55	25	40	4	5	1	0	0	0	0	17	1	0	1	0	0	1	0	0	0	0	0	0	0
Tacc1	NM_177089	252	1222	1474	349	1257	243	118	8	96	86	0	6.40541	13.0088	4.32588	1.79792	0.751352	3.27884	1.71899	0	240	109	118	80	214	176	36	105	262	266	30	70	35	15	25	68	5	28	26	43	6	10	4	4	0	21	0	20	0
Tacc1	NM_199323	84	0	84	4	5	0	0	0	0	0	0	0.0734144	0.0517456	0	0	0	0	0	0	3	1	0	0	2	1	1	1	0	0	0	0	0	0	0	0	0	0	0	0	0	0	0	0	0	0	0	0	0
Tmem194	NM_001113211	168	4992	5160	803	1060	14540	8615	1101	1200	1661	109	14.7379	10.9701	258.841	131.264	103.405	40.9856	33.2006	33.6617	625	178	115	203	84	177	46	155	107	173	2042	3299	832	3144	911	4312	2079	1503	1336	1045	828	1824	423	678	3	15	31	2	0
Tmem194	NM_173732	0	511	511	118	222	692	642	43	147	2	1	2.16572	2.2975	12.319	9.78193	4.03852	5.02073	0.0399766	0.308823	101	17	10	37	7	5	30	34	23	76	49	94	33	317	79	120	37	25	140	265	34	141	22	21	2	0	46	13	14
Gsta3	NM_001077353	168	94	262	0	0	0	0	0	0	0	0	0	0	0	0	0	0	0	0	0	0	0	0	0	0	0	0	0	0	0	0	0	0	0	0	0	0	0	0	0	0	0	0	0	0	0	0	0
Gsta3	NM_010356	84	0	84	0	0	0	0	0	0	0	0	0	0	0	0	0	0	0	0	0	0	0	0	0	0	0	0	0	0	0	0	0	0	0	0	0	0	0	0	0	0	0	0	0	0	0	0	0
Cytsa	NM_153406	84	146	230	0	1	0	0	0	0	0	0	0	0.0103491	0	0	0	0	0	0	0	0	0	0	0	0	0	1	0	0	0	0	0	0	0	0	0	0	0	0	0	0	0	0	0	0	0	0	0
Cytsa	NM_001145826	336	372	708	0	0	0	0	0	0	0	0	0	0	0	0	0	0	0	0	0	0	0	0	0	0	0	0	0	0	0	0	0	0	0	0	0	0	0	0	0	0	0	0	0	0	0	0	0
Adam28	NM_183366	0	229	229	6	2	0	0	0	0	0	0	0.110122	0.0206982	0	0	0	0	0	0	6	0	2	0	0	0	0	0	0	0	0	0	0	0	0	0	0	0	0	0	0	0	0	0	0	0	0	0	0
Adam28	NM_010082	84	654	738	0	1	0	0	0	0	0	0	0	0.0103491	0	0	0	0	0	0	0	0	0	1	0	0	0	0	0	0	0	0	0	0	0	0	0	0	0	0	0	0	0	0	0	0	0	0	0
Adam28	NM_001048175	84	569	653	6	17	0	0	0	0	1	0	0.110122	0.175935	0	0	0	0	0.0199883	0	3	3	7	5	0	0	0	4	1	0	0	0	0	0	0	0	0	0	0	0	0	0	0	0	0	0	0	0	0
Cyth1	NM_001112699	84	187	271	4	7	3	1	0	7	21	0	0.0734144	0.0724438	0.0534059	0.0152367	0	0.239082	0.419754	0	2	2	0	1	1	0	4	1	0	0	0	0	0	2	0	1	0	0	1	0	0	0	0	0	0	0	5	0	0
Cyth1	NM_011180	0	0	0	0	0	0	0	0	0	0	0	0	0	0	0	0	0	0	0	0	0	0	0	0	0	0	0	0	0	0	0	0	0	0	0	0	0	0	0	0	0	0	0	0	0	0	0	0
Cyth1	NM_001112700	84	93	177	0	0	1	0	0	0	0	0	0	0	0.017802	0	0	0	0	0	0	0	0	0	0	0	0	0	0	0	0	0	1	0	0	0	0	0	0	0	0	0	0	0	0	0	0	0	0
Crbn	NM_021449	84	0	84	0	1	0	0	0	0	2	0	0	0.0103491	0	0	0	0	0.0399766	0	0	0	0	0	0	0	1	0	0	0	0	0	0	0	0	0	0	0	0	0	0	0	0	0	0	0	0	0	0
Crbn	NM_175357	84	2	86	2	3	0	0	0	0	4	0	0.0367072	0.0310473	0	0	0	0	0.0799532	0	2	0	1	0	0	0	1	1	0	0	0	0	0	0	0	0	0	0	0	0	0	0	0	0	0	0	0	0	0
Ngef	NM_001111314	252	630	882	1	52	25	3	0	1	0	0	0.0183536	0.538154	0.445049	0.04571	0	0.0341546	0	0	1	0	0	6	6	8	23	1	7	1	0	7	1	17	0	0	1	0	0	0	1	1	0	0	0	0	0	0	0
Ngef	NM_019867	84	269	353	0	1	0	0	0	0	0	0	0	0.0103491	0	0	0	0	0	0	0	0	0	0	0	0	1	0	0	0	0	0	0	0	0	0	0	0	0	0	0	0	0	0	0	0	0	0	0
Sh3kbp1	NM_001135727	168	440	608	0	60	43	7	1	1	0	0	0	0.620947	0.765484	0.106657	0.093919	0.0341546	0	0	0	0	3	6	3	2	11	14	12	9	3	27	1	7	4	1	6	0	0	1	0	0	0	1	0	0	0	0	0
Sh3kbp1	NM_001135728	84	143	227	0	0	0	0	0	0	0	0	0	0	0	0	0	0	0	0	0	0	0	0	0	0	0	0	0	0	0	0	0	0	0	0	0	0	0	0	0	0	0	0	0	0	0	0	0
Sh3kbp1	NM_021389	84	142	226	87	35	0	0	0	0	0	0	1.59676	0.362219	0	0	0	0	0	0	65	22	10	1	6	5	4	2	4	3	0	0	0	0	0	0	0	0	0	0	0	0	0	0	0	0	0	0	0
Haus7	NM_207104	84	0	84	0	5	0	0	0	4	0	0	0	0.0517456	0	0	0	0.136619	0	0	0	0	1	0	2	2	0	0	0	0	0	0	0	0	0	0	0	0	0	0	0	0	0	0	0	1	0	0	0
Haus7	NM_028633	336	345	681	1	34	88	31	7	137	153	75	0.0183536	0.35187	1.56657	0.472336	0.657433	4.67918	3.05821	23.1617	1	0	0	15	2	5	3	2	4	3	5	6	2	29	11	35	5	1	12	3	4	6	3	4	0	0	10	2	0
Synpo	NM_177340	168	2632	2800	14	78	0	0	0	0	14	0	0.25695	0.807231	0	0	0	0	0.279836	0	5	9	5	8	8	48	2	5	1	1	0	0	0	0	0	0	0	0	0	0	0	0	0	0	0	0	0	0	0
Synpo	NM_001109975	84	2099	2183	4	38	146	10	5	6	13	0	0.0734144	0.393266	2.59909	0.152367	0.469595	0.204928	0.259848	0	4	0	8	2	15	3	1	1	0	8	2	4	4	2	4	130	2	2	2	2	2	0	1	4	0	0	0	0	0
Tnni1	NM_001112702	84	27	111	0	0	0	0	0	0	0	0	0	0	0	0	0	0	0	0	0	0	0	0	0	0	0	0	0	0	0	0	0	0	0	0	0	0	0	0	0	0	0	0	0	0	0	0	0
Tnni1	NM_021467	84	75	159	0	0	0	0	0	0	0	0	0	0	0	0	0	0	0	0	0	0	0	0	0	0	0	0	0	0	0	0	0	0	0	0	0	0	0	0	0	0	0	0	0	0	0	0	0
4930403L05Rik	NR_033171	0	24	24	0	0	0	0	0	0	0	0	0	0	0	0	0	0	0	0	0	0	0	0	0	0	0	0	0	0	0	0	0	0	0	0	0	0	0	0	0	0	0	0	0	0	0	0	0
4930403L05Rik	NM_026128	0	0	0	0	0	0	0	0	0	0	0	0	0	0	0	0	0	0	0	0	0	0	0	0	0	0	0	0	0	0	0	0	0	0	0	0	0	0	0	0	0	0	0	0	0	0	0	0
Galnt9	NM_198306	504	1431	1935	15	6	0	0	0	0	0	0	0.275304	0.0620947	0	0	0	0	0	0	13	2	1	0	2	0	1	2	0	0	0	0	0	0	0	0	0	0	0	0	0	0	0	0	0	0	0	0	0
Galnt9	NM_001122639	84	96	180	0	0	0	0	0	0	0	0	0	0	0	0	0	0	0	0	0	0	0	0	0	0	0	0	0	0	0	0	0	0	0	0	0	0	0	0	0	0	0	0	0	0	0	0	0
Gdf1	NM_008107	0	0	0	0	0	0	0	0	0	0	0	0	0	0	0	0	0	0	0	0	0	0	0	0	0	0	0	0	0	0	0	0	0	0	0	0	0	0	0	0	0	0	0	0	0	0	0	0
Gdf1	NM_001163282	0	1315	1315	0	0	0	0	0	0	6	0	0	0	0	0	0	0	0.11993	0	0	0	0	0	0	0	0	0	0	0	0	0	0	0	0	0	0	0	0	0	0	0	0	0	0	0	0	0	0
Ifi27l1	NM_026790	84	0	84	0	0	3	1	1	0	0	0	0	0	0.0534059	0.0152367	0.093919	0	0	0	0	0	0	0	0	0	0	0	0	0	1	0	0	0	1	1	0	0	0	0	0	1	0	1	0	0	0	0	0
Ifi27l1	NM_194069	84	0	84	0	0	5	3	0	0	0	0	0	0	0.0890098	0.04571	0	0	0	0	0	0	0	0	0	0	0	0	0	0	1	0	3	0	1	0	0	0	0	2	1	0	0	0	0	0	0	0	0
Ifi27l1	NM_194067	84	0	84	0	0	0	0	0	0	0	0	0	0	0	0	0	0	0	0	0	0	0	0	0	0	0	0	0	0	0	0	0	0	0	0	0	0	0	0	0	0	0	0	0	0	0	0	0
Ifi27l1	NM_194066	84	0	84	0	0	0	0	0	0	0	0	0	0	0	0	0	0	0	0	0	0	0	0	0	0	0	0	0	0	0	0	0	0	0	0	0	0	0	0	0	0	0	0	0	0	0	0	0
Ifi27l1	NM_194068	84	0	84	0	0	0	0	0	0	0	0	0	0	0	0	0	0	0	0	0	0	0	0	0	0	0	0	0	0	0	0	0	0	0	0	0	0	0	0	0	0	0	0	0	0	0	0	0
Zfp606	NM_001039951	0	1687	1687	0	1	0	0	0	1	6	1	0	0.0103491	0	0	0	0.0341546	0.11993	0.308823	0	0	0	1	0	0	0	0	0	0	0	0	0	0	0	0	0	0	0	0	0	0	0	0	0	1	0	0	0
Zfp606	NM_026112	252	4099	4351	342	579	299	892	40	81	477	7	6.27693	5.99214	5.32279	13.5911	3.75676	2.76652	9.53442	2.16176	301	41	82	146	62	82	69	47	34	57	27	21	28	108	23	92	28	212	82	376	23	171	19	21	46	0	1	0	0
Ufd1l	NR_028403	84	0	84	0	1	10	13	2	4	3	0	0	0.0103491	0.17802	0.198076	0.187838	0.136619	0.0599649	0	0	0	0	0	0	1	0	0	0	0	0	0	0	9	0	1	0	2	1	3	1	6	2	0	0	0	1	0	1
Ufd1l	NM_011672	84	25	109	0	0	55	74	24	102	53	6	0	0	0.979108	1.12751	2.25406	3.48377	1.05938	1.85294	0	0	0	0	0	0	0	0	0	0	3	4	5	29	4	10	12	7	27	8	13	7	11	13	4	1	12	5	4
Polr1d	NM_009087	84	571	655	1312	10722	39826	56174	6099	16951	11418	1380	24.0799	110.963	708.981	855.904	572.812	578.955	228.226	426.175	911	401	1298	771	1397	1658	726	1386	1527	1959	5292	9872	2988	7920	3048	10706	12815	5733	10936	8492	9899	8299	2452	3647	966	844	1032	1493	720
Polr1d	NM_181730	168	785	953	4	488	369	435	83	532	1780	59	0.0734144	5.05037	6.56892	6.62794	7.79527	18.1703	35.5792	18.2205	4	0	71	73	69	74	50	109	16	26	72	65	23	71	38	100	35	95	53	99	81	72	24	59	18	36	40	24	31
Ace2	NM_001130513	84	226	310	0	0	0	0	0	0	0	0	0	0	0	0	0	0	0	0	0	0	0	0	0	0	0	0	0	0	0	0	0	0	0	0	0	0	0	0	0	0	0	0	0	0	0	0	0
Ace2	NM_027286	0	78	78	0	0	0	0	0	0	0	0	0	0	0	0	0	0	0	0	0	0	0	0	0	0	0	0	0	0	0	0	0	0	0	0	0	0	0	0	0	0	0	0	0	0	0	0	0
Papd5	NM_001164499	84	0	84	0	4	0	0	0	0	0	0	0	0.0413964	0	0	0	0	0	0	0	0	0	3	0	0	0	0	0	1	0	0	0	0	0	0	0	0	0	0	0	0	0	0	0	0	0	0	0
Papd5	NM_001164498	84	545	629	1	23	44	18	0	0	0	1	0.0183536	0.23803	0.783286	0.27426	0	0	0	0.308823	1	0	3	0	1	4	0	12	1	2	4	1	1	17	3	18	1	12	0	1	0	4	0	0	0	0	0	0	0
Papd5	NM_001164497	0	0	0	0	0	0	0	0	0	0	0	0	0	0	0	0	0	0	0	0	0	0	0	0	0	0	0	0	0	0	0	0	0	0	0	0	0	0	0	0	0	0	0	0	0	0	0	0
Etv3	NM_012051	84	0	84	0	0	0	0	0	0	0	0	0	0	0	0	0	0	0	0	0	0	0	0	0	0	0	0	0	0	0	0	0	0	0	0	0	0	0	0	0	0	0	0	0	0	0	0	0
Etv3	NM_001083318	84	2	86	0	0	0	0	0	0	0	0	0	0	0	0	0	0	0	0	0	0	0	0	0	0	0	0	0	0	0	0	0	0	0	0	0	0	0	0	0	0	0	0	0	0	0	0	0
Pitpnm1	NM_001136078	84	98	182	0	0	0	0	0	0	0	0	0	0	0	0	0	0	0	0	0	0	0	0	0	0	0	0	0	0	0	0	0	0	0	0	0	0	0	0	0	0	0	0	0	0	0	0	0
Pitpnm1	NM_008851	0	521	521	0	0	0	0	0	0	0	0	0	0	0	0	0	0	0	0	0	0	0	0	0	0	0	0	0	0	0	0	0	0	0	0	0	0	0	0	0	0	0	0	0	0	0	0	0
Airn	NR_027784	168	222	390	7	31	3	0	1	0	0	0	0.128475	0.320822	0.0534059	0	0.093919	0	0	0	4	3	0	14	0	1	0	9	0	7	0	0	3	0	0	0	0	0	0	0	0	0	1	0	0	0	0	0	0
Airn	NR_027772	84	298	382	0	0	0	0	0	0	0	0	0	0	0	0	0	0	0	0	0	0	0	0	0	0	0	0	0	0	0	0	0	0	0	0	0	0	0	0	0	0	0	0	0	0	0	0	0
Airn	NR_027773	168	488	656	0	5	0	0	0	1	0	0	0	0.0517456	0	0	0	0.0341546	0	0	0	0	0	0	1	0	2	2	0	0	0	0	0	0	0	0	0	0	0	0	0	0	0	0	0	0	0	0	0
Airn	NR_002853	84	0	84	0	0	0	0	0	0	0	0	0	0	0	0	0	0	0	0	0	0	0	0	0	0	0	0	0	0	0	0	0	0	0	0	0	0	0	0	0	0	0	0	0	0	0	0	0
Cdadc1	NM_027986	0	570	570	3	90	310	483	242	174	112	6	0.0550608	0.93142	5.51861	7.3593	22.7284	5.94291	2.23869	1.85294	0	3	10	2	2	37	15	14	9	1	41	143	17	39	29	41	235	86	28	24	75	35	17	225	35	0	0	0	0
Cdadc1	NM_001168535	84	0	84	0	0	0	0	0	0	0	0	0	0	0	0	0	0	0	0	0	0	0	0	0	0	0	0	0	0	0	0	0	0	0	0	0	0	0	0	0	0	0	0	0	0	0	0	0
Cdadc1	NM_001168538	84	34	118	0	0	0	0	0	0	0	0	0	0	0	0	0	0	0	0	0	0	0	0	0	0	0	0	0	0	0	0	0	0	0	0	0	0	0	0	0	0	0	0	0	0	0	0	0
Cdadc1	NM_001168536	84	309	393	145	134	55	40	8	36	195	1	2.66127	1.38678	0.979108	0.609466	0.751352	1.22957	3.89772	0.308823	112	33	8	44	8	12	10	8	13	31	8	19	7	5	0	16	7	1	5	3	12	12	2	6	1	0	0	1	0
Cdadc1	NM_001168537	84	0	84	0	0	0	0	0	0	0	0	0	0	0	0	0	0	0	0	0	0	0	0	0	0	0	0	0	0	0	0	0	0	0	0	0	0	0	0	0	0	0	0	0	0	0	0	0
Slc7a2	NM_007514	168	161	329	0	5	0	0	0	0	0	0	0	0.0517456	0	0	0	0	0	0	0	0	1	0	0	0	0	4	0	0	0	0	0	0	0	0	0	0	0	0	0	0	0	0	0	0	0	0	0
Slc7a2	NM_001044740	168	139	307	0	4	0	0	0	0	0	0	0	0.0413964	0	0	0	0	0	0	0	0	0	0	3	0	0	0	1	0	0	0	0	0	0	0	0	0	0	0	0	0	0	0	0	0	0	0	0
BC031353	NM_001113283	168	341	509	0	8	536	323	45	33	0	0	0	0.0827929	9.54185	4.92144	4.22635	1.1271	0	0	0	0	0	4	0	1	0	0	0	3	62	192	38	90	35	119	80	79	57	26	60	21	17	28	0	3	0	0	0
BC031353	NM_153584	84	165	249	0	0	0	0	0	0	0	0	0	0	0	0	0	0	0	0	0	0	0	0	0	0	0	0	0	0	0	0	0	0	0	0	0	0	0	0	0	0	0	0	0	0	0	0	0
Sirt1	NM_001159589	0	2	2	0	0	0	0	0	0	0	0	0	0	0	0	0	0	0	0	0	0	0	0	0	0	0	0	0	0	0	0	0	0	0	0	0	0	0	0	0	0	0	0	0	0	0	0	0
Sirt1	NM_019812	168	116	284	35	105	54	25	5	3	11	0	0.642376	1.08666	0.961306	0.380916	0.469595	0.102464	0.219871	0	27	8	16	7	9	31	7	4	13	18	15	15	3	5	11	5	1	2	2	4	16	0	2	3	0	0	0	0	0
Sirt1	NM_001159590	84	0	84	0	0	0	0	0	0	0	0	0	0	0	0	0	0	0	0	0	0	0	0	0	0	0	0	0	0	0	0	0	0	0	0	0	0	0	0	0	0	0	0	0	0	0	0	0
Chka	NM_001025566	0	2789	2789	0	559	2840	1453	268	305	647	88	0	5.78515	50.5576	22.1389	25.1703	10.4172	12.9324	27.1764	0	0	35	37	157	46	31	198	23	32	732	560	185	165	244	954	333	353	108	109	315	235	171	97	33	1	20	9	0
Chka	NM_013490	756	1809	2565	107	16570	56367	61246	6411	6670	5097	278	1.96384	171.485	1003.44	933.184	602.114	227.811	101.88	85.8527	45	62	2265	1916	2180	2216	1313	1601	2077	3002	6654	8527	5042	18374	4231	13539	13784	7749	9902	8287	11522	10002	2640	3771	12	248	260	188	46
Clasp1	NM_001081276	504	249	753	0	0	0	0	0	0	0	0	0	0	0	0	0	0	0	0	0	0	0	0	0	0	0	0	0	0	0	0	0	0	0	0	0	0	0	0	0	0	0	0	0	0	0	0	0
Clasp1	NM_177548	168	47	215	0	0	0	0	0	0	0	0	0	0	0	0	0	0	0	0	0	0	0	0	0	0	0	0	0	0	0	0	0	0	0	0	0	0	0	0	0	0	0	0	0	0	0	0	0
Clasp1	NM_029709	168	23	191	0	0	0	0	0	0	0	0	0	0	0	0	0	0	0	0	0	0	0	0	0	0	0	0	0	0	0	0	0	0	0	0	0	0	0	0	0	0	0	0	0	0	0	0	0
2010321M09Rik	NM_001077631	84	104	188	0	3	0	0	0	0	1	0	0	0.0310473	0	0	0	0	0.0199883	0	0	0	0	3	0	0	0	0	0	0	0	0	0	0	0	0	0	0	0	0	0	0	0	0	0	0	0	0	0
2010321M09Rik	NM_175153	84	318	402	1	0	0	0	0	0	0	0	0.0183536	0	0	0	0	0	0	0	0	1	0	0	0	0	0	0	0	0	0	0	0	0	0	0	0	0	0	0	0	0	0	0	0	0	0	0	0
Syvn1	NM_001164709	84	185	269	0	0	0	0	0	0	0	0	0	0	0	0	0	0	0	0	0	0	0	0	0	0	0	0	0	0	0	0	0	0	0	0	0	0	0	0	0	0	0	0	0	0	0	0	0
Syvn1	NM_028769	84	552	636	0	28	40	8	2	1	9	0	0	0.289775	0.712078	0.121893	0.187838	0.0341546	0.179895	0	0	0	17	6	0	3	0	1	1	0	1	1	0	36	1	1	1	1	0	0	0	6	2	0	0	0	0	0	0
Nnt	NR_003544	84	126	210	0	0	0	0	0	0	0	0	0	0	0	0	0	0	0	0	0	0	0	0	0	0	0	0	0	0	0	0	0	0	0	0	0	0	0	0	0	0	0	0	0	0	0	0	0
Nnt	NM_008710	84	1212	1296	0	0	0	0	1	1	0	0	0	0	0	0	0.093919	0.0341546	0	0	0	0	0	0	0	0	0	0	0	0	0	0	0	0	0	0	0	0	0	0	0	0	1	0	0	0	0	0	1
Fam13c	NM_001143776	84	193	277	686	579	20	4	1	1	15	1	12.5906	5.99214	0.356039	0.0609466	0.093919	0.0341546	0.299824	0.308823	588	98	71	91	67	103	41	127	30	49	2	15	1	0	2	0	0	0	1	0	2	1	0	1	0	0	0	0	0
Fam13c	NM_001143777	84	268	352	0	2	0	0	0	0	1	0	0	0.0206982	0	0	0	0	0.0199883	0	0	0	0	0	0	0	1	1	0	0	0	0	0	0	0	0	0	0	0	0	0	0	0	0	0	0	0	0	0
Fam13c	NM_024244	0	0	0	0	0	0	0	0	0	0	0	0	0	0	0	0	0	0	0	0	0	0	0	0	0	0	0	0	0	0	0	0	0	0	0	0	0	0	0	0	0	0	0	0	0	0	0	0
Pebp4	NM_028526	0	204	204	0	0	0	0	0	0	0	0	0	0	0	0	0	0	0	0	0	0	0	0	0	0	0	0	0	0	0	0	0	0	0	0	0	0	0	0	0	0	0	0	0	0	0	0	0
Pebp4	NM_028560	336	545	881	0	2	0	0	0	0	1	0	0	0.0206982	0	0	0	0	0.0199883	0	0	0	0	0	0	2	0	0	0	0	0	0	0	0	0	0	0	0	0	0	0	0	0	0	0	0	0	0	0
Pla2g4c	NM_001168504	84	110	194	0	1	0	0	0	0	1	0	0	0.0103491	0	0	0	0	0.0199883	0	0	0	1	0	0	0	0	0	0	0	0	0	0	0	0	0	0	0	0	0	0	0	0	0	0	0	0	0	0
Pla2g4c	NM_001004762	84	94	178	19	6	0	0	0	0	0	0	0.348718	0.0620947	0	0	0	0	0	0	16	3	0	3	0	3	0	0	0	0	0	0	0	0	0	0	0	0	0	0	0	0	0	0	0	0	0	0	0
Calca	NM_007587	84	494	578	0	2	0	0	0	0	0	0	0	0.0206982	0	0	0	0	0	0	0	0	0	1	0	0	0	0	1	0	0	0	0	0	0	0	0	0	0	0	0	0	0	0	0	0	0	0	0
Calca	NM_001033954	168	610	778	0	17	0	0	0	1	255	1	0	0.175935	0	0	0	0.0341546	5.09702	0.308823	0	0	0	0	0	0	1	0	16	0	0	0	0	0	0	0	0	0	0	0	0	0	0	0	0	0	1	0	0
Fignl1	NM_021891	84	0	84	0	0	0	0	0	0	0	0	0	0	0	0	0	0	0	0	0	0	0	0	0	0	0	0	0	0	0	0	0	0	0	0	0	0	0	0	0	0	0	0	0	0	0	0	0
Fignl1	NM_001163359	84	77	161	0	0	0	0	0	0	0	0	0	0	0	0	0	0	0	0	0	0	0	0	0	0	0	0	0	0	0	0	0	0	0	0	0	0	0	0	0	0	0	0	0	0	0	0	0
Fignl1	NM_001163360	84	0	84	0	0	0	0	0	0	0	0	0	0	0	0	0	0	0	0	0	0	0	0	0	0	0	0	0	0	0	0	0	0	0	0	0	0	0	0	0	0	0	0	0	0	0	0	0
Flot2	NM_008028	168	90	258	0	6	0	0	0	0	2	0	0	0.0620947	0	0	0	0	0.0399766	0	0	0	4	0	0	2	0	0	0	0	0	0	0	0	0	0	0	0	0	0	0	0	0	0	0	0	0	0	0
Flot2	NM_001040403	84	0	84	0	1	0	0	0	0	0	0	0	0.0103491	0	0	0	0	0	0	0	0	0	0	1	0	0	0	0	0	0	0	0	0	0	0	0	0	0	0	0	0	0	0	0	0	0	0	0
Irak1bp1	NM_022986	168	65	233	1	9	18	1	1	1	44	0	0.0183536	0.093142	0.320435	0.0152367	0.093919	0.0341546	0.879485	0	1	0	2	3	0	0	0	2	0	2	0	2	0	1	0	15	0	0	1	0	0	0	1	0	0	0	0	0	0
Irak1bp1	NM_001168240	84	0	84	0	0	0	0	0	0	0	0	0	0	0	0	0	0	0	0	0	0	0	0	0	0	0	0	0	0	0	0	0	0	0	0	0	0	0	0	0	0	0	0	0	0	0	0	0
1110038B12Rik	NR_027943	168	149	317	0	143	2127	3819	639	1311	5892	177	0	1.47992	37.8648	58.1888	60.0142	44.7767	117.771	54.6616	0	0	27	22	13	17	18	24	2	20	202	232	133	535	218	807	363	429	1123	1020	322	562	251	388	36	50	176	140	39
1110038B12Rik	NR_015536	84	2	86	0	23	63	176	8	39	159	3	0	0.23803	1.12152	2.68165	0.751352	1.33203	3.17814	0.926468	0	0	6	7	5	0	0	0	3	2	4	13	6	14	7	19	25	17	68	24	21	21	6	2	6	5	3	0	1
Arhgef7	NM_001113518	84	0	84	0	2	0	0	0	0	0	0	0	0.0206982	0	0	0	0	0	0	0	0	0	0	0	2	0	0	0	0	0	0	0	0	0	0	0	0	0	0	0	0	0	0	0	0	0	0	0
Arhgef7	NM_001113517	84	2867	2951	1278	1738	371	438	21	124	60	0	23.4559	17.9868	6.60453	6.67365	1.9723	4.23517	1.1993	0	1052	226	175	276	254	395	194	194	128	122	20	14	42	23	19	253	72	49	6	194	14	103	5	16	0	0	2	80	1
Arhgef7	NM_017402	84	0	84	0	10	16	15	1	8	1	0	0	0.103491	0.284831	0.22855	0.093919	0.273237	0.0199883	0	0	0	1	0	0	1	0	2	4	2	0	7	3	5	1	0	6	0	6	1	0	2	0	1	0	0	4	0	3
Aldh3a1	NM_001112725	84	0	84	0	0	0	0	0	0	0	0	0	0	0	0	0	0	0	0	0	0	0	0	0	0	0	0	0	0	0	0	0	0	0	0	0	0	0	0	0	0	0	0	0	0	0	0	0
Aldh3a1	NM_007436	84	131	215	0	0	0	0	0	0	0	0	0	0	0	0	0	0	0	0	0	0	0	0	0	0	0	0	0	0	0	0	0	0	0	0	0	0	0	0	0	0	0	0	0	0	0	0	0
Aurkc	NM_001080965	84	0	84	4	0	2	0	0	0	0	0	0.0734144	0	0.0356039	0	0	0	0	0	2	2	0	0	0	0	0	0	0	0	0	0	0	0	0	2	0	0	0	0	0	0	0	0	0	0	0	0	0
Aurkc	NM_020572	84	0	84	2	0	2	3	0	1	0	0	0.0367072	0	0.0356039	0.04571	0	0.0341546	0	0	1	1	0	0	0	0	0	0	0	0	0	0	1	1	0	0	0	1	1	0	0	1	0	0	0	0	0	0	0
Aurkc	NM_001080966	84	121	205	24	7	36	39	5	8	3	0	0.440486	0.0724438	0.640871	0.594229	0.469595	0.273237	0.0599649	0	8	16	2	1	0	1	0	3	0	0	2	13	0	7	4	10	8	6	5	3	12	5	2	3	0	0	0	0	0
2310008H09Rik	NM_001168218	0	0	0	0	0	0	0	0	0	0	0	0	0	0	0	0	0	0	0	0	0	0	0	0	0	0	0	0	0	0	0	0	0	0	0	0	0	0	0	0	0	0	0	0	0	0	0	0
2310008H09Rik	NM_001168219	84	0	84	1	2	3	2	0	1	3	0	0.0183536	0.0206982	0.0534059	0.0304733	0	0.0341546	0.0599649	0	1	0	0	0	1	0	0	0	1	0	0	0	1	1	0	1	2	0	0	0	0	0	0	0	0	0	0	0	0
2310008H09Rik	NM_001168220	84	225	309	2	13	1	1	0	0	31	0	0.0367072	0.134538	0.017802	0.0152367	0	0	0.619637	0	2	0	0	0	0	0	0	5	0	8	0	0	1	0	0	0	0	0	0	0	1	0	0	0	0	0	0	0	0
2310008H09Rik	NM_023197	84	937	1021	332	157	2402	2099	343	1264	1857	140	6.09339	1.62481	42.7603	31.9817	32.2142	43.1714	37.1183	43.2352	282	50	40	1	23	15	16	32	19	11	346	676	143	605	118	514	285	190	244	487	504	389	174	169	36	73	155	78	31
Lsm2	NM_001110101	84	225	309	139	105	604	616	102	338	457	22	2.55115	1.08666	10.7524	9.38578	9.57973	11.5443	9.13465	6.7941	86	53	21	18	6	5	15	19	11	10	92	177	49	141	47	98	136	38	106	109	95	132	48	54	17	12	8	17	3
Lsm2	NM_030597	84	237	321	28	63	133	271	17	16	176	18	0.513901	0.651994	2.36766	4.12913	1.59662	0.546474	3.51794	5.55881	18	10	13	4	6	2	3	19	1	15	27	19	5	47	14	21	93	20	43	74	28	13	5	12	0	0	3	0	1
Krit1	NM_001170552	168	149	317	1	3	7	2	0	8	10	0	0.0183536	0.0310473	0.124614	0.0304733	0	0.273237	0.199883	0	1	0	1	0	0	0	0	0	2	0	0	0	0	7	0	0	0	0	0	0	2	0	0	0	0	0	6	0	0
Krit1	NR_033173	252	564	816	2	8	0	3	1	19	2	0	0.0367072	0.0827929	0	0.04571	0.093919	0.648938	0.0399766	0	2	0	0	1	0	1	1	0	5	0	0	0	0	0	0	0	0	0	1	0	2	0	0	1	0	0	18	0	0
Krit1	NM_030675	84	0	84	0	0	0	0	0	0	0	0	0	0	0	0	0	0	0	0	0	0	0	0	0	0	0	0	0	0	0	0	0	0	0	0	0	0	0	0	0	0	0	0	0	0	0	0	0
Smarcc2	NM_001114096	168	92	260	0	0	0	0	0	0	0	0	0	0	0	0	0	0	0	0	0	0	0	0	0	0	0	0	0	0	0	0	0	0	0	0	0	0	0	0	0	0	0	0	0	0	0	0	0
Smarcc2	NM_198160	0	0	0	0	0	0	0	0	0	0	0	0	0	0	0	0	0	0	0	0	0	0	0	0	0	0	0	0	0	0	0	0	0	0	0	0	0	0	0	0	0	0	0	0	0	0	0	0
Smarcc2	NM_001114097	84	425	509	1	33	149	128	13	25	76	0	0.0183536	0.341521	2.65249	1.95029	1.22095	0.853866	1.51911	0	1	0	8	6	4	2	1	8	3	1	8	25	3	75	15	23	62	29	16	4	10	7	5	8	0	0	0	0	0
4930432K09Rik	NM_028648	84	0	84	0	0	0	0	0	0	0	0	0	0	0	0	0	0	0	0	0	0	0	0	0	0	0	0	0	0	0	0	0	0	0	0	0	0	0	0	0	0	0	0	0	0	0	0	0
4930432K09Rik	NM_001163551	168	23	191	0	0	0	0	0	0	0	0	0	0	0	0	0	0	0	0	0	0	0	0	0	0	0	0	0	0	0	0	0	0	0	0	0	0	0	0	0	0	0	0	0	0	0	0	0
Slc6a8	NM_133987	84	14	98	0	0	0	1	0	0	0	0	0	0	0	0.0152367	0	0	0	0	0	0	0	0	0	0	0	0	0	0	0	0	0	0	0	0	0	0	1	0	0	0	0	0	0	0	0	0	0
Slc6a8	NM_001142810	84	0	84	0	0	6	5	2	13	3	0	0	0	0.106812	0.0761833	0.187838	0.44401	0.0599649	0	0	0	0	0	0	0	0	0	0	0	0	2	2	0	1	1	0	1	3	0	1	0	2	0	0	0	1	0	1
Slc6a8	NM_001142809	84	0	84	0	0	158	265	73	144	19	13	0	0	2.81271	4.03771	6.85608	4.91827	0.379778	4.01469	0	0	0	0	0	0	0	0	0	0	24	21	14	50	11	38	33	30	80	59	19	44	59	14	11	5	14	12	8
Armc9	NM_027456	0	98	98	1	0	6	0	0	0	1	0	0.0183536	0	0.106812	0	0	0	0.0199883	0	1	0	0	0	0	0	0	0	0	0	0	0	0	0	0	6	0	0	0	0	0	0	0	0	0	0	0	0	0
Armc9	NM_030184	336	3089	3425	4	34	93	223	10	65	80	0	0.0734144	0.35187	1.65558	3.39777	0.93919	2.22005	1.59906	0	0	4	1	2	1	1	7	11	0	11	12	31	7	21	9	13	152	8	11	7	12	33	2	8	0	0	0	0	1
Chrnb3	NM_027454	84	0	84	0	0	0	0	0	0	0	0	0	0	0	0	0	0	0	0	0	0	0	0	0	0	0	0	0	0	0	0	0	0	0	0	0	0	0	0	0	0	0	0	0	0	0	0	0
Chrnb3	NM_173212	168	44	212	0	0	0	0	0	0	0	0	0	0	0	0	0	0	0	0	0	0	0	0	0	0	0	0	0	0	0	0	0	0	0	0	0	0	0	0	0	0	0	0	0	0	0	0	0
Shoc2	NM_001168505	84	96	180	11	11	2	0	0	2	1	0	0.20189	0.11384	0.0356039	0	0	0.0683093	0.0199883	0	8	3	1	0	1	5	0	3	1	0	2	0	0	0	0	0	0	0	0	0	0	0	0	0	0	0	0	2	0
Shoc2	NM_019658	84	137	221	3	7	0	0	0	0	0	0	0.0550608	0.0724438	0	0	0	0	0	0	2	1	0	1	1	1	1	2	0	1	0	0	0	0	0	0	0	0	0	0	0	0	0	0	0	0	0	0	0
Ssb	NM_001110145	84	0	84	455	202	22	36	5	45	170	3	8.35089	2.09052	0.391643	0.548519	0.469595	1.53696	3.39801	0.926468	408	47	34	20	17	26	23	41	7	34	3	1	3	6	2	7	5	11	3	4	7	6	2	3	6	11	5	4	0
Ssb	NM_009278	84	26	110	9	9	5	2	0	3	12	0	0.165182	0.093142	0.0890098	0.0304733	0	0.102464	0.23986	0	8	1	0	6	2	0	1	0	0	0	0	0	1	4	0	0	0	0	1	1	0	0	0	0	0	0	0	0	0
Atxn3	NM_001167914	0	43	43	0	15	23	39	1	2	0	0	0	0.155237	0.409445	0.594229	0.093919	0.0683093	0	0	0	0	1	2	1	1	1	8	1	0	5	6	8	2	1	1	11	8	2	4	12	2	0	1	0	0	0	0	0
Atxn3	NM_029705	168	4398	4566	706	2046	1943	4448	405	1256	1465	126	12.9576	21.1743	34.5892	67.7726	38.0372	42.8982	29.2829	38.9116	619	87	213	361	254	224	112	527	147	208	259	307	175	259	210	733	770	613	1077	816	559	613	234	171	21	106	217	95	26
St8sia4	NM_001159745	0	263	263	0	0	0	0	0	0	0	0	0	0	0	0	0	0	0	0	0	0	0	0	0	0	0	0	0	0	0	0	0	0	0	0	0	0	0	0	0	0	0	0	0	0	0	0	0
St8sia4	NM_009183	84	4280	4364	0	4	0	0	0	1	2	1	0	0.0413964	0	0	0	0.0341546	0.0399766	0.308823	0	0	0	1	1	0	0	1	0	1	0	0	0	0	0	0	0	0	0	0	0	0	0	0	0	0	0	0	0
Fars2	NM_024274	168	632	800	406	188	37	27	103	62	238	2	7.45156	1.94563	0.658673	0.41139	9.67365	2.11759	4.75721	0.617645	254	152	31	9	20	10	9	53	19	37	4	3	3	13	6	8	6	12	3	1	3	2	91	12	0	0	2	0	0
Fars2	NM_001039189	84	0	84	0	0	0	0	0	0	0	0	0	0	0	0	0	0	0	0	0	0	0	0	0	0	0	0	0	0	0	0	0	0	0	0	0	0	0	0	0	0	0	0	0	0	0	0	0
Rasl12	NM_001033158	84	1924	2008	0	1	0	0	0	12	1	0	0	0.0103491	0	0	0	0.409856	0.0199883	0	0	0	0	0	0	0	1	0	0	0	0	0	0	0	0	0	0	0	0	0	0	0	0	0	12	0	0	0	0
Rasl12	NM_001162923	84	1446	1530	0	5	12	0	2	1	0	0	0	0.0517456	0.213624	0	0.187838	0.0341546	0	0	0	0	1	0	4	0	0	0	0	0	0	0	0	2	9	1	0	0	0	0	0	0	2	0	0	0	0	0	0
Cblc	NM_001161844	84	0	84	0	0	0	0	0	0	1	0	0	0	0	0	0	0	0.0199883	0	0	0	0	0	0	0	0	0	0	0	0	0	0	0	0	0	0	0	0	0	0	0	0	0	0	0	0	0	0
Cblc	NM_023224	168	132	300	0	0	0	1	1	5	2	0	0	0	0	0.0152367	0.093919	0.170773	0.0399766	0	0	0	0	0	0	0	0	0	0	0	0	0	0	0	0	0	1	0	0	0	0	0	1	0	0	0	0	0	4
Ube2v2	NM_001159351	84	0	84	0	0	1	1	0	0	1	0	0	0	0.017802	0.0152367	0	0	0.0199883	0	0	0	0	0	0	0	0	0	0	0	0	1	0	0	0	0	0	0	1	0	0	0	0	0	0	0	0	0	0
Ube2v2	NM_023585	168	125	293	0	32	2	0	0	0	0	0	0	0.331172	0.0356039	0	0	0	0	0	0	0	3	7	6	2	0	0	7	7	1	1	0	0	0	0	0	0	0	0	0	0	0	0	0	0	0	0	0
Tmem70	NM_027415	84	0	84	40	31	47	46	12	41	21	3	0.734144	0.320822	0.836692	0.700886	1.12703	1.40034	0.419754	0.926468	30	10	3	3	4	2	1	10	5	3	6	14	4	4	4	15	12	7	7	8	7	5	6	6	1	4	4	5	0
Tmem70	NM_026392	84	2	86	2	0	6	8	0	5	2	0	0.0367072	0	0.106812	0.121893	0	0.170773	0.0399766	0	2	0	0	0	0	0	0	0	0	0	1	0	0	2	2	1	0	1	1	6	0	0	0	0	2	0	0	2	1
Mfge8	NM_001045489	84	0	84	0	0	0	0	0	0	0	0	0	0	0	0	0	0	0	0	0	0	0	0	0	0	0	0	0	0	0	0	0	0	0	0	0	0	0	0	0	0	0	0	0	0	0	0	0
Mfge8	NM_008594	168	110	278	0	0	0	0	0	0	0	0	0	0	0	0	0	0	0	0	0	0	0	0	0	0	0	0	0	0	0	0	0	0	0	0	0	0	0	0	0	0	0	0	0	0	0	0	0
Elmo2	NM_080287	0	0	0	0	0	0	0	0	0	0	0	0	0	0	0	0	0	0	0	0	0	0	0	0	0	0	0	0	0	0	0	0	0	0	0	0	0	0	0	0	0	0	0	0	0	0	0	0
Elmo2	NM_207705	84	1321	1405	1	48	19	21	2	8	16	3	0.0183536	0.496757	0.338237	0.31997	0.187838	0.273237	0.319813	0.926468	1	0	22	1	20	0	1	2	2	0	1	2	0	3	9	4	19	1	0	0	1	0	0	2	1	0	0	0	0
Elmo2	NM_207706	168	35	203	0	0	0	0	0	0	0	0	0	0	0	0	0	0	0	0	0	0	0	0	0	0	0	0	0	0	0	0	0	0	0	0	0	0	0	0	0	0	0	0	0	0	0	0	0
Serpinb10	NM_198028	168	175	343	0	1	0	0	0	0	0	0	0	0.0103491	0	0	0	0	0	0	0	0	0	0	0	1	0	0	0	0	0	0	0	0	0	0	0	0	0	0	0	0	0	0	0	0	0	0	0
Serpinb10	NM_001160307	84	0	84	0	0	0	0	0	0	0	0	0	0	0	0	0	0	0	0	0	0	0	0	0	0	0	0	0	0	0	0	0	0	0	0	0	0	0	0	0	0	0	0	0	0	0	0	0
Celsr2	NM_017392	84	141	225	0	1	0	0	0	0	25	0	0	0.0103491	0	0	0	0	0.499707	0	0	0	0	0	0	1	0	0	0	0	0	0	0	0	0	0	0	0	0	0	0	0	0	0	0	0	0	0	0
Celsr2	NM_001004177	84	0	84	0	0	0	0	0	0	2	0	0	0	0	0	0	0	0.0399766	0	0	0	0	0	0	0	0	0	0	0	0	0	0	0	0	0	0	0	0	0	0	0	0	0	0	0	0	0	0
Tctex1d1	NM_026100	84	31	115	0	0	0	0	0	0	0	0	0	0	0	0	0	0	0	0	0	0	0	0	0	0	0	0	0	0	0	0	0	0	0	0	0	0	0	0	0	0	0	0	0	0	0	0	0
Tctex1d1	NM_001163767	84	0	84	0	0	0	0	0	0	0	0	0	0	0	0	0	0	0	0	0	0	0	0	0	0	0	0	0	0	0	0	0	0	0	0	0	0	0	0	0	0	0	0	0	0	0	0	0
Tctex1d1	NM_001163768	84	232	316	2	124	0	2	0	0	0	0	0.0367072	1.28329	0	0.0304733	0	0	0	0	0	2	18	10	21	10	10	24	12	19	0	0	0	0	0	0	0	0	0	1	0	1	0	0	0	0	0	0	0
Agfg2	NM_145566	0	686	686	0	0	27	27	88	14	113	0	0	0	0.480653	0.41139	8.26487	0.478165	2.25868	0	0	0	0	0	0	0	0	0	0	0	3	8	5	7	2	2	13	2	1	3	4	4	81	7	0	0	0	0	0
Agfg2	NM_178162	588	1591	2179	619	887	890	1030	80	298	357	94	11.3609	9.17966	15.8437	15.6938	7.51352	10.1781	7.13582	29.0293	502	117	84	211	117	24	83	78	172	118	104	341	80	123	62	180	397	101	253	146	66	67	25	55	34	0	3	5	13
4932438H23Rik	NM_001163695	84	0	84	0	0	0	0	0	0	0	0	0	0	0	0	0	0	0	0	0	0	0	0	0	0	0	0	0	0	0	0	0	0	0	0	0	0	0	0	0	0	0	0	0	0	0	0	0
4932438H23Rik	NM_028905	168	247	415	0	12	0	0	0	0	0	0	0	0.124189	0	0	0	0	0	0	0	0	1	0	2	7	0	0	1	1	0	0	0	0	0	0	0	0	0	0	0	0	0	0	0	0	0	0	0
Atp2b4	NM_213616	84	2422	2506	4	188	3	1	0	1	20	0	0.0734144	1.94563	0.0534059	0.0152367	0	0.0341546	0.399766	0	4	0	14	15	31	6	27	18	13	64	0	0	0	3	0	0	0	1	0	0	0	0	0	0	0	0	0	0	0
Atp2b4	NM_001167949	168	190	358	0	12	1	0	0	1	0	0	0	0.124189	0.017802	0	0	0.0341546	0	0	0	0	0	0	0	11	0	1	0	0	0	0	0	0	0	1	0	0	0	0	0	0	0	0	0	0	0	0	0
Zfp62	NM_009562	84	0	84	0	0	0	0	0	0	0	0	0	0	0	0	0	0	0	0	0	0	0	0	0	0	0	0	0	0	0	0	0	0	0	0	0	0	0	0	0	0	0	0	0	0	0	0	0
Zfp62	NM_001024846	168	99	267	0	3	0	0	0	0	0	0	0	0.0310473	0	0	0	0	0	0	0	0	0	0	0	0	0	1	0	2	0	0	0	0	0	0	0	0	0	0	0	0	0	0	0	0	0	0	0
Synj2	NM_001113352	0	0	0	0	0	0	0	0	0	0	0	0	0	0	0	0	0	0	0	0	0	0	0	0	0	0	0	0	0	0	0	0	0	0	0	0	0	0	0	0	0	0	0	0	0	0	0	0
Synj2	NM_011523	0	0	0	0	0	0	0	0	0	0	0	0	0	0	0	0	0	0	0	0	0	0	0	0	0	0	0	0	0	0	0	0	0	0	0	0	0	0	0	0	0	0	0	0	0	0	0	0
Synj2	NM_001113351	0	0	0	0	0	0	0	0	0	0	0	0	0	0	0	0	0	0	0	0	0	0	0	0	0	0	0	0	0	0	0	0	0	0	0	0	0	0	0	0	0	0	0	0	0	0	0	0
Synj2	NM_001113353	0	0	0	0	0	0	0	0	0	0	0	0	0	0	0	0	0	0	0	0	0	0	0	0	0	0	0	0	0	0	0	0	0	0	0	0	0	0	0	0	0	0	0	0	0	0	0	0
Ddx4	NM_010029	84	0	84	0	0	0	0	0	0	0	0	0	0	0	0	0	0	0	0	0	0	0	0	0	0	0	0	0	0	0	0	0	0	0	0	0	0	0	0	0	0	0	0	0	0	0	0	0
Ddx4	NM_001145885	168	77	245	48	57	92	12	3	4	3	0	0.880973	0.589899	1.63778	0.18284	0.281757	0.136619	0.0599649	0	41	7	11	2	2	9	0	27	6	0	10	53	3	8	2	16	4	0	0	0	2	6	2	1	0	0	0	0	0
1810032O08Rik	NR_027820	84	0	84	0	0	0	0	0	0	4	0	0	0	0	0	0	0	0.0799532	0	0	0	0	0	0	0	0	0	0	0	0	0	0	0	0	0	0	0	0	0	0	0	0	0	0	0	0	0	0
1810032O08Rik	NR_027819	0	0	0	0	0	0	0	0	0	0	0	0	0	0	0	0	0	0	0	0	0	0	0	0	0	0	0	0	0	0	0	0	0	0	0	0	0	0	0	0	0	0	0	0	0	0	0	0
1810032O08Rik	NR_027821	0	1496	1496	1	100	332	457	24	290	1743	24	0.0183536	1.03491	5.91025	6.96315	2.25406	9.90484	34.8396	7.41174	1	0	30	13	4	1	15	18	15	4	54	25	22	72	42	117	63	13	94	183	54	50	7	17	17	34	37	58	0
Elavl4	NM_010488	0	0	0	0	0	0	0	0	0	0	0	0	0	0	0	0	0	0	0	0	0	0	0	0	0	0	0	0	0	0	0	0	0	0	0	0	0	0	0	0	0	0	0	0	0	0	0	0
Elavl4	NM_001038698	84	278	362	0	1	1	1	0	0	0	0	0	0.0103491	0.017802	0.0152367	0	0	0	0	0	0	1	0	0	0	0	0	0	0	0	1	0	0	0	0	0	0	0	0	0	1	0	0	0	0	0	0	0
Elavl4	NM_001163397	168	114	282	0	0	0	0	0	0	1	0	0	0	0	0	0	0	0.0199883	0	0	0	0	0	0	0	0	0	0	0	0	0	0	0	0	0	0	0	0	0	0	0	0	0	0	0	0	0	0
Elavl4	NM_001163399	84	0	84	1	1	0	0	0	0	0	0	0.0183536	0.0103491	0	0	0	0	0	0	0	1	0	0	0	0	0	1	0	0	0	0	0	0	0	0	0	0	0	0	0	0	0	0	0	0	0	0	0
Slc39a11	NM_001166503	84	20	104	0	0	1	0	0	0	0	0	0	0	0.017802	0	0	0	0	0	0	0	0	0	0	0	0	0	0	0	0	0	0	1	0	0	0	0	0	0	0	0	0	0	0	0	0	0	0
Slc39a11	NM_027216	84	0	84	0	0	0	0	0	0	0	0	0	0	0	0	0	0	0	0	0	0	0	0	0	0	0	0	0	0	0	0	0	0	0	0	0	0	0	0	0	0	0	0	0	0	0	0	0
Lrrc61	NM_001110160	84	0	84	0	0	0	0	0	0	0	0	0	0	0	0	0	0	0	0	0	0	0	0	0	0	0	0	0	0	0	0	0	0	0	0	0	0	0	0	0	0	0	0	0	0	0	0	0
Lrrc61	NM_177736	168	227	395	0	0	0	0	0	0	0	0	0	0	0	0	0	0	0	0	0	0	0	0	0	0	0	0	0	0	0	0	0	0	0	0	0	0	0	0	0	0	0	0	0	0	0	0	0
Mapk10	NM_009158	84	4	88	0	0	0	0	0	0	0	0	0	0	0	0	0	0	0	0	0	0	0	0	0	0	0	0	0	0	0	0	0	0	0	0	0	0	0	0	0	0	0	0	0	0	0	0	0
Mapk10	NM_001081567	84	0	84	0	0	0	0	0	0	0	0	0	0	0	0	0	0	0	0	0	0	0	0	0	0	0	0	0	0	0	0	0	0	0	0	0	0	0	0	0	0	0	0	0	0	0	0	0
Ccnd3	NM_001081635	84	0	84	0	0	0	0	0	0	0	0	0	0	0	0	0	0	0	0	0	0	0	0	0	0	0	0	0	0	0	0	0	0	0	0	0	0	0	0	0	0	0	0	0	0	0	0	0
Ccnd3	NM_001081636	84	0	84	0	0	0	0	0	0	0	0	0	0	0	0	0	0	0	0	0	0	0	0	0	0	0	0	0	0	0	0	0	0	0	0	0	0	0	0	0	0	0	0	0	0	0	0	0
Ccnd3	NM_007632	0	141	141	2	1	2	11	1	27	4	0	0.0367072	0.0103491	0.0356039	0.167603	0.093919	0.922175	0.0799532	0	0	2	0	0	1	0	0	0	0	0	1	0	0	1	0	0	3	2	2	1	0	3	1	0	1	1	7	1	0
Mak	NM_008547	84	2	86	0	0	0	0	0	0	0	0	0	0	0	0	0	0	0	0	0	0	0	0	0	0	0	0	0	0	0	0	0	0	0	0	0	0	0	0	0	0	0	0	0	0	0	0	0
Mak	NM_001145803	168	74	242	0	0	11	5	0	1	0	0	0	0	0.195822	0.0761833	0	0.0341546	0	0	0	0	0	0	0	0	0	0	0	0	0	0	2	9	0	0	1	0	1	2	1	0	0	0	0	0	0	0	0
Mak	NM_001145802	168	119	287	0	4	0	0	0	0	0	0	0	0.0413964	0	0	0	0	0	0	0	0	1	0	0	0	0	2	0	1	0	0	0	0	0	0	0	0	0	0	0	0	0	0	0	0	0	0	0
1700016H13Rik	NM_028824	84	158	242	4	7	0	0	0	0	0	0	0.0734144	0.0724438	0	0	0	0	0	0	4	0	1	1	0	0	1	2	0	2	0	0	0	0	0	0	0	0	0	0	0	0	0	0	0	0	0	0	0
1700016H13Rik	NM_001163550	84	7	91	0	0	0	0	0	0	0	0	0	0	0	0	0	0	0	0	0	0	0	0	0	0	0	0	0	0	0	0	0	0	0	0	0	0	0	0	0	0	0	0	0	0	0	0	0
U2af1	NM_001163769	168	66	234	38	7	19	26	3	66	119	16	0.697437	0.0724438	0.338237	0.396153	0.281757	2.25421	2.37861	4.94116	29	9	2	3	0	0	0	2	0	0	2	6	5	1	1	4	2	6	2	15	1	0	2	1	0	2	23	12	2
U2af1	NM_024187	168	66	234	1	47	9	8	0	5	12	3	0.0183536	0.486408	0.160218	0.121893	0	0.170773	0.23986	0.926468	1	0	4	1	10	6	6	4	4	12	2	1	2	3	0	1	1	3	1	2	0	1	0	0	0	1	1	0	0
Azin1	NM_018745	84	0	84	0	10	4	0	0	0	0	0	0	0.103491	0.0712079	0	0	0	0	0	0	0	0	0	5	0	0	5	0	0	4	0	0	0	0	0	0	0	0	0	0	0	0	0	0	0	0	0	0
Azin1	NM_001102458	168	159	327	0	56	0	0	0	0	0	0	0	0.57955	0	0	0	0	0	0	0	0	12	0	2	16	0	0	5	21	0	0	0	0	0	0	0	0	0	0	0	0	0	0	0	0	0	0	0
Exoc7	NM_001162872	168	0	168	0	0	0	11	0	1	12	1	0	0	0	0.167603	0	0.0341546	0.23986	0.308823	0	0	0	0	0	0	0	0	0	0	0	0	0	0	0	0	1	2	0	0	8	0	0	0	0	0	0	0	0
Exoc7	NM_016857	336	130	466	0	0	0	0	0	0	0	0	0	0	0	0	0	0	0	0	0	0	0	0	0	0	0	0	0	0	0	0	0	0	0	0	0	0	0	0	0	0	0	0	0	0	0	0	0
Mthfr	NR_027809	84	3119	3203	0	944	4034	2540	472	1240	1289	306	0	9.76956	71.8131	38.7011	44.3298	42.3517	25.7649	94.4997	0	0	160	128	134	69	70	80	106	197	381	1117	145	998	195	1198	271	616	666	235	281	471	143	329	18	38	158	36	10
Mthfr	NM_001161798	0	0	0	0	0	0	0	0	0	0	0	0	0	0	0	0	0	0	0	0	0	0	0	0	0	0	0	0	0	0	0	0	0	0	0	0	0	0	0	0	0	0	0	0	0	0	0	0
Mthfr	NM_010840	84	55	139	0	0	0	0	0	0	0	0	0	0	0	0	0	0	0	0	0	0	0	0	0	0	0	0	0	0	0	0	0	0	0	0	0	0	0	0	0	0	0	0	0	0	0	0	0
Map2k7	NM_011944	84	0	84	0	0	0	0	0	0	0	0	0	0	0	0	0	0	0	0	0	0	0	0	0	0	0	0	0	0	0	0	0	0	0	0	0	0	0	0	0	0	0	0	0	0	0	0	0
Map2k7	NM_001164172	0	0	0	0	0	0	0	0	0	0	0	0	0	0	0	0	0	0	0	0	0	0	0	0	0	0	0	0	0	0	0	0	0	0	0	0	0	0	0	0	0	0	0	0	0	0	0	0
Map2k7	NM_001042557	84	369	453	45	59	957	934	122	247	527	72	0.825912	0.610598	17.0365	14.231	11.4581	8.43619	10.5338	22.2352	41	4	5	1	7	8	7	10	13	8	109	292	59	205	64	228	169	130	95	113	275	152	61	61	8	10	7	10	19
Dok5	NM_001163686	84	0	84	0	0	0	0	0	0	0	0	0	0	0	0	0	0	0	0	0	0	0	0	0	0	0	0	0	0	0	0	0	0	0	0	0	0	0	0	0	0	0	0	0	0	0	0	0
Dok5	NM_029761	84	5	89	0	1	0	0	0	0	0	0	0	0.0103491	0	0	0	0	0	0	0	0	0	0	0	0	1	0	0	0	0	0	0	0	0	0	0	0	0	0	0	0	0	0	0	0	0	0	0
Serac1	NM_001111017	168	89	257	0	8	0	0	0	0	4	0	0	0.0827929	0	0	0	0	0.0799532	0	0	0	0	0	0	1	0	5	0	2	0	0	0	0	0	0	0	0	0	0	0	0	0	0	0	0	0	0	0
Serac1	NM_177311	84	0	84	0	0	0	0	0	1	0	0	0	0	0	0	0	0.0341546	0	0	0	0	0	0	0	0	0	0	0	0	0	0	0	0	0	0	0	0	0	0	0	0	0	0	0	0	1	0	0
2310057J16Rik	NM_027171	84	0	84	0	0	0	0	0	0	0	0	0	0	0	0	0	0	0	0	0	0	0	0	0	0	0	0	0	0	0	0	0	0	0	0	0	0	0	0	0	0	0	0	0	0	0	0	0
2310057J16Rik	NM_001163749	84	2	86	0	0	0	0	0	0	0	0	0	0	0	0	0	0	0	0	0	0	0	0	0	0	0	0	0	0	0	0	0	0	0	0	0	0	0	0	0	0	0	0	0	0	0	0	0
Lair1	NM_178611	84	0	84	0	0	0	0	0	0	0	0	0	0	0	0	0	0	0	0	0	0	0	0	0	0	0	0	0	0	0	0	0	0	0	0	0	0	0	0	0	0	0	0	0	0	0	0	0
Lair1	NM_001113474	168	329	497	0	26	0	0	0	0	0	0	0	0.269077	0	0	0	0	0	0	0	0	3	3	0	0	9	11	0	0	0	0	0	0	0	0	0	0	0	0	0	0	0	0	0	0	0	0	0
Psap	NM_001146122	84	92	176	5	4	5	5	0	5	2	0	0.091768	0.0413964	0.0890098	0.0761833	0	0.170773	0.0399766	0	4	1	0	0	0	1	0	2	0	1	0	4	0	1	0	0	0	1	0	1	3	0	0	0	0	0	4	0	0
Psap	NM_011179	168	4	172	0	0	0	0	0	0	0	0	0	0	0	0	0	0	0	0	0	0	0	0	0	0	0	0	0	0	0	0	0	0	0	0	0	0	0	0	0	0	0	0	0	0	0	0	0
Psap	NM_001146124	84	70	154	0	0	0	0	0	0	0	0	0	0	0	0	0	0	0	0	0	0	0	0	0	0	0	0	0	0	0	0	0	0	0	0	0	0	0	0	0	0	0	0	0	0	0	0	0
Psap	NM_001146121	84	1	85	0	0	0	0	0	0	0	0	0	0	0	0	0	0	0	0	0	0	0	0	0	0	0	0	0	0	0	0	0	0	0	0	0	0	0	0	0	0	0	0	0	0	0	0	0
Psap	NM_001146120	0	0	0	0	0	0	0	0	0	0	0	0	0	0	0	0	0	0	0	0	0	0	0	0	0	0	0	0	0	0	0	0	0	0	0	0	0	0	0	0	0	0	0	0	0	0	0	0
Psap	NM_001146123	84	29	113	0	0	0	0	0	1	0	0	0	0	0	0	0	0.0341546	0	0	0	0	0	0	0	0	0	0	0	0	0	0	0	0	0	0	0	0	0	0	0	0	0	0	0	0	0	0	0
F8	NM_001161373	0	0	0	0	0	0	0	0	0	0	0	0	0	0	0	0	0	0	0	0	0	0	0	0	0	0	0	0	0	0	0	0	0	0	0	0	0	0	0	0	0	0	0	0	0	0	0	0
F8	NM_001161374	84	170	254	2	151	112	187	9	17	0	0	0.0367072	1.56272	1.99382	2.84925	0.845271	0.580629	0	0	1	1	9	32	4	23	8	22	6	47	8	9	8	41	10	36	7	19	124	22	11	4	8	1	0	0	0	0	0
F8	NM_007977	168	209	377	0	0	0	0	0	0	0	0	0	0	0	0	0	0	0	0	0	0	0	0	0	0	0	0	0	0	0	0	0	0	0	0	0	0	0	0	0	0	0	0	0	0	0	0	0
Epsti1	NM_178825	0	452	452	711	1069	0	0	0	0	0	0	13.0494	11.0632	0	0	0	0	0	0	614	97	154	142	107	125	122	362	41	16	0	0	0	0	0	0	0	0	0	0	0	0	0	0	0	0	0	0	0
Epsti1	NM_029495	420	980	1400	5365	10337	79	10	3	3	0	0	98.4671	106.979	1.40636	0.152367	0.281757	0.102464	0	0	4283	1082	1141	1496	1220	1757	1064	2350	600	709	1	3	8	1	1	65	3	1	0	3	1	2	2	1	0	0	0	0	0
Tnfaip3	NM_009397	84	257	341	0	0	0	0	0	0	0	0	0	0	0	0	0	0	0	0	0	0	0	0	0	0	0	0	0	0	0	0	0	0	0	0	0	0	0	0	0	0	0	0	0	0	0	0	0
Tnfaip3	NM_001166402	0	172	172	0	4	0	0	0	0	0	0	0	0.0413964	0	0	0	0	0	0	0	0	0	0	0	4	0	0	0	0	0	0	0	0	0	0	0	0	0	0	0	0	0	0	0	0	0	0	0
Tmem9	NM_001160145	84	196	280	0	0	0	0	0	0	0	0	0	0	0	0	0	0	0	0	0	0	0	0	0	0	0	0	0	0	0	0	0	0	0	0	0	0	0	0	0	0	0	0	0	0	0	0	0
Tmem9	NM_025439	84	61	145	9	4	0	0	0	3	1	0	0.165182	0.0413964	0	0	0	0.102464	0.0199883	0	2	7	2	0	0	0	0	0	0	2	0	0	0	0	0	0	0	0	0	0	0	0	0	0	1	0	0	0	0
Tmem9	NM_001160146	84	92	176	0	3	0	0	0	0	1	0	0	0.0310473	0	0	0	0	0.0199883	0	0	0	2	0	0	1	0	0	0	0	0	0	0	0	0	0	0	0	0	0	0	0	0	0	0	0	0	0	0
Gm14446	NM_001101605	84	78	162	0	0	0	0	0	0	0	0	0	0	0	0	0	0	0	0	0	0	0	0	0	0	0	0	0	0	0	0	0	0	0	0	0	0	0	0	0	0	0	0	0	0	0	0	0
Gm14446	NM_001110517	84	159	243	0	0	0	0	0	0	0	0	0	0	0	0	0	0	0	0	0	0	0	0	0	0	0	0	0	0	0	0	0	0	0	0	0	0	0	0	0	0	0	0	0	0	0	0	0
Zfp446	NM_001168561	84	65	149	0	0	1	1	0	1	3	0	0	0	0.017802	0.0152367	0	0.0341546	0.0599649	0	0	0	0	0	0	0	0	0	0	0	0	0	0	1	0	0	1	0	0	0	0	0	0	0	0	0	0	0	0
Zfp446	NM_001168562	0	3870	3870	0	87	1639	999	159	412	627	54	0	0.900373	29.1774	15.2214	14.9331	14.0717	12.5327	16.6764	0	0	3	12	0	1	11	6	3	51	252	346	138	399	75	429	76	61	319	263	74	206	62	97	1	69	124	2	7
Zfp446	NM_175558	84	264	348	0	2	3	0	3	0	0	0	0	0.0206982	0.0534059	0	0.281757	0	0	0	0	0	0	0	0	0	0	0	2	0	0	3	0	0	0	0	0	0	0	0	0	0	3	0	0	0	0	0	0
AW209491	NM_134067	84	79	163	0	0	1	1	0	0	3	1	0	0	0.017802	0.0152367	0	0	0.0599649	0.308823	0	0	0	0	0	0	0	0	0	0	0	0	0	1	0	0	0	0	0	1	0	0	0	0	0	0	0	0	0
AW209491	NM_001104646	84	12	96	0	0	0	0	0	0	0	0	0	0	0	0	0	0	0	0	0	0	0	0	0	0	0	0	0	0	0	0	0	0	0	0	0	0	0	0	0	0	0	0	0	0	0	0	0
Cntfr	NM_001136056	84	134	218	0	0	0	0	0	0	0	0	0	0	0	0	0	0	0	0	0	0	0	0	0	0	0	0	0	0	0	0	0	0	0	0	0	0	0	0	0	0	0	0	0	0	0	0	0
Cntfr	NM_001146080	84	154	238	0	0	0	0	0	0	9	0	0	0	0	0	0	0	0.179895	0	0	0	0	0	0	0	0	0	0	0	0	0	0	0	0	0	0	0	0	0	0	0	0	0	0	0	0	0	0
Cntfr	NM_016673	0	0	0	0	0	0	0	0	0	0	0	0	0	0	0	0	0	0	0	0	0	0	0	0	0	0	0	0	0	0	0	0	0	0	0	0	0	0	0	0	0	0	0	0	0	0	0	0
Ikbkg	NM_178590	0	0	0	0	0	0	0	0	0	0	0	0	0	0	0	0	0	0	0	0	0	0	0	0	0	0	0	0	0	0	0	0	0	0	0	0	0	0	0	0	0	0	0	0	0	0	0	0
Ikbkg	NM_001161421	0	0	0	0	0	0	0	0	0	0	0	0	0	0	0	0	0	0	0	0	0	0	0	0	0	0	0	0	0	0	0	0	0	0	0	0	0	0	0	0	0	0	0	0	0	0	0	0
Ikbkg	NM_010547	0	0	0	0	0	0	0	0	0	0	0	0	0	0	0	0	0	0	0	0	0	0	0	0	0	0	0	0	0	0	0	0	0	0	0	0	0	0	0	0	0	0	0	0	0	0	0	0
Ikbkg	NM_001136067	0	0	0	0	0	0	0	0	0	0	0	0	0	0	0	0	0	0	0	0	0	0	0	0	0	0	0	0	0	0	0	0	0	0	0	0	0	0	0	0	0	0	0	0	0	0	0	0
Ikbkg	NM_001161422	84	62	146	0	0	0	0	0	0	0	0	0	0	0	0	0	0	0	0	0	0	0	0	0	0	0	0	0	0	0	0	0	0	0	0	0	0	0	0	0	0	0	0	0	0	0	0	0
Ikbkg	NM_001161423	0	0	0	0	0	0	0	0	0	0	0	0	0	0	0	0	0	0	0	0	0	0	0	0	0	0	0	0	0	0	0	0	0	0	0	0	0	0	0	0	0	0	0	0	0	0	0	0
Ikbkg	NM_001161424	0	0	0	0	0	0	0	0	0	0	0	0	0	0	0	0	0	0	0	0	0	0	0	0	0	0	0	0	0	0	0	0	0	0	0	0	0	0	0	0	0	0	0	0	0	0	0	0
Telo2	NM_027880	84	0	84	0	0	0	0	0	0	0	0	0	0	0	0	0	0	0	0	0	0	0	0	0	0	0	0	0	0	0	0	0	0	0	0	0	0	0	0	0	0	0	0	0	0	0	0	0
Telo2	NM_001163661	84	87	171	0	0	0	0	0	0	0	0	0	0	0	0	0	0	0	0	0	0	0	0	0	0	0	0	0	0	0	0	0	0	0	0	0	0	0	0	0	0	0	0	0	0	0	0	0
Fiz1	NM_001110330	84	33	117	0	0	5	0	0	0	0	0	0	0	0.0890098	0	0	0	0	0	0	0	0	0	0	0	0	0	0	0	0	0	0	0	0	5	0	0	0	0	0	0	0	0	0	0	0	0	0
Fiz1	NM_001110329	84	30	114	0	0	0	0	0	0	0	0	0	0	0	0	0	0	0	0	0	0	0	0	0	0	0	0	0	0	0	0	0	0	0	0	0	0	0	0	0	0	0	0	0	0	0	0	0
Fiz1	NM_011813	84	144	228	0	0	19	3	0	1	0	0	0	0	0.338237	0.04571	0	0.0341546	0	0	0	0	0	0	0	0	0	0	0	0	2	16	0	1	0	0	1	1	0	0	0	1	0	0	0	0	0	0	0
Fiz1	NM_001110328	84	87	171	0	0	0	0	0	0	0	0	0	0	0	0	0	0	0	0	0	0	0	0	0	0	0	0	0	0	0	0	0	0	0	0	0	0	0	0	0	0	0	0	0	0	0	0	0
Vangl1	NM_177545	168	328	496	0	1	14	14	11	267	907	77	0	0.0103491	0.249227	0.213313	1.03311	9.11929	18.1294	23.7793	0	0	1	0	0	0	0	0	0	0	3	2	1	5	0	3	4	4	3	0	1	2	8	3	14	14	25	63	9
Vangl1	NM_001165951	168	140	308	0	1	1	0	0	3	11	0	0	0.0103491	0.017802	0	0	0.102464	0.219871	0	0	0	0	0	0	0	0	0	0	1	0	0	0	0	1	0	0	0	0	0	0	0	0	0	0	1	0	0	0
Hgs	NM_001159328	84	2	86	0	0	0	0	0	0	2	0	0	0	0	0	0	0	0.0399766	0	0	0	0	0	0	0	0	0	0	0	0	0	0	0	0	0	0	0	0	0	0	0	0	0	0	0	0	0	0
Hgs	NM_008244	84	0	84	0	0	0	0	0	0	0	0	0	0	0	0	0	0	0	0	0	0	0	0	0	0	0	0	0	0	0	0	0	0	0	0	0	0	0	0	0	0	0	0	0	0	0	0	0
Odf2l	NM_001162538	168	158	326	0	0	0	0	0	0	0	0	0	0	0	0	0	0	0	0	0	0	0	0	0	0	0	0	0	0	0	0	0	0	0	0	0	0	0	0	0	0	0	0	0	0	0	0	0
Odf2l	NM_001162539	84	0	84	0	0	0	0	0	0	0	0	0	0	0	0	0	0	0	0	0	0	0	0	0	0	0	0	0	0	0	0	0	0	0	0	0	0	0	0	0	0	0	0	0	0	0	0	0
Odf2l	NM_025714	84	59	143	0	0	0	0	0	0	0	0	0	0	0	0	0	0	0	0	0	0	0	0	0	0	0	0	0	0	0	0	0	0	0	0	0	0	0	0	0	0	0	0	0	0	0	0	0
Slc25a44	NM_178696	0	0	0	0	0	0	0	0	0	0	0	0	0	0	0	0	0	0	0	0	0	0	0	0	0	0	0	0	0	0	0	0	0	0	0	0	0	0	0	0	0	0	0	0	0	0	0	0
Slc25a44	NM_001145877	84	0	84	0	0	0	0	0	0	0	0	0	0	0	0	0	0	0	0	0	0	0	0	0	0	0	0	0	0	0	0	0	0	0	0	0	0	0	0	0	0	0	0	0	0	0	0	0
Slc25a44	NR_027357	84	0	84	0	0	0	0	0	0	0	0	0	0	0	0	0	0	0	0	0	0	0	0	0	0	0	0	0	0	0	0	0	0	0	0	0	0	0	0	0	0	0	0	0	0	0	0	0
Slc25a44	NM_001145876	84	71	155	0	3	0	1	2	0	0	0	0	0.0310473	0	0.0152367	0.187838	0	0	0	0	0	0	0	0	0	0	3	0	0	0	0	0	0	0	0	1	0	0	0	0	0	0	2	0	0	0	0	0
Serpina3f	NM_001168295	84	0	84	0	0	0	0	0	0	0	0	0	0	0	0	0	0	0	0	0	0	0	0	0	0	0	0	0	0	0	0	0	0	0	0	0	0	0	0	0	0	0	0	0	0	0	0	0
Serpina3f	NM_001033335	84	35	119	0	0	0	0	0	0	0	0	0	0	0	0	0	0	0	0	0	0	0	0	0	0	0	0	0	0	0	0	0	0	0	0	0	0	0	0	0	0	0	0	0	0	0	0	0
Serpina3f	NM_001168294	84	0	84	0	0	0	0	0	0	0	0	0	0	0	0	0	0	0	0	0	0	0	0	0	0	0	0	0	0	0	0	0	0	0	0	0	0	0	0	0	0	0	0	0	0	0	0	0
Zkscan1	NM_133906	336	222	558	84	2	0	0	0	0	0	0	1.5417	0.0206982	0	0	0	0	0	0	63	21	0	0	0	1	0	0	0	1	0	0	0	0	0	0	0	0	0	0	0	0	0	0	0	0	0	0	0
Zkscan1	NM_029869	168	0	168	0	0	0	0	0	0	0	0	0	0	0	0	0	0	0	0	0	0	0	0	0	0	0	0	0	0	0	0	0	0	0	0	0	0	0	0	0	0	0	0	0	0	0	0	0
Rai2	NM_198409	84	309	393	0	0	0	0	0	0	0	0	0	0	0	0	0	0	0	0	0	0	0	0	0	0	0	0	0	0	0	0	0	0	0	0	0	0	0	0	0	0	0	0	0	0	0	0	0
Rai2	NM_001103367	84	231	315	0	0	0	0	0	0	0	0	0	0	0	0	0	0	0	0	0	0	0	0	0	0	0	0	0	0	0	0	0	0	0	0	0	0	0	0	0	0	0	0	0	0	0	0	0
Mboat2	NM_026037	168	95	263	4	37	9	17	10	38	7	6	0.0734144	0.382917	0.160218	0.259023	0.93919	1.29788	0.139918	1.85294	4	0	3	7	2	9	7	4	2	3	2	3	1	2	1	0	5	0	2	2	0	8	8	2	0	0	4	4	1
Mboat2	NM_001083341	84	0	84	1	7	2	1	0	0	0	0	0.0183536	0.0724438	0.0356039	0.0152367	0	0	0	0	0	1	1	2	0	0	2	0	2	0	0	0	0	0	0	2	0	0	0	1	0	0	0	0	0	0	0	0	0
Otof	NM_001100395	336	44	380	0	0	0	0	0	0	0	0	0	0	0	0	0	0	0	0	0	0	0	0	0	0	0	0	0	0	0	0	0	0	0	0	0	0	0	0	0	0	0	0	0	0	0	0	0
Otof	NM_031875	336	261	597	0	0	2	0	0	0	0	0	0	0	0.0356039	0	0	0	0	0	0	0	0	0	0	0	0	0	0	0	0	2	0	0	0	0	0	0	0	0	0	0	0	0	0	0	0	0	0
C87414	NM_001164284	252	145	397	50	143	0	0	0	0	0	0	0.91768	1.47992	0	0	0	0	0	0	32	18	18	7	21	44	15	24	2	12	0	0	0	0	0	0	0	0	0	0	0	0	0	0	0	0	0	0	0
C87414	NM_001164285	84	0	84	0	0	0	0	0	0	0	0	0	0	0	0	0	0	0	0	0	0	0	0	0	0	0	0	0	0	0	0	0	0	0	0	0	0	0	0	0	0	0	0	0	0	0	0	0
Tsc22d1	NM_009366	84	277	361	28	1019	277	137	16	86	194	8	0.513901	10.5457	4.93114	2.08742	1.5027	2.9373	3.87773	2.47058	12	16	193	175	169	109	50	90	116	117	9	52	14	17	5	180	17	7	5	9	85	14	10	6	12	1	16	10	4
Tsc22d1	NM_207652	84	3188	3272	340	2006	341	33	23	37	37	1	6.24022	20.7603	6.07047	0.50281	2.16014	1.26372	0.739567	0.308823	226	114	352	325	169	372	176	345	105	162	60	82	6	88	45	60	5	2	4	10	6	6	11	12	0	0	0	1	0
Mprip	NM_201245	84	0	84	1	5	6	23	1	5	0	0	0.0183536	0.0517456	0.106812	0.350443	0.093919	0.170773	0	0	1	0	0	0	0	2	0	0	0	3	1	1	0	1	0	3	0	3	13	6	0	1	1	0	1	0	0	0	0
Mprip	NM_012027	168	65	233	882	1336	575	283	79	199	317	24	16.1879	13.8264	10.2361	4.31197	7.4196	6.79677	6.33629	7.41174	546	336	249	163	174	211	106	243	82	108	67	155	48	110	26	169	32	27	48	60	50	66	39	40	9	2	3	11	5
Pwwp2a	NM_027557	0	1713	1713	534	2393	1454	731	128	572	815	18	9.80082	24.7654	25.8841	11.138	12.0216	19.5364	16.2905	5.55881	364	170	281	241	251	316	178	235	480	411	250	576	44	157	65	362	311	87	49	126	71	87	30	98	80	3	57	54	22
Pwwp2a	NM_001164231	168	2531	2699	753	2348	2762	2523	443	802	2378	105	13.8203	24.2997	49.169	38.4421	41.6061	27.392	47.5322	32.4264	569	184	391	339	377	217	151	332	318	223	489	514	232	702	136	689	650	138	209	769	609	148	78	365	2	102	304	5	23
Pcdh10	NM_001098171	84	4304	4388	4	59	0	1	0	0	0	0	0.0734144	0.610598	0	0.0152367	0	0	0	0	4	0	28	15	6	3	0	4	0	3	0	0	0	0	0	0	0	0	0	0	0	1	0	0	0	0	0	0	0
Pcdh10	NM_001098172	84	275	359	1	302	0	0	0	0	0	0	0.0183536	3.12543	0	0	0	0	0	0	1	0	22	68	42	41	41	41	18	29	0	0	0	0	0	0	0	0	0	0	0	0	0	0	0	0	0	0	0
Pcdh10	NM_011043	0	4637	4637	21	687	53	134	7	8	1	0	0.385426	7.10984	0.943504	2.04171	0.657433	0.273237	0.0199883	0	20	1	139	123	28	47	48	53	121	128	3	4	4	16	21	5	9	4	104	7	6	4	5	2	0	0	0	0	0
Pcdh10	NM_001098170	84	2105	2189	0	3	1	0	0	0	0	0	0	0.0310473	0.017802	0	0	0	0	0	0	0	2	0	0	0	0	0	0	1	0	0	0	0	0	1	0	0	0	0	0	0	0	0	0	0	0	0	0
Dclre1c	NM_146114	0	2155	2155	235	216	600	2190	151	293	637	27	4.3131	2.23541	10.6812	33.3683	14.1818	10.0073	12.7325	8.33821	193	42	18	52	40	17	14	22	16	37	85	90	107	95	141	82	111	72	687	177	801	342	73	78	16	0	1	2	0
Dclre1c	NM_175683	84	0	84	1	4	0	6	0	0	0	0	0.0183536	0.0413964	0	0.0914199	0	0	0	0	1	0	0	1	2	0	0	1	0	0	0	0	0	0	0	0	0	0	5	0	1	0	0	0	0	0	0	0	0
Dclre1c	NM_001110214	84	0	84	0	0	0	3	0	0	0	0	0	0	0	0.04571	0	0	0	0	0	0	0	0	0	0	0	0	0	0	0	0	0	0	0	0	0	0	0	3	0	0	0	0	0	0	0	0	0
Dlx5	NM_198854	84	0	84	0	0	0	0	0	0	0	0	0	0	0	0	0	0	0	0	0	0	0	0	0	0	0	0	0	0	0	0	0	0	0	0	0	0	0	0	0	0	0	0	0	0	0	0	0
Dlx5	NM_010056	84	81	165	0	0	0	0	0	0	0	0	0	0	0	0	0	0	0	0	0	0	0	0	0	0	0	0	0	0	0	0	0	0	0	0	0	0	0	0	0	0	0	0	0	0	0	0	0
Fxr1	NM_001113188	168	196	364	55	461	81	105	17	71	195	7	1.00945	4.77094	1.44196	1.59985	1.59662	2.42498	3.89772	2.16176	45	10	55	61	45	66	34	98	38	64	15	18	4	22	7	15	23	21	12	17	28	4	12	5	5	1	16	6	4
Fxr1	NM_001113189	84	0	84	20	152	61	59	7	56	104	2	0.367072	1.57306	1.08592	0.898962	0.657433	1.91266	2.07878	0.617645	17	3	17	30	7	12	7	32	19	28	4	16	5	10	11	15	12	4	26	6	6	5	5	2	1	4	7	10	0
Fxr1	NM_008053	84	0	84	3	355	108	102	32	70	84	11	0.0550608	3.67393	1.92261	1.55414	3.00541	2.39082	1.67902	3.39705	2	1	43	33	39	41	40	52	39	68	19	20	5	25	6	33	13	12	13	49	12	3	23	9	6	8	6	3	3
Rab11fip2	NM_001164367	84	784	868	0	64	40	2	4	3	0	0	0	0.662343	0.712078	0.0304733	0.375676	0.102464	0	0	0	0	13	1	15	3	8	1	22	1	2	1	3	32	1	1	0	0	0	0	2	0	2	2	0	0	0	0	0
Rab11fip2	NM_001033172	168	716	884	113	124	24	8	6	17	0	0	2.07396	1.28329	0.427247	0.121893	0.563514	0.580629	0	0	98	15	11	4	35	15	25	4	12	18	2	2	1	3	15	1	3	0	2	2	1	0	2	4	0	0	0	0	0
Ces5	NM_001163756	84	0	84	0	0	0	0	0	0	0	0	0	0	0	0	0	0	0	0	0	0	0	0	0	0	0	0	0	0	0	0	0	0	0	0	0	0	0	0	0	0	0	0	0	0	0	0	0
Ces5	NM_172759	0	691	691	0	0	0	0	0	0	0	0	0	0	0	0	0	0	0	0	0	0	0	0	0	0	0	0	0	0	0	0	0	0	0	0	0	0	0	0	0	0	0	0	0	0	0	0	0
Hic1	NM_001098203	84	258	342	0	0	0	0	0	0	0	0	0	0	0	0	0	0	0	0	0	0	0	0	0	0	0	0	0	0	0	0	0	0	0	0	0	0	0	0	0	0	0	0	0	0	0	0	0
Hic1	NM_010430	84	1252	1336	0	0	1	12	3	2	1	0	0	0	0.017802	0.18284	0.281757	0.0683093	0.0199883	0	0	0	0	0	0	0	0	0	0	0	0	0	0	0	1	0	9	1	0	0	2	0	1	2	0	0	0	0	0
Serbp1	NM_001113565	0	0	0	0	0	0	0	0	0	0	0	0	0	0	0	0	0	0	0	0	0	0	0	0	0	0	0	0	0	0	0	0	0	0	0	0	0	0	0	0	0	0	0	0	0	0	0	0
Serbp1	NM_001113564	0	0	0	0	0	0	0	0	0	0	0	0	0	0	0	0	0	0	0	0	0	0	0	0	0	0	0	0	0	0	0	0	0	0	0	0	0	0	0	0	0	0	0	0	0	0	0	0
Serbp1	NM_025814	0	0	0	0	0	0	0	0	0	0	0	0	0	0	0	0	0	0	0	0	0	0	0	0	0	0	0	0	0	0	0	0	0	0	0	0	0	0	0	0	0	0	0	0	0	0	0	0
Serbp1	NM_001113566	0	0	0	0	0	0	0	0	0	0	0	0	0	0	0	0	0	0	0	0	0	0	0	0	0	0	0	0	0	0	0	0	0	0	0	0	0	0	0	0	0	0	0	0	0	0	0	0
Slitrk2	NM_001161431	84	182	266	0	0	0	0	0	0	0	0	0	0	0	0	0	0	0	0	0	0	0	0	0	0	0	0	0	0	0	0	0	0	0	0	0	0	0	0	0	0	0	0	0	0	0	0	0
Slitrk2	NM_198863	0	158	158	0	0	0	0	0	0	0	0	0	0	0	0	0	0	0	0	0	0	0	0	0	0	0	0	0	0	0	0	0	0	0	0	0	0	0	0	0	0	0	0	0	0	0	0	0
Cd101	NM_001099332	84	30	114	0	0	0	0	0	0	0	0	0	0	0	0	0	0	0	0	0	0	0	0	0	0	0	0	0	0	0	0	0	0	0	0	0	0	0	0	0	0	0	0	0	0	0	0	0
Cd101	NM_001167906	84	42	126	0	0	0	0	0	0	0	0	0	0	0	0	0	0	0	0	0	0	0	0	0	0	0	0	0	0	0	0	0	0	0	0	0	0	0	0	0	0	0	0	0	0	0	0	0
A930003A15Rik	NR_015488	0	105	105	1	0	0	0	0	0	0	0	0.0183536	0	0	0	0	0	0	0	1	0	0	0	0	0	0	0	0	0	0	0	0	0	0	0	0	0	0	0	0	0	0	0	0	0	0	0	0
A930003A15Rik	NR_027896	84	0	84	0	0	0	0	0	0	0	0	0	0	0	0	0	0	0	0	0	0	0	0	0	0	0	0	0	0	0	0	0	0	0	0	0	0	0	0	0	0	0	0	0	0	0	0	0
Prom2	NM_138750	84	41	125	0	0	0	0	0	0	0	0	0	0	0	0	0	0	0	0	0	0	0	0	0	0	0	0	0	0	0	0	0	0	0	0	0	0	0	0	0	0	0	0	0	0	0	0	0
Prom2	NM_178047	84	0	84	0	0	0	0	0	0	0	0	0	0	0	0	0	0	0	0	0	0	0	0	0	0	0	0	0	0	0	0	0	0	0	0	0	0	0	0	0	0	0	0	0	0	0	0	0
Tmod2	NM_001038710	84	365	449	0	0	0	0	0	0	0	0	0	0	0	0	0	0	0	0	0	0	0	0	0	0	0	0	0	0	0	0	0	0	0	0	0	0	0	0	0	0	0	0	0	0	0	0	0
Tmod2	NM_016711	84	301	385	12	0	0	4	0	0	0	0	0.220243	0	0	0.0609466	0	0	0	0	8	4	0	0	0	0	0	0	0	0	0	0	0	0	0	0	0	0	0	4	0	0	0	0	0	0	0	0	0
Ddx59	NM_178052	0	395	395	0	0	0	0	0	5	8	0	0	0	0	0	0	0.170773	0.159906	0	0	0	0	0	0	0	0	0	0	0	0	0	0	0	0	0	0	0	0	0	0	0	0	0	0	3	0	0	0
Ddx59	NM_026500	504	1230	1734	2779	5516	496	185	59	340	983	5	51.0046	57.0857	8.82977	2.81878	5.54122	11.6126	19.6485	1.54411	2275	504	689	710	774	948	499	1138	317	441	64	225	11	38	38	120	27	76	6	27	23	26	37	22	45	0	3	0	16
Frrs1	NM_001113478	84	67	151	0	0	0	10	0	2	0	0	0	0	0	0.152367	0	0.0683093	0	0	0	0	0	0	0	0	0	0	0	0	0	0	0	0	0	0	0	9	0	0	1	0	0	0	0	0	0	0	0
Frrs1	NM_009146	84	29	113	0	0	0	1	0	1	0	0	0	0	0	0.0152367	0	0.0341546	0	0	0	0	0	0	0	0	0	0	0	0	0	0	0	0	0	0	0	0	0	0	1	0	0	0	0	0	0	0	0
Serp2	NR_027699	252	272	524	0	0	0	0	0	0	1	0	0	0	0	0	0	0	0.0199883	0	0	0	0	0	0	0	0	0	0	0	0	0	0	0	0	0	0	0	0	0	0	0	0	0	0	0	0	0	0
Serp2	NM_001160326	84	138	222	0	0	0	0	0	0	3	0	0	0	0	0	0	0	0.0599649	0	0	0	0	0	0	0	0	0	0	0	0	0	0	0	0	0	0	0	0	0	0	0	0	0	0	0	0	0	0
Susd2	NM_001162913	84	0	84	0	0	0	0	0	0	0	0	0	0	0	0	0	0	0	0	0	0	0	0	0	0	0	0	0	0	0	0	0	0	0	0	0	0	0	0	0	0	0	0	0	0	0	0	0
Susd2	NM_027890	252	358	610	0	0	0	0	0	0	0	0	0	0	0	0	0	0	0	0	0	0	0	0	0	0	0	0	0	0	0	0	0	0	0	0	0	0	0	0	0	0	0	0	0	0	0	0	0
1600014C10Rik	NM_001085385	84	304	388	0	0	0	0	0	0	0	0	0	0	0	0	0	0	0	0	0	0	0	0	0	0	0	0	0	0	0	0	0	0	0	0	0	0	0	0	0	0	0	0	0	0	0	0	0
1600014C10Rik	NM_028166	84	112	196	0	0	0	0	0	1	0	0	0	0	0	0	0	0.0341546	0	0	0	0	0	0	0	0	0	0	0	0	0	0	0	0	0	0	0	0	0	0	0	0	0	0	1	0	0	0	0
Cacnb1	NM_031173	0	0	0	0	0	0	0	0	0	0	0	0	0	0	0	0	0	0	0	0	0	0	0	0	0	0	0	0	0	0	0	0	0	0	0	0	0	0	0	0	0	0	0	0	0	0	0	0
Cacnb1	NM_001159320	84	99	183	0	0	0	0	0	0	0	0	0	0	0	0	0	0	0	0	0	0	0	0	0	0	0	0	0	0	0	0	0	0	0	0	0	0	0	0	0	0	0	0	0	0	0	0	0
Cacnb1	NM_001159319	0	0	0	0	0	0	0	0	0	0	0	0	0	0	0	0	0	0	0	0	0	0	0	0	0	0	0	0	0	0	0	0	0	0	0	0	0	0	0	0	0	0	0	0	0	0	0	0
Cacnb1	NM_145121	84	645	729	0	11	141	45	5	70	10	0	0	0.11384	2.51008	0.685649	0.469595	2.39082	0.199883	0	0	0	2	1	3	0	1	0	1	3	13	12	6	17	13	80	31	3	2	3	4	2	1	4	3	1	0	17	5
Gstm4	NM_026764	84	207	291	0	0	0	0	0	1	2	0	0	0	0	0	0	0.0341546	0.0399766	0	0	0	0	0	0	0	0	0	0	0	0	0	0	0	0	0	0	0	0	0	0	0	0	0	0	0	0	0	0
Gstm4	NM_001160411	84	2	86	0	0	0	0	0	0	1	0	0	0	0	0	0	0	0.0199883	0	0	0	0	0	0	0	0	0	0	0	0	0	0	0	0	0	0	0	0	0	0	0	0	0	0	0	0	0	0
Eda2r	NM_175540	0	0	0	0	0	0	0	0	0	0	0	0	0	0	0	0	0	0	0	0	0	0	0	0	0	0	0	0	0	0	0	0	0	0	0	0	0	0	0	0	0	0	0	0	0	0	0	0
Eda2r	NM_001161432	84	141	225	0	1	0	0	0	0	13	0	0	0.0103491	0	0	0	0	0.259848	0	0	0	0	0	0	1	0	0	0	0	0	0	0	0	0	0	0	0	0	0	0	0	0	0	0	0	0	0	0
Eda2r	NM_001161433	0	1428	1428	0	3	1	0	0	8	356	13	0	0.0310473	0.017802	0	0	0.273237	7.11583	4.01469	0	0	0	0	0	3	0	0	0	0	0	0	0	0	0	1	0	0	0	0	0	0	0	0	1	0	4	0	0
Cox6b2	NM_183405	84	141	225	1652	1669	822	295	42	63	167	2	30.3201	17.2727	14.6332	4.49481	3.9446	2.15174	3.33805	0.617645	1328	324	279	310	159	183	162	222	132	222	85	245	33	67	79	313	57	20	28	13	115	62	15	27	8	0	0	1	2
Cox6b2	NM_183406	0	52	52	10	7	3	10	1	1	2	0	0.183536	0.0724438	0.0534059	0.152367	0.093919	0.0341546	0.0399766	0	7	3	2	0	0	0	3	0	1	1	1	0	1	0	0	1	4	0	1	0	5	0	0	1	0	0	0	0	0
Pml	NM_178087	168	137	305	0	4	0	9	0	0	27	0	0	0.0413964	0	0.13713	0	0	0.539684	0	0	0	0	0	2	0	0	0	2	0	0	0	0	0	0	0	0	2	0	0	0	7	0	0	0	0	0	0	0
Pml	NM_008884	84	0	84	0	0	0	0	0	0	7	0	0	0	0	0	0	0	0.139918	0	0	0	0	0	0	0	0	0	0	0	0	0	0	0	0	0	0	0	0	0	0	0	0	0	0	0	0	0	0
Fgfr2	NM_201601	252	147	399	0	34	0	0	0	0	0	0	0	0.35187	0	0	0	0	0	0	0	0	8	13	6	0	0	5	2	0	0	0	0	0	0	0	0	0	0	0	0	0	0	0	0	0	0	0	0
Fgfr2	NM_010207	420	487	907	5	70	6	12	7	67	1	0	0.091768	0.724438	0.106812	0.18284	0.657433	2.28836	0.0199883	0	5	0	5	10	0	0	8	40	4	3	0	3	0	2	0	1	0	0	0	0	0	12	7	0	1	0	0	61	1
Zgpat	NM_144894	84	281	365	0	0	1	6	0	1	0	0	0	0	0.017802	0.0914199	0	0.0341546	0	0	0	0	0	0	0	0	0	0	0	0	0	1	0	0	0	0	0	0	6	0	0	0	0	0	0	0	0	1	0
Zgpat	NM_001048148	0	221	221	0	0	1	2	0	4	1	0	0	0	0.017802	0.0304733	0	0.136619	0.0199883	0	0	0	0	0	0	0	0	0	0	0	0	0	0	0	0	1	0	2	0	0	0	0	0	0	0	2	1	0	0
Naaa	NM_001163687	84	0	84	0	0	0	0	0	0	0	0	0	0	0	0	0	0	0	0	0	0	0	0	0	0	0	0	0	0	0	0	0	0	0	0	0	0	0	0	0	0	0	0	0	0	0	0	0
Naaa	NM_025972	84	5	89	2	0	1	0	0	0	2	0	0.0367072	0	0.017802	0	0	0	0.0399766	0	1	1	0	0	0	0	0	0	0	0	0	1	0	0	0	0	0	0	0	0	0	0	0	0	0	0	0	0	0
Slc8a1	NM_001112798	168	0	168	0	0	0	0	0	0	0	0	0	0	0	0	0	0	0	0	0	0	0	0	0	0	0	0	0	0	0	0	0	0	0	0	0	0	0	0	0	0	0	0	0	0	0	0	0
Slc8a1	NM_011406	336	34	370	0	0	0	0	0	0	0	0	0	0	0	0	0	0	0	0	0	0	0	0	0	0	0	0	0	0	0	0	0	0	0	0	0	0	0	0	0	0	0	0	0	0	0	0	0
Usp6nl	NM_001080548	168	288	456	1	1	0	2	0	0	0	0	0.0183536	0.0103491	0	0.0304733	0	0	0	0	0	1	0	0	0	0	0	1	0	0	0	0	0	0	0	0	0	0	1	0	1	0	0	0	0	0	0	0	0
Usp6nl	NM_181399	84	128	212	0	0	0	0	0	0	0	0	0	0	0	0	0	0	0	0	0	0	0	0	0	0	0	0	0	0	0	0	0	0	0	0	0	0	0	0	0	0	0	0	0	0	0	0	0
Taf9	NM_027592	252	789	1041	204	2997	15044	15207	2478	5999	7025	295	3.74413	31.0163	267.813	231.704	232.731	204.894	140.418	91.1027	173	31	430	462	306	421	110	341	328	599	2149	4503	1321	3267	1127	2677	2474	2618	3307	2845	1713	2250	1119	1359	117	245	379	449	157
Taf9	NM_027139	0	0	0	0	0	0	0	0	0	0	0	0	0	0	0	0	0	0	0	0	0	0	0	0	0	0	0	0	0	0	0	0	0	0	0	0	0	0	0	0	0	0	0	0	0	0	0	0
Taf9	NM_001015889	84	110	194	102	48	57	36	3	1	36	0	1.87207	0.496757	1.01471	0.548519	0.281757	0.0341546	0.719579	0	64	38	6	13	4	9	5	7	3	1	2	6	1	17	4	27	4	6	3	4	14	5	0	3	0	1	0	0	0
Slc4a4	NM_018760	168	96	264	7	2	0	0	0	0	0	0	0.128475	0.0206982	0	0	0	0	0	0	7	0	0	2	0	0	0	0	0	0	0	0	0	0	0	0	0	0	0	0	0	0	0	0	0	0	0	0	0
Slc4a4	NM_001136260	84	0	84	0	0	0	0	0	0	0	0	0	0	0	0	0	0	0	0	0	0	0	0	0	0	0	0	0	0	0	0	0	0	0	0	0	0	0	0	0	0	0	0	0	0	0	0	0
2610204G22Rik	NR_027972	84	190	274	1	53	48	7	1	3	0	0	0.0183536	0.548503	0.854494	0.106657	0.093919	0.102464	0	0	1	0	0	1	7	3	2	39	1	0	1	45	0	1	1	0	0	1	1	2	1	2	0	1	0	0	0	0	0
2610204G22Rik	NR_027971	0	482	482	9	9	0	0	0	0	0	0	0.165182	0.093142	0	0	0	0	0	0	8	1	0	0	1	2	3	3	0	0	0	0	0	0	0	0	0	0	0	0	0	0	0	0	0	0	0	0	0
Rfesd	NM_178916	84	493	577	0	3	9	55	2	59	18	3	0	0.0310473	0.160218	0.838016	0.187838	2.01512	0.359789	0.926468	0	0	0	1	0	0	1	0	0	1	2	0	1	3	1	2	5	4	39	4	3	0	1	1	18	0	0	0	0
Rfesd	NM_001131068	84	43	127	0	0	0	1	0	7	11	0	0	0	0	0.0152367	0	0.239082	0.219871	0	0	0	0	0	0	0	0	0	0	0	0	0	0	0	0	0	0	0	0	0	0	1	0	0	0	0	0	0	0
Rfesd	NM_001131069	84	54	138	1	0	3	0	2	4	0	0	0.0183536	0	0.0534059	0	0.187838	0.136619	0	0	1	0	0	0	0	0	0	0	0	0	0	0	0	2	0	1	0	0	0	0	0	0	0	2	0	0	0	0	0
Pde4dip	NM_001110163	0	295	295	0	0	0	0	0	0	0	0	0	0	0	0	0	0	0	0	0	0	0	0	0	0	0	0	0	0	0	0	0	0	0	0	0	0	0	0	0	0	0	0	0	0	0	0	0
Pde4dip	NM_178080	84	4141	4225	6910	7559	1846	956	140	485	715	152	126.823	78.2289	32.8624	14.5662	13.1487	16.565	14.2916	46.941	5921	989	1197	1133	752	1448	752	1044	472	761	218	543	56	192	110	727	298	42	78	69	212	257	81	59	71	56	1	114	8
Pde4dip	NM_001039376	84	218	302	0	0	0	0	0	0	0	0	0	0	0	0	0	0	0	0	0	0	0	0	0	0	0	0	0	0	0	0	0	0	0	0	0	0	0	0	0	0	0	0	0	0	0	0	0
Pde4dip	NM_177145	84	2533	2617	0	1	58	10	4	2	0	0	0	0.0103491	1.03251	0.152367	0.375676	0.0683093	0	0	0	0	1	0	0	0	0	0	0	0	2	46	2	1	1	6	0	1	2	2	1	4	1	3	0	0	0	0	0
Mgll	NM_011844	0	0	0	0	0	0	0	0	0	0	0	0	0	0	0	0	0	0	0	0	0	0	0	0	0	0	0	0	0	0	0	0	0	0	0	0	0	0	0	0	0	0	0	0	0	0	0	0
Mgll	NM_001166249	84	80	164	0	35	34	63	14	14	1	0	0	0.362219	0.605267	0.959909	1.31487	0.478165	0.0199883	0	0	0	4	2	8	1	6	11	1	2	1	19	2	5	2	5	19	16	12	3	10	3	3	11	1	0	9	0	0
Mgll	NM_001166251	0	0	0	0	0	0	0	0	0	0	0	0	0	0	0	0	0	0	0	0	0	0	0	0	0	0	0	0	0	0	0	0	0	0	0	0	0	0	0	0	0	0	0	0	0	0	0	0
Mgll	NM_001166250	84	476	560	0	0	0	0	0	0	0	0	0	0	0	0	0	0	0	0	0	0	0	0	0	0	0	0	0	0	0	0	0	0	0	0	0	0	0	0	0	0	0	0	0	0	0	0	0
4933407C03Rik	NM_001163262	84	382	466	0	0	0	0	0	0	8	0	0	0	0	0	0	0	0.159906	0	0	0	0	0	0	0	0	0	0	0	0	0	0	0	0	0	0	0	0	0	0	0	0	0	0	0	0	0	0
4933407C03Rik	NM_028941	84	205	289	0	0	0	0	0	0	0	0	0	0	0	0	0	0	0	0	0	0	0	0	0	0	0	0	0	0	0	0	0	0	0	0	0	0	0	0	0	0	0	0	0	0	0	0	0
Exosc8	NM_001163570	84	11	95	2	2	0	0	0	0	0	1	0.0367072	0.0206982	0	0	0	0	0	0.308823	1	1	1	0	0	0	1	0	0	0	0	0	0	0	0	0	0	0	0	0	0	0	0	0	0	0	0	0	0
Exosc8	NM_027148	84	0	84	267	201	119	186	33	149	304	23	4.90041	2.08017	2.11843	2.83402	3.09933	5.08904	6.07644	7.10292	154	113	29	15	26	31	13	44	14	29	16	37	11	33	9	13	46	29	21	38	23	29	9	24	3	14	18	8	6
Siva1	NM_013929	168	194	362	3665	4069	2053	1152	209	519	950	50	67.2659	42.1105	36.5474	17.5526	19.6291	17.7263	18.9889	15.4411	2889	776	593	544	450	562	380	701	368	471	292	597	89	337	156	582	152	181	190	179	247	203	96	113	50	23	18	31	16
Siva1	NM_001161737	84	0	84	0	0	1	0	0	1	2	0	0	0	0.017802	0	0	0.0341546	0.0399766	0	0	0	0	0	0	0	0	0	0	0	0	1	0	0	0	0	0	0	0	0	0	0	0	0	0	0	0	0	0
Gmeb1	NM_020273	84	0	84	0	0	0	0	0	0	0	0	0	0	0	0	0	0	0	0	0	0	0	0	0	0	0	0	0	0	0	0	0	0	0	0	0	0	0	0	0	0	0	0	0	0	0	0	0
Gmeb1	NM_001122992	168	62	230	0	2	0	0	0	0	0	0	0	0.0206982	0	0	0	0	0	0	0	0	0	0	0	2	0	0	0	0	0	0	0	0	0	0	0	0	0	0	0	0	0	0	0	0	0	0	0
Egfl7	NM_198724	0	0	0	0	0	0	0	0	0	0	0	0	0	0	0	0	0	0	0	0	0	0	0	0	0	0	0	0	0	0	0	0	0	0	0	0	0	0	0	0	0	0	0	0	0	0	0	0
Egfl7	NM_001164564	84	51	135	0	0	0	0	0	0	2	0	0	0	0	0	0	0	0.0399766	0	0	0	0	0	0	0	0	0	0	0	0	0	0	0	0	0	0	0	0	0	0	0	0	0	0	0	0	0	0
Egfl7	NM_198725	84	123	207	0	0	9	24	1	71	91	14	0	0	0.160218	0.36568	0.093919	2.42498	1.81894	4.32352	0	0	0	0	0	0	0	0	0	0	1	1	1	5	0	1	3	6	3	10	1	1	0	1	7	0	1	16	13
Egfl7	NM_178444	84	185	269	0	1	0	0	0	0	0	0	0	0.0103491	0	0	0	0	0	0	0	0	0	1	0	0	0	0	0	0	0	0	0	0	0	0	0	0	0	0	0	0	0	0	0	0	0	0	0
Gpr160	NM_027965	0	0	0	0	0	0	0	0	0	0	0	0	0	0	0	0	0	0	0	0	0	0	0	0	0	0	0	0	0	0	0	0	0	0	0	0	0	0	0	0	0	0	0	0	0	0	0	0
Gpr160	NM_001134386	84	97	181	0	5	14	1	0	8	0	0	0	0.0517456	0.249227	0.0152367	0	0.273237	0	0	0	0	0	3	0	0	0	2	0	0	1	1	0	3	0	9	0	0	1	0	0	0	0	0	1	0	0	0	0
Gpr160	NM_001134385	84	295	379	0	1	26	1	0	7	2	0	0	0.0103491	0.462851	0.0152367	0	0.239082	0.0399766	0	0	0	0	0	0	0	0	0	0	1	0	1	0	3	0	22	1	0	0	0	0	0	0	0	2	0	0	0	0
Spam1	NM_001079875	168	34	202	0	7	0	0	0	0	0	0	0	0.0724438	0	0	0	0	0	0	0	0	0	2	1	2	0	1	0	1	0	0	0	0	0	0	0	0	0	0	0	0	0	0	0	0	0	0	0
Spam1	NM_009241	84	28	112	0	0	0	0	0	0	0	0	0	0	0	0	0	0	0	0	0	0	0	0	0	0	0	0	0	0	0	0	0	0	0	0	0	0	0	0	0	0	0	0	0	0	0	0	0
Frk	NM_001159544	0	155	155	0	0	0	0	0	0	0	0	0	0	0	0	0	0	0	0	0	0	0	0	0	0	0	0	0	0	0	0	0	0	0	0	0	0	0	0	0	0	0	0	0	0	0	0	0
Frk	NM_010237	84	0	84	0	0	0	0	0	0	0	0	0	0	0	0	0	0	0	0	0	0	0	0	0	0	0	0	0	0	0	0	0	0	0	0	0	0	0	0	0	0	0	0	0	0	0	0	0
Tnnt3	NM_001163666	0	0	0	0	0	0	0	0	0	0	0	0	0	0	0	0	0	0	0	0	0	0	0	0	0	0	0	0	0	0	0	0	0	0	0	0	0	0	0	0	0	0	0	0	0	0	0	0
Tnnt3	NM_001163670	0	0	0	0	0	0	0	0	0	0	0	0	0	0	0	0	0	0	0	0	0	0	0	0	0	0	0	0	0	0	0	0	0	0	0	0	0	0	0	0	0	0	0	0	0	0	0	0
Tnnt3	NM_001163667	0	0	0	0	0	0	0	0	0	0	0	0	0	0	0	0	0	0	0	0	0	0	0	0	0	0	0	0	0	0	0	0	0	0	0	0	0	0	0	0	0	0	0	0	0	0	0	0
Tnnt3	NM_001163665	168	40	208	0	0	0	0	0	0	0	0	0	0	0	0	0	0	0	0	0	0	0	0	0	0	0	0	0	0	0	0	0	0	0	0	0	0	0	0	0	0	0	0	0	0	0	0	0
Tnnt3	NM_011620	84	0	84	0	0	0	0	0	0	0	0	0	0	0	0	0	0	0	0	0	0	0	0	0	0	0	0	0	0	0	0	0	0	0	0	0	0	0	0	0	0	0	0	0	0	0	0	0
Tnnt3	NM_001163668	0	0	0	0	0	0	0	0	0	0	0	0	0	0	0	0	0	0	0	0	0	0	0	0	0	0	0	0	0	0	0	0	0	0	0	0	0	0	0	0	0	0	0	0	0	0	0	0
Tnnt3	NM_001163664	0	0	0	0	0	0	0	0	0	0	0	0	0	0	0	0	0	0	0	0	0	0	0	0	0	0	0	0	0	0	0	0	0	0	0	0	0	0	0	0	0	0	0	0	0	0	0	0
Tnnt3	NM_001163669	0	0	0	0	0	0	0	0	0	0	0	0	0	0	0	0	0	0	0	0	0	0	0	0	0	0	0	0	0	0	0	0	0	0	0	0	0	0	0	0	0	0	0	0	0	0	0	0
Idh1	NM_010497	84	152	236	1	2	1	0	0	7	6	0	0.0183536	0.0206982	0.017802	0	0	0.239082	0.11993	0	1	0	0	0	0	0	2	0	0	0	0	0	0	0	0	1	0	0	0	0	0	0	0	0	0	0	5	0	0
Idh1	NM_001111320	84	174	258	0	0	0	0	0	0	0	0	0	0	0	0	0	0	0	0	0	0	0	0	0	0	0	0	0	0	0	0	0	0	0	0	0	0	0	0	0	0	0	0	0	0	0	0	0
Ly6h	NM_001135689	84	56	140	0	0	0	0	0	0	0	0	0	0	0	0	0	0	0	0	0	0	0	0	0	0	0	0	0	0	0	0	0	0	0	0	0	0	0	0	0	0	0	0	0	0	0	0	0
Ly6h	NM_011837	84	325	409	0	0	0	0	0	0	0	0	0	0	0	0	0	0	0	0	0	0	0	0	0	0	0	0	0	0	0	0	0	0	0	0	0	0	0	0	0	0	0	0	0	0	0	0	0
Ly6h	NM_001135688	84	48	132	0	0	0	0	0	0	0	0	0	0	0	0	0	0	0	0	0	0	0	0	0	0	0	0	0	0	0	0	0	0	0	0	0	0	0	0	0	0	0	0	0	0	0	0	0
H13	NM_001159552	0	607	607	144	409	165	189	22	61	241	5	2.64292	4.23279	2.93732	2.87973	2.06622	2.08343	4.81718	1.54411	105	39	65	71	29	36	55	90	26	37	73	8	15	10	8	51	14	6	18	124	16	11	13	9	1	0	7	5	4
H13	NM_001159551	168	199	367	211	485	18	7	0	26	8	1	3.87261	5.01932	0.320435	0.106657	0	0.88802	0.159906	0.308823	147	64	48	45	46	75	39	125	44	63	1	7	1	2	4	3	0	0	0	3	4	0	0	0	0	0	0	5	0
H13	NM_001159553	0	4095	4095	189	262	123	122	18	161	492	9	3.46883	2.71147	2.18964	1.85887	1.69054	5.4989	9.83424	2.7794	131	58	42	31	17	15	32	74	19	32	40	15	9	18	11	30	35	9	43	14	7	14	5	13	2	0	5	4	2
H13	NM_010376	84	0	84	149	368	42	33	18	40	123	5	2.73469	3.80847	0.747682	0.50281	1.69054	1.36619	2.45856	1.54411	119	30	57	44	49	30	41	78	26	43	8	4	1	10	3	16	12	3	12	2	1	3	9	9	4	6	2	1	3
Faim	NM_011810	84	0	84	2	5	14	16	1	5	20	1	0.0367072	0.0517456	0.249227	0.243786	0.093919	0.170773	0.399766	0.308823	2	0	1	0	0	2	1	0	1	0	1	5	0	4	0	4	3	4	7	1	1	0	1	0	0	0	0	0	0
Faim	NM_001122851	168	56	224	77	26	2	6	0	16	0	0	1.41323	0.269077	0.0356039	0.0914199	0	0.546474	0	0	46	31	2	5	0	8	0	0	6	5	0	0	0	0	2	0	2	0	0	0	0	4	0	0	0	0	4	0	0
Rps24	NM_207635	168	17	185	1	59	13	24	0	0	102	2	0.0183536	0.610598	0.231426	0.36568	0	0	2.03881	0.617645	1	0	9	21	7	3	6	8	0	5	2	1	1	6	0	3	1	1	0	0	15	7	0	0	0	0	0	0	0
Rps24	NM_207634	84	0	84	0	3	13	19	1	0	47	3	0	0.0310473	0.231426	0.289496	0.093919	0	0.93945	0.926468	0	0	0	0	0	1	0	2	0	0	1	5	0	0	0	7	4	3	4	1	5	2	0	1	0	0	0	0	0
Rps24	NM_011297	84	0	84	1	20	41	46	6	7	365	2	0.0183536	0.206982	0.72988	0.700886	0.563514	0.239082	7.29573	0.617645	1	0	5	3	1	3	1	2	3	2	3	14	5	11	3	5	3	11	4	6	15	7	1	5	1	1	0	0	0
Rasgef1b	NM_145839	84	2	86	0	0	0	0	0	0	0	0	0	0	0	0	0	0	0	0	0	0	0	0	0	0	0	0	0	0	0	0	0	0	0	0	0	0	0	0	0	0	0	0	0	0	0	0	0
Rasgef1b	NM_181318	84	0	84	0	0	0	0	0	0	0	0	0	0	0	0	0	0	0	0	0	0	0	0	0	0	0	0	0	0	0	0	0	0	0	0	0	0	0	0	0	0	0	0	0	0	0	0	0
Rtdr1	NM_001163535	84	0	84	0	0	0	0	0	0	0	0	0	0	0	0	0	0	0	0	0	0	0	0	0	0	0	0	0	0	0	0	0	0	0	0	0	0	0	0	0	0	0	0	0	0	0	0	0
Rtdr1	NM_001163533	84	0	84	0	0	0	0	0	0	0	0	0	0	0	0	0	0	0	0	0	0	0	0	0	0	0	0	0	0	0	0	0	0	0	0	0	0	0	0	0	0	0	0	0	0	0	0	0
Rtdr1	NM_027730	84	0	84	0	0	0	0	0	0	0	0	0	0	0	0	0	0	0	0	0	0	0	0	0	0	0	0	0	0	0	0	0	0	0	0	0	0	0	0	0	0	0	0	0	0	0	0	0
Rtdr1	NM_001163534	84	0	84	0	0	0	0	0	0	0	0	0	0	0	0	0	0	0	0	0	0	0	0	0	0	0	0	0	0	0	0	0	0	0	0	0	0	0	0	0	0	0	0	0	0	0	0	0
Ccdc159	NM_025977	84	0	84	0	0	0	0	0	0	0	0	0	0	0	0	0	0	0	0	0	0	0	0	0	0	0	0	0	0	0	0	0	0	0	0	0	0	0	0	0	0	0	0	0	0	0	0	0
Ccdc159	NM_001164614	84	13	97	0	0	0	0	0	0	0	0	0	0	0	0	0	0	0	0	0	0	0	0	0	0	0	0	0	0	0	0	0	0	0	0	0	0	0	0	0	0	0	0	0	0	0	0	0
Slc9a8	NM_148929	168	80	248	1	7	8	31	3	6	5	0	0.0183536	0.0724438	0.142416	0.472336	0.281757	0.204928	0.0999415	0	1	0	0	0	1	1	4	0	0	1	0	3	0	5	0	0	4	1	1	0	23	2	2	1	0	0	0	5	0
Slc9a8	NM_178371	84	0	84	0	0	2	0	0	0	0	0	0	0	0.0356039	0	0	0	0	0	0	0	0	0	0	0	0	0	0	0	1	1	0	0	0	0	0	0	0	0	0	0	0	0	0	0	0	0	0
Zc3hav1	NM_028864	0	648	648	10	206	687	731	113	1865	86	5	0.183536	2.13192	12.2299	11.138	10.6128	63.6984	1.71899	1.54411	10	0	50	9	26	15	32	7	41	26	103	71	35	91	55	332	342	55	47	149	76	62	62	51	6	61	198	343	1
Zc3hav1	NM_028421	252	1034	1286	0	14	98	17	3	42	20	29	0	0.144888	1.74459	0.259023	0.281757	1.43449	0.399766	8.95586	0	0	7	0	0	5	1	1	0	0	6	2	1	3	1	85	2	2	2	5	3	3	2	1	0	0	1	2	0
Vrk1	NM_011705	168	71	239	22	34	253	123	17	48	48	2	0.403779	0.35187	4.5039	1.87411	1.59662	1.63942	0.959438	0.617645	19	3	1	6	6	0	2	8	5	6	39	126	6	10	8	64	17	9	29	10	18	40	9	8	4	5	0	3	0
Vrk1	NM_001029843	84	0	84	53	41	55	85	6	32	26	6	0.972741	0.424314	0.979108	1.29512	0.563514	1.09295	0.519696	1.85294	46	7	6	11	4	5	3	3	8	1	12	17	1	5	5	15	15	7	20	7	27	9	2	4	0	5	5	1	0
Vrk1	NM_001029844	84	0	84	14	9	17	93	17	61	43	8	0.25695	0.093142	0.302633	1.41701	1.59662	2.08343	0.859497	2.47058	14	0	0	0	5	1	2	0	1	0	2	3	1	8	3	0	26	2	24	12	10	19	11	6	4	5	11	2	3
Phf8	NM_177201	84	531	615	0	15	19	2	0	2	0	0	0	0.155237	0.338237	0.0304733	0	0.0683093	0	0	0	0	0	0	0	0	0	14	0	1	1	12	0	1	0	5	0	0	0	1	1	0	0	0	0	0	0	0	0
Phf8	NM_001113354	336	3156	3492	380	9394	1218	1275	341	416	1266	100	6.97437	97.2196	21.6828	19.4267	32.0264	14.2083	25.3052	30.8823	300	80	1205	1539	1145	1573	887	1553	539	953	174	290	84	204	121	345	126	131	426	427	82	83	63	278	3	4	79	1	10
Opn4	NM_013887	0	609	609	0	0	0	0	0	1	0	0	0	0	0	0	0	0.0341546	0	0	0	0	0	0	0	0	0	0	0	0	0	0	0	0	0	0	0	0	0	0	0	0	0	0	1	0	0	0	0
Opn4	NM_001128599	84	712	796	0	0	0	0	0	0	0	0	0	0	0	0	0	0	0	0	0	0	0	0	0	0	0	0	0	0	0	0	0	0	0	0	0	0	0	0	0	0	0	0	0	0	0	0	0
Ska1	NM_025581	84	63	147	1	52	171	66	4	14	3	0	0.0183536	0.538154	3.04414	1.00562	0.375676	0.478165	0.0599649	0	0	1	4	2	11	6	4	12	4	9	23	74	12	10	2	50	7	12	12	17	9	9	0	4	0	0	5	0	0
Ska1	NM_001164355	84	0	84	14	19	2	11	1	13	46	4	0.25695	0.196633	0.0356039	0.167603	0.093919	0.44401	0.919462	1.23529	10	4	2	0	8	0	2	2	2	3	0	0	0	2	0	0	1	3	1	0	0	6	0	1	4	2	0	0	1
Nucb2	NM_016773	0	51	51	0	0	3	1	0	3	0	0	0	0	0.0534059	0.0152367	0	0.102464	0	0	0	0	0	0	0	0	0	0	0	0	1	1	0	0	1	0	0	0	1	0	0	0	0	0	0	0	0	0	0
Nucb2	NM_001130479	84	146	230	2	36	353	741	65	283	90	6	0.0367072	0.372568	6.28409	11.2904	6.10473	9.66576	1.79895	1.85294	0	2	0	1	0	9	1	3	12	10	43	70	39	113	40	48	222	57	185	125	84	68	27	38	17	16	49	56	13
Tdrd6	NM_001161367	84	568	652	66	21	20	3	1	2	0	0	1.21134	0.217331	0.356039	0.04571	0.093919	0.0683093	0	0	55	11	6	4	0	0	6	0	0	5	16	0	1	1	0	2	0	0	1	0	1	1	1	0	0	0	0	0	0
Tdrd6	NM_001161366	84	127	211	5	1	2	1	1	0	0	0	0.091768	0.0103491	0.0356039	0.0152367	0.093919	0	0	0	0	5	0	1	0	0	0	0	0	0	2	0	0	0	0	0	0	0	0	0	0	1	0	1	0	0	0	0	0
Tdrd6	NM_198418	0	0	0	0	0	0	0	0	0	0	0	0	0	0	0	0	0	0	0	0	0	0	0	0	0	0	0	0	0	0	0	0	0	0	0	0	0	0	0	0	0	0	0	0	0	0	0	0
Fam134c	NM_026501	168	126	294	1	22	6	0	0	1	0	0	0.0183536	0.22768	0.106812	0	0	0.0341546	0	0	1	0	0	5	0	8	7	0	2	0	0	0	1	3	0	2	0	0	0	0	0	0	0	0	0	0	0	0	0
Fam134c	NM_028933	84	211	295	0	0	79	198	17	18	35	0	0	0	1.40636	3.01686	1.59662	0.614783	0.69959	0	0	0	0	0	0	0	0	0	0	0	27	8	4	29	6	5	5	3	2	84	9	95	8	9	0	0	0	0	0
Fam116a	NM_145969	0	986	986	139	135	1	0	0	1	7	1	2.55115	1.39713	0.017802	0	0	0.0341546	0.139918	0.308823	105	34	4	27	28	22	9	35	1	9	0	1	0	0	0	0	0	0	0	0	0	0	0	0	0	0	0	0	0
Fam116a	NM_001134465	168	2743	2911	1944	26456	1144	673	111	103	1711	105	35.6794	273.796	20.3654	10.2543	10.425	3.51793	34.2	32.4264	1691	253	3888	3652	3317	4059	2302	3940	1924	3374	122	366	70	151	77	358	112	54	38	382	38	49	50	61	0	2	3	0	25
Fbln2	NM_001081437	84	0	84	0	0	0	0	0	0	0	0	0	0	0	0	0	0	0	0	0	0	0	0	0	0	0	0	0	0	0	0	0	0	0	0	0	0	0	0	0	0	0	0	0	0	0	0	0
Fbln2	NM_007992	168	140	308	0	0	0	0	0	0	0	0	0	0	0	0	0	0	0	0	0	0	0	0	0	0	0	0	0	0	0	0	0	0	0	0	0	0	0	0	0	0	0	0	0	0	0	0	0
Gatad2a	NM_001113346	84	293	377	0	0	3	2	0	0	1	0	0	0	0.0534059	0.0304733	0	0	0.0199883	0	0	0	0	0	0	0	0	0	0	0	1	0	1	1	0	0	2	0	0	0	0	0	0	0	0	0	0	0	0
Gatad2a	NM_001113345	0	0	0	0	0	0	0	0	0	0	0	0	0	0	0	0	0	0	0	0	0	0	0	0	0	0	0	0	0	0	0	0	0	0	0	0	0	0	0	0	0	0	0	0	0	0	0	0
Gatad2a	NM_145596	84	167	251	17	102	14	7	2	16	20	0	0.312011	1.05561	0.249227	0.106657	0.187838	0.546474	0.399766	0	12	5	7	14	8	10	7	25	3	28	0	5	3	3	2	1	2	1	1	1	0	2	1	1	1	0	0	0	0
Stxbp1	NM_001113569	168	129	297	0	7	2	0	0	0	8	0	0	0.0724438	0.0356039	0	0	0	0.159906	0	0	0	0	1	2	0	0	2	2	0	0	0	0	2	0	0	0	0	0	0	0	0	0	0	0	0	0	0	0
Stxbp1	NM_009295	84	0	84	0	13	0	0	0	0	2	0	0	0.134538	0	0	0	0	0.0399766	0	0	0	1	1	5	1	1	2	0	2	0	0	0	0	0	0	0	0	0	0	0	0	0	0	0	0	0	0	0
Wbp1	NM_001083922	84	0	84	0	0	0	0	0	0	1	0	0	0	0	0	0	0	0.0199883	0	0	0	0	0	0	0	0	0	0	0	0	0	0	0	0	0	0	0	0	0	0	0	0	0	0	0	0	0	0
Wbp1	NM_001083923	84	0	84	0	0	2	0	0	1	0	0	0	0	0.0356039	0	0	0.0341546	0	0	0	0	0	0	0	0	0	0	0	0	2	0	0	0	0	0	0	0	0	0	0	0	0	0	0	0	0	0	0
Wbp1	NM_016757	84	2	86	0	0	0	0	0	2	1	0	0	0	0	0	0	0.0683093	0.0199883	0	0	0	0	0	0	0	0	0	0	0	0	0	0	0	0	0	0	0	0	0	0	0	0	0	0	0	0	0	0
Stox2	NM_001114311	168	1522	1690	2	13	0	0	0	0	0	0	0.0367072	0.134538	0	0	0	0	0	0	2	0	2	4	1	2	0	0	0	4	0	0	0	0	0	0	0	0	0	0	0	0	0	0	0	0	0	0	0
Stox2	NM_175162	252	370	622	0	18	2	0	1	0	2	0	0	0.186284	0.0356039	0	0.093919	0	0.0399766	0	0	0	3	2	7	2	1	1	0	2	1	0	0	0	1	0	0	0	0	0	0	0	1	0	0	0	0	0	0
Repin1	NM_001079904	0	0	0	0	0	0	0	0	0	0	0	0	0	0	0	0	0	0	0	0	0	0	0	0	0	0	0	0	0	0	0	0	0	0	0	0	0	0	0	0	0	0	0	0	0	0	0	0
Repin1	NM_001079901	0	0	0	0	0	0	0	0	0	0	0	0	0	0	0	0	0	0	0	0	0	0	0	0	0	0	0	0	0	0	0	0	0	0	0	0	0	0	0	0	0	0	0	0	0	0	0	0
Repin1	NM_175099	84	0	84	0	0	0	0	0	0	0	0	0	0	0	0	0	0	0	0	0	0	0	0	0	0	0	0	0	0	0	0	0	0	0	0	0	0	0	0	0	0	0	0	0	0	0	0	0
Repin1	NM_001079905	84	0	84	0	0	0	0	0	0	0	0	0	0	0	0	0	0	0	0	0	0	0	0	0	0	0	0	0	0	0	0	0	0	0	0	0	0	0	0	0	0	0	0	0	0	0	0	0
Repin1	NM_001079902	0	0	0	0	0	0	0	0	0	0	0	0	0	0	0	0	0	0	0	0	0	0	0	0	0	0	0	0	0	0	0	0	0	0	0	0	0	0	0	0	0	0	0	0	0	0	0	0
Repin1	NM_001079903	0	0	0	0	0	0	0	0	0	0	0	0	0	0	0	0	0	0	0	0	0	0	0	0	0	0	0	0	0	0	0	0	0	0	0	0	0	0	0	0	0	0	0	0	0	0	0	0
Pkp4	NM_175464	84	0	84	27	22	19	12	4	18	15	0	0.495547	0.22768	0.338237	0.18284	0.375676	0.614783	0.299824	0	15	12	8	2	1	3	0	3	2	3	1	9	3	0	0	6	0	4	1	2	1	4	4	0	1	3	1	7	0
Pkp4	NM_026361	168	128	296	261	510	13	5	3	24	46	0	4.79029	5.27805	0.231426	0.0761833	0.281757	0.819711	0.919462	0	179	82	84	64	59	64	57	109	32	41	3	0	1	9	0	0	0	0	1	0	1	3	0	3	0	10	0	1	2
Wars	NM_001164488	0	0	0	0	0	0	0	0	0	0	0	0	0	0	0	0	0	0	0	0	0	0	0	0	0	0	0	0	0	0	0	0	0	0	0	0	0	0	0	0	0	0	0	0	0	0	0	0
Wars	NM_001164314	84	105	189	1	8	3	1	0	1	3	0	0.0183536	0.0827929	0.0534059	0.0152367	0	0.0341546	0.0599649	0	0	1	2	1	0	0	0	4	1	0	0	1	0	2	0	0	1	0	0	0	0	0	0	0	1	0	0	0	0
Wars	NM_011710	84	472	556	2052	1628	1099	1691	381	1702	1609	258	37.6616	16.8484	19.5644	25.7652	35.7831	58.1312	32.1612	79.6762	1495	557	285	252	175	174	186	208	119	229	179	204	114	235	123	244	251	194	338	286	283	339	219	162	116	94	191	94	78
Dnajb6	NM_011847	0	0	0	0	0	0	0	0	0	0	0	0	0	0	0	0	0	0	0	0	0	0	0	0	0	0	0	0	0	0	0	0	0	0	0	0	0	0	0	0	0	0	0	0	0	0	0	0
Dnajb6	NM_001037941	168	524	692	2645	2955	6266	4514	911	1065	405	131	48.5453	30.5816	111.547	68.7782	85.5602	36.3747	8.09526	40.4558	1921	724	405	310	255	356	358	600	345	326	701	1484	443	1035	357	2246	1217	556	482	849	830	580	424	487	54	38	77	26	19
Dnajb6	NM_001037940	168	1837	2005	148	486	208	290	23	233	318	20	2.71633	5.02967	3.70281	4.41863	2.16014	7.95803	6.35628	6.17645	112	36	54	66	50	82	47	77	39	71	37	35	14	28	15	79	17	19	106	25	41	82	10	13	14	16	29	41	0
Dnajb6	NM_001127367	84	128	212	0	6	7	5	0	3	11	0	0	0.0620947	0.124614	0.0761833	0	0.102464	0.219871	0	0	0	3	0	0	0	1	0	1	1	2	1	0	1	1	2	2	1	1	0	1	0	0	0	0	0	2	0	0
Cdk12	NM_026952	0	1487	1487	57	2499	976	334	38	151	453	0	1.04616	25.8624	17.3747	5.08904	3.56892	5.15735	9.0547	0	50	7	222	218	201	267	150	208	460	773	226	231	30	64	97	328	129	93	33	26	31	22	26	12	47	0	15	0	1
Cdk12	NM_001109626	84	26	110	0	13	3	0	0	1	0	0	0	0.134538	0.0534059	0	0	0.0341546	0	0	0	0	2	3	0	0	3	1	3	1	0	0	0	0	0	3	0	0	0	0	0	0	0	0	0	0	0	0	0
Cdk12	NM_001109628	84	0	84	0	16	5	1	0	0	1	0	0	0.165586	0.0890098	0.0152367	0	0	0.0199883	0	0	0	0	1	2	4	1	6	2	0	0	4	1	0	0	0	0	0	0	1	0	0	0	0	0	0	0	0	0
Nags	NM_178053	0	527	527	0	0	204	298	18	28	8	0	0	0	3.6316	4.54052	1.69054	0.95633	0.159906	0	0	0	0	0	0	0	0	0	0	0	17	13	12	137	4	21	12	104	112	43	14	13	8	10	0	0	1	0	0
Nags	NM_145829	84	404	488	0	0	0	1	0	2	0	0	0	0	0	0.0152367	0	0.0683093	0	0	0	0	0	0	0	0	0	0	0	0	0	0	0	0	0	0	0	1	0	0	0	0	0	0	0	0	2	0	0
Poli	NM_011972	84	133	217	0	0	0	0	0	0	1	0	0	0	0	0	0	0	0.0199883	0	0	0	0	0	0	0	0	0	0	0	0	0	0	0	0	0	0	0	0	0	0	0	0	0	0	0	0	0	0
Poli	NM_001136090	84	387	471	0	0	0	0	0	0	0	0	0	0	0	0	0	0	0	0	0	0	0	0	0	0	0	0	0	0	0	0	0	0	0	0	0	0	0	0	0	0	0	0	0	0	0	0	0
Slu7	NM_198936	84	0	84	1	6	3	0	0	0	0	0	0.0183536	0.0620947	0.0534059	0	0	0	0	0	0	1	0	2	1	1	0	1	0	1	0	2	1	0	0	0	0	0	0	0	0	0	0	0	0	0	0	0	0
Slu7	NM_148673	168	78	246	27	7	0	0	0	2	3	0	0.495547	0.0724438	0	0	0	0.0683093	0.0599649	0	19	8	1	1	0	4	0	0	0	1	0	0	0	0	0	0	0	0	0	0	0	0	0	0	0	0	2	0	0
Runx1t1	NM_009822	84	359	443	0	0	0	0	0	0	0	0	0	0	0	0	0	0	0	0	0	0	0	0	0	0	0	0	0	0	0	0	0	0	0	0	0	0	0	0	0	0	0	0	0	0	0	0	0
Runx1t1	NM_001111027	168	620	788	1	28	2	0	0	0	70	0	0.0183536	0.289775	0.0356039	0	0	0	1.39918	0	1	0	6	7	3	0	0	2	0	10	1	1	0	0	0	0	0	0	0	0	0	0	0	0	0	0	0	0	0
Runx1t1	NM_001111026	84	427	511	1	0	0	0	0	0	0	0	0.0183536	0	0	0	0	0	0	0	0	1	0	0	0	0	0	0	0	0	0	0	0	0	0	0	0	0	0	0	0	0	0	0	0	0	0	0	0
Wfdc15b	NM_001045554	84	0	84	0	0	0	0	0	0	0	0	0	0	0	0	0	0	0	0	0	0	0	0	0	0	0	0	0	0	0	0	0	0	0	0	0	0	0	0	0	0	0	0	0	0	0	0	0
Wfdc15b	NM_138685	84	31	115	0	1	0	0	0	0	0	0	0	0.0103491	0	0	0	0	0	0	0	0	1	0	0	0	0	0	0	0	0	0	0	0	0	0	0	0	0	0	0	0	0	0	0	0	0	0	0
Stat3	NM_011486	84	62	146	252	80	36	57	18	25	40	1	4.62511	0.827929	0.640871	0.868489	1.69054	0.853866	0.799532	0.308823	195	57	15	18	6	15	7	14	0	5	2	18	1	4	1	10	9	11	7	22	5	3	16	2	0	3	0	9	2
Stat3	NM_213659	0	0	0	0	0	0	0	0	0	0	0	0	0	0	0	0	0	0	0	0	0	0	0	0	0	0	0	0	0	0	0	0	0	0	0	0	0	0	0	0	0	0	0	0	0	0	0	0
Stat3	NM_213660	84	209	293	644	224	90	66	5	96	81	0	11.8197	2.3182	1.60218	1.00562	0.469595	3.27884	1.61905	0	477	167	26	43	26	53	22	18	5	31	5	33	3	20	5	24	15	3	21	15	2	10	1	4	0	17	2	28	11
Polq	NM_001159369	84	0	84	0	0	0	0	0	0	0	0	0	0	0	0	0	0	0	0	0	0	0	0	0	0	0	0	0	0	0	0	0	0	0	0	0	0	0	0	0	0	0	0	0	0	0	0	0
Polq	NM_029977	504	832	1336	0	7	81	30	9	16	6	0	0	0.0724438	1.44196	0.4571	0.845271	0.546474	0.11993	0	0	0	3	0	0	0	0	3	0	1	11	20	6	39	2	3	15	1	3	0	6	5	2	7	1	0	0	0	0
Enpp2	NM_015744	84	653	737	97	577	34	121	6	10	128	0	1.7803	5.97144	0.605267	1.84363	0.563514	0.341546	2.5585	0	59	38	87	113	44	77	60	91	43	62	3	3	19	6	0	3	6	97	3	3	5	7	3	3	0	0	0	0	0
Enpp2	NM_001136077	168	155	323	0	0	0	0	0	0	0	0	0	0	0	0	0	0	0	0	0	0	0	0	0	0	0	0	0	0	0	0	0	0	0	0	0	0	0	0	0	0	0	0	0	0	0	0	0
Nfkbiz	NM_001159395	84	0	84	0	0	0	0	0	0	0	0	0	0	0	0	0	0	0	0	0	0	0	0	0	0	0	0	0	0	0	0	0	0	0	0	0	0	0	0	0	0	0	0	0	0	0	0	0
Nfkbiz	NM_001159394	0	22	22	0	0	0	0	0	0	0	0	0	0	0	0	0	0	0	0	0	0	0	0	0	0	0	0	0	0	0	0	0	0	0	0	0	0	0	0	0	0	0	0	0	0	0	0	0
Nfkbiz	NM_030612	84	0	84	0	0	0	0	0	0	0	0	0	0	0	0	0	0	0	0	0	0	0	0	0	0	0	0	0	0	0	0	0	0	0	0	0	0	0	0	0	0	0	0	0	0	0	0	0
Acp5	NM_001102404	84	128	212	6	1	2	3	3	6	1	0	0.110122	0.0103491	0.0356039	0.04571	0.281757	0.204928	0.0199883	0	5	1	1	0	0	0	0	0	0	0	0	0	0	2	0	0	0	0	0	2	1	0	3	0	0	0	0	3	0
Acp5	NM_007388	84	75	159	0	0	0	0	0	0	0	0	0	0	0	0	0	0	0	0	0	0	0	0	0	0	0	0	0	0	0	0	0	0	0	0	0	0	0	0	0	0	0	0	0	0	0	0	0
Acp5	NM_001102405	84	133	217	0	0	0	1	0	1	0	0	0	0	0	0.0152367	0	0.0341546	0	0	0	0	0	0	0	0	0	0	0	0	0	0	0	0	0	0	1	0	0	0	0	0	0	0	0	0	0	0	0
Mtbp	NM_134092	504	1060	1564	3556	1269	476	990	48	406	1291	30	65.2654	13.133	8.47373	15.0843	4.50811	13.8668	25.8049	9.26468	3210	346	116	126	202	123	164	203	244	91	101	35	31	59	48	202	140	62	270	428	43	47	25	23	6	55	69	46	12
Mtbp	NM_001168250	84	1306	1390	0	0	9	3	2	70	63	1	0	0	0.160218	0.04571	0.187838	2.39082	1.25926	0.308823	0	0	0	0	0	0	0	0	0	0	3	2	2	1	0	1	1	0	0	1	0	1	1	1	0	0	13	0	0
Dram2	NM_026013	252	259	511	249	515	165	651	87	270	250	22	4.57005	5.32979	2.93732	9.91906	8.17095	9.22175	4.99707	6.7941	240	9	67	45	67	75	62	101	37	61	25	22	24	40	11	43	32	53	184	115	228	39	45	42	3	53	7	6	0
Dram2	NM_001025582	84	0	84	0	1	2	3	0	3	6	0	0	0.0103491	0.0356039	0.04571	0	0.102464	0.11993	0	0	0	0	1	0	0	0	0	0	0	0	0	0	1	1	0	0	2	0	0	0	1	0	0	0	0	0	0	0
Elf5	NM_010125	84	120	204	0	0	0	0	0	1	1	0	0	0	0	0	0	0.0341546	0.0199883	0	0	0	0	0	0	0	0	0	0	0	0	0	0	0	0	0	0	0	0	0	0	0	0	0	0	0	0	0	0
Elf5	NM_001145813	84	29	113	0	0	0	0	0	0	0	0	0	0	0	0	0	0	0	0	0	0	0	0	0	0	0	0	0	0	0	0	0	0	0	0	0	0	0	0	0	0	0	0	0	0	0	0	0
Cd8a	NM_001081110	168	30	198	0	0	3	2	0	0	0	0	0	0	0.0534059	0.0304733	0	0	0	0	0	0	0	0	0	0	0	0	0	0	0	0	0	0	0	3	0	0	0	0	0	2	0	0	0	0	0	0	0
Cd8a	NM_009857	84	0	84	0	3	0	0	0	0	0	0	0	0.0310473	0	0	0	0	0	0	0	0	3	0	0	0	0	0	0	0	0	0	0	0	0	0	0	0	0	0	0	0	0	0	0	0	0	0	0
Sall4	NM_201395	84	0	84	0	0	0	0	0	0	0	0	0	0	0	0	0	0	0	0	0	0	0	0	0	0	0	0	0	0	0	0	0	0	0	0	0	0	0	0	0	0	0	0	0	0	0	0	0
Sall4	NM_175303	84	1331	1415	83	1193	111	254	49	84	69	13	1.52335	12.3465	1.97602	3.87011	4.60203	2.86899	1.37919	4.01469	46	37	199	114	215	199	90	168	100	108	8	10	9	22	18	44	39	103	17	40	14	41	6	43	1	8	12	7	0
Sall4	NM_201396	84	0	84	0	0	0	0	0	0	0	0	0	0	0	0	0	0	0	0	0	0	0	0	0	0	0	0	0	0	0	0	0	0	0	0	0	0	0	0	0	0	0	0	0	0	0	0	0
Orc3l	NM_015824	84	2	86	0	35	14	12	18	36	67	1	0	0.362219	0.249227	0.18284	1.69054	1.22957	1.33922	0.308823	0	0	3	2	4	6	3	3	3	11	3	1	0	4	1	5	4	0	2	1	3	2	17	1	2	4	4	0	5
Orc3l	NM_001159563	84	0	84	0	17	4	12	3	9	41	1	0	0.175935	0.0712079	0.18284	0.281757	0.307392	0.81952	0.308823	0	0	4	0	0	1	1	5	2	4	0	0	1	2	1	0	1	3	4	1	2	1	0	3	1	1	2	0	3
Prss7	NM_008941	168	44	212	0	0	0	0	0	0	0	0	0	0	0	0	0	0	0	0	0	0	0	0	0	0	0	0	0	0	0	0	0	0	0	0	0	0	0	0	0	0	0	0	0	0	0	0	0
Prss7	NM_178855	84	4	88	0	0	0	0	0	0	0	0	0	0	0	0	0	0	0	0	0	0	0	0	0	0	0	0	0	0	0	0	0	0	0	0	0	0	0	0	0	0	0	0	0	0	0	0	0
Slc7a15	NM_177802	168	1196	1364	0	1	0	2	0	8	1	0	0	0.0103491	0	0.0304733	0	0.273237	0.0199883	0	0	0	0	0	0	0	0	1	0	0	0	0	0	0	0	0	1	0	1	0	0	0	0	0	0	0	0	0	0
Slc7a15	NM_001038660	84	758	842	1	1	0	0	0	0	0	0	0.0183536	0.0103491	0	0	0	0	0	0	1	0	1	0	0	0	0	0	0	0	0	0	0	0	0	0	0	0	0	0	0	0	0	0	0	0	0	0	0
Kat2a	NM_001038010	84	415	499	749	1470	5734	5797	1536	2665	4549	417	13.7468	15.2132	102.076	88.3269	144.26	91.0221	90.9268	128.779	631	118	201	187	110	285	92	230	153	212	849	1649	550	1279	488	919	965	747	1034	930	1309	812	837	699	151	69	80	251	139
Kat2a	NM_020004	84	3	87	0	0	0	0	0	0	0	0	0	0	0	0	0	0	0	0	0	0	0	0	0	0	0	0	0	0	0	0	0	0	0	0	0	0	0	0	0	0	0	0	0	0	0	0	0
Chdh	NM_175343	84	206	290	0	0	0	0	0	0	0	0	0	0	0	0	0	0	0	0	0	0	0	0	0	0	0	0	0	0	0	0	0	0	0	0	0	0	0	0	0	0	0	0	0	0	0	0	0
Chdh	NM_172264	84	31	115	0	0	0	0	0	0	0	0	0	0	0	0	0	0	0	0	0	0	0	0	0	0	0	0	0	0	0	0	0	0	0	0	0	0	0	0	0	0	0	0	0	0	0	0	0
Chdh	NM_001136240	84	233	317	0	3	0	0	0	0	0	0	0	0.0310473	0	0	0	0	0	0	0	0	0	0	0	0	1	0	2	0	0	0	0	0	0	0	0	0	0	0	0	0	0	0	0	0	0	0	0
Strn4	NM_001039878	84	0	84	0	0	0	0	0	0	0	0	0	0	0	0	0	0	0	0	0	0	0	0	0	0	0	0	0	0	0	0	0	0	0	0	0	0	0	0	0	0	0	0	0	0	0	0	0
Strn4	NM_133789	84	20	104	0	0	0	0	0	0	0	0	0	0	0	0	0	0	0	0	0	0	0	0	0	0	0	0	0	0	0	0	0	0	0	0	0	0	0	0	0	0	0	0	0	0	0	0	0
Zfyve19	NM_028054	168	109	277	73	148	124	223	11	54	62	21	1.33981	1.53167	2.20744	3.39777	1.03311	1.84435	1.23927	6.48527	47	26	19	10	15	16	27	39	11	11	12	6	11	39	6	50	47	17	25	60	10	64	3	8	0	6	17	5	0
Zfyve19	NM_001164827	84	0	84	0	0	1	0	0	0	0	0	0	0	0.017802	0	0	0	0	0	0	0	0	0	0	0	0	0	0	0	0	0	0	1	0	0	0	0	0	0	0	0	0	0	0	0	0	0	0
Diap2	NM_172493	336	358	694	8	0	0	0	0	6	63	5	0.146829	0	0	0	0	0.204928	1.25926	1.54411	8	0	0	0	0	0	0	0	0	0	0	0	0	0	0	0	0	0	0	0	0	0	0	0	0	2	0	0	0
Diap2	NM_017398	252	815	1067	0	0	0	0	0	1	41	0	0	0	0	0	0	0.0341546	0.81952	0	0	0	0	0	0	0	0	0	0	0	0	0	0	0	0	0	0	0	0	0	0	0	0	0	0	1	0	0	0
Il1r1	NM_008362	84	226	310	0	5	0	0	0	0	0	0	0	0.0517456	0	0	0	0	0	0	0	0	0	5	0	0	0	0	0	0	0	0	0	0	0	0	0	0	0	0	0	0	0	0	0	0	0	0	0
Il1r1	NM_001123382	84	295	379	0	6	0	0	0	0	0	0	0	0.0620947	0	0	0	0	0	0	0	0	2	1	0	1	1	1	0	0	0	0	0	0	0	0	0	0	0	0	0	0	0	0	0	0	0	0	0
Slc35a2	NM_078484	84	301	385	7	10	58	16	52	94	44	4	0.128475	0.103491	1.03251	0.243786	4.88379	3.21054	0.879485	1.23529	4	3	0	0	0	0	1	0	2	7	10	18	6	4	3	17	1	1	4	1	3	6	46	6	2	12	1	0	0
Slc35a2	NM_001083937	0	1159	1159	639	247	210	390	56	240	582	148	11.7279	2.55623	3.73841	5.94229	5.25946	8.19711	11.6332	45.7057	529	110	40	18	31	31	13	64	9	41	34	18	22	27	12	97	19	100	81	137	31	22	15	41	0	0	52	0	7
Pigv	NM_178698	84	845	929	7	9	5	0	0	0	81	1	0.128475	0.093142	0.0890098	0	0	0	1.61905	0.308823	6	1	0	4	0	3	0	2	0	0	1	0	0	0	4	0	0	0	0	0	0	0	0	0	0	0	0	0	0
Pigv	NM_001145955	84	0	84	0	0	0	0	0	0	0	0	0	0	0	0	0	0	0	0	0	0	0	0	0	0	0	0	0	0	0	0	0	0	0	0	0	0	0	0	0	0	0	0	0	0	0	0	0
Pigv	NM_001145956	84	0	84	0	0	0	0	0	3	7	0	0	0	0	0	0	0.102464	0.139918	0	0	0	0	0	0	0	0	0	0	0	0	0	0	0	0	0	0	0	0	0	0	0	0	0	0	0	0	0	0
D4Ertd22e	NM_001025608	168	49	217	2	109	56	86	4	57	38	3	0.0367072	1.12805	0.99691	1.31035	0.375676	1.94681	0.759555	0.926468	2	0	10	12	9	17	12	27	9	13	4	7	7	13	1	24	16	5	11	36	10	8	4	0	7	2	5	10	4
D4Ertd22e	NM_174996	84	0	84	0	9	6	6	5	14	11	1	0	0.093142	0.106812	0.0914199	0.469595	0.478165	0.219871	0.308823	0	0	1	2	0	1	1	4	0	0	2	1	0	2	0	1	2	0	2	1	1	0	1	4	3	0	2	1	0
2210415F13Rik	NM_027339	84	0	84	0	0	0	0	0	0	0	0	0	0	0	0	0	0	0	0	0	0	0	0	0	0	0	0	0	0	0	0	0	0	0	0	0	0	0	0	0	0	0	0	0	0	0	0	0
2210415F13Rik	NM_001083884	168	64	232	0	0	0	0	0	0	0	0	0	0	0	0	0	0	0	0	0	0	0	0	0	0	0	0	0	0	0	0	0	0	0	0	0	0	0	0	0	0	0	0	0	0	0	0	0
Rarg	NM_001042727	84	292	376	0	1	0	0	0	0	0	0	0	0.0103491	0	0	0	0	0	0	0	0	0	0	0	0	0	0	0	1	0	0	0	0	0	0	0	0	0	0	0	0	0	0	0	0	0	0	0
Rarg	NM_011244	252	637	889	0	0	8	21	0	0	0	0	0	0	0.142416	0.31997	0	0	0	0	0	0	0	0	0	0	0	0	0	0	1	3	1	1	0	2	0	0	17	1	0	3	0	0	0	0	0	0	0
Txndc11	NM_029582	588	1749	2337	337	428	120	34	5	69	123	0	6.18516	4.42942	2.13624	0.518046	0.469595	2.35667	2.45856	0	149	188	33	48	79	120	24	44	17	63	12	27	9	26	7	39	16	2	4	4	5	3	0	5	19	16	3	6	1
Txndc11	NM_134105	0	0	0	0	0	0	0	0	0	0	0	0	0	0	0	0	0	0	0	0	0	0	0	0	0	0	0	0	0	0	0	0	0	0	0	0	0	0	0	0	0	0	0	0	0	0	0	0
Rrp1b	NM_001163734	0	267	267	0	0	0	0	0	0	2	0	0	0	0	0	0	0	0.0399766	0	0	0	0	0	0	0	0	0	0	0	0	0	0	0	0	0	0	0	0	0	0	0	0	0	0	0	0	0	0
Rrp1b	NM_028244	252	581	833	522	28	48	120	1	26	36	4	9.58058	0.289775	0.854494	1.8284	0.093919	0.88802	0.719579	1.23529	393	129	6	5	3	4	3	4	2	1	6	19	2	12	1	8	7	14	19	34	11	35	0	1	4	0	0	0	0
Zmiz2	NM_028601	168	244	412	0	1	1	0	0	0	0	0	0	0.0103491	0.017802	0	0	0	0	0	0	0	0	0	1	0	0	0	0	0	0	0	0	0	0	1	0	0	0	0	0	0	0	0	0	0	0	0	0
Zmiz2	NM_001005867	84	0	84	0	0	0	0	0	0	0	0	0	0	0	0	0	0	0	0	0	0	0	0	0	0	0	0	0	0	0	0	0	0	0	0	0	0	0	0	0	0	0	0	0	0	0	0	0
Pop1	NM_152894	168	89	257	0	0	0	0	0	0	0	0	0	0	0	0	0	0	0	0	0	0	0	0	0	0	0	0	0	0	0	0	0	0	0	0	0	0	0	0	0	0	0	0	0	0	0	0	0
Pop1	NM_026340	84	0	84	2	1	0	0	0	0	3	0	0.0367072	0.0103491	0	0	0	0	0.0599649	0	2	0	0	0	0	0	0	1	0	0	0	0	0	0	0	0	0	0	0	0	0	0	0	0	0	0	0	0	0
Aqp12	NM_001159658	84	0	84	0	0	0	0	0	0	0	0	0	0	0	0	0	0	0	0	0	0	0	0	0	0	0	0	0	0	0	0	0	0	0	0	0	0	0	0	0	0	0	0	0	0	0	0	0
Aqp12	NM_177587	84	2	86	0	0	0	0	0	0	0	0	0	0	0	0	0	0	0	0	0	0	0	0	0	0	0	0	0	0	0	0	0	0	0	0	0	0	0	0	0	0	0	0	0	0	0	0	0
E130112L23Rik	NM_001145922	0	0	0	0	0	0	0	0	0	0	0	0	0	0	0	0	0	0	0	0	0	0	0	0	0	0	0	0	0	0	0	0	0	0	0	0	0	0	0	0	0	0	0	0	0	0	0	0
E130112L23Rik	NM_198249	168	143	311	0	0	0	1	6	3	0	0	0	0	0	0.0152367	0.563514	0.102464	0	0	0	0	0	0	0	0	0	0	0	0	0	0	0	0	0	0	0	0	0	0	0	1	6	0	0	0	0	0	1
E130112L23Rik	NM_001145921	168	20	188	0	0	0	0	0	0	0	0	0	0	0	0	0	0	0	0	0	0	0	0	0	0	0	0	0	0	0	0	0	0	0	0	0	0	0	0	0	0	0	0	0	0	0	0	0
Psmd2	NR_027485	84	91	175	0	0	0	0	0	0	0	0	0	0	0	0	0	0	0	0	0	0	0	0	0	0	0	0	0	0	0	0	0	0	0	0	0	0	0	0	0	0	0	0	0	0	0	0	0
Psmd2	NM_134101	84	0	84	5	0	0	0	0	0	1	0	0.091768	0	0	0	0	0	0.0199883	0	5	0	0	0	0	0	0	0	0	0	0	0	0	0	0	0	0	0	0	0	0	0	0	0	0	0	0	0	0
Ric3	NM_178780	0	1217	1217	7	27	28	187	7	6	0	0	0.128475	0.279426	0.498455	2.84925	0.657433	0.204928	0	0	7	0	1	2	15	0	1	0	0	8	2	6	8	3	4	5	5	4	2	2	0	174	3	4	0	0	0	0	0
Ric3	NM_001038624	84	4564	4648	170	457	884	272	46	138	336	1	3.12011	4.72954	15.7369	4.14437	4.32027	4.71334	6.71607	0.308823	129	41	68	60	70	61	33	58	43	64	120	190	104	302	30	138	27	54	29	29	26	107	12	34	1	1	74	0	1
Lmo2	NM_001142335	84	0	84	0	0	0	0	0	0	0	0	0	0	0	0	0	0	0	0	0	0	0	0	0	0	0	0	0	0	0	0	0	0	0	0	0	0	0	0	0	0	0	0	0	0	0	0	0
Lmo2	NM_001142337	84	88	172	0	0	0	0	0	0	0	0	0	0	0	0	0	0	0	0	0	0	0	0	0	0	0	0	0	0	0	0	0	0	0	0	0	0	0	0	0	0	0	0	0	0	0	0	0
Lmo2	NM_001142336	84	164	248	0	0	0	0	0	2	0	0	0	0	0	0	0	0.0683093	0	0	0	0	0	0	0	0	0	0	0	0	0	0	0	0	0	0	0	0	0	0	0	0	0	0	0	0	2	0	0
Lmo2	NM_008505	0	346	346	0	0	0	0	0	2	0	0	0	0	0	0	0	0.0683093	0	0	0	0	0	0	0	0	0	0	0	0	0	0	0	0	0	0	0	0	0	0	0	0	0	0	0	0	0	1	0
Rgs12	NM_001163512	0	129	129	0	0	0	0	0	0	0	0	0	0	0	0	0	0	0	0	0	0	0	0	0	0	0	0	0	0	0	0	0	0	0	0	0	0	0	0	0	0	0	0	0	0	0	0	0
Rgs12	NM_173402	252	2174	2426	16	0	0	0	0	0	1	0	0.293658	0	0	0	0	0	0.0199883	0	16	0	0	0	0	0	0	0	0	0	0	0	0	0	0	0	0	0	0	0	0	0	0	0	0	0	0	0	0
Zfp322a	NM_001111107	168	74	242	3	90	3	0	1	0	4	0	0.0550608	0.93142	0.0534059	0	0.093919	0	0.0799532	0	3	0	10	5	0	9	15	21	19	11	0	0	0	0	3	0	0	0	0	0	0	0	0	1	0	0	0	0	0
Zfp322a	NM_172586	84	0	84	1	9	1	1	0	0	0	0	0.0183536	0.093142	0.017802	0.0152367	0	0	0	0	1	0	1	5	0	0	0	3	0	0	0	1	0	0	0	0	1	0	0	0	0	0	0	0	0	0	0	0	0
Cnih3	NM_001160212	84	0	84	0	0	0	0	0	0	0	0	0	0	0	0	0	0	0	0	0	0	0	0	0	0	0	0	0	0	0	0	0	0	0	0	0	0	0	0	0	0	0	0	0	0	0	0	0
Cnih3	NM_028408	84	104	188	0	0	0	0	0	0	0	0	0	0	0	0	0	0	0	0	0	0	0	0	0	0	0	0	0	0	0	0	0	0	0	0	0	0	0	0	0	0	0	0	0	0	0	0	0
Cnih3	NM_001160211	0	0	0	0	0	0	0	0	0	0	0	0	0	0	0	0	0	0	0	0	0	0	0	0	0	0	0	0	0	0	0	0	0	0	0	0	0	0	0	0	0	0	0	0	0	0	0	0
Mtm1	NM_001164191	0	0	0	0	0	0	0	0	0	0	0	0	0	0	0	0	0	0	0	0	0	0	0	0	0	0	0	0	0	0	0	0	0	0	0	0	0	0	0	0	0	0	0	0	0	0	0	0
Mtm1	NM_001164193	84	240	324	0	0	0	0	0	0	0	0	0	0	0	0	0	0	0	0	0	0	0	0	0	0	0	0	0	0	0	0	0	0	0	0	0	0	0	0	0	0	0	0	0	0	0	0	0
Mtm1	NM_001164192	84	0	84	0	0	0	0	0	0	0	0	0	0	0	0	0	0	0	0	0	0	0	0	0	0	0	0	0	0	0	0	0	0	0	0	0	0	0	0	0	0	0	0	0	0	0	0	0
Mtm1	NM_019926	84	65	149	0	0	0	0	0	0	1	0	0	0	0	0	0	0	0.0199883	0	0	0	0	0	0	0	0	0	0	0	0	0	0	0	0	0	0	0	0	0	0	0	0	0	0	0	0	0	0
Mtm1	NM_001164190	84	185	269	0	0	0	0	0	0	0	0	0	0	0	0	0	0	0	0	0	0	0	0	0	0	0	0	0	0	0	0	0	0	0	0	0	0	0	0	0	0	0	0	0	0	0	0	0
Phka1	NM_008832	168	176	344	0	2	0	0	0	0	0	0	0	0.0206982	0	0	0	0	0	0	0	0	0	1	0	1	0	0	0	0	0	0	0	0	0	0	0	0	0	0	0	0	0	0	0	0	0	0	0
Phka1	NM_173021	84	0	84	0	0	0	0	0	0	0	0	0	0	0	0	0	0	0	0	0	0	0	0	0	0	0	0	0	0	0	0	0	0	0	0	0	0	0	0	0	0	0	0	0	0	0	0	0
6430550D23Rik	NM_001145352	84	97	181	0	0	4	5	0	0	0	0	0	0	0.0712079	0.0761833	0	0	0	0	0	0	0	0	0	0	0	0	0	0	2	0	1	0	1	0	0	0	0	2	0	3	0	0	0	0	0	0	0
6430550D23Rik	NM_001145351	168	390	558	0	0	7	13	0	0	0	0	0	0	0.124614	0.198076	0	0	0	0	0	0	0	0	0	0	0	0	0	0	1	1	4	0	1	0	0	8	4	1	0	0	0	0	0	0	0	0	0
Timeless	NM_011589	84	55	139	0	1	0	0	0	0	0	0	0	0.0103491	0	0	0	0	0	0	0	0	0	0	0	0	0	1	0	0	0	0	0	0	0	0	0	0	0	0	0	0	0	0	0	0	0	0	0
Timeless	NM_001164081	0	0	0	0	0	0	0	0	0	0	0	0	0	0	0	0	0	0	0	0	0	0	0	0	0	0	0	0	0	0	0	0	0	0	0	0	0	0	0	0	0	0	0	0	0	0	0	0
Timeless	NM_001136082	84	174	258	39	42	2	4	0	10	27	4	0.71579	0.434663	0.0356039	0.0609466	0	0.341546	0.539684	1.23529	24	15	15	0	0	0	4	1	10	12	0	0	1	1	0	0	0	0	3	1	0	0	0	0	3	0	1	0	0
Timeless	NM_001164080	84	737	821	2017	6262	2747	3316	823	2059	5297	285	37.0192	64.8061	48.902	50.5247	77.2953	70.3244	105.878	88.0144	1146	871	865	765	593	1118	638	1093	473	717	395	421	165	528	174	1064	408	198	306	535	1157	712	363	460	135	1	311	177	87
Mark2	NM_001080390	84	399	483	20	165	0	0	0	0	0	0	0.367072	1.7076	0	0	0	0	0	0	11	9	39	37	15	20	13	24	10	7	0	0	0	0	0	0	0	0	0	0	0	0	0	0	0	0	0	0	0
Mark2	NM_001080388	0	0	0	0	0	0	0	0	0	0	0	0	0	0	0	0	0	0	0	0	0	0	0	0	0	0	0	0	0	0	0	0	0	0	0	0	0	0	0	0	0	0	0	0	0	0	0	0
Mark2	NM_007928	0	0	0	0	0	0	0	0	0	0	0	0	0	0	0	0	0	0	0	0	0	0	0	0	0	0	0	0	0	0	0	0	0	0	0	0	0	0	0	0	0	0	0	0	0	0	0	0
Mark2	NM_001080389	168	26	194	67	55	0	0	0	1	0	1	1.22969	0.569201	0	0	0	0.0341546	0	0.308823	43	24	10	3	4	3	8	15	7	5	0	0	0	0	0	0	0	0	0	0	0	0	0	0	0	0	0	0	0
Prickle2	NM_001134461	84	62	146	0	0	0	0	0	0	0	0	0	0	0	0	0	0	0	0	0	0	0	0	0	0	0	0	0	0	0	0	0	0	0	0	0	0	0	0	0	0	0	0	0	0	0	0	0
Prickle2	NM_001081146	168	165	333	8	116	0	0	0	0	0	0	0.146829	1.2005	0	0	0	0	0	0	4	4	5	13	12	13	18	43	2	10	0	0	0	0	0	0	0	0	0	0	0	0	0	0	0	0	0	0	0
Prickle2	NM_001134460	84	567	651	1	0	15	9	67	2	0	0	0.0183536	0	0.267029	0.13713	6.29257	0.0683093	0	0	1	0	0	0	0	0	0	0	0	0	4	1	3	3	2	2	1	2	3	1	2	0	3	64	0	0	0	0	0
Prickle2	NM_001134459	84	245	329	0	0	0	0	0	0	0	0	0	0	0	0	0	0	0	0	0	0	0	0	0	0	0	0	0	0	0	0	0	0	0	0	0	0	0	0	0	0	0	0	0	0	0	0	0
Cd82	NM_007656	84	169	253	0	0	0	0	0	0	0	0	0	0	0	0	0	0	0	0	0	0	0	0	0	0	0	0	0	0	0	0	0	0	0	0	0	0	0	0	0	0	0	0	0	0	0	0	0
Cd82	NM_001136055	84	36	120	0	0	0	0	0	0	0	0	0	0	0	0	0	0	0	0	0	0	0	0	0	0	0	0	0	0	0	0	0	0	0	0	0	0	0	0	0	0	0	0	0	0	0	0	0
St7	NM_022332	168	68	236	0	0	0	0	0	0	12	0	0	0	0	0	0	0	0.23986	0	0	0	0	0	0	0	0	0	0	0	0	0	0	0	0	0	0	0	0	0	0	0	0	0	0	0	0	0	0
St7	NM_001083315	84	0	84	20	4	2	0	0	0	4	0	0.367072	0.0413964	0.0356039	0	0	0	0.0799532	0	17	3	2	1	0	1	0	0	0	0	1	1	0	0	0	0	0	0	0	0	0	0	0	0	0	0	0	0	0
Npr3	NM_008728	84	2	86	0	0	0	0	0	0	0	0	0	0	0	0	0	0	0	0	0	0	0	0	0	0	0	0	0	0	0	0	0	0	0	0	0	0	0	0	0	0	0	0	0	0	0	0	0
Npr3	NM_001039181	84	0	84	0	0	0	0	3	0	0	0	0	0	0	0	0.281757	0	0	0	0	0	0	0	0	0	0	0	0	0	0	0	0	0	0	0	0	0	0	0	0	0	0	3	0	0	0	0	0
Lepr	NM_146146	84	906	990	15	63	2	1	1	0	0	0	0.275304	0.651994	0.0356039	0.0152367	0.093919	0	0	0	15	0	2	1	1	14	1	38	2	4	1	0	1	0	0	0	0	0	0	0	0	1	0	1	0	0	0	0	0
Lepr	NM_010704	0	263	263	119	717	177	24	9	39	0	0	2.18408	7.42031	3.15095	0.36568	0.845271	1.33203	0	0	107	12	66	90	104	145	86	117	52	57	8	94	3	7	7	58	4	3	1	6	3	7	2	7	0	0	0	0	0
Lepr	NM_001122899	84	2319	2403	11	195	33	9	0	2	0	0	0.20189	2.01808	0.587465	0.13713	0	0.0683093	0	0	11	0	17	49	12	18	10	16	7	66	1	25	0	5	0	2	5	0	0	1	2	1	0	0	0	0	0	0	0
Stard13	NM_001163493	84	56	140	0	2	0	0	0	0	0	0	0	0.0206982	0	0	0	0	0	0	0	0	1	0	0	0	1	0	0	0	0	0	0	0	0	0	0	0	0	0	0	0	0	0	0	0	0	0	0
Stard13	NM_146258	84	0	84	1	1	0	0	0	0	0	0	0.0183536	0.0103491	0	0	0	0	0	0	1	0	1	0	0	0	0	0	0	0	0	0	0	0	0	0	0	0	0	0	0	0	0	0	0	0	0	0	0
Adrbk2	NM_177078	1260	5984	7244	3	3	0	0	0	8	317	14	0.0550608	0.0310473	0	0	0	0.273237	6.33629	4.32352	2	1	1	0	0	1	1	0	0	0	0	0	0	0	0	0	0	0	0	0	0	0	0	0	0	0	2	1	0
Adrbk2	NM_001035531	0	1022	1022	1	0	0	1	0	0	0	0	0.0183536	0	0	0.0152367	0	0	0	0	1	0	0	0	0	0	0	0	0	0	0	0	0	0	0	0	1	0	0	0	0	0	0	0	0	0	0	0	0
Nfia	NM_010905	0	0	0	0	0	0	0	0	0	0	0	0	0	0	0	0	0	0	0	0	0	0	0	0	0	0	0	0	0	0	0	0	0	0	0	0	0	0	0	0	0	0	0	0	0	0	0	0
Nfia	NM_001122952	84	129	213	0	0	0	0	0	0	0	0	0	0	0	0	0	0	0	0	0	0	0	0	0	0	0	0	0	0	0	0	0	0	0	0	0	0	0	0	0	0	0	0	0	0	0	0	0
Nfia	NM_001122953	84	0	84	0	0	0	0	0	0	0	0	0	0	0	0	0	0	0	0	0	0	0	0	0	0	0	0	0	0	0	0	0	0	0	0	0	0	0	0	0	0	0	0	0	0	0	0	0
Nckap5	NM_001081756	0	0	0	0	0	0	0	0	0	0	0	0	0	0	0	0	0	0	0	0	0	0	0	0	0	0	0	0	0	0	0	0	0	0	0	0	0	0	0	0	0	0	0	0	0	0	0	0
Nckap5	NM_172484	84	379	463	0	0	0	0	0	0	0	0	0	0	0	0	0	0	0	0	0	0	0	0	0	0	0	0	0	0	0	0	0	0	0	0	0	0	0	0	0	0	0	0	0	0	0	0	0
Nckap5	NM_176957	168	0	168	0	0	1	0	0	0	0	0	0	0	0.017802	0	0	0	0	0	0	0	0	0	0	0	0	0	0	0	0	0	1	0	0	0	0	0	0	0	0	0	0	0	0	0	0	0	0
Nav2	NM_001111016	168	746	914	118	1069	22	122	6	5	0	25	2.16572	11.0632	0.391643	1.85887	0.563514	0.170773	0	7.72056	70	48	142	150	177	135	142	183	30	110	1	2	1	12	1	5	22	3	82	4	7	4	0	6	0	0	0	0	0
Nav2	NM_175272	84	1009	1093	0	0	10	5	0	1	0	0	0	0	0.17802	0.0761833	0	0.0341546	0	0	0	0	0	0	0	0	0	0	0	0	1	8	0	1	0	0	1	1	0	0	1	2	0	0	1	0	0	0	0
Ptp4a3	NM_001166390	84	0	84	0	0	0	0	0	0	0	0	0	0	0	0	0	0	0	0	0	0	0	0	0	0	0	0	0	0	0	0	0	0	0	0	0	0	0	0	0	0	0	0	0	0	0	0	0
Ptp4a3	NM_001166389	84	0	84	0	0	0	0	0	0	0	0	0	0	0	0	0	0	0	0	0	0	0	0	0	0	0	0	0	0	0	0	0	0	0	0	0	0	0	0	0	0	0	0	0	0	0	0	0
Ptp4a3	NM_001166388	84	639	723	0	0	0	0	0	0	0	0	0	0	0	0	0	0	0	0	0	0	0	0	0	0	0	0	0	0	0	0	0	0	0	0	0	0	0	0	0	0	0	0	0	0	0	0	0
Ptp4a3	NM_008975	84	439	523	0	1	0	0	0	0	0	0	0	0.0103491	0	0	0	0	0	0	0	0	0	0	0	0	1	0	0	0	0	0	0	0	0	0	0	0	0	0	0	0	0	0	0	0	0	0	0
Sfrs11	NM_001093753	0	105	105	6	1	0	0	0	0	2	0	0.110122	0.0103491	0	0	0	0	0.0399766	0	4	2	0	0	0	0	1	0	0	0	0	0	0	0	0	0	0	0	0	0	0	0	0	0	0	0	0	0	0
Sfrs11	NM_026989	0	581	581	182	130	122	115	13	94	317	5	3.34035	1.34538	2.17184	1.75221	1.22095	3.21054	6.33629	1.54411	120	62	8	13	30	11	11	29	7	21	11	30	13	15	7	46	14	13	25	22	15	26	7	6	9	0	0	17	4
Sfrs11	NM_001093752	84	123	207	9	16	7	1	1	7	53	3	0.165182	0.165586	0.124614	0.0152367	0.093919	0.239082	1.05938	0.926468	6	3	1	1	1	1	3	9	0	0	0	0	5	0	0	2	0	0	1	0	0	0	0	1	0	0	0	1	0
Fam53b	NM_175268	84	67	151	0	0	0	0	0	0	0	0	0	0	0	0	0	0	0	0	0	0	0	0	0	0	0	0	0	0	0	0	0	0	0	0	0	0	0	0	0	0	0	0	0	0	0	0	0
Fam53b	NM_212473	84	130	214	0	0	0	0	0	0	0	0	0	0	0	0	0	0	0	0	0	0	0	0	0	0	0	0	0	0	0	0	0	0	0	0	0	0	0	0	0	0	0	0	0	0	0	0	0
Cdkn1c	NM_001161624	84	37	121	0	0	0	0	0	0	0	0	0	0	0	0	0	0	0	0	0	0	0	0	0	0	0	0	0	0	0	0	0	0	0	0	0	0	0	0	0	0	0	0	0	0	0	0	0
Cdkn1c	NM_009876	84	0	84	0	0	0	0	0	0	0	0	0	0	0	0	0	0	0	0	0	0	0	0	0	0	0	0	0	0	0	0	0	0	0	0	0	0	0	0	0	0	0	0	0	0	0	0	0
Col4a5	NM_007736	84	0	84	0	0	0	0	0	0	0	0	0	0	0	0	0	0	0	0	0	0	0	0	0	0	0	0	0	0	0	0	0	0	0	0	0	0	0	0	0	0	0	0	0	0	0	0	0
Col4a5	NM_001163155	0	171	171	0	1	0	0	0	0	0	0	0	0.0103491	0	0	0	0	0	0	0	0	0	0	0	0	0	0	1	0	0	0	0	0	0	0	0	0	0	0	0	0	0	0	0	0	0	0	0
Ptpro	NM_001164402	0	0	0	0	0	0	0	0	0	0	0	0	0	0	0	0	0	0	0	0	0	0	0	0	0	0	0	0	0	0	0	0	0	0	0	0	0	0	0	0	0	0	0	0	0	0	0	0
Ptpro	NM_001164401	0	0	0	0	0	0	0	0	0	0	0	0	0	0	0	0	0	0	0	0	0	0	0	0	0	0	0	0	0	0	0	0	0	0	0	0	0	0	0	0	0	0	0	0	0	0	0	0
Ptpro	NM_001164403	0	0	0	0	0	0	0	0	0	0	0	0	0	0	0	0	0	0	0	0	0	0	0	0	0	0	0	0	0	0	0	0	0	0	0	0	0	0	0	0	0	0	0	0	0	0	0	0
Ptpro	NM_011216	0	0	0	0	0	0	0	0	0	0	0	0	0	0	0	0	0	0	0	0	0	0	0	0	0	0	0	0	0	0	0	0	0	0	0	0	0	0	0	0	0	0	0	0	0	0	0	0
Gnb1l	NM_023120	84	80	164	2	4	14	9	2	8	2	3	0.0367072	0.0413964	0.249227	0.13713	0.187838	0.273237	0.0399766	0.926468	2	0	0	1	2	0	1	0	0	0	2	8	1	2	0	1	3	0	0	5	0	1	0	2	0	0	1	0	0
Gnb1l	NM_001081682	84	83	167	0	11	9	2	0	3	4	0	0	0.11384	0.160218	0.0304733	0	0.102464	0.0799532	0	0	0	2	0	1	3	1	2	2	0	1	5	0	0	0	3	0	0	0	2	0	0	0	0	0	1	0	0	0
Ttbk2	NM_001024857	84	0	84	0	2	0	0	0	0	0	0	0	0.0206982	0	0	0	0	0	0	0	0	0	1	1	0	0	0	0	0	0	0	0	0	0	0	0	0	0	0	0	0	0	0	0	0	0	0	0
Ttbk2	NM_080788	84	116	200	0	0	0	0	0	0	0	0	0	0	0	0	0	0	0	0	0	0	0	0	0	0	0	0	0	0	0	0	0	0	0	0	0	0	0	0	0	0	0	0	0	0	0	0	0
Ttbk2	NM_001024856	84	0	84	0	0	0	0	0	0	0	0	0	0	0	0	0	0	0	0	0	0	0	0	0	0	0	0	0	0	0	0	0	0	0	0	0	0	0	0	0	0	0	0	0	0	0	0	0
Edil3	NM_010103	84	0	84	0	0	0	0	0	0	0	0	0	0	0	0	0	0	0	0	0	0	0	0	0	0	0	0	0	0	0	0	0	0	0	0	0	0	0	0	0	0	0	0	0	0	0	0	0
Edil3	NM_001037987	168	29	197	0	0	0	0	0	0	0	0	0	0	0	0	0	0	0	0	0	0	0	0	0	0	0	0	0	0	0	0	0	0	0	0	0	0	0	0	0	0	0	0	0	0	0	0	0
9530008L14Rik	NM_001145875	84	125	209	168	92	5	1	0	12	0	0	3.0834	0.952118	0.0890098	0.0152367	0	0.409856	0	0	104	64	33	22	2	1	0	19	2	13	1	0	0	1	0	3	0	0	0	1	0	0	0	0	0	9	0	0	0
9530008L14Rik	NM_175417	84	46	130	0	0	0	0	0	0	0	0	0	0	0	0	0	0	0	0	0	0	0	0	0	0	0	0	0	0	0	0	0	0	0	0	0	0	0	0	0	0	0	0	0	0	0	0	0
Cep97	NM_001159366	84	0	84	0	0	0	0	0	0	2	0	0	0	0	0	0	0	0.0399766	0	0	0	0	0	0	0	0	0	0	0	0	0	0	0	0	0	0	0	0	0	0	0	0	0	0	0	0	0	0
Cep97	NM_001159365	84	0	84	0	0	0	0	0	0	0	0	0	0	0	0	0	0	0	0	0	0	0	0	0	0	0	0	0	0	0	0	0	0	0	0	0	0	0	0	0	0	0	0	0	0	0	0	0
Cep97	NM_001159364	0	219	219	0	1	58	3	1	3	8	0	0	0.0103491	1.03251	0.04571	0.093919	0.102464	0.159906	0	0	0	0	0	0	0	0	0	1	0	7	0	3	1	5	42	0	0	1	2	0	0	0	1	0	0	0	0	0
Cep97	NM_028815	588	7397	7985	31	111	602	678	51	278	942	18	0.568962	1.14875	10.7168	10.3304	4.78987	9.49499	18.829	5.55881	18	13	6	12	7	4	3	19	30	30	72	71	85	63	39	272	219	25	237	138	23	36	23	28	0	5	39	1	0
Snx12	NM_001110311	168	508	676	117	75	142	163	10	114	1131	7	2.14737	0.776183	2.52788	2.48357	0.93919	3.89363	22.6068	2.16176	85	32	7	0	37	0	0	26	1	4	10	34	4	80	5	9	9	6	121	8	7	12	5	5	5	41	1	1	0
Snx12	NM_018875	84	0	84	30	51	43	93	12	14	13	4	0.550608	0.527805	0.765484	1.41701	1.12703	0.478165	0.259848	1.23529	22	8	6	6	7	3	4	12	3	10	11	11	3	10	2	6	15	13	8	37	11	9	4	8	0	1	0	2	0
Snx12	NM_001110310	0	1517	1517	1186	2875	564	1040	150	525	1156	42	21.7674	29.7537	10.0403	15.8461	14.0878	17.9312	23.1065	12.9705	956	230	375	329	368	492	237	485	195	394	127	190	52	93	47	55	132	298	163	169	121	157	78	72	22	54	22	80	54
Lingo2	NM_175516	168	106	274	0	23	0	0	0	0	0	0	0	0.23803	0	0	0	0	0	0	0	0	1	3	2	5	1	0	2	9	0	0	0	0	0	0	0	0	0	0	0	0	0	0	0	0	0	0	0
Lingo2	NM_001166000	336	121	457	0	0	0	0	0	0	0	0	0	0	0	0	0	0	0	0	0	0	0	0	0	0	0	0	0	0	0	0	0	0	0	0	0	0	0	0	0	0	0	0	0	0	0	0	0
Lingo2	NM_001166001	84	0	84	0	0	0	0	0	0	0	0	0	0	0	0	0	0	0	0	0	0	0	0	0	0	0	0	0	0	0	0	0	0	0	0	0	0	0	0	0	0	0	0	0	0	0	0	0
Lingo2	NM_001165999	252	663	915	0	0	0	0	0	0	0	0	0	0	0	0	0	0	0	0	0	0	0	0	0	0	0	0	0	0	0	0	0	0	0	0	0	0	0	0	0	0	0	0	0	0	0	0	0
Rnf38	NM_175201	84	220	304	0	8	21	0	0	0	0	0	0	0.0827929	0.373841	0	0	0	0	0	0	0	8	0	0	0	0	0	0	0	0	0	4	3	12	2	0	0	0	0	0	0	0	0	0	0	0	0	0
Rnf38	NM_001038993	168	189	357	0	12	67	14	1	3	2	0	0	0.124189	1.19273	0.213313	0.093919	0.102464	0.0399766	0	0	0	5	2	0	1	3	1	0	0	21	0	2	1	8	35	1	1	0	1	0	11	0	1	0	0	0	0	0
Tm2d3	NM_178056	168	92	260	144	243	104	10	4	1	3	0	2.64292	2.51483	1.8514	0.152367	0.375676	0.0341546	0.0599649	0	117	27	41	13	47	43	38	24	16	21	37	21	3	23	7	13	1	2	0	4	2	1	1	3	0	0	0	0	0
Tm2d3	NM_026795	84	0	84	129	108	30	10	0	1	10	0	2.36761	1.1177	0.534059	0.152367	0	0.0341546	0.199883	0	79	50	18	7	24	14	11	9	9	16	7	11	1	4	1	6	0	0	1	0	5	4	0	0	0	0	0	0	0
Ascc3	NM_198007	0	0	0	0	0	0	0	0	0	0	0	0	0	0	0	0	0	0	0	0	0	0	0	0	0	0	0	0	0	0	0	0	0	0	0	0	0	0	0	0	0	0	0	0	0	0	0	0
Ascc3	NM_001146089	0	0	0	0	0	0	0	0	0	0	0	0	0	0	0	0	0	0	0	0	0	0	0	0	0	0	0	0	0	0	0	0	0	0	0	0	0	0	0	0	0	0	0	0	0	0	0	0
Xrcc6bp1	NM_001159559	84	445	529	760	825	1707	2103	170	432	769	150	13.9487	8.53802	30.3879	32.0427	15.9662	14.7548	15.371	46.3234	376	384	160	116	136	125	70	107	84	27	224	318	81	538	190	356	287	507	414	396	128	371	79	91	33	13	5	48	2
Xrcc6bp1	NM_026858	84	295	379	3	28	45	316	21	75	72	50	0.0550608	0.289775	0.801088	4.81478	1.9723	2.5616	1.43916	15.4411	1	2	0	8	0	1	0	13	4	2	12	6	2	15	2	8	9	26	9	17	212	43	7	14	0	0	0	0	0
Phc3	NM_153421	0	0	0	0	0	0	0	0	0	0	0	0	0	0	0	0	0	0	0	0	0	0	0	0	0	0	0	0	0	0	0	0	0	0	0	0	0	0	0	0	0	0	0	0	0	0	0	0
Phc3	NM_001165955	84	0	84	0	0	0	0	0	0	0	0	0	0	0	0	0	0	0	0	0	0	0	0	0	0	0	0	0	0	0	0	0	0	0	0	0	0	0	0	0	0	0	0	0	0	0	0	0
Phc3	NM_001165954	0	0	0	0	0	0	0	0	0	0	0	0	0	0	0	0	0	0	0	0	0	0	0	0	0	0	0	0	0	0	0	0	0	0	0	0	0	0	0	0	0	0	0	0	0	0	0	0
Phc3	NM_001165956	84	744	828	4	6	18	0	6	9	20	2	0.0734144	0.0620947	0.320435	0	0.563514	0.307392	0.399766	0.617645	4	0	0	0	0	6	0	0	0	0	14	1	0	1	0	2	0	0	0	0	0	0	6	0	1	8	0	0	0
Rtn3	NM_001003933	84	0	84	0	0	0	0	0	0	0	0	0	0	0	0	0	0	0	0	0	0	0	0	0	0	0	0	0	0	0	0	0	0	0	0	0	0	0	0	0	0	0	0	0	0	0	0	0
Rtn3	NM_001003934	168	56	224	0	0	0	0	0	0	0	0	0	0	0	0	0	0	0	0	0	0	0	0	0	0	0	0	0	0	0	0	0	0	0	0	0	0	0	0	0	0	0	0	0	0	0	0	0
Rtn3	NM_053076	84	342	426	28	61	56	19	5	40	83	6	0.513901	0.631296	0.99691	0.289496	0.469595	1.36619	1.65903	1.85294	23	5	4	7	15	8	2	9	10	6	10	11	5	3	4	23	6	2	1	3	1	6	5	0	0	2	0	4	0
Zbtb33	NM_001079513	84	0	84	0	0	0	0	0	0	0	0	0	0	0	0	0	0	0	0	0	0	0	0	0	0	0	0	0	0	0	0	0	0	0	0	0	0	0	0	0	0	0	0	0	0	0	0	0
Zbtb33	NM_020256	84	173	257	0	4	0	0	0	0	0	0	0	0.0413964	0	0	0	0	0	0	0	0	0	0	0	2	0	0	0	2	0	0	0	0	0	0	0	0	0	0	0	0	0	0	0	0	0	0	0
Pgam5	NM_001163538	84	2	86	0	0	3	5	0	2	2	1	0	0	0.0534059	0.0761833	0	0.0683093	0.0399766	0.308823	0	0	0	0	0	0	0	0	0	0	0	1	1	1	0	0	2	0	0	0	3	0	0	0	0	0	0	0	0
Pgam5	NM_028273	84	0	84	1	3	4	6	0	3	3	0	0.0183536	0.0310473	0.0712079	0.0914199	0	0.102464	0.0599649	0	0	1	2	0	0	1	0	0	0	0	2	1	0	1	0	0	0	0	1	1	2	2	0	0	0	0	0	0	0
Mpped2	NM_029837	84	75	159	0	0	0	0	0	0	0	0	0	0	0	0	0	0	0	0	0	0	0	0	0	0	0	0	0	0	0	0	0	0	0	0	0	0	0	0	0	0	0	0	0	0	0	0	0
Mpped2	NM_001143683	84	362	446	0	0	0	1	0	4	14	0	0	0	0	0.0152367	0	0.136619	0.279836	0	0	0	0	0	0	0	0	0	0	0	0	0	0	0	0	0	0	0	0	0	1	0	0	0	0	0	0	0	1
Abi1	NM_145994	0	0	0	0	0	0	0	0	0	0	0	0	0	0	0	0	0	0	0	0	0	0	0	0	0	0	0	0	0	0	0	0	0	0	0	0	0	0	0	0	0	0	0	0	0	0	0	0
Abi1	NM_001077192	84	0	84	3	10	0	0	0	1	0	0	0.0550608	0.103491	0	0	0	0.0341546	0	0	1	2	3	2	1	0	1	2	0	1	0	0	0	0	0	0	0	0	0	0	0	0	0	0	0	0	0	0	0
Abi1	NM_007380	0	0	0	0	0	0	0	0	0	0	0	0	0	0	0	0	0	0	0	0	0	0	0	0	0	0	0	0	0	0	0	0	0	0	0	0	0	0	0	0	0	0	0	0	0	0	0	0
Abi1	NM_001077193	84	0	84	0	0	0	0	0	1	0	0	0	0	0	0	0	0.0341546	0	0	0	0	0	0	0	0	0	0	0	0	0	0	0	0	0	0	0	0	0	0	0	0	0	0	0	0	0	1	0
Abi1	NM_001077190	168	14	182	0	0	0	0	0	0	0	0	0	0	0	0	0	0	0	0	0	0	0	0	0	0	0	0	0	0	0	0	0	0	0	0	0	0	0	0	0	0	0	0	0	0	0	0	0
Nedd4l	NM_031881	84	462	546	0	0	7	1	0	0	0	0	0	0	0.124614	0.0152367	0	0	0	0	0	0	0	0	0	0	0	0	0	0	0	7	0	0	0	0	1	0	0	0	0	0	0	0	0	0	0	0	0
Nedd4l	NM_001114386	168	412	580	0	0	12	4	2	7	0	0	0	0	0.213624	0.0609466	0.187838	0.239082	0	0	0	0	0	0	0	0	0	0	0	0	2	10	0	0	0	0	0	0	0	0	1	3	0	2	1	0	0	0	0
Csde1	NM_001161854	84	0	84	3	52	11	13	2	6	6	0	0.0550608	0.538154	0.195822	0.198076	0.187838	0.204928	0.11993	0	3	0	12	9	5	8	4	6	4	4	3	1	0	1	0	6	0	0	7	4	0	2	1	1	1	0	0	3	0
Csde1	NM_144901	168	92	260	8	193	5	16	0	0	6	0	0.146829	1.99738	0.0890098	0.243786	0	0	0.11993	0	8	0	31	36	11	33	21	30	4	27	1	1	0	0	1	2	3	4	3	4	2	0	0	0	0	0	0	0	0
Mterf	NM_001013023	84	18	102	0	0	0	0	0	0	0	0	0	0	0	0	0	0	0	0	0	0	0	0	0	0	0	0	0	0	0	0	0	0	0	0	0	0	0	0	0	0	0	0	0	0	0	0	0
Mterf	NM_172135	84	0	84	0	0	0	0	0	0	0	0	0	0	0	0	0	0	0	0	0	0	0	0	0	0	0	0	0	0	0	0	0	0	0	0	0	0	0	0	0	0	0	0	0	0	0	0	0
Bean	NM_001141925	84	0	84	0	0	0	0	0	0	0	0	0	0	0	0	0	0	0	0	0	0	0	0	0	0	0	0	0	0	0	0	0	0	0	0	0	0	0	0	0	0	0	0	0	0	0	0	0
Bean	NM_001141924	168	0	168	0	0	0	0	0	0	0	0	0	0	0	0	0	0	0	0	0	0	0	0	0	0	0	0	0	0	0	0	0	0	0	0	0	0	0	0	0	0	0	0	0	0	0	0	0
Bean	NM_001141922	168	105	273	0	0	0	0	0	0	0	0	0	0	0	0	0	0	0	0	0	0	0	0	0	0	0	0	0	0	0	0	0	0	0	0	0	0	0	0	0	0	0	0	0	0	0	0	0
Fbxo30	NM_001168297	84	136	220	0	0	0	0	0	0	0	0	0	0	0	0	0	0	0	0	0	0	0	0	0	0	0	0	0	0	0	0	0	0	0	0	0	0	0	0	0	0	0	0	0	0	0	0	0
Fbxo30	NM_027968	84	170	254	0	4	0	0	0	0	0	0	0	0.0413964	0	0	0	0	0	0	0	0	0	1	0	0	2	0	0	1	0	0	0	0	0	0	0	0	0	0	0	0	0	0	0	0	0	0	0
Rpl34	NM_001005859	0	1	1	0	0	0	0	0	0	0	0	0	0	0	0	0	0	0	0	0	0	0	0	0	0	0	0	0	0	0	0	0	0	0	0	0	0	0	0	0	0	0	0	0	0	0	0	0
Rpl34	NM_026724	84	192	276	71	181	1535	2335	255	597	883	43	1.30311	1.87319	27.326	35.5776	23.9493	20.3903	17.6497	13.2794	33	38	25	16	24	38	6	34	22	16	238	433	123	396	111	234	517	338	401	352	361	366	104	151	31	35	33	26	17
Dgcr14	NM_001081633	84	0	84	0	0	3	0	0	0	2	0	0	0	0.0534059	0	0	0	0.0399766	0	0	0	0	0	0	0	0	0	0	0	0	1	0	0	1	1	0	0	0	0	0	0	0	0	0	0	0	0	0
Dgcr14	NM_022408	84	2	86	0	3	1	4	0	0	3	0	0	0.0310473	0.017802	0.0609466	0	0	0.0599649	0	0	0	2	1	0	0	0	0	0	0	0	0	0	0	0	1	0	1	0	0	3	0	0	0	0	0	0	0	0
Golga2	NM_133852	168	80	248	0	0	0	0	0	0	0	0	0	0	0	0	0	0	0	0	0	0	0	0	0	0	0	0	0	0	0	0	0	0	0	0	0	0	0	0	0	0	0	0	0	0	0	0	0
Golga2	NM_001080968	84	0	84	0	0	0	0	0	0	1	0	0	0	0	0	0	0	0.0199883	0	0	0	0	0	0	0	0	0	0	0	0	0	0	0	0	0	0	0	0	0	0	0	0	0	0	0	0	0	0
Cflar	NM_009805	0	900	900	0	0	1	1	0	0	6	0	0	0	0.017802	0.0152367	0	0	0.11993	0	0	0	0	0	0	0	0	0	0	0	0	0	0	1	0	0	0	1	0	0	0	0	0	0	0	0	0	0	0
Cflar	NM_207653	420	5789	6209	587	2738	88	77	6	11	283	1	10.7736	28.3359	1.56657	1.17322	0.563514	0.375701	5.65669	0.308823	439	148	232	239	334	637	273	672	143	208	2	8	7	4	26	41	17	2	30	4	2	22	5	1	0	0	0	0	0
Prkg1	NM_001013833	84	1471	1555	4	370	0	0	0	0	0	0	0.0734144	3.82917	0	0	0	0	0	0	1	3	38	15	69	72	35	55	36	50	0	0	0	0	0	0	0	0	0	0	0	0	0	0	0	0	0	0	0
Prkg1	NM_011160	84	399	483	11	2	0	0	0	0	0	0	0.20189	0.0206982	0	0	0	0	0	0	6	5	0	0	0	2	0	0	0	0	0	0	0	0	0	0	0	0	0	0	0	0	0	0	0	0	0	0	0
Nr1h5	NM_201619	84	89	173	0	0	1	0	0	0	0	0	0	0	0.017802	0	0	0	0	0	0	0	0	0	0	0	0	0	0	0	1	0	0	0	0	0	0	0	0	0	0	0	0	0	0	0	0	0	0
Nr1h5	NM_198658	0	0	0	0	0	0	0	0	0	0	0	0	0	0	0	0	0	0	0	0	0	0	0	0	0	0	0	0	0	0	0	0	0	0	0	0	0	0	0	0	0	0	0	0	0	0	0	0
Nr1h5	NM_201622	84	191	275	0	0	5	0	0	0	0	0	0	0	0.0890098	0	0	0	0	0	0	0	0	0	0	0	0	0	0	0	5	0	0	0	0	0	0	0	0	0	0	0	0	0	0	0	0	0	0
Cmah	NM_001111110	168	356	524	0	0	0	0	0	0	0	0	0	0	0	0	0	0	0	0	0	0	0	0	0	0	0	0	0	0	0	0	0	0	0	0	0	0	0	0	0	0	0	0	0	0	0	0	0
Cmah	NM_007717	84	27	111	0	0	0	0	0	0	0	0	0	0	0	0	0	0	0	0	0	0	0	0	0	0	0	0	0	0	0	0	0	0	0	0	0	0	0	0	0	0	0	0	0	0	0	0	0
Aven	NM_028844	168	434	602	0	35	163	220	34	61	108	13	0	0.362219	2.90172	3.35206	3.19324	2.08343	2.15874	4.01469	0	0	21	0	2	1	3	3	4	1	19	16	6	70	8	44	22	33	65	51	23	26	11	23	0	11	3	0	1
Aven	NM_001165935	84	105	189	7	527	12	2	0	3	0	0	0.128475	5.45398	0.213624	0.0304733	0	0.102464	0	0	4	3	64	93	51	87	57	111	15	49	2	0	0	0	0	10	0	0	0	0	2	0	0	0	0	0	0	0	0
Tmem219	NM_026827	84	2	86	0	0	0	0	0	7	0	0	0	0	0	0	0	0.239082	0	0	0	0	0	0	0	0	0	0	0	0	0	0	0	0	0	0	0	0	0	0	0	0	0	0	0	0	0	0	0
Tmem219	NM_028389	84	0	84	0	0	1	0	0	0	0	0	0	0	0.017802	0	0	0	0	0	0	0	0	0	0	0	0	0	0	0	0	0	0	0	1	0	0	0	0	0	0	0	0	0	0	0	0	0	0
Cutc	NM_001113562	84	29	113	0	1	38	50	20	9	8	2	0	0.0103491	0.676475	0.761833	1.87838	0.307392	0.159906	0.617645	0	0	0	0	0	0	0	1	0	0	2	5	1	15	5	10	2	5	0	20	16	7	12	8	0	0	0	0	2
Cutc	NM_025530	84	0	84	0	0	3	9	1	0	1	0	0	0	0.0534059	0.13713	0.093919	0	0.0199883	0	0	0	0	0	0	0	0	0	0	0	1	0	1	1	0	0	1	0	8	0	0	0	1	0	0	0	0	0	0
Cntn4	NM_173004	0	0	0	0	0	0	0	0	0	0	0	0	0	0	0	0	0	0	0	0	0	0	0	0	0	0	0	0	0	0	0	0	0	0	0	0	0	0	0	0	0	0	0	0	0	0	0	0
Cntn4	NM_001109751	252	432	684	0	23	0	0	0	0	0	0	0	0.23803	0	0	0	0	0	0	0	0	0	12	6	0	3	1	1	0	0	0	0	0	0	0	0	0	0	0	0	0	0	0	0	0	0	0	0
Cntn4	NM_001109749	588	2666	3254	2028	6695	281	28	9	16	1	0	37.2211	69.2873	5.00235	0.426626	0.845271	0.546474	0.0199883	0	1944	84	760	1013	875	1407	519	1175	380	566	8	8	3	16	38	208	5	4	1	6	11	1	3	6	0	0	0	1	0
Rad18	NM_021385	168	0	168	10	35	4	13	6	12	12	0	0.183536	0.362219	0.0712079	0.198076	0.563514	0.409856	0.23986	0	8	2	4	8	0	3	1	6	3	10	0	1	1	2	0	0	0	0	0	0	4	9	2	4	0	0	0	0	0
Rad18	NM_001167730	336	139	475	19	21	20	3	0	11	19	0	0.348718	0.217331	0.356039	0.04571	0	0.375701	0.379778	0	16	3	3	1	1	2	3	10	0	1	0	0	0	3	0	17	0	0	2	0	1	0	0	0	0	0	5	1	0
Wdr73	NM_028026	84	0	84	0	0	2	18	1	1	8	0	0	0	0.0356039	0.27426	0.093919	0.0341546	0.159906	0	0	0	0	0	0	0	0	0	0	0	0	0	0	0	1	1	1	0	14	1	2	0	1	0	0	0	0	0	0
Wdr73	NR_027976	0	472	472	0	1	7	0	1	0	5	0	0	0.0103491	0.124614	0	0.093919	0	0.0999415	0	0	0	0	1	0	0	0	0	0	0	0	4	0	2	1	0	0	0	0	0	0	0	0	1	0	0	0	0	0
Ltbp1	NM_206958	0	154	154	0	7	1	1	0	0	1	0	0	0.0724438	0.017802	0.0152367	0	0	0.0199883	0	0	0	1	5	0	0	0	0	0	1	0	1	0	0	0	0	0	0	0	0	0	1	0	0	0	0	0	0	0
Ltbp1	NM_019919	336	1362	1698	0	2	0	0	0	0	0	0	0	0.0206982	0	0	0	0	0	0	0	0	0	0	2	0	0	0	0	0	0	0	0	0	0	0	0	0	0	0	0	0	0	0	0	0	0	0	0
Bre	NM_181282	84	0	84	0	0	0	0	0	0	3	0	0	0	0	0	0	0	0.0599649	0	0	0	0	0	0	0	0	0	0	0	0	0	0	0	0	0	0	0	0	0	0	0	0	0	0	0	0	0	0
Bre	NM_181280	0	0	0	0	0	0	0	0	0	0	0	0	0	0	0	0	0	0	0	0	0	0	0	0	0	0	0	0	0	0	0	0	0	0	0	0	0	0	0	0	0	0	0	0	0	0	0	0
Bre	NM_181279	84	0	84	1	0	0	0	0	0	0	0	0.0183536	0	0	0	0	0	0	0	1	0	0	0	0	0	0	0	0	0	0	0	0	0	0	0	0	0	0	0	0	0	0	0	0	0	0	0	0
Bre	NM_144541	84	49	133	26	1	1	49	0	36	76	0	0.477194	0.0103491	0.017802	0.746596	0	1.22957	1.51911	0	24	2	0	0	0	0	0	0	0	1	0	0	0	1	0	0	2	0	10	28	3	6	0	0	5	0	22	5	2
Bre	NM_181281	84	0	84	0	0	0	0	0	0	0	0	0	0	0	0	0	0	0	0	0	0	0	0	0	0	0	0	0	0	0	0	0	0	0	0	0	0	0	0	0	0	0	0	0	0	0	0	0
Cfb	NM_008198	84	3	87	0	0	0	0	0	0	0	0	0	0	0	0	0	0	0	0	0	0	0	0	0	0	0	0	0	0	0	0	0	0	0	0	0	0	0	0	0	0	0	0	0	0	0	0	0
Cfb	NM_001142706	84	0	84	0	0	0	0	0	0	0	0	0	0	0	0	0	0	0	0	0	0	0	0	0	0	0	0	0	0	0	0	0	0	0	0	0	0	0	0	0	0	0	0	0	0	0	0	0
Pcx	NM_008797	84	123	207	0	0	0	0	0	0	0	0	0	0	0	0	0	0	0	0	0	0	0	0	0	0	0	0	0	0	0	0	0	0	0	0	0	0	0	0	0	0	0	0	0	0	0	0	0
Pcx	NM_001162946	168	145	313	1	13	0	0	0	0	0	0	0.0183536	0.134538	0	0	0	0	0	0	1	0	0	3	0	0	0	1	1	8	0	0	0	0	0	0	0	0	0	0	0	0	0	0	0	0	0	0	0
Palm	NM_023128	168	131	299	0	0	0	0	0	0	0	0	0	0	0	0	0	0	0	0	0	0	0	0	0	0	0	0	0	0	0	0	0	0	0	0	0	0	0	0	0	0	0	0	0	0	0	0	0
Palm	NM_001161747	84	0	84	0	0	0	0	0	0	0	0	0	0	0	0	0	0	0	0	0	0	0	0	0	0	0	0	0	0	0	0	0	0	0	0	0	0	0	0	0	0	0	0	0	0	0	0	0
Acpp	NM_019807	84	1468	1552	17	187	822	1596	111	443	2	1	0.312011	1.93528	14.6332	24.3177	10.425	15.1305	0.0399766	0.308823	0	17	108	14	4	4	31	7	7	12	83	152	157	221	149	60	335	352	161	48	497	203	44	67	22	0	8	0	0
Acpp	NM_207668	84	3289	3373	1434	2356	440	914	108	460	111	1	26.3191	24.3825	7.83286	13.9263	10.1432	15.7111	2.2187	0.308823	1041	393	283	313	257	270	301	392	198	342	38	32	52	122	48	148	38	172	35	242	37	390	45	63	56	1	268	2	2
Pacsin3	NM_028733	84	247	331	0	0	0	1	0	0	0	0	0	0	0	0.0152367	0	0	0	0	0	0	0	0	0	0	0	0	0	0	0	0	0	0	0	0	1	0	0	0	0	0	0	0	0	0	0	0	0
Pacsin3	NM_030880	84	113	197	0	0	0	0	0	0	0	0	0	0	0	0	0	0	0	0	0	0	0	0	0	0	0	0	0	0	0	0	0	0	0	0	0	0	0	0	0	0	0	0	0	0	0	0	0
Fbxo27	NM_207238	168	123	291	0	2	0	0	0	1	0	0	0	0.0206982	0	0	0	0.0341546	0	0	0	0	0	0	0	0	0	2	0	0	0	0	0	0	0	0	0	0	0	0	0	0	0	0	0	0	1	0	0
Fbxo27	NM_001163702	84	127	211	0	0	0	0	0	0	1	1	0	0	0	0	0	0	0.0199883	0.308823	0	0	0	0	0	0	0	0	0	0	0	0	0	0	0	0	0	0	0	0	0	0	0	0	0	0	0	0	0
0610011L14Rik	NM_001164818	168	142	310	0	0	0	0	0	0	6	0	0	0	0	0	0	0	0.11993	0	0	0	0	0	0	0	0	0	0	0	0	0	0	0	0	0	0	0	0	0	0	0	0	0	0	0	0	0	0
0610011L14Rik	NM_026661	84	0	84	1	0	0	0	0	1	4	0	0.0183536	0	0	0	0	0.0341546	0.0799532	0	1	0	0	0	0	0	0	0	0	0	0	0	0	0	0	0	0	0	0	0	0	0	0	0	0	0	0	0	0
Txnrd1	NM_001042523	168	417	585	0	0	0	0	0	0	1	22	0	0	0	0	0	0	0.0199883	6.7941	0	0	0	0	0	0	0	0	0	0	0	0	0	0	0	0	0	0	0	0	0	0	0	0	0	0	0	0	0
Txnrd1	NM_001042514	0	182	182	0	0	0	0	0	0	0	0	0	0	0	0	0	0	0	0	0	0	0	0	0	0	0	0	0	0	0	0	0	0	0	0	0	0	0	0	0	0	0	0	0	0	0	0	0
Txnrd1	NM_015762	84	0	84	0	0	0	0	0	0	0	0	0	0	0	0	0	0	0	0	0	0	0	0	0	0	0	0	0	0	0	0	0	0	0	0	0	0	0	0	0	0	0	0	0	0	0	0	0
Txnrd1	NM_001042513	84	0	84	0	0	0	0	0	0	0	0	0	0	0	0	0	0	0	0	0	0	0	0	0	0	0	0	0	0	0	0	0	0	0	0	0	0	0	0	0	0	0	0	0	0	0	0	0
Dclk1	NM_019978	84	132	216	0	12	1	5	0	0	0	0	0	0.124189	0.017802	0.0761833	0	0	0	0	0	0	4	1	0	4	0	0	2	1	0	0	0	1	0	0	0	0	5	0	0	0	0	0	0	0	0	0	0
Dclk1	NM_001111052	168	73	241	0	17	0	0	0	0	0	0	0	0.175935	0	0	0	0	0	0	0	0	1	4	4	1	4	3	0	0	0	0	0	0	0	0	0	0	0	0	0	0	0	0	0	0	0	0	0
Dclk1	NM_001111051	0	0	0	0	0	0	0	0	0	0	0	0	0	0	0	0	0	0	0	0	0	0	0	0	0	0	0	0	0	0	0	0	0	0	0	0	0	0	0	0	0	0	0	0	0	0	0	0
Dclk1	NM_001111053	84	4744	4828	1	17	1	1	0	0	0	0	0.0183536	0.175935	0.017802	0.0152367	0	0	0	0	1	0	0	0	1	2	0	1	13	0	0	0	0	0	1	0	1	0	0	0	0	0	0	0	0	0	0	0	0
Nlrp5	NM_001039143	84	0	84	0	0	0	0	0	0	0	0	0	0	0	0	0	0	0	0	0	0	0	0	0	0	0	0	0	0	0	0	0	0	0	0	0	0	0	0	0	0	0	0	0	0	0	0	0
Nlrp5	NM_011860	168	47	215	0	9	3	0	0	1	0	0	0	0.093142	0.0534059	0	0	0.0341546	0	0	0	0	1	2	0	0	0	3	0	3	0	3	0	0	0	0	0	0	0	0	0	0	0	0	0	0	0	0	0
Grhl1	NM_001161406	252	427	679	4	174	51	10	9	26	0	0	0.0734144	1.80075	0.9079	0.152367	0.845271	0.88802	0	0	0	4	7	5	21	16	10	8	25	82	8	24	9	5	0	5	2	2	3	1	0	2	0	9	0	0	0	0	0
Grhl1	NM_145890	84	61	145	0	0	0	0	0	0	0	0	0	0	0	0	0	0	0	0	0	0	0	0	0	0	0	0	0	0	0	0	0	0	0	0	0	0	0	0	0	0	0	0	0	0	0	0	0
Banp	NM_001110100	84	0	84	57	22	11	1	1	0	9	0	1.04616	0.22768	0.195822	0.0152367	0.093919	0	0.179895	0	35	22	2	2	8	3	2	3	1	1	0	8	1	1	1	0	0	0	1	0	0	0	0	1	0	0	0	0	0
Banp	NM_016812	84	8	92	90	26	6	6	0	5	7	0	1.65182	0.269077	0.106812	0.0914199	0	0.170773	0.139918	0	56	34	3	2	8	5	1	5	1	1	1	3	1	1	0	0	0	0	0	5	0	1	0	0	0	0	0	0	0
Pdcd4	NM_011050	84	225	309	0	0	0	0	0	2	0	0	0	0	0	0	0	0.0683093	0	0	0	0	0	0	0	0	0	0	0	0	0	0	0	0	0	0	0	0	0	0	0	0	0	0	0	0	0	0	0
Pdcd4	NM_001168491	0	0	0	0	0	0	0	0	0	0	0	0	0	0	0	0	0	0	0	0	0	0	0	0	0	0	0	0	0	0	0	0	0	0	0	0	0	0	0	0	0	0	0	0	0	0	0	0
Pdcd4	NM_001168492	84	253	337	91	797	187	304	11	278	164	12	1.67018	8.24824	3.32897	4.63194	1.03311	9.49499	3.27808	3.70587	87	4	168	139	63	100	60	102	36	129	18	18	15	59	21	56	54	11	13	136	80	10	6	5	21	22	46	24	45
Ptpn5	NM_001163565	84	320	404	0	0	0	0	0	0	0	0	0	0	0	0	0	0	0	0	0	0	0	0	0	0	0	0	0	0	0	0	0	0	0	0	0	0	0	0	0	0	0	0	0	0	0	0	0
Ptpn5	NM_013643	84	428	512	0	0	0	0	0	0	0	0	0	0	0	0	0	0	0	0	0	0	0	0	0	0	0	0	0	0	0	0	0	0	0	0	0	0	0	0	0	0	0	0	0	0	0	0	0
Usp33	NM_001076676	252	0	252	2	7	2	4	0	1	9	1	0.0367072	0.0724438	0.0356039	0.0609466	0	0.0341546	0.179895	0.308823	1	1	4	0	0	0	0	3	0	0	0	1	0	1	0	0	0	1	3	0	0	0	0	0	0	0	0	0	0
Usp33	NM_133247	252	39	291	49	66	102	124	21	19	28	0	0.899326	0.683041	1.8158	1.88934	1.9723	0.648938	0.559672	0	44	5	10	12	4	4	5	13	8	10	9	42	5	31	1	14	26	2	34	14	24	24	8	13	1	0	0	0	2
Adam22	NM_001007220	168	146	314	0	0	0	0	0	0	0	0	0	0	0	0	0	0	0	0	0	0	0	0	0	0	0	0	0	0	0	0	0	0	0	0	0	0	0	0	0	0	0	0	0	0	0	0	0
Adam22	NM_001098225	168	6477	6645	339	654	454	172	28	78	129	4	6.22187	6.76832	8.08209	2.6207	2.62973	2.66406	2.57849	1.23529	327	12	130	81	71	58	28	171	44	71	21	18	15	17	11	372	20	8	12	105	13	14	12	16	0	1	0	0	1
Adam22	NM_001007221	0	0	0	0	0	0	0	0	0	0	0	0	0	0	0	0	0	0	0	0	0	0	0	0	0	0	0	0	0	0	0	0	0	0	0	0	0	0	0	0	0	0	0	0	0	0	0	0
Pcdh7	NM_001122758	168	3481	3649	0	3	2	1	0	2	1	0	0	0.0310473	0.0356039	0.0152367	0	0.0683093	0.0199883	0	0	0	1	0	1	0	0	1	0	0	0	0	2	0	0	0	1	0	0	0	0	0	0	0	1	0	0	0	0
Pcdh7	NM_018764	84	1351	1435	0	0	0	0	0	0	0	0	0	0	0	0	0	0	0	0	0	0	0	0	0	0	0	0	0	0	0	0	0	0	0	0	0	0	0	0	0	0	0	0	0	0	0	0	0
Nrp2	NM_001077403	84	0	84	0	0	0	0	0	0	0	0	0	0	0	0	0	0	0	0	0	0	0	0	0	0	0	0	0	0	0	0	0	0	0	0	0	0	0	0	0	0	0	0	0	0	0	0	0
Nrp2	NM_010939	84	0	84	0	0	0	0	0	0	0	0	0	0	0	0	0	0	0	0	0	0	0	0	0	0	0	0	0	0	0	0	0	0	0	0	0	0	0	0	0	0	0	0	0	0	0	0	0
Nrp2	NM_001077407	84	0	84	0	0	0	0	0	0	0	0	0	0	0	0	0	0	0	0	0	0	0	0	0	0	0	0	0	0	0	0	0	0	0	0	0	0	0	0	0	0	0	0	0	0	0	0	0
Nrp2	NM_001077404	84	0	84	0	0	0	0	0	0	0	0	0	0	0	0	0	0	0	0	0	0	0	0	0	0	0	0	0	0	0	0	0	0	0	0	0	0	0	0	0	0	0	0	0	0	0	0	0
Nrp2	NM_001077405	84	0	84	0	0	0	0	0	0	0	0	0	0	0	0	0	0	0	0	0	0	0	0	0	0	0	0	0	0	0	0	0	0	0	0	0	0	0	0	0	0	0	0	0	0	0	0	0
Nrp2	NM_001077406	84	0	84	0	0	0	0	0	0	0	0	0	0	0	0	0	0	0	0	0	0	0	0	0	0	0	0	0	0	0	0	0	0	0	0	0	0	0	0	0	0	0	0	0	0	0	0	0
Azi2	NM_013727	84	2193	2277	344	1684	800	412	75	237	1722	73	6.31364	17.4279	14.2416	6.2775	7.04392	8.09465	34.4198	22.544	283	61	120	283	379	174	132	293	134	169	93	182	30	181	34	280	32	66	192	34	33	55	43	32	98	1	9	12	0
Azi2	NM_001048146	0	1308	1308	4	11	36	10	0	30	145	1	0.0734144	0.11384	0.640871	0.152367	0	1.02464	2.8983	0.308823	1	3	1	2	5	0	1	0	0	2	1	0	3	0	1	31	2	0	0	3	0	5	0	0	0	0	1	26	0
Tmem2	NM_031997	168	81	249	0	0	0	0	0	0	0	0	0	0	0	0	0	0	0	0	0	0	0	0	0	0	0	0	0	0	0	0	0	0	0	0	0	0	0	0	0	0	0	0	0	0	0	0	0
Tmem2	NM_001033759	84	0	84	0	0	0	0	0	0	0	0	0	0	0	0	0	0	0	0	0	0	0	0	0	0	0	0	0	0	0	0	0	0	0	0	0	0	0	0	0	0	0	0	0	0	0	0	0
Cox7a2l	NM_009187	84	0	84	6	25	9	20	9	21	45	2	0.110122	0.258728	0.160218	0.304733	0.845271	0.717247	0.899473	0.617645	2	4	2	5	3	0	2	8	2	3	1	1	2	3	1	1	7	0	2	0	5	6	1	8	1	1	1	1	0
Cox7a2l	NM_001159529	168	68	236	0	1	0	0	0	10	0	0	0	0.0103491	0	0	0	0.341546	0	0	0	0	0	0	0	0	0	1	0	0	0	0	0	0	0	0	0	0	0	0	0	0	0	0	0	0	0	10	0
Cnfn	NM_001081375	84	0	84	0	0	0	0	0	0	0	0	0	0	0	0	0	0	0	0	0	0	0	0	0	0	0	0	0	0	0	0	0	0	0	0	0	0	0	0	0	0	0	0	0	0	0	0	0
Cnfn	NM_028219	168	192	360	0	0	0	0	0	0	0	0	0	0	0	0	0	0	0	0	0	0	0	0	0	0	0	0	0	0	0	0	0	0	0	0	0	0	0	0	0	0	0	0	0	0	0	0	0
Glyctk	NM_001039586	84	0	84	0	0	0	0	0	0	0	0	0	0	0	0	0	0	0	0	0	0	0	0	0	0	0	0	0	0	0	0	0	0	0	0	0	0	0	0	0	0	0	0	0	0	0	0	0
Glyctk	NM_174846	0	135	135	0	1	0	0	0	0	0	0	0	0.0103491	0	0	0	0	0	0	0	0	0	0	0	0	0	0	0	1	0	0	0	0	0	0	0	0	0	0	0	0	0	0	0	0	0	0	0
Tmem176b	NM_001164208	84	0	84	0	0	0	0	0	0	0	0	0	0	0	0	0	0	0	0	0	0	0	0	0	0	0	0	0	0	0	0	0	0	0	0	0	0	0	0	0	0	0	0	0	0	0	0	0
Tmem176b	NM_001164209	84	0	84	0	0	0	0	0	0	0	0	0	0	0	0	0	0	0	0	0	0	0	0	0	0	0	0	0	0	0	0	0	0	0	0	0	0	0	0	0	0	0	0	0	0	0	0	0
Tmem176b	NM_001164207	84	229	313	0	0	0	0	0	0	0	0	0	0	0	0	0	0	0	0	0	0	0	0	0	0	0	0	0	0	0	0	0	0	0	0	0	0	0	0	0	0	0	0	0	0	0	0	0
Tmem176b	NM_023056	0	534	534	1	12	0	0	0	0	0	0	0.0183536	0.124189	0	0	0	0	0	0	1	0	0	11	0	0	0	1	0	0	0	0	0	0	0	0	0	0	0	0	0	0	0	0	0	0	0	0	0
Nrap	NM_008733	168	104	272	0	5	0	0	0	0	0	0	0	0.0517456	0	0	0	0	0	0	0	0	5	0	0	0	0	0	0	0	0	0	0	0	0	0	0	0	0	0	0	0	0	0	0	0	0	0	0
Nrap	NM_198059	84	0	84	0	0	0	0	0	0	0	0	0	0	0	0	0	0	0	0	0	0	0	0	0	0	0	0	0	0	0	0	0	0	0	0	0	0	0	0	0	0	0	0	0	0	0	0	0
Plekhb1	NM_001163184	0	0	0	0	0	0	0	0	0	0	0	0	0	0	0	0	0	0	0	0	0	0	0	0	0	0	0	0	0	0	0	0	0	0	0	0	0	0	0	0	0	0	0	0	0	0	0	0
Plekhb1	NM_013746	0	0	0	0	0	0	0	0	0	0	0	0	0	0	0	0	0	0	0	0	0	0	0	0	0	0	0	0	0	0	0	0	0	0	0	0	0	0	0	0	0	0	0	0	0	0	0	0
Plekhb1	NM_001163182	0	0	0	0	0	0	0	0	0	0	0	0	0	0	0	0	0	0	0	0	0	0	0	0	0	0	0	0	0	0	0	0	0	0	0	0	0	0	0	0	0	0	0	0	0	0	0	0
Plekhb1	NM_001163186	0	0	0	0	0	0	0	0	0	0	0	0	0	0	0	0	0	0	0	0	0	0	0	0	0	0	0	0	0	0	0	0	0	0	0	0	0	0	0	0	0	0	0	0	0	0	0	0
Plekhb1	NM_001163187	0	0	0	0	0	0	0	0	0	0	0	0	0	0	0	0	0	0	0	0	0	0	0	0	0	0	0	0	0	0	0	0	0	0	0	0	0	0	0	0	0	0	0	0	0	0	0	0
Plekhb1	NM_001163185	84	153	237	0	4	0	0	0	0	0	0	0	0.0413964	0	0	0	0	0	0	0	0	0	0	1	1	2	0	0	0	0	0	0	0	0	0	0	0	0	0	0	0	0	0	0	0	0	0	0
Plekhb1	NM_001163183	0	0	0	0	0	0	0	0	0	0	0	0	0	0	0	0	0	0	0	0	0	0	0	0	0	0	0	0	0	0	0	0	0	0	0	0	0	0	0	0	0	0	0	0	0	0	0	0
Hsd17b13	NM_001163486	84	398	482	1370	3330	835	118	50	49	3	1	25.1444	34.4625	14.8646	1.79792	4.69595	1.67358	0.0599649	0.308823	1105	265	362	515	440	492	351	612	288	270	81	206	42	275	24	207	17	14	32	21	14	20	26	24	0	0	0	0	0
Hsd17b13	NM_198030	84	842	926	0	0	0	0	0	0	0	0	0	0	0	0	0	0	0	0	0	0	0	0	0	0	0	0	0	0	0	0	0	0	0	0	0	0	0	0	0	0	0	0	0	0	0	0	0
Trpm7	NM_021450	84	2	86	0	9	3	0	0	2	0	0	0	0.093142	0.0534059	0	0	0.0683093	0	0	0	0	0	3	0	0	1	0	5	0	1	1	0	0	0	1	0	0	0	0	0	0	0	0	0	0	0	0	0
Trpm7	NM_001164325	84	0	84	0	8	0	0	0	0	1	0	0	0.0827929	0	0	0	0	0.0199883	0	0	0	0	0	0	6	2	0	0	0	0	0	0	0	0	0	0	0	0	0	0	0	0	0	0	0	0	0	0
Atf2	NM_001025093	168	96	264	7	118	47	7	0	15	9	2	0.128475	1.2212	0.836692	0.106657	0	0.512319	0.179895	0.617645	4	3	23	8	24	13	11	21	3	15	12	21	0	4	1	9	1	1	0	1	4	0	0	0	2	2	2	0	3
Atf2	NM_009715	84	0	84	1	48	18	2	2	2	3	0	0.0183536	0.496757	0.320435	0.0304733	0.187838	0.0683093	0.0599649	0	0	1	18	4	6	7	2	1	4	6	3	3	0	1	3	8	0	0	0	1	0	1	0	2	0	0	0	0	0
Cabyr	NM_001042420	84	0	84	0	0	0	0	0	0	0	0	0	0	0	0	0	0	0	0	0	0	0	0	0	0	0	0	0	0	0	0	0	0	0	0	0	0	0	0	0	0	0	0	0	0	0	0	0
Cabyr	NM_027687	84	0	84	1	1	0	0	0	0	0	0	0.0183536	0.0103491	0	0	0	0	0	0	1	0	0	0	0	0	0	1	0	0	0	0	0	0	0	0	0	0	0	0	0	0	0	0	0	0	0	0	0
Cabyr	NM_001042419	84	0	84	0	0	0	0	0	0	0	0	0	0	0	0	0	0	0	0	0	0	0	0	0	0	0	0	0	0	0	0	0	0	0	0	0	0	0	0	0	0	0	0	0	0	0	0	0
Cabyr	NM_181731	84	0	84	0	0	0	0	0	0	0	0	0	0	0	0	0	0	0	0	0	0	0	0	0	0	0	0	0	0	0	0	0	0	0	0	0	0	0	0	0	0	0	0	0	0	0	0	0
Cabyr	NM_001042418	84	0	84	0	0	0	0	0	0	0	0	0	0	0	0	0	0	0	0	0	0	0	0	0	0	0	0	0	0	0	0	0	0	0	0	0	0	0	0	0	0	0	0	0	0	0	0	0
Nkx2-2	NM_001077632	84	398	482	0	0	0	0	0	0	0	0	0	0	0	0	0	0	0	0	0	0	0	0	0	0	0	0	0	0	0	0	0	0	0	0	0	0	0	0	0	0	0	0	0	0	0	0	0
Nkx2-2	NM_010919	0	1093	1093	0	2	0	0	0	0	17	1	0	0.0206982	0	0	0	0	0.339801	0.308823	0	0	0	0	1	0	0	1	0	0	0	0	0	0	0	0	0	0	0	0	0	0	0	0	0	0	0	0	0
Zfp217	NM_001159683	168	156	324	0	30	0	0	0	0	0	0	0	0.310473	0	0	0	0	0	0	0	0	0	3	11	8	1	0	7	0	0	0	0	0	0	0	0	0	0	0	0	0	0	0	0	0	0	0	0
Zfp217	NM_001033299	84	172	256	0	0	1	0	0	0	0	0	0	0	0.017802	0	0	0	0	0	0	0	0	0	0	0	0	0	0	0	0	0	0	1	0	0	0	0	0	0	0	0	0	0	0	0	0	0	0
Abp1	NM_001161622	84	0	84	0	0	0	0	0	0	0	0	0	0	0	0	0	0	0	0	0	0	0	0	0	0	0	0	0	0	0	0	0	0	0	0	0	0	0	0	0	0	0	0	0	0	0	0	0
Abp1	NM_001161621	0	1685	1685	0	1	0	0	0	0	1	0	0	0.0103491	0	0	0	0	0.0199883	0	0	0	0	0	0	1	0	0	0	0	0	0	0	0	0	0	0	0	0	0	0	0	0	0	0	0	0	0	0
Abp1	NM_029638	84	43	127	0	0	0	0	0	0	0	0	0	0	0	0	0	0	0	0	0	0	0	0	0	0	0	0	0	0	0	0	0	0	0	0	0	0	0	0	0	0	0	0	0	0	0	0	0
Chuk	NM_001162410	84	0	84	0	12	3	11	1	0	12	0	0	0.124189	0.0534059	0.167603	0.093919	0	0.23986	0	0	0	2	2	0	0	2	1	1	4	1	0	2	0	0	0	0	0	5	2	3	1	1	0	0	0	0	0	0
Chuk	NM_007700	84	16	100	1	13	6	16	1	6	6	0	0.0183536	0.134538	0.106812	0.243786	0.093919	0.204928	0.11993	0	1	0	1	0	1	5	1	2	1	2	4	2	0	0	0	0	2	3	3	1	0	7	0	1	0	0	1	3	0
Smok3a	NM_001126045	84	6	90	0	0	0	0	0	0	0	0	0	0	0	0	0	0	0	0	0	0	0	0	0	0	0	0	0	0	0	0	0	0	0	0	0	0	0	0	0	0	0	0	0	0	0	0	0
Smok3a	NM_001168602	0	566	566	0	0	0	0	0	0	0	0	0	0	0	0	0	0	0	0	0	0	0	0	0	0	0	0	0	0	0	0	0	0	0	0	0	0	0	0	0	0	0	0	0	0	0	0	0
Arfrp1	NM_001165995	84	0	84	0	0	3	0	0	0	0	0	0	0	0.0534059	0	0	0	0	0	0	0	0	0	0	0	0	0	0	0	0	1	0	0	0	2	0	0	0	0	0	0	0	0	0	0	0	0	0
Arfrp1	NM_001165991	84	27	111	0	0	1	0	0	0	0	0	0	0	0.017802	0	0	0	0	0	0	0	0	0	0	0	0	0	0	0	1	0	0	0	0	0	0	0	0	0	0	0	0	0	0	0	0	0	0
Arfrp1	NR_028585	84	0	84	0	9	16	17	1	3	1	0	0	0.093142	0.284831	0.259023	0.093919	0.102464	0.0199883	0	0	0	1	0	2	0	2	0	1	3	4	3	1	3	2	3	3	0	11	1	0	2	0	1	0	0	0	0	0
Arfrp1	NM_001165992	84	93	177	1	30	318	394	64	109	141	13	0.0183536	0.310473	5.66102	6.00324	6.01081	3.72285	2.81835	4.01469	1	0	3	2	2	1	1	2	4	15	43	75	29	51	21	99	53	60	130	30	66	55	40	24	11	6	1	8	0
Arfrp1	NM_029702	0	0	0	0	0	0	0	0	0	0	0	0	0	0	0	0	0	0	0	0	0	0	0	0	0	0	0	0	0	0	0	0	0	0	0	0	0	0	0	0	0	0	0	0	0	0	0	0
Tspan8	NM_146010	0	273	273	3	5	34	24	170	15	0	0	0.0550608	0.0517456	0.605267	0.36568	15.9662	0.512319	0	0	2	1	0	0	1	0	3	0	0	1	3	12	6	8	4	1	5	1	6	2	8	2	97	73	0	0	0	0	0
Tspan8	NM_001168679	84	0	84	0	0	0	0	1	0	0	0	0	0	0	0	0.093919	0	0	0	0	0	0	0	0	0	0	0	0	0	0	0	0	0	0	0	0	0	0	0	0	0	0	1	0	0	0	0	0
Tspan8	NM_001168680	84	0	84	0	0	0	0	0	0	0	0	0	0	0	0	0	0	0	0	0	0	0	0	0	0	0	0	0	0	0	0	0	0	0	0	0	0	0	0	0	0	0	0	0	0	0	0	0
Zdhhc24	NM_027476	84	223	307	9	6	0	0	0	1	0	0	0.165182	0.0620947	0	0	0	0.0341546	0	0	6	3	1	1	1	2	0	0	0	1	0	0	0	0	0	0	0	0	0	0	0	0	0	0	1	0	0	0	0
Zdhhc24	NM_001168516	84	0	84	0	0	0	0	0	0	0	0	0	0	0	0	0	0	0	0	0	0	0	0	0	0	0	0	0	0	0	0	0	0	0	0	0	0	0	0	0	0	0	0	0	0	0	0	0
Zdhhc24	NM_001168517	84	0	84	0	0	0	0	0	0	0	0	0	0	0	0	0	0	0	0	0	0	0	0	0	0	0	0	0	0	0	0	0	0	0	0	0	0	0	0	0	0	0	0	0	0	0	0	0
Arhgap12	NM_029277	84	0	84	7	20	0	0	0	0	0	1	0.128475	0.206982	0	0	0	0	0	0.308823	4	3	3	3	2	4	3	1	3	1	0	0	0	0	0	0	0	0	0	0	0	0	0	0	0	0	0	0	0
Arhgap12	NM_001039692	168	74	242	133	126	6	0	0	0	0	0	2.44103	1.30399	0.106812	0	0	0	0	0	114	19	24	10	12	21	16	16	11	16	4	0	0	0	1	1	0	0	0	0	0	0	0	0	0	0	0	0	0
Cpsf1	NM_001164173	84	0	84	0	0	31	0	1	6	1	0	0	0	0.551861	0	0.093919	0.204928	0.0199883	0	0	0	0	0	0	0	0	0	0	0	0	0	2	13	2	14	0	0	0	0	0	0	1	0	0	0	1	0	1
Cpsf1	NM_053193	84	24	108	0	34	352	455	112	250	277	17	0	0.35187	6.26629	6.93268	10.5189	8.53866	5.53676	5.24998	0	0	3	3	6	5	0	5	2	10	69	66	28	106	23	60	81	65	94	65	63	87	56	56	13	11	26	14	8
Zfp647	NM_001168276	168	84	252	0	0	0	0	0	0	0	0	0	0	0	0	0	0	0	0	0	0	0	0	0	0	0	0	0	0	0	0	0	0	0	0	0	0	0	0	0	0	0	0	0	0	0	0	0
Zfp647	NM_172817	84	0	84	0	0	0	0	0	0	0	0	0	0	0	0	0	0	0	0	0	0	0	0	0	0	0	0	0	0	0	0	0	0	0	0	0	0	0	0	0	0	0	0	0	0	0	0	0
Dntt	NM_009345	168	59	227	0	2	0	0	0	0	0	0	0	0.0206982	0	0	0	0	0	0	0	0	0	0	0	0	2	0	0	0	0	0	0	0	0	0	0	0	0	0	0	0	0	0	0	0	0	0	0
Dntt	NM_001043228	84	0	84	0	0	0	0	0	0	0	0	0	0	0	0	0	0	0	0	0	0	0	0	0	0	0	0	0	0	0	0	0	0	0	0	0	0	0	0	0	0	0	0	0	0	0	0	0
Sema6d	NM_199240	84	0	84	0	0	0	0	0	0	0	0	0	0	0	0	0	0	0	0	0	0	0	0	0	0	0	0	0	0	0	0	0	0	0	0	0	0	0	0	0	0	0	0	0	0	0	0	0
Sema6d	NM_172537	0	0	0	0	0	0	0	0	0	0	0	0	0	0	0	0	0	0	0	0	0	0	0	0	0	0	0	0	0	0	0	0	0	0	0	0	0	0	0	0	0	0	0	0	0	0	0	0
Sema6d	NM_199238	0	0	0	0	0	0	0	0	0	0	0	0	0	0	0	0	0	0	0	0	0	0	0	0	0	0	0	0	0	0	0	0	0	0	0	0	0	0	0	0	0	0	0	0	0	0	0	0
Sema6d	NM_199239	84	0	84	0	0	0	0	0	0	0	0	0	0	0	0	0	0	0	0	0	0	0	0	0	0	0	0	0	0	0	0	0	0	0	0	0	0	0	0	0	0	0	0	0	0	0	0	0
Sema6d	NM_199241	84	0	84	0	0	1	0	0	0	0	0	0	0	0.017802	0	0	0	0	0	0	0	0	0	0	0	0	0	0	0	0	0	0	0	0	1	0	0	0	0	0	0	0	0	0	0	0	0	0
Gnas	NM_001077507	0	0	0	0	0	0	0	0	0	0	0	0	0	0	0	0	0	0	0	0	0	0	0	0	0	0	0	0	0	0	0	0	0	0	0	0	0	0	0	0	0	0	0	0	0	0	0	0
Gnas	NM_010309	0	0	0	0	0	0	0	0	0	0	0	0	0	0	0	0	0	0	0	0	0	0	0	0	0	0	0	0	0	0	0	0	0	0	0	0	0	0	0	0	0	0	0	0	0	0	0	0
Gnas	NR_003258	168	50	218	0	0	0	0	0	0	0	0	0	0	0	0	0	0	0	0	0	0	0	0	0	0	0	0	0	0	0	0	0	0	0	0	0	0	0	0	0	0	0	0	0	0	0	0	0
Gnas	NM_001077510	0	0	0	0	0	0	0	0	0	0	0	0	0	0	0	0	0	0	0	0	0	0	0	0	0	0	0	0	0	0	0	0	0	0	0	0	0	0	0	0	0	0	0	0	0	0	0	0
Gnas	NM_201616	0	2	2	0	0	0	0	0	0	0	0	0	0	0	0	0	0	0	0	0	0	0	0	0	0	0	0	0	0	0	0	0	0	0	0	0	0	0	0	0	0	0	0	0	0	0	0	0
Gnas	NM_201617	84	371	455	0	0	0	0	0	0	0	0	0	0	0	0	0	0	0	0	0	0	0	0	0	0	0	0	0	0	0	0	0	0	0	0	0	0	0	0	0	0	0	0	0	0	0	0	0
Gnas	NM_019690	84	463	547	419	776	0	0	0	72	19	0	7.69016	8.03091	0	0	0	2.45913	0.379778	0	408	11	98	98	85	73	80	191	52	99	0	0	0	0	0	0	0	0	0	0	0	0	0	0	0	42	0	1	0
Gnas	NM_022000	0	0	0	0	0	0	0	0	0	0	0	0	0	0	0	0	0	0	0	0	0	0	0	0	0	0	0	0	0	0	0	0	0	0	0	0	0	0	0	0	0	0	0	0	0	0	0	0
Gnas	NM_201618	0	0	0	0	0	0	0	0	0	0	0	0	0	0	0	0	0	0	0	0	0	0	0	0	0	0	0	0	0	0	0	0	0	0	0	0	0	0	0	0	0	0	0	0	0	0	0	0
Heatr7a	NM_175457	1260	1858	3118	259	265	263	170	175	192	686	81	4.75358	2.74251	4.68192	2.59023	16.4358	6.55769	13.712	25.0146	154	105	3	16	8	92	25	33	3	85	32	36	9	39	18	129	34	14	33	31	27	31	73	102	10	18	5	96	4
Heatr7a	NM_001162489	168	1713	1881	1	0	1	2	0	0	0	0	0.0183536	0	0.017802	0.0304733	0	0	0	0	1	0	0	0	0	0	0	0	0	0	0	1	0	0	0	0	0	0	1	0	0	1	0	0	0	0	0	0	0
Nkx6-2	NR_027857	84	598	682	944	1368	1205	610	284	380	171	4	17.3258	14.1576	21.4514	9.29436	26.673	12.9788	3.418	1.23529	725	219	176	164	166	164	127	267	107	197	253	188	62	144	100	458	85	137	227	50	39	72	185	99	11	2	26	52	4
Nkx6-2	NM_183248	0	0	0	0	0	0	0	0	0	0	0	0	0	0	0	0	0	0	0	0	0	0	0	0	0	0	0	0	0	0	0	0	0	0	0	0	0	0	0	0	0	0	0	0	0	0	0	0
Eno3	NM_007933	0	77	77	0	0	0	0	0	0	0	0	0	0	0	0	0	0	0	0	0	0	0	0	0	0	0	0	0	0	0	0	0	0	0	0	0	0	0	0	0	0	0	0	0	0	0	0	0
Eno3	NM_001136062	84	54	138	0	0	0	0	0	0	1	0	0	0	0	0	0	0	0.0199883	0	0	0	0	0	0	0	0	0	0	0	0	0	0	0	0	0	0	0	0	0	0	0	0	0	0	0	0	0	0
Htr3a	NM_001099644	84	0	84	1	0	0	0	0	0	0	0	0.0183536	0	0	0	0	0	0	0	1	0	0	0	0	0	0	0	0	0	0	0	0	0	0	0	0	0	0	0	0	0	0	0	0	0	0	0	0
Htr3a	NM_013561	84	17	101	0	0	0	0	0	0	2	0	0	0	0	0	0	0	0.0399766	0	0	0	0	0	0	0	0	0	0	0	0	0	0	0	0	0	0	0	0	0	0	0	0	0	0	0	0	0	0
Gria2	NM_001039195	0	1040	1040	2	2	0	0	0	0	0	0	0.0367072	0.0206982	0	0	0	0	0	0	2	0	0	0	1	0	0	0	0	1	0	0	0	0	0	0	0	0	0	0	0	0	0	0	0	0	0	0	0
Gria2	NM_001083806	168	114	282	0	0	0	0	0	0	0	0	0	0	0	0	0	0	0	0	0	0	0	0	0	0	0	0	0	0	0	0	0	0	0	0	0	0	0	0	0	0	0	0	0	0	0	0	0
Gria2	NM_013540	168	114	282	0	0	0	0	0	0	0	0	0	0	0	0	0	0	0	0	0	0	0	0	0	0	0	0	0	0	0	0	0	0	0	0	0	0	0	0	0	0	0	0	0	0	0	0	0
Mon2	NM_153395	0	0	0	0	0	0	0	0	0	0	0	0	0	0	0	0	0	0	0	0	0	0	0	0	0	0	0	0	0	0	0	0	0	0	0	0	0	0	0	0	0	0	0	0	0	0	0	0
Mon2	NM_001163024	252	130	382	76	132	6	1	0	9	2	0	1.39487	1.36608	0.106812	0.0152367	0	0.307392	0.0399766	0	66	10	7	29	19	25	7	26	9	10	1	0	0	0	4	1	0	0	0	1	0	0	0	0	2	0	4	2	0
Mon2	NM_001163025	84	84	168	4	18	0	1	0	1	0	0	0.0734144	0.186284	0	0.0152367	0	0.0341546	0	0	3	1	3	1	3	5	0	2	3	1	0	0	0	0	0	0	0	0	1	0	0	0	0	0	0	0	1	0	0
Ank1	NM_001110783	84	468	552	0	0	0	0	0	0	0	0	0	0	0	0	0	0	0	0	0	0	0	0	0	0	0	0	0	0	0	0	0	0	0	0	0	0	0	0	0	0	0	0	0	0	0	0	0
Ank1	NM_031158	168	396	564	0	0	0	0	0	0	0	0	0	0	0	0	0	0	0	0	0	0	0	0	0	0	0	0	0	0	0	0	0	0	0	0	0	0	0	0	0	0	0	0	0	0	0	0	0
Gm10069	NR_028593	252	672	924	0	0	1	8	0	0	91	0	0	0	0.017802	0.121893	0	0	1.81894	0	0	0	0	0	0	0	0	0	0	0	1	0	0	0	0	0	0	0	0	0	0	8	0	0	0	0	0	0	0
Gm10069	NR_028592	84	3107	3191	122	384	204	206	66	114	154	17	2.23914	3.97406	3.6316	3.13875	6.19865	3.89363	3.0782	5.24998	91	31	40	43	49	63	40	53	27	69	34	28	17	46	18	61	54	24	43	16	35	34	36	30	5	10	16	4	9
Mpl	NM_001122949	84	23	107	0	0	0	0	0	0	0	0	0	0	0	0	0	0	0	0	0	0	0	0	0	0	0	0	0	0	0	0	0	0	0	0	0	0	0	0	0	0	0	0	0	0	0	0	0
Mpl	NM_010823	84	0	84	0	0	0	0	0	0	0	0	0	0	0	0	0	0	0	0	0	0	0	0	0	0	0	0	0	0	0	0	0	0	0	0	0	0	0	0	0	0	0	0	0	0	0	0	0
Aspscr1	NM_198223	0	0	0	0	0	0	0	0	0	0	0	0	0	0	0	0	0	0	0	0	0	0	0	0	0	0	0	0	0	0	0	0	0	0	0	0	0	0	0	0	0	0	0	0	0	0	0	0
Aspscr1	NM_001164224	84	0	84	1	7	6	13	3	2	10	0	0.0183536	0.0724438	0.106812	0.198076	0.281757	0.0683093	0.199883	0	0	1	0	1	0	3	1	2	0	0	1	1	1	2	0	1	4	0	5	0	3	1	2	1	0	0	0	1	0
Aspscr1	NM_026877	168	252	420	14	11	24	10	5	25	78	1	0.25695	0.11384	0.427247	0.152367	0.469595	0.853866	1.55909	0.308823	6	8	0	0	0	3	2	5	0	1	1	7	2	8	3	3	2	5	0	0	1	2	1	4	3	0	2	4	1
Wiz	NM_011717	336	346	682	0	0	1	0	0	0	0	0	0	0	0.017802	0	0	0	0	0	0	0	0	0	0	0	0	0	0	0	0	0	0	1	0	0	0	0	0	0	0	0	0	0	0	0	0	0	0
Wiz	NM_212438	504	423	927	0	0	1	0	2	0	0	0	0	0	0.017802	0	0.187838	0	0	0	0	0	0	0	0	0	0	0	0	0	0	0	1	0	0	0	0	0	0	0	0	0	2	0	0	0	0	0	0
Adam11	NM_001110778	0	481	481	0	0	0	0	0	0	0	0	0	0	0	0	0	0	0	0	0	0	0	0	0	0	0	0	0	0	0	0	0	0	0	0	0	0	0	0	0	0	0	0	0	0	0	0	0
Adam11	NM_009613	84	0	84	0	0	0	0	0	0	0	0	0	0	0	0	0	0	0	0	0	0	0	0	0	0	0	0	0	0	0	0	0	0	0	0	0	0	0	0	0	0	0	0	0	0	0	0	0
Pom121l2	NM_001162928	0	3024	3024	0	1	1	0	0	1	0	0	0	0.0103491	0.017802	0	0	0.0341546	0	0	0	0	0	0	0	0	0	1	0	0	0	0	0	1	0	0	0	0	0	0	0	0	0	0	0	0	0	0	0
Pom121l2	NM_001162929	84	247	331	0	0	0	0	0	0	0	0	0	0	0	0	0	0	0	0	0	0	0	0	0	0	0	0	0	0	0	0	0	0	0	0	0	0	0	0	0	0	0	0	0	0	0	0	0
Gabrg2	NM_177408	84	1661	1745	0	0	0	0	0	0	0	0	0	0	0	0	0	0	0	0	0	0	0	0	0	0	0	0	0	0	0	0	0	0	0	0	0	0	0	0	0	0	0	0	0	0	0	0	0
Gabrg2	NM_008073	168	381	549	0	1	2	1	0	0	0	0	0	0.0103491	0.0356039	0.0152367	0	0	0	0	0	0	0	0	0	0	0	1	0	0	0	0	0	0	1	1	0	0	1	0	0	0	0	0	0	0	0	0	0
Fam55c	NM_001134457	0	3227	3227	1	2	0	0	0	1	4	4	0.0183536	0.0206982	0	0	0	0.0341546	0.0799532	1.23529	0	1	0	0	0	0	0	0	0	2	0	0	0	0	0	0	0	0	0	0	0	0	0	0	0	0	0	0	1
Fam55c	NM_001134494	0	5	5	0	0	0	0	0	0	0	0	0	0	0	0	0	0	0	0	0	0	0	0	0	0	0	0	0	0	0	0	0	0	0	0	0	0	0	0	0	0	0	0	0	0	0	0	0
Nolc1	NM_001039351	0	0	0	0	0	0	0	0	0	0	0	0	0	0	0	0	0	0	0	0	0	0	0	0	0	0	0	0	0	0	0	0	0	0	0	0	0	0	0	0	0	0	0	0	0	0	0	0
Nolc1	NM_053086	0	0	0	0	0	0	0	0	0	0	0	0	0	0	0	0	0	0	0	0	0	0	0	0	0	0	0	0	0	0	0	0	0	0	0	0	0	0	0	0	0	0	0	0	0	0	0	0
Nolc1	NM_001039353	0	0	0	0	0	0	0	0	0	0	0	0	0	0	0	0	0	0	0	0	0	0	0	0	0	0	0	0	0	0	0	0	0	0	0	0	0	0	0	0	0	0	0	0	0	0	0	0
Nolc1	NM_001039352	0	0	0	0	0	0	0	0	0	0	0	0	0	0	0	0	0	0	0	0	0	0	0	0	0	0	0	0	0	0	0	0	0	0	0	0	0	0	0	0	0	0	0	0	0	0	0	0
1700086L19Rik	NR_030735	84	0	84	0	15	0	0	0	0	0	0	0	0.155237	0	0	0	0	0	0	0	0	2	3	1	1	1	6	0	1	0	0	0	0	0	0	0	0	0	0	0	0	0	0	0	0	0	0	0
1700086L19Rik	NR_030734	84	0	84	0	0	0	0	0	0	0	0	0	0	0	0	0	0	0	0	0	0	0	0	0	0	0	0	0	0	0	0	0	0	0	0	0	0	0	0	0	0	0	0	0	0	0	0	0
1700086L19Rik	NR_030733	84	4	88	0	0	0	0	0	0	0	0	0	0	0	0	0	0	0	0	0	0	0	0	0	0	0	0	0	0	0	0	0	0	0	0	0	0	0	0	0	0	0	0	0	0	0	0	0
Vav1	NM_001163816	84	0	84	0	0	0	0	0	0	0	0	0	0	0	0	0	0	0	0	0	0	0	0	0	0	0	0	0	0	0	0	0	0	0	0	0	0	0	0	0	0	0	0	0	0	0	0	0
Vav1	NM_001163815	84	228	312	0	0	0	0	0	0	0	0	0	0	0	0	0	0	0	0	0	0	0	0	0	0	0	0	0	0	0	0	0	0	0	0	0	0	0	0	0	0	0	0	0	0	0	0	0
Vav1	NM_011691	0	0	0	0	0	0	0	0	0	0	0	0	0	0	0	0	0	0	0	0	0	0	0	0	0	0	0	0	0	0	0	0	0	0	0	0	0	0	0	0	0	0	0	0	0	0	0	0
Arhgap17	NM_001122640	0	0	0	0	0	0	0	0	0	0	0	0	0	0	0	0	0	0	0	0	0	0	0	0	0	0	0	0	0	0	0	0	0	0	0	0	0	0	0	0	0	0	0	0	0	0	0	0
Arhgap17	NM_001122641	0	0	0	0	0	0	0	0	0	0	0	0	0	0	0	0	0	0	0	0	0	0	0	0	0	0	0	0	0	0	0	0	0	0	0	0	0	0	0	0	0	0	0	0	0	0	0	0
Arhgap17	NM_001122642	0	0	0	0	0	0	0	0	0	0	0	0	0	0	0	0	0	0	0	0	0	0	0	0	0	0	0	0	0	0	0	0	0	0	0	0	0	0	0	0	0	0	0	0	0	0	0	0
Arhgap17	NM_144529	0	0	0	0	0	0	0	0	0	0	0	0	0	0	0	0	0	0	0	0	0	0	0	0	0	0	0	0	0	0	0	0	0	0	0	0	0	0	0	0	0	0	0	0	0	0	0	0
Arhgap17	NM_001122643	168	48	216	4	7	2	0	0	37	70	1	0.0734144	0.0724438	0.0356039	0	0	1.26372	1.39918	0.308823	4	0	0	3	2	0	0	1	1	0	0	0	1	1	0	0	0	0	0	0	0	0	0	0	1	6	2	2	4
Fgf12	NM_010199	168	219	387	0	0	0	0	0	0	0	0	0	0	0	0	0	0	0	0	0	0	0	0	0	0	0	0	0	0	0	0	0	0	0	0	0	0	0	0	0	0	0	0	0	0	0	0	0
Fgf12	NM_183064	84	234	318	0	0	0	0	0	0	0	0	0	0	0	0	0	0	0	0	0	0	0	0	0	0	0	0	0	0	0	0	0	0	0	0	0	0	0	0	0	0	0	0	0	0	0	0	0
1110028C15Rik	NM_001122738	252	131	383	14	83	5	0	0	1	8	0	0.25695	0.858976	0.0890098	0	0	0.0341546	0.159906	0	9	5	14	18	9	7	6	15	0	14	0	5	0	0	0	0	0	0	0	0	0	0	0	0	0	0	0	1	0
1110028C15Rik	NM_177645	168	104	272	66	527	10	1	1	11	0	0	1.21134	5.45398	0.17802	0.0152367	0.093919	0.375701	0	0	46	20	112	80	73	47	44	94	31	46	3	3	1	0	2	1	0	0	0	0	0	1	0	1	0	0	0	0	0
Nap1l1	NM_015781	168	159	327	474	654	523	579	106	341	899	45	8.69961	6.76832	9.31043	8.82202	9.95541	11.6467	17.9695	13.897	339	135	96	104	73	68	67	114	54	78	83	100	35	107	42	156	139	66	120	75	102	77	51	55	19	34	34	40	8
Nap1l1	NM_001146707	0	2566	2566	6159	15162	7575	12428	2953	13207	50990	1799	113.04	156.913	134.85	189.361	277.343	451.08	1019.2	555.572	5279	880	2032	2219	1924	2366	981	2270	1204	2166	1147	1185	563	1476	800	2404	2832	1589	2438	1541	1649	2379	1423	1530	1008	1184	1339	1375	608
Fetub	NM_001083904	84	0	84	0	2	0	0	0	1	0	0	0	0.0206982	0	0	0	0.0341546	0	0	0	0	1	0	0	0	0	1	0	0	0	0	0	0	0	0	0	0	0	0	0	0	0	0	0	1	0	0	0
Fetub	NM_021564	84	0	84	0	0	0	0	0	0	0	0	0	0	0	0	0	0	0	0	0	0	0	0	0	0	0	0	0	0	0	0	0	0	0	0	0	0	0	0	0	0	0	0	0	0	0	0	0
Fetub	NM_001083905	84	208	292	8	132	1	4	0	0	0	0	0.146829	1.36608	0.017802	0.0609466	0	0	0	0	2	6	23	6	19	12	13	31	16	12	1	0	0	0	0	0	0	0	0	3	1	0	0	0	0	0	0	0	0
Mpp7	NM_001081287	336	3526	3862	18	83	255	122	601	204	1540	18	0.330365	0.858976	4.5395	1.85887	56.4453	6.96754	30.782	5.55881	18	0	3	38	0	39	0	1	2	0	20	22	17	35	20	141	35	15	14	11	14	33	105	496	1	0	1	99	0
Mpp7	NM_001161620	0	339	339	8	0	1	0	0	0	29	0	0.146829	0	0.017802	0	0	0	0.579661	0	5	3	0	0	0	0	0	0	0	0	0	0	0	0	0	1	0	0	0	0	0	0	0	0	0	0	0	0	0
Gabra6	NM_001099641	84	29	113	0	0	0	0	0	0	0	0	0	0	0	0	0	0	0	0	0	0	0	0	0	0	0	0	0	0	0	0	0	0	0	0	0	0	0	0	0	0	0	0	0	0	0	0	0
Gabra6	NM_008068	84	0	84	0	0	0	0	0	0	0	0	0	0	0	0	0	0	0	0	0	0	0	0	0	0	0	0	0	0	0	0	0	0	0	0	0	0	0	0	0	0	0	0	0	0	0	0	0
Slc8a3	NM_080440	252	123	375	0	0	0	0	0	0	0	0	0	0	0	0	0	0	0	0	0	0	0	0	0	0	0	0	0	0	0	0	0	0	0	0	0	0	0	0	0	0	0	0	0	0	0	0	0
Slc8a3	NM_001167920	168	103	271	0	0	0	0	0	0	0	0	0	0	0	0	0	0	0	0	0	0	0	0	0	0	0	0	0	0	0	0	0	0	0	0	0	0	0	0	0	0	0	0	0	0	0	0	0
Fbxl12	NM_001002846	84	572	656	31	1121	258	130	24	30	9	0	0.568962	11.6014	4.59291	1.98076	2.25406	1.02464	0.179895	0	20	11	178	137	156	205	91	167	63	124	39	46	31	31	40	71	25	10	57	8	11	19	14	10	0	3	0	0	0
Fbxl12	NM_013911	84	602	686	45	38	3	2	6	20	3	0	0.825912	0.393266	0.0534059	0.0304733	0.563514	0.683093	0.0599649	0	36	9	1	5	5	7	3	5	5	7	0	0	2	0	0	1	0	0	1	0	0	1	0	6	0	13	0	0	0
Lyn	NM_010747	84	0	84	0	0	0	0	0	0	0	0	0	0	0	0	0	0	0	0	0	0	0	0	0	0	0	0	0	0	0	0	0	0	0	0	0	0	0	0	0	0	0	0	0	0	0	0	0
Lyn	NM_001111096	84	62	146	0	0	0	0	0	0	0	0	0	0	0	0	0	0	0	0	0	0	0	0	0	0	0	0	0	0	0	0	0	0	0	0	0	0	0	0	0	0	0	0	0	0	0	0	0
Senp2	NM_029457	84	0	84	0	5	0	0	0	3	0	0	0	0.0517456	0	0	0	0.102464	0	0	0	0	1	1	1	0	1	1	0	0	0	0	0	0	0	0	0	0	0	0	0	0	0	0	0	3	0	0	0
Senp2	NR_027488	84	66	150	0	2	3	4	0	0	0	0	0	0.0206982	0.0534059	0.0609466	0	0	0	0	0	0	0	0	0	0	0	0	1	1	1	0	0	1	0	1	1	0	0	1	2	0	0	0	0	0	0	0	0
Plekha8	NM_001164361	84	360	444	4	7	0	0	0	0	0	0	0.0734144	0.0724438	0	0	0	0	0	0	1	3	1	1	0	1	0	0	0	4	0	0	0	0	0	0	0	0	0	0	0	0	0	0	0	0	0	0	0
Plekha8	NM_001001335	84	265	349	0	0	0	0	0	0	0	0	0	0	0	0	0	0	0	0	0	0	0	0	0	0	0	0	0	0	0	0	0	0	0	0	0	0	0	0	0	0	0	0	0	0	0	0	0
Pum1	NM_001159603	0	0	0	0	0	0	0	0	0	0	0	0	0	0	0	0	0	0	0	0	0	0	0	0	0	0	0	0	0	0	0	0	0	0	0	0	0	0	0	0	0	0	0	0	0	0	0	0
Pum1	NM_001159606	84	0	84	0	0	0	0	0	0	0	0	0	0	0	0	0	0	0	0	0	0	0	0	0	0	0	0	0	0	0	0	0	0	0	0	0	0	0	0	0	0	0	0	0	0	0	0	0
Pum1	NM_001159604	0	0	0	0	0	0	0	0	0	0	0	0	0	0	0	0	0	0	0	0	0	0	0	0	0	0	0	0	0	0	0	0	0	0	0	0	0	0	0	0	0	0	0	0	0	0	0	0
Pum1	NM_001159605	84	0	84	0	0	0	0	0	0	0	0	0	0	0	0	0	0	0	0	0	0	0	0	0	0	0	0	0	0	0	0	0	0	0	0	0	0	0	0	0	0	0	0	0	0	0	0	0
Pum1	NM_030722	84	104	188	0	1	0	0	0	0	0	0	0	0.0103491	0	0	0	0	0	0	0	0	0	1	0	0	0	0	0	0	0	0	0	0	0	0	0	0	0	0	0	0	0	0	0	0	0	0	0
Kbtbd12	NM_029013	0	346	346	0	0	1	0	0	0	0	0	0	0	0.017802	0	0	0	0	0	0	0	0	0	0	0	0	0	0	0	0	0	1	0	0	0	0	0	0	0	0	0	0	0	0	0	0	0	0
Kbtbd12	NM_001142724	84	413	497	10	10	0	0	0	0	0	0	0.183536	0.103491	0	0	0	0	0	0	8	2	1	7	1	0	0	0	1	0	0	0	0	0	0	0	0	0	0	0	0	0	0	0	0	0	0	0	0
Pcdh15	NM_001142735	0	0	0	0	0	0	0	0	0	0	0	0	0	0	0	0	0	0	0	0	0	0	0	0	0	0	0	0	0	0	0	0	0	0	0	0	0	0	0	0	0	0	0	0	0	0	0	0
Pcdh15	NM_001142748	0	0	0	0	0	0	0	0	0	0	0	0	0	0	0	0	0	0	0	0	0	0	0	0	0	0	0	0	0	0	0	0	0	0	0	0	0	0	0	0	0	0	0	0	0	0	0	0
Pcdh15	NM_001142737	84	0	84	0	0	0	0	0	0	0	0	0	0	0	0	0	0	0	0	0	0	0	0	0	0	0	0	0	0	0	0	0	0	0	0	0	0	0	0	0	0	0	0	0	0	0	0	0
Pcdh15	NM_001142738	84	0	84	0	0	0	0	0	0	0	0	0	0	0	0	0	0	0	0	0	0	0	0	0	0	0	0	0	0	0	0	0	0	0	0	0	0	0	0	0	0	0	0	0	0	0	0	0
Pcdh15	NM_001142746	0	0	0	0	0	0	0	0	0	0	0	0	0	0	0	0	0	0	0	0	0	0	0	0	0	0	0	0	0	0	0	0	0	0	0	0	0	0	0	0	0	0	0	0	0	0	0	0
Pcdh15	NM_001142736	0	0	0	0	0	0	0	0	0	0	0	0	0	0	0	0	0	0	0	0	0	0	0	0	0	0	0	0	0	0	0	0	0	0	0	0	0	0	0	0	0	0	0	0	0	0	0	0
Pcdh15	NM_001142747	0	0	0	0	0	0	0	0	0	0	0	0	0	0	0	0	0	0	0	0	0	0	0	0	0	0	0	0	0	0	0	0	0	0	0	0	0	0	0	0	0	0	0	0	0	0	0	0
Pcdh15	NM_001142742	168	20	188	0	0	0	0	0	0	0	0	0	0	0	0	0	0	0	0	0	0	0	0	0	0	0	0	0	0	0	0	0	0	0	0	0	0	0	0	0	0	0	0	0	0	0	0	0
Pcdh15	NM_023115	0	0	0	0	0	0	0	0	0	0	0	0	0	0	0	0	0	0	0	0	0	0	0	0	0	0	0	0	0	0	0	0	0	0	0	0	0	0	0	0	0	0	0	0	0	0	0	0
Pcdh15	NM_001142741	0	0	0	0	0	0	0	0	0	0	0	0	0	0	0	0	0	0	0	0	0	0	0	0	0	0	0	0	0	0	0	0	0	0	0	0	0	0	0	0	0	0	0	0	0	0	0	0
Pcdh15	NM_001142760	0	0	0	0	0	0	0	0	0	0	0	0	0	0	0	0	0	0	0	0	0	0	0	0	0	0	0	0	0	0	0	0	0	0	0	0	0	0	0	0	0	0	0	0	0	0	0	0
Pcdh15	NM_001142743	168	76	244	0	0	0	0	0	0	0	0	0	0	0	0	0	0	0	0	0	0	0	0	0	0	0	0	0	0	0	0	0	0	0	0	0	0	0	0	0	0	0	0	0	0	0	0	0
Pcdh15	NM_001142740	0	0	0	0	0	0	0	0	0	0	0	0	0	0	0	0	0	0	0	0	0	0	0	0	0	0	0	0	0	0	0	0	0	0	0	0	0	0	0	0	0	0	0	0	0	0	0	0
Pcdh15	NM_001142739	0	0	0	0	0	0	0	0	0	0	0	0	0	0	0	0	0	0	0	0	0	0	0	0	0	0	0	0	0	0	0	0	0	0	0	0	0	0	0	0	0	0	0	0	0	0	0	0
Acsl6	NM_001033599	84	304	388	0	0	0	0	0	0	0	0	0	0	0	0	0	0	0	0	0	0	0	0	0	0	0	0	0	0	0	0	0	0	0	0	0	0	0	0	0	0	0	0	0	0	0	0	0
Acsl6	NM_001033598	84	98	182	0	0	0	0	0	0	0	0	0	0	0	0	0	0	0	0	0	0	0	0	0	0	0	0	0	0	0	0	0	0	0	0	0	0	0	0	0	0	0	0	0	0	0	0	0
Acsl6	NM_144823	0	0	0	0	0	0	0	0	0	0	0	0	0	0	0	0	0	0	0	0	0	0	0	0	0	0	0	0	0	0	0	0	0	0	0	0	0	0	0	0	0	0	0	0	0	0	0	0
Acsl6	NM_001033597	0	0	0	0	0	0	0	0	0	0	0	0	0	0	0	0	0	0	0	0	0	0	0	0	0	0	0	0	0	0	0	0	0	0	0	0	0	0	0	0	0	0	0	0	0	0	0	0
Ypel3	NM_025347	84	0	84	16	0	0	0	0	2	2	0	0.293658	0	0	0	0	0.0683093	0.0399766	0	11	5	0	0	0	0	0	0	0	0	0	0	0	0	0	0	0	0	0	0	0	0	0	0	0	0	0	0	0
Ypel3	NM_026875	84	99	183	0	0	0	0	0	0	0	0	0	0	0	0	0	0	0	0	0	0	0	0	0	0	0	0	0	0	0	0	0	0	0	0	0	0	0	0	0	0	0	0	0	0	0	0	0
Cd300lf	NM_001169153	84	20	104	0	0	0	0	0	0	0	0	0	0	0	0	0	0	0	0	0	0	0	0	0	0	0	0	0	0	0	0	0	0	0	0	0	0	0	0	0	0	0	0	0	0	0	0	0
Cd300lf	NM_145634	84	0	84	0	0	0	0	0	0	0	0	0	0	0	0	0	0	0	0	0	0	0	0	0	0	0	0	0	0	0	0	0	0	0	0	0	0	0	0	0	0	0	0	0	0	0	0	0
Spnb2	NM_175836	420	1965	2385	13239	14970	1352	1344	1199	4525	9615	642	242.983	154.926	24.0683	20.4781	112.609	154.55	192.187	198.264	11229	2010	2549	2589	1745	1636	1487	2582	748	1634	232	231	98	180	213	398	170	330	111	174	121	438	412	787	231	434	259	370	50
Spnb2	NM_009260	84	2778	2862	1	32	138	449	70	282	523	88	0.0183536	0.331172	2.45667	6.84126	6.57433	9.63161	10.4539	27.1764	0	1	0	23	0	0	0	1	6	2	29	12	27	29	20	21	29	18	223	134	22	23	14	56	16	79	0	0	1
Birc5	NM_009689	84	0	84	459	3214	992	1344	183	749	929	94	8.4243	33.262	17.6595	20.4781	17.1872	25.5818	18.5691	29.0293	295	164	473	453	333	472	329	598	203	353	151	208	95	257	76	205	213	203	289	179	287	173	94	89	72	48	94	20	17
Birc5	NM_001012273	0	2443	2443	13	64	128	63	10	11	70	8	0.238597	0.662343	2.27865	0.959909	0.93919	0.375701	1.39918	2.47058	10	3	1	3	9	15	5	15	10	6	54	6	3	24	6	35	14	2	37	4	3	3	2	8	0	0	1	5	0
Rin3	NM_001161365	84	141	225	0	0	0	0	0	0	0	0	0	0	0	0	0	0	0	0	0	0	0	0	0	0	0	0	0	0	0	0	0	0	0	0	0	0	0	0	0	0	0	0	0	0	0	0	0
Rin3	NM_177620	84	252	336	0	0	0	0	0	0	0	0	0	0	0	0	0	0	0	0	0	0	0	0	0	0	0	0	0	0	0	0	0	0	0	0	0	0	0	0	0	0	0	0	0	0	0	0	0
Mllt3	NM_029931	84	103	187	0	0	0	0	0	0	0	0	0	0	0	0	0	0	0	0	0	0	0	0	0	0	0	0	0	0	0	0	0	0	0	0	0	0	0	0	0	0	0	0	0	0	0	0	0
Mllt3	NM_027326	420	1435	1855	1820	6892	127	86	7	29	27	2	33.4035	71.3261	2.26085	1.31035	0.657433	0.990484	0.539684	0.617645	1510	310	870	842	688	1168	749	1413	395	767	12	27	2	16	6	64	8	44	6	21	3	4	4	3	0	0	7	1	0
AI846148	NM_001033139	84	2023	2107	4380	3459	3250	2290	234	469	1992	142	80.3888	35.7976	57.8564	34.8919	21.977	16.0185	39.8167	43.8528	3546	834	354	414	414	530	325	664	328	430	381	563	318	639	324	1025	474	189	529	327	318	453	106	128	11	17	83	0	1
AI846148	NM_001167831	0	433	433	1	178	1110	849	134	318	46	1	0.0183536	1.84214	19.7602	12.9359	12.5851	10.8612	0.919462	0.308823	0	1	8	15	14	14	28	11	32	56	197	229	45	389	92	158	70	46	382	184	61	106	82	52	18	4	14	0	12
Brsk1	NM_001168572	0	185	185	0	0	22	6	1	0	1	0	0	0	0.391643	0.0914199	0.093919	0	0.0199883	0	0	0	0	0	0	0	0	0	0	0	2	15	0	0	5	0	1	0	0	0	2	3	0	1	0	0	0	0	0
Brsk1	NM_001003920	756	1068	1824	0	2	43	28	3	4	24	0	0	0.0206982	0.765484	0.426626	0.281757	0.136619	0.479719	0	0	0	1	0	0	0	0	0	1	0	19	1	1	0	1	21	8	0	2	4	2	12	2	1	0	0	0	0	0
Pabpc4	NM_130881	168	517	685	19	12	13	24	6	17	5	0	0.348718	0.124189	0.231426	0.36568	0.563514	0.580629	0.0999415	0	7	12	1	2	0	2	3	3	0	1	1	0	1	5	2	4	7	5	2	5	3	2	3	3	1	2	0	3	3
Pabpc4	NM_148917	84	0	84	1	12	16	38	3	5	3	0	0.0183536	0.124189	0.284831	0.578993	0.281757	0.170773	0.0599649	0	1	0	2	4	0	1	1	1	1	2	2	2	3	3	1	5	3	5	13	4	2	11	0	3	1	1	0	0	0
Ptrh2	NM_175004	168	189	357	9	111	83	59	4	29	65	0	0.165182	1.14875	1.47756	0.898962	0.375676	0.990484	1.29924	0	3	6	7	24	8	16	16	7	15	18	13	26	4	10	6	24	17	3	11	10	12	6	2	2	0	2	10	7	0
Ptrh2	NM_001098810	84	133	217	3	18	27	40	4	7	30	1	0.0550608	0.186284	0.480653	0.609466	0.375676	0.239082	0.599649	0.308823	2	1	5	5	0	2	1	3	0	2	1	7	2	7	6	4	3	19	7	4	2	5	1	3	0	0	2	0	0
Lin9	NM_001103182	252	1695	1947	319	2968	965	1196	397	662	793	40	5.8548	30.7162	17.1789	18.223	37.2858	22.6104	15.8507	12.3529	306	13	575	392	240	300	268	158	413	622	129	285	65	292	82	112	250	225	258	70	285	108	60	337	5	11	119	21	12
Lin9	NM_175186	0	400	400	0	0	0	0	0	0	0	0	0	0	0	0	0	0	0	0	0	0	0	0	0	0	0	0	0	0	0	0	0	0	0	0	0	0	0	0	0	0	0	0	0	0	0	0	0
Pdzk1	NM_021517	84	91	175	5	11	0	0	0	0	0	0	0.091768	0.11384	0	0	0	0	0	0	4	1	2	0	1	0	0	1	0	7	0	0	0	0	0	0	0	0	0	0	0	0	0	0	0	0	0	0	0
Pdzk1	NM_001146001	84	45	129	0	1	0	0	0	0	0	0	0	0.0103491	0	0	0	0	0	0	0	0	1	0	0	0	0	0	0	0	0	0	0	0	0	0	0	0	0	0	0	0	0	0	0	0	0	0	0
Ilk	NM_010562	84	81	165	0	0	0	0	0	0	0	0	0	0	0	0	0	0	0	0	0	0	0	0	0	0	0	0	0	0	0	0	0	0	0	0	0	0	0	0	0	0	0	0	0	0	0	0	0
Ilk	NM_001161724	84	126	210	0	0	0	0	0	0	2	0	0	0	0	0	0	0	0.0399766	0	0	0	0	0	0	0	0	0	0	0	0	0	0	0	0	0	0	0	0	0	0	0	0	0	0	0	0	0	0
Ldb1	NM_010697	84	566	650	0	4	0	0	0	0	0	0	0	0.0413964	0	0	0	0	0	0	0	0	1	0	0	1	0	1	0	1	0	0	0	0	0	0	0	0	0	0	0	0	0	0	0	0	0	0	0
Ldb1	NM_001113408	84	381	465	0	0	0	1	0	0	0	0	0	0	0	0.0152367	0	0	0	0	0	0	0	0	0	0	0	0	0	0	0	0	0	0	0	0	0	1	0	0	0	0	0	0	0	0	0	0	0
Aldh7a1	NM_138600	0	93	93	0	0	0	0	0	0	0	0	0	0	0	0	0	0	0	0	0	0	0	0	0	0	0	0	0	0	0	0	0	0	0	0	0	0	0	0	0	0	0	0	0	0	0	0	0
Aldh7a1	NM_001127338	168	110	278	0	0	0	0	0	0	0	0	0	0	0	0	0	0	0	0	0	0	0	0	0	0	0	0	0	0	0	0	0	0	0	0	0	0	0	0	0	0	0	0	0	0	0	0	0
Casz1	NM_001159344	420	4108	4528	34	43	44	179	10	43	256	0	0.624022	0.445012	0.783286	2.72736	0.93919	1.46865	5.117	0	19	15	7	5	9	4	6	10	1	1	4	5	7	4	6	18	4	70	81	5	11	8	2	8	0	1	19	8	3
Casz1	NM_027195	0	533	533	34	27	1	2	10	0	99	0	0.624022	0.279426	0.017802	0.0304733	0.93919	0	1.97884	0	31	3	7	2	3	0	5	1	5	4	0	1	0	0	0	0	0	1	0	0	0	1	0	10	0	0	0	0	0
Mtx1	NM_001161824	84	0	84	0	0	5	6	0	4	16	0	0	0	0.0890098	0.0914199	0	0.136619	0.319813	0	0	0	0	0	0	0	0	0	0	0	0	1	1	2	0	1	1	1	1	0	2	1	0	0	0	0	0	0	0
Mtx1	NM_013604	84	2	86	0	3	27	63	5	32	158	11	0	0.0310473	0.480653	0.959909	0.469595	1.09295	3.15815	3.39705	0	0	0	0	0	2	0	0	0	1	0	6	5	6	3	7	10	7	16	10	10	10	2	3	0	2	4	4	0
Sh3bp5l	NM_024480	84	0	84	0	0	0	0	0	0	0	0	0	0	0	0	0	0	0	0	0	0	0	0	0	0	0	0	0	0	0	0	0	0	0	0	0	0	0	0	0	0	0	0	0	0	0	0	0
Sh3bp5l	NM_001161338	84	9	93	0	0	0	0	0	0	0	0	0	0	0	0	0	0	0	0	0	0	0	0	0	0	0	0	0	0	0	0	0	0	0	0	0	0	0	0	0	0	0	0	0	0	0	0	0
Xpo1	NM_134014	84	237	321	2	22	1	2	0	0	2	0	0.0367072	0.22768	0.017802	0.0304733	0	0	0.0399766	0	0	2	8	4	2	1	2	5	0	0	0	0	0	0	0	1	1	0	1	0	0	0	0	0	0	0	0	0	0
Xpo1	NM_001035226	84	0	84	0	0	0	0	0	0	0	0	0	0	0	0	0	0	0	0	0	0	0	0	0	0	0	0	0	0	0	0	0	0	0	0	0	0	0	0	0	0	0	0	0	0	0	0	0
Mkl2	NM_153588	84	338	422	0	0	0	0	0	0	14	0	0	0	0	0	0	0	0.279836	0	0	0	0	0	0	0	0	0	0	0	0	0	0	0	0	0	0	0	0	0	0	0	0	0	0	0	0	0	0
Mkl2	NM_001122667	168	73	241	1	11	10	3	0	0	3	0	0.0183536	0.11384	0.17802	0.04571	0	0	0.0599649	0	1	0	1	2	3	0	0	3	2	0	0	5	1	3	1	0	1	0	0	2	0	0	0	0	0	0	0	0	0
Mkl2	NM_181860	168	365	533	15	156	677	459	32	44	0	0	0.275304	1.61446	12.0519	6.99362	3.00541	1.5028	0	0	10	5	20	8	31	17	8	24	13	35	45	351	16	106	32	127	33	25	93	150	133	25	12	20	0	0	0	0	0
Wdr35	NM_001159527	84	0	84	0	0	0	0	0	0	0	0	0	0	0	0	0	0	0	0	0	0	0	0	0	0	0	0	0	0	0	0	0	0	0	0	0	0	0	0	0	0	0	0	0	0	0	0	0
Wdr35	NM_172470	168	32	200	0	0	0	0	0	0	0	0	0	0	0	0	0	0	0	0	0	0	0	0	0	0	0	0	0	0	0	0	0	0	0	0	0	0	0	0	0	0	0	0	0	0	0	0	0
Tor1aip2	NM_001160182	0	0	0	0	0	0	0	0	0	0	0	0	0	0	0	0	0	0	0	0	0	0	0	0	0	0	0	0	0	0	0	0	0	0	0	0	0	0	0	0	0	0	0	0	0	0	0	0
Tor1aip2	NM_001160181	84	0	84	0	1	0	1	0	0	2	0	0	0.0103491	0	0.0152367	0	0	0.0399766	0	0	0	0	0	1	0	0	0	0	0	0	0	0	0	0	0	0	1	0	0	0	0	0	0	0	0	0	0	0
Tor1aip2	NM_172843	336	5519	5855	521	756	2121	1306	346	1242	3795	174	9.56222	7.82393	37.758	19.8991	32.496	42.42	75.8556	53.7351	468	53	78	188	123	66	40	51	92	118	238	376	122	935	130	320	148	388	99	119	432	120	77	269	56	89	383	104	92
Tor1aip2	NM_001160180	84	0	84	1	0	3	2	0	1	0	0	0.0183536	0	0.0534059	0.0304733	0	0.0341546	0	0	0	1	0	0	0	0	0	0	0	0	0	0	0	1	0	2	0	0	0	1	0	1	0	0	0	0	0	0	0
Tor1aip2	NM_022329	84	0	84	0	15	0	7	0	1	10	0	0	0.155237	0	0.106657	0	0.0341546	0.199883	0	0	0	1	1	4	0	2	2	3	2	0	0	0	0	0	0	6	0	0	0	0	1	0	0	0	0	0	1	0
Rnf145	NM_001166553	84	3448	3532	0	0	0	0	0	0	0	0	0	0	0	0	0	0	0	0	0	0	0	0	0	0	0	0	0	0	0	0	0	0	0	0	0	0	0	0	0	0	0	0	0	0	0	0	0
Rnf145	NM_028862	504	2733	3237	1898	6906	737	544	248	900	6997	174	34.8351	71.471	13.12	8.28874	23.2919	30.7392	139.858	53.7351	1445	453	1116	1056	824	948	712	1056	545	649	131	40	80	126	154	206	271	38	116	30	39	50	161	87	73	27	231	12	53
6130401L20Rik	NM_029412	420	291	711	0	1	0	0	0	0	0	0	0	0.0103491	0	0	0	0	0	0	0	0	0	0	0	0	1	0	0	0	0	0	0	0	0	0	0	0	0	0	0	0	0	0	0	0	0	0	0
6130401L20Rik	NM_001167748	252	122	374	0	2	0	1	0	0	0	0	0	0.0206982	0	0.0152367	0	0	0	0	0	0	0	0	0	0	0	1	0	1	0	0	0	0	0	0	0	0	0	0	0	1	0	0	0	0	0	0	0
Tbx3	NM_198052	84	0	84	0	0	0	0	0	0	0	0	0	0	0	0	0	0	0	0	0	0	0	0	0	0	0	0	0	0	0	0	0	0	0	0	0	0	0	0	0	0	0	0	0	0	0	0	0
Tbx3	NM_011535	168	59	227	0	0	3	2	0	2	0	0	0	0	0.0534059	0.0304733	0	0.0683093	0	0	0	0	0	0	0	0	0	0	0	0	0	0	0	2	0	1	0	0	2	0	0	0	0	0	0	0	0	2	0
AI427809	NR_033140	84	243	327	0	0	0	0	0	0	6	1	0	0	0	0	0	0	0.11993	0.308823	0	0	0	0	0	0	0	0	0	0	0	0	0	0	0	0	0	0	0	0	0	0	0	0	0	0	0	0	0
AI427809	NR_033139	0	0	0	0	0	0	0	0	0	0	0	0	0	0	0	0	0	0	0	0	0	0	0	0	0	0	0	0	0	0	0	0	0	0	0	0	0	0	0	0	0	0	0	0	0	0	0	0
AI427809	NM_001033454	0	0	0	0	0	0	0	0	0	0	0	0	0	0	0	0	0	0	0	0	0	0	0	0	0	0	0	0	0	0	0	0	0	0	0	0	0	0	0	0	0	0	0	0	0	0	0	0
Mfap2	NM_001161799	84	58	142	178	51	19	5	0	0	0	0	3.26694	0.527805	0.338237	0.0761833	0	0	0	0	126	52	12	5	4	4	8	11	3	4	1	3	1	1	1	12	2	0	2	0	1	0	0	0	0	0	0	0	0
Mfap2	NM_008546	84	84	168	216	39	15	0	0	3	0	0	3.96438	0.403615	0.267029	0	0	0.102464	0	0	135	81	2	6	7	6	6	4	4	4	0	5	0	3	3	4	0	0	0	0	0	0	0	0	0	0	0	0	0
Slco3a1	NM_001038643	84	670	754	373	130	4	0	0	2	0	0	6.84589	1.34538	0.0712079	0	0	0.0683093	0	0	304	69	20	21	26	12	11	36	2	2	0	0	0	0	4	0	0	0	0	0	0	0	0	0	0	0	0	0	0
Slco3a1	NM_023908	0	2510	2510	5003	30148	228	239	17	18	33	0	91.8231	312.005	4.05885	3.64156	1.59662	0.614783	0.659614	0	3605	1398	2909	3325	4756	5479	3088	5594	1699	3298	15	21	15	29	69	79	15	7	172	19	12	14	11	6	0	2	1	1	0
Gjb3	NM_001160012	84	334	418	0	0	8	3	8	70	6	0	0	0	0.142416	0.04571	0.751352	2.39082	0.11993	0	0	0	0	0	0	0	0	0	0	0	5	1	0	1	0	1	0	0	0	0	1	2	4	4	1	7	5	5	5
Gjb3	NM_008126	84	49	133	0	0	0	1	0	12	2	0	0	0	0	0.0152367	0	0.409856	0.0399766	0	0	0	0	0	0	0	0	0	0	0	0	0	0	0	0	0	0	0	0	1	0	0	0	0	0	2	3	1	0
Tbx4	NM_172798	84	245	329	2	10	0	0	0	0	0	0	0.0367072	0.103491	0	0	0	0	0	0	0	2	2	1	0	5	0	1	1	0	0	0	0	0	0	0	0	0	0	0	0	0	0	0	0	0	0	0	0
Tbx4	NM_011536	168	294	462	0	0	0	0	0	0	0	0	0	0	0	0	0	0	0	0	0	0	0	0	0	0	0	0	0	0	0	0	0	0	0	0	0	0	0	0	0	0	0	0	0	0	0	0	0
Hmbs	NM_013551	84	218	302	8	6	65	86	11	75	150	11	0.146829	0.0620947	1.15713	1.31035	1.03311	2.5616	2.99824	3.39705	0	8	1	0	0	2	0	2	0	1	6	5	11	17	8	18	5	12	15	15	19	20	0	11	5	0	4	2	3
Hmbs	NM_001110251	84	160	244	0	0	1	2	3	0	0	0	0	0	0.017802	0.0304733	0.281757	0	0	0	0	0	0	0	0	0	0	0	0	0	0	0	0	0	1	0	0	0	0	1	0	1	1	2	0	0	0	0	0
Bcl2	NM_177410	0	531	531	0	0	0	0	0	0	2	1	0	0	0	0	0	0	0.0399766	0.308823	0	0	0	0	0	0	0	0	0	0	0	0	0	0	0	0	0	0	0	0	0	0	0	0	0	0	0	0	0
Bcl2	NM_009741	84	5219	5303	20	47	3	2	0	0	2	0	0.367072	0.486408	0.0534059	0.0304733	0	0	0.0399766	0	19	1	15	0	18	1	12	0	1	0	1	1	1	0	0	0	0	0	0	1	0	1	0	0	0	0	0	0	0
Tmem87a	NM_173734	168	73	241	1	0	0	0	1	0	20	0	0.0183536	0	0	0	0.093919	0	0.399766	0	1	0	0	0	0	0	0	0	0	0	0	0	0	0	0	0	0	0	0	0	0	0	1	0	0	0	0	0	0
Tmem87a	NM_001110496	0	0	0	0	0	0	0	0	0	0	0	0	0	0	0	0	0	0	0	0	0	0	0	0	0	0	0	0	0	0	0	0	0	0	0	0	0	0	0	0	0	0	0	0	0	0	0	0
Tmem87a	NM_001110497	84	52	136	13	110	26	19	0	13	74	0	0.238597	1.1384	0.462851	0.289496	0	0.44401	1.47913	0	12	1	8	11	10	19	8	11	16	27	1	3	2	16	0	4	4	0	3	4	1	7	0	0	0	4	4	1	0
Ttc8	NM_198311	168	34	202	0	0	0	0	0	0	0	0	0	0	0	0	0	0	0	0	0	0	0	0	0	0	0	0	0	0	0	0	0	0	0	0	0	0	0	0	0	0	0	0	0	0	0	0	0
Ttc8	NM_029553	84	37	121	0	2	0	0	0	0	1	0	0	0.0206982	0	0	0	0	0.0199883	0	0	0	0	0	0	0	0	2	0	0	0	0	0	0	0	0	0	0	0	0	0	0	0	0	0	0	0	0	0
Cugbp2	NM_001110232	0	77	77	0	0	0	0	0	0	0	0	0	0	0	0	0	0	0	0	0	0	0	0	0	0	0	0	0	0	0	0	0	0	0	0	0	0	0	0	0	0	0	0	0	0	0	0	0
Cugbp2	NM_001110230	0	0	0	0	0	0	0	0	0	0	0	0	0	0	0	0	0	0	0	0	0	0	0	0	0	0	0	0	0	0	0	0	0	0	0	0	0	0	0	0	0	0	0	0	0	0	0	0
Cugbp2	NM_001160292	0	0	0	0	0	0	0	0	0	0	0	0	0	0	0	0	0	0	0	0	0	0	0	0	0	0	0	0	0	0	0	0	0	0	0	0	0	0	0	0	0	0	0	0	0	0	0	0
Cugbp2	NM_001110231	168	263	431	626	131	0	2	0	0	11	0	11.4894	1.35573	0	0.0304733	0	0	0.219871	0	466	160	22	21	17	24	8	32	6	1	0	0	0	0	0	0	2	0	0	0	0	0	0	0	0	0	0	0	0
Cugbp2	NM_001160293	84	7081	7165	18215	14578	588	320	434	192	1173	51	334.311	150.869	10.4676	4.87573	40.7608	6.55769	23.4463	15.75	16035	2180	2222	2287	1801	1998	1085	2982	1099	1104	112	136	13	212	66	49	49	17	27	23	23	181	42	392	1	45	37	1	0
Cugbp2	NM_010160	0	0	0	0	0	0	0	0	0	0	0	0	0	0	0	0	0	0	0	0	0	0	0	0	0	0	0	0	0	0	0	0	0	0	0	0	0	0	0	0	0	0	0	0	0	0	0	0
Cugbp2	NM_001110229	84	131	215	215	61	0	0	0	0	0	0	3.94602	0.631296	0	0	0	0	0	0	151	64	9	7	9	7	8	19	1	1	0	0	0	0	0	0	0	0	0	0	0	0	0	0	0	0	0	0	0
Cugbp2	NM_001110228	0	0	0	0	0	0	0	0	0	0	0	0	0	0	0	0	0	0	0	0	0	0	0	0	0	0	0	0	0	0	0	0	0	0	0	0	0	0	0	0	0	0	0	0	0	0	0	0
Tspan32	NM_001128080	84	1035	1119	0	0	0	0	0	0	187	0	0	0	0	0	0	0	3.73781	0	0	0	0	0	0	0	0	0	0	0	0	0	0	0	0	0	0	0	0	0	0	0	0	0	0	0	0	0	0
Tspan32	NM_001128082	84	0	84	0	0	0	0	0	0	0	0	0	0	0	0	0	0	0	0	0	0	0	0	0	0	0	0	0	0	0	0	0	0	0	0	0	0	0	0	0	0	0	0	0	0	0	0	0
Tspan32	NM_020286	0	0	0	0	0	0	0	0	0	0	0	0	0	0	0	0	0	0	0	0	0	0	0	0	0	0	0	0	0	0	0	0	0	0	0	0	0	0	0	0	0	0	0	0	0	0	0	0
Tspan32	NM_001128081	0	0	0	0	0	0	0	0	0	0	0	0	0	0	0	0	0	0	0	0	0	0	0	0	0	0	0	0	0	0	0	0	0	0	0	0	0	0	0	0	0	0	0	0	0	0	0	0
Plxdc1	NM_028199	84	0	84	0	0	0	0	0	0	0	0	0	0	0	0	0	0	0	0	0	0	0	0	0	0	0	0	0	0	0	0	0	0	0	0	0	0	0	0	0	0	0	0	0	0	0	0	0
Plxdc1	NM_001163608	84	20	104	0	0	0	0	0	0	0	0	0	0	0	0	0	0	0	0	0	0	0	0	0	0	0	0	0	0	0	0	0	0	0	0	0	0	0	0	0	0	0	0	0	0	0	0	0
2810459M11Rik	NM_001144992	84	2	86	0	0	0	0	0	0	0	0	0	0	0	0	0	0	0	0	0	0	0	0	0	0	0	0	0	0	0	0	0	0	0	0	0	0	0	0	0	0	0	0	0	0	0	0	0
2810459M11Rik	NM_001144993	84	0	84	0	0	0	0	0	0	0	0	0	0	0	0	0	0	0	0	0	0	0	0	0	0	0	0	0	0	0	0	0	0	0	0	0	0	0	0	0	0	0	0	0	0	0	0	0
Zfp692	NM_182996	84	61	145	1	1	0	0	0	0	4	0	0.0183536	0.0103491	0	0	0	0	0.0799532	0	0	1	1	0	0	0	0	0	0	0	0	0	0	0	0	0	0	0	0	0	0	0	0	0	0	0	0	0	0
Zfp692	NM_001040686	84	0	84	0	0	0	0	0	0	0	0	0	0	0	0	0	0	0	0	0	0	0	0	0	0	0	0	0	0	0	0	0	0	0	0	0	0	0	0	0	0	0	0	0	0	0	0	0
Synpr	NM_001163032	84	394	478	0	0	0	1	0	0	0	0	0	0	0	0.0152367	0	0	0	0	0	0	0	0	0	0	0	0	0	0	0	0	0	0	0	0	0	1	0	0	0	0	0	0	0	0	0	0	0
Synpr	NM_028052	168	287	455	0	0	0	0	0	0	0	0	0	0	0	0	0	0	0	0	0	0	0	0	0	0	0	0	0	0	0	0	0	0	0	0	0	0	0	0	0	0	0	0	0	0	0	0	0
Nos1ap	NM_027528	84	709	793	0	0	2	0	0	0	1	0	0	0	0.0356039	0	0	0	0.0199883	0	0	0	0	0	0	0	0	0	0	0	1	0	0	0	1	0	0	0	0	0	0	0	0	0	0	0	0	0	0
Nos1ap	NM_001109985	252	2148	2400	254	262	1	0	2	1	0	0	4.66181	2.71147	0.017802	0	0.187838	0.0341546	0	0	154	100	113	46	9	27	12	11	1	43	0	0	0	1	0	0	0	0	0	0	0	0	2	0	0	0	0	0	0
Ankrd7	NM_029202	84	0	84	0	0	0	0	0	0	0	0	0	0	0	0	0	0	0	0	0	0	0	0	0	0	0	0	0	0	0	0	0	0	0	0	0	0	0	0	0	0	0	0	0	0	0	0	0
Ankrd7	NM_001167757	84	2	86	0	0	0	0	0	0	0	0	0	0	0	0	0	0	0	0	0	0	0	0	0	0	0	0	0	0	0	0	0	0	0	0	0	0	0	0	0	0	0	0	0	0	0	0	0
Shisa5	NM_026381	84	137	221	10	36	0	0	0	1	0	0	0.183536	0.372568	0	0	0	0.0341546	0	0	8	2	1	10	5	12	0	8	0	0	0	0	0	0	0	0	0	0	0	0	0	0	0	0	1	0	0	0	0
Shisa5	NM_025858	252	379	631	0	0	2	2	0	49	21	0	0	0	0.0356039	0.0304733	0	1.67358	0.419754	0	0	0	0	0	0	0	0	0	0	0	0	1	1	0	0	0	0	0	0	1	0	1	0	0	0	0	8	5	0
Abcc5	NM_013790	2100	4995	7095	581	658	2351	2168	432	1365	2802	712	10.6634	6.80972	41.8524	33.0331	40.573	46.6211	56.0072	219.882	449	132	104	28	91	41	112	120	93	69	260	923	157	432	150	429	493	330	361	395	187	402	261	171	152	78	256	154	130
Abcc5	NM_176839	168	384	552	0	12	425	267	26	95	59	3	0	0.124189	7.56583	4.06819	2.44189	3.24469	1.17931	0.926468	0	0	4	7	1	0	0	0	0	0	22	165	15	51	10	162	113	50	41	19	25	19	7	19	13	0	0	40	0
Tatdn3	NM_001163421	84	504	588	0	99	427	580	75	127	235	1	0	1.02456	7.60144	8.83726	7.04392	4.33764	4.69725	0.308823	0	0	1	3	12	10	9	16	30	18	52	94	26	32	43	180	194	23	180	86	28	69	47	28	11	0	1	0	2
Tatdn3	NM_026895	0	0	0	0	0	0	0	0	0	0	0	0	0	0	0	0	0	0	0	0	0	0	0	0	0	0	0	0	0	0	0	0	0	0	0	0	0	0	0	0	0	0	0	0	0	0	0	0
Tatdn3	NM_001163422	84	0	84	0	0	4	1	0	1	2	0	0	0	0.0712079	0.0152367	0	0.0341546	0.0399766	0	0	0	0	0	0	0	0	0	0	0	1	3	0	0	0	0	0	0	1	0	0	0	0	0	0	0	0	0	0
Bcl11b	NM_001079883	168	215	383	0	0	0	0	0	0	0	0	0	0	0	0	0	0	0	0	0	0	0	0	0	0	0	0	0	0	0	0	0	0	0	0	0	0	0	0	0	0	0	0	0	0	0	0	0
Bcl11b	NM_021399	84	0	84	0	0	0	0	0	0	0	0	0	0	0	0	0	0	0	0	0	0	0	0	0	0	0	0	0	0	0	0	0	0	0	0	0	0	0	0	0	0	0	0	0	0	0	0	0
Rnps1	NM_001080128	84	0	84	12	6	13	3	1	11	56	7	0.220243	0.0620947	0.231426	0.04571	0.093919	0.375701	1.11934	2.16176	6	6	0	0	3	1	2	0	0	0	5	0	1	0	3	4	0	1	1	0	1	0	0	1	3	1	1	2	0
Rnps1	NM_001080127	84	0	84	2	8	2	2	0	3	4	0	0.0367072	0.0827929	0.0356039	0.0304733	0	0.102464	0.0799532	0	2	0	3	0	1	3	0	1	0	0	0	1	0	1	0	0	0	2	0	0	0	0	0	0	1	0	1	0	0
Rnps1	NM_009070	168	121	289	36	96	39	64	5	13	23	0	0.66073	0.993515	0.694277	0.975146	0.469595	0.44401	0.459731	0	17	19	16	5	6	14	6	28	7	14	9	17	1	6	4	2	2	4	2	7	48	1	2	3	1	2	1	1	0
D14Abb1e	NM_028945	84	273	357	3	92	61	77	18	12	48	0	0.0550608	0.952118	1.08592	1.17322	1.69054	0.409856	0.959438	0	3	0	4	11	9	15	0	39	4	10	4	5	1	19	17	15	4	56	1	7	5	4	7	11	0	0	0	1	3
D14Abb1e	NM_001114879	84	0	84	0	5	14	10	1	3	5	0	0	0.0517456	0.249227	0.152367	0.093919	0.102464	0.0999415	0	0	0	0	0	2	0	0	3	0	0	1	3	9	1	0	0	2	2	1	1	2	2	0	1	0	0	0	0	0
Suv39h2	NM_022724	168	145	313	122	89	13	1	0	2	55	3	2.23914	0.921071	0.231426	0.0152367	0	0.0683093	1.09936	0.926468	91	31	17	9	11	20	10	11	5	6	4	7	0	1	0	1	0	1	0	0	0	0	0	0	0	0	0	1	0
Suv39h2	NR_027509	84	0	84	0	0	0	0	0	0	0	1	0	0	0	0	0	0	0	0.308823	0	0	0	0	0	0	0	0	0	0	0	0	0	0	0	0	0	0	0	0	0	0	0	0	0	0	0	0	0
Plcxd1	NM_207279	252	227	479	0	0	0	0	0	0	9	0	0	0	0	0	0	0	0.179895	0	0	0	0	0	0	0	0	0	0	0	0	0	0	0	0	0	0	0	0	0	0	0	0	0	0	0	0	0	0
Plcxd1	NR_027665	168	62	230	0	0	0	0	0	0	0	0	0	0	0	0	0	0	0	0	0	0	0	0	0	0	0	0	0	0	0	0	0	0	0	0	0	0	0	0	0	0	0	0	0	0	0	0	0
Mpzl3	NM_001093749	336	572	908	17	40	33	9	4	2	1	0	0.312011	0.413964	0.587465	0.13713	0.375676	0.0683093	0.0199883	0	9	8	8	1	8	0	0	1	3	19	2	22	0	5	2	2	1	3	1	1	1	2	2	2	0	0	0	0	0
Mpzl3	NM_176993	0	2989	2989	0	0	0	0	0	0	27	0	0	0	0	0	0	0	0.539684	0	0	0	0	0	0	0	0	0	0	0	0	0	0	0	0	0	0	0	0	0	0	0	0	0	0	0	0	0	0
Lsp1	NM_019391	84	521	605	0	3	0	0	0	0	0	0	0	0.0310473	0	0	0	0	0	0	0	0	0	0	0	0	1	2	0	0	0	0	0	0	0	0	0	0	0	0	0	0	0	0	0	0	0	0	0
Lsp1	NM_001136071	84	96	180	0	4	0	0	0	0	0	0	0	0.0413964	0	0	0	0	0	0	0	0	1	0	0	1	1	1	0	0	0	0	0	0	0	0	0	0	0	0	0	0	0	0	0	0	0	0	0
Col4a3bp	NM_023420	168	77	245	1	12	0	0	0	2	2	0	0.0183536	0.124189	0	0	0	0.0683093	0.0399766	0	1	0	3	0	3	0	1	5	0	0	0	0	0	0	0	0	0	0	0	0	0	0	0	0	0	0	2	0	0
Col4a3bp	NM_001164222	84	0	84	0	19	6	6	1	6	0	0	0	0.196633	0.106812	0.0914199	0.093919	0.204928	0	0	0	0	0	1	1	5	2	5	3	2	2	1	0	3	0	0	0	1	0	4	1	0	0	1	0	0	0	2	0
Bdh1	NM_175177	84	215	299	0	0	28	13	1	1	0	0	0	0	0.498455	0.198076	0.093919	0.0341546	0	0	0	0	0	0	0	0	0	0	0	0	0	0	3	0	9	16	8	2	0	3	0	0	1	0	0	0	0	0	0
Bdh1	NM_001122683	84	234	318	9	8	0	3	0	8	4	0	0.165182	0.0827929	0	0.04571	0	0.273237	0.0799532	0	4	5	1	1	0	4	0	1	1	0	0	0	0	0	0	0	0	0	0	0	3	0	0	0	2	0	3	1	0
Pja1	NM_008853	84	0	84	0	0	0	0	0	0	4	0	0	0	0	0	0	0	0.0799532	0	0	0	0	0	0	0	0	0	0	0	0	0	0	0	0	0	0	0	0	0	0	0	0	0	0	0	0	0	0
Pja1	NM_001083110	0	548	548	0	11	35	128	4	8	3	3	0	0.11384	0.623069	1.95029	0.375676	0.273237	0.0599649	0.926468	0	0	0	1	1	2	0	0	0	7	3	6	5	6	14	1	111	4	4	5	4	0	0	4	0	0	0	0	1
Senp7	NM_001003973	0	0	0	0	0	0	0	0	0	0	0	0	0	0	0	0	0	0	0	0	0	0	0	0	0	0	0	0	0	0	0	0	0	0	0	0	0	0	0	0	0	0	0	0	0	0	0	0
Senp7	NM_001003971	0	0	0	0	0	0	0	0	0	0	0	0	0	0	0	0	0	0	0	0	0	0	0	0	0	0	0	0	0	0	0	0	0	0	0	0	0	0	0	0	0	0	0	0	0	0	0	0
Senp7	NM_001003972	0	0	0	0	0	0	0	0	0	0	0	0	0	0	0	0	0	0	0	0	0	0	0	0	0	0	0	0	0	0	0	0	0	0	0	0	0	0	0	0	0	0	0	0	0	0	0	0
Senp7	NM_025483	0	0	0	0	0	0	0	0	0	0	0	0	0	0	0	0	0	0	0	0	0	0	0	0	0	0	0	0	0	0	0	0	0	0	0	0	0	0	0	0	0	0	0	0	0	0	0	0
Ddr1	NM_172962	84	0	84	0	0	0	0	0	0	0	0	0	0	0	0	0	0	0	0	0	0	0	0	0	0	0	0	0	0	0	0	0	0	0	0	0	0	0	0	0	0	0	0	0	0	0	0	0
Ddr1	NM_007584	168	110	278	0	0	0	0	0	0	0	0	0	0	0	0	0	0	0	0	0	0	0	0	0	0	0	0	0	0	0	0	0	0	0	0	0	0	0	0	0	0	0	0	0	0	0	0	0
Rcbtb2	NM_134083	84	88	172	0	7	0	0	0	0	12	0	0	0.0724438	0	0	0	0	0.23986	0	0	0	0	0	0	0	1	0	2	4	0	0	0	0	0	0	0	0	0	0	0	0	0	0	0	0	0	0	0
Rcbtb2	NM_001170694	0	0	0	0	0	0	0	0	0	0	0	0	0	0	0	0	0	0	0	0	0	0	0	0	0	0	0	0	0	0	0	0	0	0	0	0	0	0	0	0	0	0	0	0	0	0	0	0
Rcbtb2	NR_033185	252	460	712	2	1	0	0	0	0	8	0	0.0367072	0.0103491	0	0	0	0	0.159906	0	1	1	0	0	1	0	0	0	0	0	0	0	0	0	0	0	0	0	0	0	0	0	0	0	0	0	0	0	0
Scnm1	NM_027013	168	194	362	23	348	1404	1428	208	651	844	75	0.422133	3.60149	24.994	21.7579	19.5351	22.2347	16.8701	23.1617	12	11	29	60	72	39	29	56	19	44	166	418	168	211	100	341	277	126	161	181	495	188	110	98	55	90	55	59	7
Scnm1	NM_001163573	84	0	84	0	2	0	1	0	2	0	0	0	0.0206982	0	0.0152367	0	0.0683093	0	0	0	0	1	1	0	0	0	0	0	0	0	0	0	0	0	0	0	0	1	0	0	0	0	0	0	0	0	0	0
Sh3bp2	NM_011893	84	117	201	0	0	0	0	0	0	0	0	0	0	0	0	0	0	0	0	0	0	0	0	0	0	0	0	0	0	0	0	0	0	0	0	0	0	0	0	0	0	0	0	0	0	0	0	0
Sh3bp2	NM_001145858	84	217	301	0	0	0	0	0	0	0	0	0	0	0	0	0	0	0	0	0	0	0	0	0	0	0	0	0	0	0	0	0	0	0	0	0	0	0	0	0	0	0	0	0	0	0	0	0
Sh3bp2	NM_001136088	0	0	0	0	0	0	0	0	0	0	0	0	0	0	0	0	0	0	0	0	0	0	0	0	0	0	0	0	0	0	0	0	0	0	0	0	0	0	0	0	0	0	0	0	0	0	0	0
Sh3bp2	NM_001145859	0	111	111	1	0	0	0	0	0	0	0	0.0183536	0	0	0	0	0	0	0	0	1	0	0	0	0	0	0	0	0	0	0	0	0	0	0	0	0	0	0	0	0	0	0	0	0	0	0	0
Dnmt3b	NM_001122997	168	87	255	4	5	6	29	1	7	11	1	0.0734144	0.0517456	0.106812	0.441863	0.093919	0.239082	0.219871	0.308823	4	0	4	0	0	0	0	0	1	0	0	3	1	1	1	0	0	2	5	1	18	3	0	1	0	3	0	1	0
Dnmt3b	NM_001003961	0	0	0	0	0	0	0	0	0	0	0	0	0	0	0	0	0	0	0	0	0	0	0	0	0	0	0	0	0	0	0	0	0	0	0	0	0	0	0	0	0	0	0	0	0	0	0	0
Dnmt3b	NM_010068	0	0	0	0	0	0	0	0	0	0	0	0	0	0	0	0	0	0	0	0	0	0	0	0	0	0	0	0	0	0	0	0	0	0	0	0	0	0	0	0	0	0	0	0	0	0	0	0
Dnmt3b	NM_001003963	0	0	0	0	0	0	0	0	0	0	0	0	0	0	0	0	0	0	0	0	0	0	0	0	0	0	0	0	0	0	0	0	0	0	0	0	0	0	0	0	0	0	0	0	0	0	0	0
Dnmt3b	NM_001003960	0	0	0	0	0	0	0	0	0	0	0	0	0	0	0	0	0	0	0	0	0	0	0	0	0	0	0	0	0	0	0	0	0	0	0	0	0	0	0	0	0	0	0	0	0	0	0	0
Cd151	NM_001111049	84	0	84	0	0	0	0	0	0	0	0	0	0	0	0	0	0	0	0	0	0	0	0	0	0	0	0	0	0	0	0	0	0	0	0	0	0	0	0	0	0	0	0	0	0	0	0	0
Cd151	NM_001111050	84	107	191	0	0	0	0	0	1	5	0	0	0	0	0	0	0.0341546	0.0999415	0	0	0	0	0	0	0	0	0	0	0	0	0	0	0	0	0	0	0	0	0	0	0	0	0	0	0	1	0	0
Cd151	NM_009842	84	117	201	1	0	11	4	0	0	4	0	0.0183536	0	0.195822	0.0609466	0	0	0.0799532	0	0	1	0	0	0	0	0	0	0	0	0	8	0	0	0	3	0	0	0	2	2	0	0	0	0	0	0	0	0
Spin1	NM_146043	252	340	592	18	284	289	179	18	113	130	2	0.330365	2.93915	5.14477	2.72736	1.69054	3.85947	2.59848	0.617645	12	6	42	24	28	33	13	44	57	43	23	108	37	64	14	43	15	46	43	26	7	42	6	12	3	1	21	0	2
Spin1	NM_011462	84	3413	3497	78991	185063	5220	2307	403	794	759	96	1449.77	1915.24	92.9262	35.151	37.8493	27.1188	15.1711	29.647	64987	14004	25028	27916	24428	30884	15238	27500	13490	20579	700	1290	233	719	520	1758	281	348	535	423	294	426	131	272	81	35	62	41	25
Usp19	NM_001168372	0	0	0	0	0	0	0	0	0	0	0	0	0	0	0	0	0	0	0	0	0	0	0	0	0	0	0	0	0	0	0	0	0	0	0	0	0	0	0	0	0	0	0	0	0	0	0	0
Usp19	NM_145407	84	0	84	0	0	0	0	0	0	0	0	0	0	0	0	0	0	0	0	0	0	0	0	0	0	0	0	0	0	0	0	0	0	0	0	0	0	0	0	0	0	0	0	0	0	0	0	0
Usp19	NM_001168371	0	0	0	0	0	0	0	0	0	0	0	0	0	0	0	0	0	0	0	0	0	0	0	0	0	0	0	0	0	0	0	0	0	0	0	0	0	0	0	0	0	0	0	0	0	0	0	0
Usp19	NM_027804	84	503	587	4917	2818	4505	2497	366	689	748	13	90.2446	29.1638	80.1978	38.0459	34.3743	23.5325	14.9512	4.01469	3440	1477	341	296	346	322	283	380	331	519	800	1444	306	776	304	875	682	323	392	424	330	346	151	215	0	0	34	58	8
Usp19	NM_001168373	84	214	298	1	120	7	0	1	2	3	0	0.0183536	1.24189	0.124614	0	0.093919	0.0683093	0.0599649	0	1	0	4	14	13	13	10	10	33	23	3	0	0	3	0	1	0	0	0	0	0	0	1	0	1	0	0	0	0
Cyp2c50	NM_001167875	84	0	84	0	0	0	0	0	0	0	0	0	0	0	0	0	0	0	0	0	0	0	0	0	0	0	0	0	0	0	0	0	0	0	0	0	0	0	0	0	0	0	0	0	0	0	0	0
Cyp2c50	NM_134144	168	47	215	0	0	0	0	0	0	0	0	0	0	0	0	0	0	0	0	0	0	0	0	0	0	0	0	0	0	0	0	0	0	0	0	0	0	0	0	0	0	0	0	0	0	0	0	0
Cyp2c50	NM_001167877	0	1258	1258	0	0	0	0	0	0	0	0	0	0	0	0	0	0	0	0	0	0	0	0	0	0	0	0	0	0	0	0	0	0	0	0	0	0	0	0	0	0	0	0	0	0	0	0	0
Slc35c1	NM_145832	84	115	199	0	0	0	0	0	0	0	0	0	0	0	0	0	0	0	0	0	0	0	0	0	0	0	0	0	0	0	0	0	0	0	0	0	0	0	0	0	0	0	0	0	0	0	0	0
Slc35c1	NM_211358	0	603	603	0	26	0	0	0	0	0	0	0	0.269077	0	0	0	0	0	0	0	0	7	0	5	1	1	12	0	0	0	0	0	0	0	0	0	0	0	0	0	0	0	0	0	0	0	0	0
Cabc1	NM_001163290	84	49	133	0	0	0	0	0	0	0	0	0	0	0	0	0	0	0	0	0	0	0	0	0	0	0	0	0	0	0	0	0	0	0	0	0	0	0	0	0	0	0	0	0	0	0	0	0
Cabc1	NM_023341	84	147	231	0	0	0	0	1	0	0	0	0	0	0	0	0.093919	0	0	0	0	0	0	0	0	0	0	0	0	0	0	0	0	0	0	0	0	0	0	0	0	0	0	1	0	0	0	0	0
Mapk9	NM_001163671	0	0	0	0	0	0	0	0	0	0	0	0	0	0	0	0	0	0	0	0	0	0	0	0	0	0	0	0	0	0	0	0	0	0	0	0	0	0	0	0	0	0	0	0	0	0	0	0
Mapk9	NM_207692	0	0	0	0	0	0	0	0	0	0	0	0	0	0	0	0	0	0	0	0	0	0	0	0	0	0	0	0	0	0	0	0	0	0	0	0	0	0	0	0	0	0	0	0	0	0	0	0
Mapk9	NM_016961	0	0	0	0	0	0	0	0	0	0	0	0	0	0	0	0	0	0	0	0	0	0	0	0	0	0	0	0	0	0	0	0	0	0	0	0	0	0	0	0	0	0	0	0	0	0	0	0
Mapk9	NM_001163672	0	0	0	0	0	0	0	0	0	0	0	0	0	0	0	0	0	0	0	0	0	0	0	0	0	0	0	0	0	0	0	0	0	0	0	0	0	0	0	0	0	0	0	0	0	0	0	0
Eomes	NM_010136	84	56	140	0	4	0	0	0	4	3	0	0	0.0413964	0	0	0	0.136619	0.0599649	0	0	0	0	0	0	1	3	0	0	0	0	0	0	0	0	0	0	0	0	0	0	0	0	0	0	0	0	0	0
Eomes	NM_001164789	84	0	84	0	0	0	0	1	0	0	0	0	0	0	0	0.093919	0	0	0	0	0	0	0	0	0	0	0	0	0	0	0	0	0	0	0	0	0	0	0	0	0	1	0	0	0	0	0	0
Cep250	NM_001130000	0	0	0	0	0	0	0	0	0	0	0	0	0	0	0	0	0	0	0	0	0	0	0	0	0	0	0	0	0	0	0	0	0	0	0	0	0	0	0	0	0	0	0	0	0	0	0	0
Cep250	NM_177217	0	0	0	0	0	0	0	0	0	0	0	0	0	0	0	0	0	0	0	0	0	0	0	0	0	0	0	0	0	0	0	0	0	0	0	0	0	0	0	0	0	0	0	0	0	0	0	0
Cep250	NM_008383	0	0	0	0	0	0	0	0	0	0	0	0	0	0	0	0	0	0	0	0	0	0	0	0	0	0	0	0	0	0	0	0	0	0	0	0	0	0	0	0	0	0	0	0	0	0	0	0
Cep250	NM_001129999	84	104	188	0	0	0	0	0	0	0	0	0	0	0	0	0	0	0	0	0	0	0	0	0	0	0	0	0	0	0	0	0	0	0	0	0	0	0	0	0	0	0	0	0	0	0	0	0
Hdac5	NM_001077696	84	2	86	0	0	0	0	0	0	0	0	0	0	0	0	0	0	0	0	0	0	0	0	0	0	0	0	0	0	0	0	0	0	0	0	0	0	0	0	0	0	0	0	0	0	0	0	0
Hdac5	NM_010412	84	0	84	0	0	0	0	0	0	0	0	0	0	0	0	0	0	0	0	0	0	0	0	0	0	0	0	0	0	0	0	0	0	0	0	0	0	0	0	0	0	0	0	0	0	0	0	0
Lyrm5	NM_001163628	84	235	319	0	0	13	5	1	0	6	0	0	0	0.231426	0.0761833	0.093919	0	0.11993	0	0	0	0	0	0	0	0	0	0	0	0	12	0	0	1	0	0	2	0	0	0	3	1	0	0	0	0	0	0
Lyrm5	NM_133688	84	0	84	0	0	8	25	0	4	11	0	0	0	0.142416	0.380916	0	0.136619	0.219871	0	0	0	0	0	0	0	0	0	0	0	0	0	1	5	0	2	2	0	12	0	10	1	0	0	0	0	0	0	0
Btla	NM_177584	84	0	84	0	0	0	0	0	0	0	0	0	0	0	0	0	0	0	0	0	0	0	0	0	0	0	0	0	0	0	0	0	0	0	0	0	0	0	0	0	0	0	0	0	0	0	0	0
Btla	NM_001037719	84	2	86	0	0	0	0	0	0	0	0	0	0	0	0	0	0	0	0	0	0	0	0	0	0	0	0	0	0	0	0	0	0	0	0	0	0	0	0	0	0	0	0	0	0	0	0	0
Ednrb	NM_007904	0	158	158	0	0	0	0	0	0	0	0	0	0	0	0	0	0	0	0	0	0	0	0	0	0	0	0	0	0	0	0	0	0	0	0	0	0	0	0	0	0	0	0	0	0	0	0	0
Ednrb	NM_001136061	84	46	130	0	0	0	0	0	0	0	0	0	0	0	0	0	0	0	0	0	0	0	0	0	0	0	0	0	0	0	0	0	0	0	0	0	0	0	0	0	0	0	0	0	0	0	0	0
Aptx	NM_025545	84	192	276	0	0	0	0	0	4	1	0	0	0	0	0	0	0.136619	0.0199883	0	0	0	0	0	0	0	0	0	0	0	0	0	0	0	0	0	0	0	0	0	0	0	0	0	0	0	4	0	0
Aptx	NM_001025444	84	50	134	0	2	15	10	1	1	6	0	0	0.0206982	0.267029	0.152367	0.093919	0.0341546	0.11993	0	0	0	0	0	0	1	0	0	0	1	2	0	0	0	1	12	4	1	1	1	2	1	0	1	0	0	0	0	0
Gng7	NM_010319	84	69	153	0	0	0	0	0	0	0	0	0	0	0	0	0	0	0	0	0	0	0	0	0	0	0	0	0	0	0	0	0	0	0	0	0	0	0	0	0	0	0	0	0	0	0	0	0
Gng7	NM_001038655	84	132	216	0	0	0	0	0	0	0	0	0	0	0	0	0	0	0	0	0	0	0	0	0	0	0	0	0	0	0	0	0	0	0	0	0	0	0	0	0	0	0	0	0	0	0	0	0
Pvrl4	NM_027893	168	74	242	0	0	0	0	0	0	0	0	0	0	0	0	0	0	0	0	0	0	0	0	0	0	0	0	0	0	0	0	0	0	0	0	0	0	0	0	0	0	0	0	0	0	0	0	0
Pvrl4	NM_001122680	84	0	84	0	0	0	0	0	0	0	0	0	0	0	0	0	0	0	0	0	0	0	0	0	0	0	0	0	0	0	0	0	0	0	0	0	0	0	0	0	0	0	0	0	0	0	0	0
Il1rl1	NM_001025602	252	3961	4213	0	1	1	0	0	1	0	0	0	0.0103491	0.017802	0	0	0.0341546	0	0	0	0	1	0	0	0	0	0	0	0	1	0	0	0	0	0	0	0	0	0	0	0	0	0	0	0	1	0	0
Il1rl1	NM_010743	84	1893	1977	0	0	0	0	0	0	0	0	0	0	0	0	0	0	0	0	0	0	0	0	0	0	0	0	0	0	0	0	0	0	0	0	0	0	0	0	0	0	0	0	0	0	0	0	0
Wdr13	NM_026137	84	43	127	0	0	0	0	0	0	0	0	0	0	0	0	0	0	0	0	0	0	0	0	0	0	0	0	0	0	0	0	0	0	0	0	0	0	0	0	0	0	0	0	0	0	0	0	0
Wdr13	NR_029428	84	0	84	0	0	0	0	0	0	0	0	0	0	0	0	0	0	0	0	0	0	0	0	0	0	0	0	0	0	0	0	0	0	0	0	0	0	0	0	0	0	0	0	0	0	0	0	0
Rpl35a	NM_001130485	84	28	112	0	0	3	14	0	13	15	1	0	0	0.0534059	0.213313	0	0.44401	0.299824	0.308823	0	0	0	0	0	0	0	0	0	0	0	3	0	0	0	0	6	2	3	2	1	0	0	0	0	0	2	3	1
Rpl35a	NM_021338	84	61	145	1	12	336	363	32	135	172	15	0.0183536	0.124189	5.98146	5.5309	3.00541	4.61087	3.43799	4.63234	1	0	0	1	2	3	0	1	3	2	35	73	22	112	15	79	51	37	106	85	42	42	13	19	6	7	18	8	11
Rpl35a	NM_001130484	84	2	86	0	0	0	0	0	0	0	0	0	0	0	0	0	0	0	0	0	0	0	0	0	0	0	0	0	0	0	0	0	0	0	0	0	0	0	0	0	0	0	0	0	0	0	0	0
Tsc2	NM_011647	168	128	296	0	0	0	0	0	0	3	0	0	0	0	0	0	0	0.0599649	0	0	0	0	0	0	0	0	0	0	0	0	0	0	0	0	0	0	0	0	0	0	0	0	0	0	0	0	0	0
Tsc2	NM_001039363	84	0	84	0	0	0	0	0	0	0	0	0	0	0	0	0	0	0	0	0	0	0	0	0	0	0	0	0	0	0	0	0	0	0	0	0	0	0	0	0	0	0	0	0	0	0	0	0
Skp2	NM_013787	84	0	84	3	29	2	6	3	2	12	0	0.0550608	0.300124	0.0356039	0.0914199	0.281757	0.0683093	0.23986	0	2	1	4	2	5	6	5	5	0	2	0	0	0	1	0	1	0	0	0	1	3	2	0	3	0	0	0	1	0
Skp2	NM_145468	0	2991	2991	0	35	86	87	4	27	202	0	0	0.362219	1.53097	1.32559	0.375676	0.922175	4.03764	0	0	0	0	7	0	1	19	5	3	0	5	4	7	5	3	62	60	9	2	7	7	2	2	2	0	0	0	20	0
Abl2	NM_001136104	84	0	84	1	8	0	1	0	0	0	0	0.0183536	0.0827929	0	0.0152367	0	0	0	0	1	0	3	0	1	2	0	1	1	0	0	0	0	0	0	0	0	1	0	0	0	0	0	0	0	0	0	0	0
Abl2	NM_009595	0	311	311	7	1	6	1	1	0	0	0	0.128475	0.0103491	0.106812	0.0152367	0.093919	0	0	0	7	0	0	0	0	0	1	0	0	0	0	6	0	0	0	0	1	0	0	0	0	0	1	0	0	0	0	0	0
Scfd2	NM_001114660	420	2226	2646	463	655	1076	955	73	488	520	118	8.49772	6.77867	19.1549	14.551	6.85608	16.6675	10.3939	36.4411	310	153	57	64	71	47	145	126	16	129	174	436	86	131	76	173	92	64	376	70	207	146	23	50	1	1	0	0	1
Scfd2	NM_178672	84	2382	2466	86	135	631	328	34	56	14	0	1.57841	1.39713	11.233	4.99762	3.19324	1.91266	0.279836	0	48	38	9	17	7	7	26	51	13	5	105	258	14	31	15	208	32	15	199	38	21	23	18	16	0	1	0	0	0
Ephb1	NM_001168296	84	0	84	0	0	0	0	0	0	0	0	0	0	0	0	0	0	0	0	0	0	0	0	0	0	0	0	0	0	0	0	0	0	0	0	0	0	0	0	0	0	0	0	0	0	0	0	0
Ephb1	NM_173447	168	122	290	0	0	0	0	0	0	0	0	0	0	0	0	0	0	0	0	0	0	0	0	0	0	0	0	0	0	0	0	0	0	0	0	0	0	0	0	0	0	0	0	0	0	0	0	0
Lrrfip1	NM_008515	1008	620	1628	5	7	0	0	0	0	0	0	0.091768	0.0724438	0	0	0	0	0	0	4	1	7	0	0	0	0	0	0	0	0	0	0	0	0	0	0	0	0	0	0	0	0	0	0	0	0	0	0
Lrrfip1	NM_001111312	84	166	250	0	1	0	0	0	0	1	0	0	0.0103491	0	0	0	0	0.0199883	0	0	0	0	0	1	0	0	0	0	0	0	0	0	0	0	0	0	0	0	0	0	0	0	0	0	0	0	0	0
Lrrfip1	NM_001111311	168	2726	2894	42587	65821	7100	3729	2566	663	1040	28	781.625	681.189	126.394	56.8175	240.996	22.6445	20.7878	8.64703	36614	5973	8947	10375	9191	10237	4797	9372	5175	7727	1098	2005	333	1436	464	1764	412	618	866	367	990	476	1723	843	34	34	5	5	0
Psen2	NM_001128605	84	77	161	1	0	0	0	0	0	0	0	0.0183536	0	0	0	0	0	0	0	1	0	0	0	0	0	0	0	0	0	0	0	0	0	0	0	0	0	0	0	0	0	0	0	0	0	0	0	0
Psen2	NM_011183	84	51	135	0	0	0	0	0	0	0	0	0	0	0	0	0	0	0	0	0	0	0	0	0	0	0	0	0	0	0	0	0	0	0	0	0	0	0	0	0	0	0	0	0	0	0	0	0
Acp1	NM_021330	168	113	281	2	1	1	5	0	2	9	0	0.0367072	0.0103491	0.017802	0.0761833	0	0.0683093	0.179895	0	2	0	0	0	1	0	0	0	0	0	0	0	1	0	0	0	1	0	1	0	1	2	0	0	0	0	0	0	0
Acp1	NM_001110239	168	113	281	1	0	0	0	0	3	7	0	0.0183536	0	0	0	0	0.102464	0.139918	0	1	0	0	0	0	0	0	0	0	0	0	0	0	0	0	0	0	0	0	0	0	0	0	0	0	0	0	1	0
Seh1l	NM_001039088	84	2337	2421	3961	10086	12523	17064	2057	6742	12188	909	72.6986	104.381	222.934	259.998	193.191	230.271	243.617	280.72	3245	716	1295	1740	1229	1312	893	1391	1164	1062	1549	3264	643	2494	954	3619	4139	2304	3427	2702	1980	2512	1078	979	566	298	882	287	345
Seh1l	NM_028112	0	578	578	242	383	1501	1483	145	283	375	24	4.44157	3.96371	26.7207	22.596	13.6182	9.66576	7.49561	7.41174	200	42	105	91	14	52	50	13	29	29	248	395	51	344	106	357	293	360	395	76	218	141	55	90	4	28	102	1	0
Nars	NM_001142950	84	2	86	114	21	0	1	0	0	5	1	2.09231	0.217331	0	0.0152367	0	0	0.0999415	0.308823	106	8	1	2	4	2	3	8	0	1	0	0	0	0	0	0	1	0	0	0	0	0	0	0	0	0	0	0	0
Nars	NM_027350	84	0	84	69	7	0	0	0	0	12	0	1.2664	0.0724438	0	0	0	0	0.23986	0	58	11	0	1	1	0	0	1	0	4	0	0	0	0	0	0	0	0	0	0	0	0	0	0	0	0	0	0	0
Pkig	NM_001039390	168	85	253	3	27	42	45	0	44	1	0	0.0550608	0.279426	0.747682	0.685649	0	1.5028	0.0199883	0	0	3	6	6	0	1	4	7	1	2	7	9	5	11	2	8	3	29	3	7	0	3	0	0	0	0	2	2	0
Pkig	NM_001164055	84	0	84	1	0	0	1	0	1	0	0	0.0183536	0	0	0.0152367	0	0.0341546	0	0	0	1	0	0	0	0	0	0	0	0	0	0	0	0	0	0	0	0	1	0	0	0	0	0	0	0	0	0	0
Pkig	NM_001164053	84	201	285	3	14	12	18	3	11	4	0	0.0550608	0.144888	0.213624	0.27426	0.281757	0.375701	0.0799532	0	0	3	0	1	3	2	0	3	2	3	2	2	1	4	0	3	0	9	2	3	3	1	1	2	1	1	0	0	0
Pkig	NM_001039391	84	0	84	0	16	9	21	1	11	9	0	0	0.165586	0.160218	0.31997	0.093919	0.375701	0.179895	0	0	0	3	4	1	4	1	3	0	0	3	1	1	0	0	4	4	3	6	3	1	4	0	1	1	0	0	0	1
Pkig	NM_011106	84	119	203	15	1	9	2	0	1	0	0	0.275304	0.0103491	0.160218	0.0304733	0	0.0341546	0	0	15	0	0	0	1	0	0	0	0	0	1	0	6	2	0	0	0	0	1	1	0	0	0	0	0	0	0	0	0
Pomgnt1	NM_029786	84	0	84	0	0	0	0	0	0	0	0	0	0	0	0	0	0	0	0	0	0	0	0	0	0	0	0	0	0	0	0	0	0	0	0	0	0	0	0	0	0	0	0	0	0	0	0	0
Pomgnt1	NM_026651	168	98	266	0	0	1	6	1	1	1	0	0	0	0.017802	0.0914199	0.093919	0.0341546	0.0199883	0	0	0	0	0	0	0	0	0	0	0	1	0	0	0	0	0	4	0	0	0	2	0	1	0	0	0	0	0	0
Tcfap2a	NM_001122948	84	404	488	1	5	0	0	0	0	0	0	0.0183536	0.0517456	0	0	0	0	0	0	1	0	1	2	0	2	0	0	0	0	0	0	0	0	0	0	0	0	0	0	0	0	0	0	0	0	0	0	0
Tcfap2a	NM_011547	84	153	237	0	13	4	7	41	3	0	0	0	0.134538	0.0712079	0.106657	3.85068	0.102464	0	0	0	0	12	0	0	0	1	0	0	0	0	1	1	1	0	1	2	0	3	1	1	0	13	28	0	0	0	0	0
Fxyd2	NR_028499	84	579	663	0	0	0	0	0	1	23	0	0	0	0	0	0	0.0341546	0.459731	0	0	0	0	0	0	0	0	0	0	0	0	0	0	0	0	0	0	0	0	0	0	0	0	0	0	0	1	0	0
Fxyd2	NM_052823	84	162	246	0	0	0	0	0	0	0	0	0	0	0	0	0	0	0	0	0	0	0	0	0	0	0	0	0	0	0	0	0	0	0	0	0	0	0	0	0	0	0	0	0	0	0	0	0
Fxyd2	NM_007503	84	89	173	0	0	0	0	0	0	0	0	0	0	0	0	0	0	0	0	0	0	0	0	0	0	0	0	0	0	0	0	0	0	0	0	0	0	0	0	0	0	0	0	0	0	0	0	0
Rasgrf1	NM_011245	2184	3703	5887	0	35	6	0	0	3	0	0	0	0.362219	0.106812	0	0	0.102464	0	0	0	0	16	6	0	13	0	0	0	0	5	0	1	0	0	0	0	0	0	0	0	0	0	0	0	0	0	0	0
Rasgrf1	NM_001039655	168	499	667	0	0	0	0	1	0	0	0	0	0	0	0	0.093919	0	0	0	0	0	0	0	0	0	0	0	0	0	0	0	0	0	0	0	0	0	0	0	0	0	1	0	0	0	0	0	0
Zfp27	NM_011754	84	0	84	0	0	0	0	0	0	0	0	0	0	0	0	0	0	0	0	0	0	0	0	0	0	0	0	0	0	0	0	0	0	0	0	0	0	0	0	0	0	0	0	0	0	0	0	0
Zfp27	NM_001037707	84	4	88	0	0	0	0	0	0	0	0	0	0	0	0	0	0	0	0	0	0	0	0	0	0	0	0	0	0	0	0	0	0	0	0	0	0	0	0	0	0	0	0	0	0	0	0	0
Upf1	NM_001122829	84	32	116	0	0	0	0	0	0	0	0	0	0	0	0	0	0	0	0	0	0	0	0	0	0	0	0	0	0	0	0	0	0	0	0	0	0	0	0	0	0	0	0	0	0	0	0	0
Upf1	NM_030680	84	0	84	0	0	0	0	0	0	0	0	0	0	0	0	0	0	0	0	0	0	0	0	0	0	0	0	0	0	0	0	0	0	0	0	0	0	0	0	0	0	0	0	0	0	0	0	0
Mtap2	NM_008632	84	0	84	0	0	0	0	0	0	0	0	0	0	0	0	0	0	0	0	0	0	0	0	0	0	0	0	0	0	0	0	0	0	0	0	0	0	0	0	0	0	0	0	0	0	0	0	0
Mtap2	NM_001039934	168	92	260	0	65	0	0	0	0	1	0	0	0.672692	0	0	0	0	0.0199883	0	0	0	4	1	11	3	7	22	9	8	0	0	0	0	0	0	0	0	0	0	0	0	0	0	0	0	0	0	0
Akap2	NM_001035532	84	0	84	1282	731	12	13	3	4	25	1	23.5293	7.5652	0.213624	0.198076	0.281757	0.136619	0.499707	0.308823	1047	235	83	99	72	110	62	169	53	83	2	8	1	0	0	1	12	0	0	1	0	0	1	2	0	0	0	0	0
Akap2	NM_001035533	168	38	206	151	54	0	0	0	0	0	0	2.77139	0.558852	0	0	0	0	0	0	125	26	0	2	11	2	14	9	1	15	0	0	0	0	0	0	0	0	0	0	0	0	0	0	0	0	0	0	0
Akap2	NM_009649	84	0	84	11	4	0	0	0	5	21	0	0.20189	0.0413964	0	0	0	0.170773	0.419754	0	9	2	1	0	0	0	0	1	0	2	0	0	0	0	0	0	0	0	0	0	0	0	0	0	0	0	1	1	0
Scmh1	NM_013883	0	504	504	1156	2548	396	260	70	339	487	9	21.2168	26.3695	7.04958	3.96153	6.57433	11.5784	9.7343	2.7794	1068	88	332	384	352	236	301	508	206	229	73	34	28	30	52	179	31	62	37	22	45	63	51	19	3	26	97	65	0
Scmh1	NM_001159630	84	0	84	4	4	3	0	1	2	0	0	0.0734144	0.0413964	0.0534059	0	0.093919	0.0683093	0	0	4	0	0	1	1	0	0	0	0	2	0	0	1	1	0	1	0	0	0	0	0	0	0	1	0	0	0	1	0
Hsd3b7	NM_001040684	84	0	84	0	0	0	0	0	0	0	0	0	0	0	0	0	0	0	0	0	0	0	0	0	0	0	0	0	0	0	0	0	0	0	0	0	0	0	0	0	0	0	0	0	0	0	0	0
Hsd3b7	NM_133943	84	51	135	1	0	0	0	0	0	3	0	0.0183536	0	0	0	0	0	0.0599649	0	1	0	0	0	0	0	0	0	0	0	0	0	0	0	0	0	0	0	0	0	0	0	0	0	0	0	0	0	0
Mga	NM_013720	252	625	877	29	73	25	1	0	1	14	0	0.532254	0.755485	0.445049	0.0152367	0	0.0341546	0.279836	0	11	18	6	19	27	1	1	6	2	11	16	0	0	7	0	2	0	0	0	0	0	1	0	0	0	0	0	0	0
Mga	NM_001164274	168	0	168	0	0	0	0	0	0	0	0	0	0	0	0	0	0	0	0	0	0	0	0	0	0	0	0	0	0	0	0	0	0	0	0	0	0	0	0	0	0	0	0	0	0	0	0	0
Pik3r6	NM_001004435	84	0	84	0	0	0	0	0	0	0	0	0	0	0	0	0	0	0	0	0	0	0	0	0	0	0	0	0	0	0	0	0	0	0	0	0	0	0	0	0	0	0	0	0	0	0	0	0
Pik3r6	NM_001081566	84	11	95	0	0	0	0	0	0	0	0	0	0	0	0	0	0	0	0	0	0	0	0	0	0	0	0	0	0	0	0	0	0	0	0	0	0	0	0	0	0	0	0	0	0	0	0	0
Dnajc5b	NM_001163537	84	124	208	14	195	15	3	0	0	0	0	0.25695	2.01808	0.267029	0.04571	0	0	0	0	10	4	21	11	28	60	35	17	8	15	0	3	0	9	3	0	2	0	0	0	1	0	0	0	0	0	0	0	0
Dnajc5b	NM_025489	84	6	90	0	0	0	0	0	0	0	0	0	0	0	0	0	0	0	0	0	0	0	0	0	0	0	0	0	0	0	0	0	0	0	0	0	0	0	0	0	0	0	0	0	0	0	0	0
Dnajc5b	NM_001163536	84	0	84	0	0	0	0	0	0	0	1	0	0	0	0	0	0	0	0.308823	0	0	0	0	0	0	0	0	0	0	0	0	0	0	0	0	0	0	0	0	0	0	0	0	0	0	0	0	0
Psme2	NM_001029855	84	0	84	0	0	4	2	0	1	0	0	0	0	0.0712079	0.0304733	0	0.0341546	0	0	0	0	0	0	0	0	0	0	0	0	0	0	0	2	0	2	0	0	0	1	1	0	0	0	0	0	0	0	0
Psme2	NM_011190	84	0	84	0	1	15	28	10	44	154	3	0	0.0103491	0.267029	0.426626	0.93919	1.5028	3.0782	0.926468	0	0	1	0	0	0	0	0	0	0	3	2	5	3	1	1	8	2	7	1	1	9	5	5	0	2	7	3	2
Dusp15	NM_145744	84	224	308	1	0	0	0	0	0	0	0	0.0183536	0	0	0	0	0	0	0	0	1	0	0	0	0	0	0	0	0	0	0	0	0	0	0	0	0	0	0	0	0	0	0	0	0	0	0	0
Dusp15	NM_001159376	168	2798	2966	0	0	1	0	0	0	0	0	0	0	0.017802	0	0	0	0	0	0	0	0	0	0	0	0	0	0	0	1	0	0	0	0	0	0	0	0	0	0	0	0	0	0	0	0	0	0
Ankrd33b	NM_026153	84	1101	1185	0	5	431	143	10	429	19	1	0	0.0517456	7.67265	2.17884	0.93919	14.6523	0.379778	0.308823	0	0	0	0	0	0	0	1	4	0	53	103	10	237	11	17	24	3	67	19	13	17	3	7	86	62	153	0	48
Ankrd33b	NM_001164441	84	0	84	0	0	0	1	0	0	0	0	0	0	0	0.0152367	0	0	0	0	0	0	0	0	0	0	0	0	0	0	0	0	0	0	0	0	0	0	1	0	0	0	0	0	0	0	0	0	0
Ankrd33b	NM_027496	84	693	777	0	0	12	5	1	8	0	1	0	0	0.213624	0.0761833	0.093919	0.273237	0	0.308823	0	0	0	0	0	0	0	0	0	0	3	2	0	0	2	5	0	0	4	1	0	0	1	0	0	0	1	0	0
Shc1	NM_011368	84	158	242	0	4	0	0	0	0	2	0	0	0.0413964	0	0	0	0	0.0399766	0	0	0	0	0	3	1	0	0	0	0	0	0	0	0	0	0	0	0	0	0	0	0	0	0	0	0	0	0	0
Shc1	NM_001113331	0	556	556	0	0	0	0	0	0	0	0	0	0	0	0	0	0	0	0	0	0	0	0	0	0	0	0	0	0	0	0	0	0	0	0	0	0	0	0	0	0	0	0	0	0	0	0	0
Gjb6	NM_001010937	168	555	723	6	0	0	0	0	0	0	0	0.110122	0	0	0	0	0	0	0	6	0	0	0	0	0	0	0	0	0	0	0	0	0	0	0	0	0	0	0	0	0	0	0	0	0	0	0	0
Gjb6	NM_008128	0	404	404	0	0	0	0	0	0	0	0	0	0	0	0	0	0	0	0	0	0	0	0	0	0	0	0	0	0	0	0	0	0	0	0	0	0	0	0	0	0	0	0	0	0	0	0	0
4933434E20Rik	NM_025762	84	809	893	150	968	1113	1548	142	534	641	9	2.75304	10.0179	19.8136	23.5863	13.3365	18.2386	12.8125	2.7794	126	24	164	158	99	129	62	122	132	102	143	321	61	301	87	200	482	140	311	147	295	173	39	103	25	63	17	14	14
4933434E20Rik	NM_027500	0	298	298	2	35	19	24	3	33	14	1	0.0367072	0.362219	0.338237	0.36568	0.281757	1.1271	0.279836	0.308823	2	0	6	1	1	0	11	13	0	3	2	0	4	5	8	0	2	20	0	0	2	0	2	1	0	0	0	0	0
Boll	NM_001113367	84	225	309	0	0	0	0	0	0	0	0	0	0	0	0	0	0	0	0	0	0	0	0	0	0	0	0	0	0	0	0	0	0	0	0	0	0	0	0	0	0	0	0	0	0	0	0	0
Boll	NM_029267	84	170	254	0	0	0	0	1	0	0	0	0	0	0	0	0.093919	0	0	0	0	0	0	0	0	0	0	0	0	0	0	0	0	0	0	0	0	0	0	0	0	0	1	0	0	0	0	0	0
Ccdc116	NM_029779	84	46	130	0	0	0	0	0	0	0	0	0	0	0	0	0	0	0	0	0	0	0	0	0	0	0	0	0	0	0	0	0	0	0	0	0	0	0	0	0	0	0	0	0	0	0	0	0
Ccdc116	NM_001164606	0	60	60	0	0	0	0	0	0	0	0	0	0	0	0	0	0	0	0	0	0	0	0	0	0	0	0	0	0	0	0	0	0	0	0	0	0	0	0	0	0	0	0	0	0	0	0	0
Nsun6	NM_001165943	84	0	84	0	0	0	0	0	0	0	0	0	0	0	0	0	0	0	0	0	0	0	0	0	0	0	0	0	0	0	0	0	0	0	0	0	0	0	0	0	0	0	0	0	0	0	0	0
Nsun6	NM_028950	0	0	0	0	0	0	0	0	0	0	0	0	0	0	0	0	0	0	0	0	0	0	0	0	0	0	0	0	0	0	0	0	0	0	0	0	0	0	0	0	0	0	0	0	0	0	0	0
Nsun6	NM_001165942	84	1792	1876	310	100	48	291	11	32	90	0	5.68962	1.03491	0.854494	4.43387	1.03311	1.09295	1.79895	0	280	30	9	65	1	7	4	1	4	9	14	8	3	6	10	7	249	9	10	10	5	8	1	10	0	0	0	1	0
Nsun6	NM_001165941	84	295	379	71	24	0	0	0	2	27	0	1.30311	0.248379	0	0	0	0.0683093	0.539684	0	63	8	9	0	0	10	0	1	0	4	0	0	0	0	0	0	0	0	0	0	0	0	0	0	0	0	0	0	0
Psg18	NM_011963	252	694	946	0	0	0	0	0	0	0	0	0	0	0	0	0	0	0	0	0	0	0	0	0	0	0	0	0	0	0	0	0	0	0	0	0	0	0	0	0	0	0	0	0	0	0	0	0
Psg18	NM_001163685	84	878	962	0	0	0	0	0	0	0	0	0	0	0	0	0	0	0	0	0	0	0	0	0	0	0	0	0	0	0	0	0	0	0	0	0	0	0	0	0	0	0	0	0	0	0	0	0
Pdgfra	NM_001083316	84	183	267	0	0	0	0	0	0	0	0	0	0	0	0	0	0	0	0	0	0	0	0	0	0	0	0	0	0	0	0	0	0	0	0	0	0	0	0	0	0	0	0	0	0	0	0	0
Pdgfra	NM_011058	84	166	250	0	0	0	1	0	42	0	0	0	0	0	0.0152367	0	1.43449	0	0	0	0	0	0	0	0	0	0	0	0	0	0	0	0	0	0	0	0	0	0	0	1	0	0	4	12	0	23	0
4930583H14Rik	NM_026358	84	0	84	0	0	8	27	2	62	3	0	0	0	0.142416	0.41139	0.187838	2.11759	0.0599649	0	0	0	0	0	0	0	0	0	0	0	2	3	0	1	1	1	3	6	11	3	2	2	0	2	6	3	12	4	5
4930583H14Rik	NR_028121	84	198	282	0	1	23	48	3	66	2	0	0	0.0103491	0.409445	0.731359	0.281757	2.25421	0.0399766	0	0	0	1	0	0	0	0	0	0	0	7	1	2	7	2	4	6	10	3	26	3	0	1	2	18	3	10	8	0
Extl2	NM_021388	84	0	84	0	0	0	0	0	0	1	0	0	0	0	0	0	0	0.0199883	0	0	0	0	0	0	0	0	0	0	0	0	0	0	0	0	0	0	0	0	0	0	0	0	0	0	0	0	0	0
Extl2	NM_001163514	84	240	324	1	0	0	0	0	0	0	0	0.0183536	0	0	0	0	0	0	0	0	1	0	0	0	0	0	0	0	0	0	0	0	0	0	0	0	0	0	0	0	0	0	0	0	0	0	0	0
Extl2	NM_001163515	84	0	84	0	0	0	0	0	0	0	0	0	0	0	0	0	0	0	0	0	0	0	0	0	0	0	0	0	0	0	0	0	0	0	0	0	0	0	0	0	0	0	0	0	0	0	0	0
Nfatc1	NM_001164111	0	0	0	0	0	0	0	0	0	0	0	0	0	0	0	0	0	0	0	0	0	0	0	0	0	0	0	0	0	0	0	0	0	0	0	0	0	0	0	0	0	0	0	0	0	0	0	0
Nfatc1	NM_001164112	0	0	0	0	0	0	0	0	0	0	0	0	0	0	0	0	0	0	0	0	0	0	0	0	0	0	0	0	0	0	0	0	0	0	0	0	0	0	0	0	0	0	0	0	0	0	0	0
Nfatc1	NM_198429	0	0	0	0	0	0	0	0	0	0	0	0	0	0	0	0	0	0	0	0	0	0	0	0	0	0	0	0	0	0	0	0	0	0	0	0	0	0	0	0	0	0	0	0	0	0	0	0
Nfatc1	NM_016791	0	0	0	0	0	0	0	0	0	0	0	0	0	0	0	0	0	0	0	0	0	0	0	0	0	0	0	0	0	0	0	0	0	0	0	0	0	0	0	0	0	0	0	0	0	0	0	0
Nfatc1	NM_001164109	0	0	0	0	0	0	0	0	0	0	0	0	0	0	0	0	0	0	0	0	0	0	0	0	0	0	0	0	0	0	0	0	0	0	0	0	0	0	0	0	0	0	0	0	0	0	0	0
Nfatc1	NM_001164110	0	0	0	0	0	0	0	0	0	0	0	0	0	0	0	0	0	0	0	0	0	0	0	0	0	0	0	0	0	0	0	0	0	0	0	0	0	0	0	0	0	0	0	0	0	0	0	0
Snx16	NM_001127191	84	0	84	39	101	8	7	4	5	5	0	0.71579	1.04526	0.142416	0.106657	0.375676	0.170773	0.0999415	0	35	4	17	11	12	9	10	11	15	16	1	0	2	3	2	0	0	1	3	2	1	0	0	4	0	1	0	0	0
Snx16	NM_029068	168	119	287	1222	1032	1049	2091	157	177	90	6	22.4281	10.6803	18.6743	31.8598	14.7453	6.04537	1.79895	1.85294	1057	165	177	141	99	99	105	219	95	97	164	300	65	169	65	286	505	141	377	552	295	221	71	86	6	9	0	17	4
Trim9	NM_001110203	84	2760	2844	0	0	1	0	0	0	0	0	0	0	0.017802	0	0	0	0	0	0	0	0	0	0	0	0	0	0	0	0	0	0	1	0	0	0	0	0	0	0	0	0	0	0	0	0	0	0
Trim9	NM_053167	168	188	356	0	0	0	0	0	0	0	0	0	0	0	0	0	0	0	0	0	0	0	0	0	0	0	0	0	0	0	0	0	0	0	0	0	0	0	0	0	0	0	0	0	0	0	0	0
Trim9	NM_001110202	84	0	84	0	0	0	0	0	0	0	0	0	0	0	0	0	0	0	0	0	0	0	0	0	0	0	0	0	0	0	0	0	0	0	0	0	0	0	0	0	0	0	0	0	0	0	0	0
Ceacam1	NM_011926	0	0	0	0	0	0	0	0	0	0	0	0	0	0	0	0	0	0	0	0	0	0	0	0	0	0	0	0	0	0	0	0	0	0	0	0	0	0	0	0	0	0	0	0	0	0	0	0
Ceacam1	NM_001039186	0	0	0	0	0	0	0	0	0	0	0	0	0	0	0	0	0	0	0	0	0	0	0	0	0	0	0	0	0	0	0	0	0	0	0	0	0	0	0	0	0	0	0	0	0	0	0	0
Ceacam1	NM_001039185	0	0	0	0	0	0	0	0	0	0	0	0	0	0	0	0	0	0	0	0	0	0	0	0	0	0	0	0	0	0	0	0	0	0	0	0	0	0	0	0	0	0	0	0	0	0	0	0
Ceacam1	NM_001039187	0	0	0	0	0	0	0	0	0	0	0	0	0	0	0	0	0	0	0	0	0	0	0	0	0	0	0	0	0	0	0	0	0	0	0	0	0	0	0	0	0	0	0	0	0	0	0	0
Homer2	NM_011983	0	0	0	0	0	0	0	0	0	0	0	0	0	0	0	0	0	0	0	0	0	0	0	0	0	0	0	0	0	0	0	0	0	0	0	0	0	0	0	0	0	0	0	0	0	0	0	0
Homer2	NM_001164086	84	106	190	45	4	7	16	0	8	6	0	0.825912	0.0413964	0.124614	0.243786	0	0.273237	0.11993	0	24	21	0	0	0	3	0	0	0	1	1	0	0	6	0	0	0	10	1	3	0	2	0	0	1	0	0	0	0
Homer2	NM_001164087	84	149	233	4	1	0	0	0	0	0	0	0.0734144	0.0103491	0	0	0	0	0	0	0	4	0	0	1	0	0	0	0	0	0	0	0	0	0	0	0	0	0	0	0	0	0	0	0	0	0	0	0
Scap	NM_001103162	84	0	84	1	0	0	0	0	0	0	0	0.0183536	0	0	0	0	0	0	0	1	0	0	0	0	0	0	0	0	0	0	0	0	0	0	0	0	0	0	0	0	0	0	0	0	0	0	0	0
Scap	NM_001001144	84	155	239	3	6	6	1	1	1	0	0	0.0550608	0.0620947	0.106812	0.0152367	0.093919	0.0341546	0	0	3	0	0	1	0	0	0	0	1	4	0	1	0	0	0	5	0	0	1	0	0	0	0	1	0	0	0	0	0
Gm4952	NM_001013762	84	93	177	0	13	0	0	0	0	0	0	0	0.134538	0	0	0	0	0	0	0	0	0	1	1	4	4	0	0	3	0	0	0	0	0	0	0	0	0	0	0	0	0	0	0	0	0	0	0
Gm4952	NM_001167907	84	31	115	0	0	0	0	0	0	0	0	0	0	0	0	0	0	0	0	0	0	0	0	0	0	0	0	0	0	0	0	0	0	0	0	0	0	0	0	0	0	0	0	0	0	0	0	0
Hnrnpab	NM_010448	84	0	84	27	781	1564	1836	239	497	978	67	0.495547	8.08266	27.8423	27.9745	22.4466	16.9749	19.5486	20.6911	16	11	103	68	122	142	52	79	73	142	238	398	133	314	107	374	364	261	391	281	258	281	108	131	28	20	57	29	9
Hnrnpab	NM_001048061	168	140	308	1535	3138	5493	5991	1030	2587	4652	216	28.1728	32.4755	97.7862	91.2828	96.7365	88.358	92.9856	66.7057	934	601	543	376	394	456	273	543	259	294	813	1418	348	1274	400	1240	994	792	1381	940	820	1064	448	582	97	115	231	191	72
G3bp2	NM_001080796	0	0	0	0	0	0	0	0	0	0	0	0	0	0	0	0	0	0	0	0	0	0	0	0	0	0	0	0	0	0	0	0	0	0	0	0	0	0	0	0	0	0	0	0	0	0	0	0
G3bp2	NM_001080794	0	0	0	0	0	0	0	0	0	0	0	0	0	0	0	0	0	0	0	0	0	0	0	0	0	0	0	0	0	0	0	0	0	0	0	0	0	0	0	0	0	0	0	0	0	0	0	0
G3bp2	NM_001080797	84	167	251	0	0	0	0	0	0	0	0	0	0	0	0	0	0	0	0	0	0	0	0	0	0	0	0	0	0	0	0	0	0	0	0	0	0	0	0	0	0	0	0	0	0	0	0	0
G3bp2	NM_001080795	0	2892	2892	59591	51316	37343	55952	11375	21747	47087	2737	1093.71	531.075	664.779	852.521	1068.33	742.761	941.189	845.247	51661	7930	8640	8952	5503	8572	3804	7186	3711	4948	5047	7202	2760	9231	3153	9950	12014	6986	10015	9244	9488	8205	5404	5971	1335	1239	2695	1468	457
G3bp2	NM_011816	0	0	0	0	0	0	0	0	0	0	0	0	0	0	0	0	0	0	0	0	0	0	0	0	0	0	0	0	0	0	0	0	0	0	0	0	0	0	0	0	0	0	0	0	0	0	0	0
Ablim3	NM_001164491	84	27	111	0	0	0	0	0	0	0	0	0	0	0	0	0	0	0	0	0	0	0	0	0	0	0	0	0	0	0	0	0	0	0	0	0	0	0	0	0	0	0	0	0	0	0	0	0
Ablim3	NM_198649	0	346	346	0	0	0	0	0	0	0	0	0	0	0	0	0	0	0	0	0	0	0	0	0	0	0	0	0	0	0	0	0	0	0	0	0	0	0	0	0	0	0	0	0	0	0	0	0
B3gnt8	NM_001036740	84	0	84	0	0	0	0	0	0	0	0	0	0	0	0	0	0	0	0	0	0	0	0	0	0	0	0	0	0	0	0	0	0	0	0	0	0	0	0	0	0	0	0	0	0	0	0	0
B3gnt8	NM_146184	0	391	391	0	0	0	0	0	1	0	0	0	0	0	0	0	0.0341546	0	0	0	0	0	0	0	0	0	0	0	0	0	0	0	0	0	0	0	0	0	0	0	0	0	0	0	0	0	0	0
Hhatl	NM_029095	84	244	328	0	1	1	0	0	0	0	0	0	0.0103491	0.017802	0	0	0	0	0	0	0	0	0	0	1	0	0	0	0	0	0	0	1	0	0	0	0	0	0	0	0	0	0	0	0	0	0	0
Hhatl	NR_027967	84	124	208	0	0	0	0	0	0	0	0	0	0	0	0	0	0	0	0	0	0	0	0	0	0	0	0	0	0	0	0	0	0	0	0	0	0	0	0	0	0	0	0	0	0	0	0	0
Pde4a	NM_019798	84	473	557	0	0	0	0	0	0	0	0	0	0	0	0	0	0	0	0	0	0	0	0	0	0	0	0	0	0	0	0	0	0	0	0	0	0	0	0	0	0	0	0	0	0	0	0	0
Pde4a	NM_183408	504	976	1480	0	0	0	0	0	0	0	0	0	0	0	0	0	0	0	0	0	0	0	0	0	0	0	0	0	0	0	0	0	0	0	0	0	0	0	0	0	0	0	0	0	0	0	0	0
Wnk1	NR_028257	84	0	84	0	2	1	0	0	0	0	0	0	0.0206982	0.017802	0	0	0	0	0	0	0	0	0	0	2	0	0	0	0	1	0	0	0	0	0	0	0	0	0	0	0	0	0	0	0	0	0	0
Wnk1	NM_198703	252	745	997	49	461	119	12	9	42	275	6	0.899326	4.77094	2.11843	0.18284	0.845271	1.43449	5.49678	1.85294	39	10	74	38	61	74	51	94	22	47	27	48	5	5	2	32	2	2	1	2	2	3	2	7	0	9	3	21	0
Fkbp10	NM_010221	84	0	84	0	0	3	1	0	0	3	0	0	0	0.0534059	0.0152367	0	0	0.0599649	0	0	0	0	0	0	0	0	0	0	0	0	0	0	3	0	0	0	0	1	0	0	0	0	0	0	0	0	0	0
Fkbp10	NM_001163481	84	0	84	0	0	0	0	0	0	0	0	0	0	0	0	0	0	0	0	0	0	0	0	0	0	0	0	0	0	0	0	0	0	0	0	0	0	0	0	0	0	0	0	0	0	0	0	0
Kcnip2	NM_145704	84	0	84	0	0	0	0	0	0	0	0	0	0	0	0	0	0	0	0	0	0	0	0	0	0	0	0	0	0	0	0	0	0	0	0	0	0	0	0	0	0	0	0	0	0	0	0	0
Kcnip2	NM_145703	168	53	221	0	0	0	0	0	0	0	0	0	0	0	0	0	0	0	0	0	0	0	0	0	0	0	0	0	0	0	0	0	0	0	0	0	0	0	0	0	0	0	0	0	0	0	0	0
Kcnip2	NM_030716	84	0	84	0	0	0	0	0	0	0	0	0	0	0	0	0	0	0	0	0	0	0	0	0	0	0	0	0	0	0	0	0	0	0	0	0	0	0	0	0	0	0	0	0	0	0	0	0
Rnf126	NR_027505	168	19	187	0	0	4	1	0	0	0	0	0	0	0.0712079	0.0152367	0	0	0	0	0	0	0	0	0	0	0	0	0	0	0	0	0	4	0	0	0	0	0	0	1	0	0	0	0	0	0	0	0
Rnf126	NM_144528	252	191	443	57	43	20	22	2	9	14	1	1.04616	0.445012	0.356039	0.335206	0.187838	0.307392	0.279836	0.308823	47	10	16	6	3	1	2	11	2	2	4	5	1	4	0	6	1	1	8	2	8	2	2	0	1	0	2	1	0
Ppp1r16b	NM_153089	84	92	176	0	0	0	0	0	0	0	0	0	0	0	0	0	0	0	0	0	0	0	0	0	0	0	0	0	0	0	0	0	0	0	0	0	0	0	0	0	0	0	0	0	0	0	0	0
Ppp1r16b	NM_001159662	84	114	198	0	0	1	3	0	2	0	0	0	0	0.017802	0.04571	0	0.0683093	0	0	0	0	0	0	0	0	0	0	0	0	1	0	0	0	0	0	2	0	1	0	0	0	0	0	0	0	0	0	0
Gfap	NM_001131020	84	1354	1438	0	0	0	1	0	1	0	0	0	0	0	0.0152367	0	0.0341546	0	0	0	0	0	0	0	0	0	0	0	0	0	0	0	0	0	0	0	0	0	0	0	1	0	0	0	0	0	1	0
Gfap	NM_010277	168	1470	1638	0	1	0	0	0	0	33	0	0	0.0103491	0	0	0	0	0.659614	0	0	0	0	0	1	0	0	0	0	0	0	0	0	0	0	0	0	0	0	0	0	0	0	0	0	0	0	0	0
Cadm2	NM_178721	168	26	194	0	0	0	0	0	0	0	0	0	0	0	0	0	0	0	0	0	0	0	0	0	0	0	0	0	0	0	0	0	0	0	0	0	0	0	0	0	0	0	0	0	0	0	0	0
Cadm2	NM_001145977	84	0	84	0	0	0	0	0	0	0	0	0	0	0	0	0	0	0	0	0	0	0	0	0	0	0	0	0	0	0	0	0	0	0	0	0	0	0	0	0	0	0	0	0	0	0	0	0
Fam188b	NM_177883	0	514	514	0	10	0	0	0	0	26	0	0	0.103491	0	0	0	0	0.519696	0	0	0	3	0	1	0	0	5	0	1	0	0	0	0	0	0	0	0	0	0	0	0	0	0	0	0	0	0	0
Fam188b	NM_001142781	588	2567	3155	0	459	2	0	0	3	53	0	0	4.75024	0.0356039	0	0	0.102464	1.05938	0	0	0	32	20	70	38	26	170	30	73	0	0	0	0	2	0	0	0	0	0	0	0	0	0	0	0	1	0	1
Elovl1	NM_019422	0	0	0	0	0	0	0	0	0	0	0	0	0	0	0	0	0	0	0	0	0	0	0	0	0	0	0	0	0	0	0	0	0	0	0	0	0	0	0	0	0	0	0	0	0	0	0	0
Elovl1	NM_001039176	84	129	213	1	2	0	1	0	0	16	2	0.0183536	0.0206982	0	0.0152367	0	0	0.319813	0.617645	1	0	0	0	0	1	0	0	0	1	0	0	0	0	0	0	0	0	0	0	1	0	0	0	0	0	0	0	0
Elovl1	NM_001039175	84	0	84	0	1	0	1	1	1	0	0	0	0.0103491	0	0.0152367	0.093919	0.0341546	0	0	0	0	0	0	0	0	1	0	0	0	0	0	0	0	0	0	0	0	1	0	0	0	0	1	0	0	0	0	0
Mfsd4	NM_172510	168	1013	1181	0	14	4	4	0	0	0	0	0	0.144888	0.0712079	0.0609466	0	0	0	0	0	0	0	0	0	13	0	0	1	0	0	0	3	1	0	0	0	0	1	0	0	3	0	0	0	0	0	0	0
Mfsd4	NM_001114662	84	2190	2274	33	310	2	2	0	1	0	0	0.605669	3.20822	0.0356039	0.0304733	0	0.0341546	0	0	28	5	28	56	18	39	37	38	15	79	2	0	0	0	0	0	0	0	0	0	0	2	0	0	0	0	0	0	0
Fnbp1	NM_001038700	504	3333	3837	12	93	705	686	76	1163	1607	120	0.220243	0.962467	12.5504	10.4523	7.13784	39.7218	32.1212	37.0587	1	11	12	3	17	14	2	31	10	4	143	294	39	102	70	57	209	35	177	45	58	162	31	45	49	7	135	254	55
Fnbp1	NM_019406	0	788	788	0	32	274	491	27	189	245	1	0	0.331172	4.87774	7.4812	2.53581	6.45522	4.89713	0.308823	0	0	1	0	2	1	0	1	8	19	41	27	18	69	19	100	25	16	324	69	31	26	9	18	9	51	5	1	0
Lpin2	NM_001164885	84	226	310	0	0	0	0	0	0	0	0	0	0	0	0	0	0	0	0	0	0	0	0	0	0	0	0	0	0	0	0	0	0	0	0	0	0	0	0	0	0	0	0	0	0	0	0	0
Lpin2	NM_022882	84	102	186	0	0	0	0	0	0	0	0	0	0	0	0	0	0	0	0	0	0	0	0	0	0	0	0	0	0	0	0	0	0	0	0	0	0	0	0	0	0	0	0	0	0	0	0	0
Pdlim7	NM_001114087	0	0	0	0	0	0	0	0	0	0	0	0	0	0	0	0	0	0	0	0	0	0	0	0	0	0	0	0	0	0	0	0	0	0	0	0	0	0	0	0	0	0	0	0	0	0	0	0
Pdlim7	NM_026131	168	16	184	0	4	0	0	0	0	0	0	0	0.0413964	0	0	0	0	0	0	0	0	0	0	1	0	3	0	0	0	0	0	0	0	0	0	0	0	0	0	0	0	0	0	0	0	0	0	0
Pdlim7	NM_001114088	504	1957	2461	38	644	295	517	131	129	1432	32	0.697437	6.66483	5.25158	7.87735	12.3034	4.40595	28.6232	9.88232	15	23	95	39	34	64	60	199	64	89	52	55	18	75	26	69	241	22	153	22	44	35	34	97	6	0	6	37	1
Eml2	NM_028153	84	55	139	0	0	0	0	0	0	0	0	0	0	0	0	0	0	0	0	0	0	0	0	0	0	0	0	0	0	0	0	0	0	0	0	0	0	0	0	0	0	0	0	0	0	0	0	0
Eml2	NM_001162996	84	0	84	0	0	0	0	0	0	0	0	0	0	0	0	0	0	0	0	0	0	0	0	0	0	0	0	0	0	0	0	0	0	0	0	0	0	0	0	0	0	0	0	0	0	0	0	0
Camk2g	NM_001039138	84	0	84	45	11	0	0	0	0	2	0	0.825912	0.11384	0	0	0	0	0.0399766	0	32	13	1	0	1	2	5	1	1	0	0	0	0	0	0	0	0	0	0	0	0	0	0	0	0	0	0	0	0
Camk2g	NM_178597	168	32	200	5	0	0	0	0	0	0	0	0.091768	0	0	0	0	0	0	0	2	3	0	0	0	0	0	0	0	0	0	0	0	0	0	0	0	0	0	0	0	0	0	0	0	0	0	0	0
Camk2g	NM_001039139	84	0	84	204	110	6	0	0	0	0	1	3.74413	1.1384	0.106812	0	0	0	0	0.308823	127	77	14	18	11	25	11	13	4	14	0	2	0	2	0	2	0	0	0	0	0	0	0	0	0	0	0	0	0
Tex11	NM_001167997	84	343	427	293	1179	4	6	0	1	37	1	5.3776	12.2016	0.0712079	0.0914199	0	0.0341546	0.739567	0.308823	246	47	129	147	190	150	121	246	41	155	3	0	0	1	0	0	1	1	0	1	1	2	0	0	0	0	0	0	0
Tex11	NM_031384	504	1025	1529	302	1562	979	1413	76	85	128	0	5.54279	16.1653	17.4281	21.5294	7.13784	2.90314	2.5585	0	270	32	301	190	229	210	137	223	109	163	78	45	131	112	64	549	484	41	64	330	376	118	27	49	1	0	1	0	0
Troap	NM_001162506	84	0	84	1	3	1	11	0	6	4	0	0.0183536	0.0310473	0.017802	0.167603	0	0.204928	0.0799532	0	1	0	1	0	0	1	0	0	1	0	0	0	0	0	0	1	0	0	11	0	0	0	0	0	0	0	0	2	0
Troap	NM_030159	84	24	108	3	13	1	3	0	0	0	0	0.0550608	0.134538	0.017802	0.04571	0	0	0	0	3	0	5	2	0	2	2	1	0	1	0	1	0	0	0	0	0	0	0	0	0	3	0	0	0	0	0	0	0
Trpm1	NM_018752	84	1137	1221	1	1	0	0	0	0	0	0	0.0183536	0.0103491	0	0	0	0	0	0	1	0	0	0	1	0	0	0	0	0	0	0	0	0	0	0	0	0	0	0	0	0	0	0	0	0	0	0	0
Trpm1	NM_001039104	1176	3894	5070	0	1	4	3	1	10	0	0	0	0.0103491	0.0712079	0.04571	0.093919	0.341546	0	0	0	0	0	1	0	0	0	0	0	0	2	0	1	0	0	1	0	0	0	2	0	1	1	0	0	0	0	0	0
1110020G09Rik	NM_001040395	84	0	84	1	6	1	5	0	3	10	0	0.0183536	0.0620947	0.017802	0.0761833	0	0.102464	0.199883	0	0	1	2	0	0	0	1	0	3	0	0	1	0	0	0	0	0	0	1	4	0	0	0	0	0	0	0	1	0
1110020G09Rik	NM_001085410	168	65	233	29	34	0	0	0	4	5	0	0.532254	0.35187	0	0	0	0.136619	0.0999415	0	19	10	1	1	12	5	3	0	3	9	0	0	0	0	0	0	0	0	0	0	0	0	0	0	4	0	0	0	0
Magi2	NM_001170746	168	659	827	1	5	0	0	0	0	0	0	0.0183536	0.0517456	0	0	0	0	0	0	1	0	0	0	4	0	0	1	0	0	0	0	0	0	0	0	0	0	0	0	0	0	0	0	0	0	0	0	0
Magi2	NM_015823	0	0	0	0	0	0	0	0	0	0	0	0	0	0	0	0	0	0	0	0	0	0	0	0	0	0	0	0	0	0	0	0	0	0	0	0	0	0	0	0	0	0	0	0	0	0	0	0
Magi2	NM_001170745	84	0	84	0	0	0	0	0	0	0	0	0	0	0	0	0	0	0	0	0	0	0	0	0	0	0	0	0	0	0	0	0	0	0	0	0	0	0	0	0	0	0	0	0	0	0	0	0
Brd2	NM_001025387	252	279	531	0	4	6	9	1	3	1	0	0	0.0413964	0.106812	0.13713	0.093919	0.102464	0.0199883	0	0	0	0	1	1	2	0	0	0	0	0	1	0	2	2	1	1	0	0	0	0	8	0	1	0	0	0	0	1
Brd2	NM_010238	168	264	432	11	49	14	14	0	3	4	0	0.20189	0.507106	0.249227	0.213313	0	0.102464	0.0799532	0	7	4	13	9	1	3	5	4	6	8	1	7	0	3	1	2	6	1	1	3	2	1	0	0	0	0	0	0	0
Klhl25	NM_182782	0	2154	2154	532	1213	182	280	10	156	255	29	9.76411	12.5535	3.23996	4.26626	0.93919	5.32812	5.09702	8.95586	369	163	59	129	124	157	79	186	181	298	20	12	10	8	20	112	11	8	7	236	8	10	4	6	28	31	27	1	46
Klhl25	NM_029652	0	0	0	0	0	0	0	0	0	0	0	0	0	0	0	0	0	0	0	0	0	0	0	0	0	0	0	0	0	0	0	0	0	0	0	0	0	0	0	0	0	0	0	0	0	0	0	0
Klhl25	NM_001122780	84	135	219	0	0	0	0	0	0	0	0	0	0	0	0	0	0	0	0	0	0	0	0	0	0	0	0	0	0	0	0	0	0	0	0	0	0	0	0	0	0	0	0	0	0	0	0	0
Polg2	NR_027785	84	0	84	0	0	1	0	0	2	6	0	0	0	0.017802	0	0	0.0683093	0.11993	0	0	0	0	0	0	0	0	0	0	0	0	0	0	0	1	0	0	0	0	0	0	0	0	0	0	0	0	0	0
Polg2	NM_015810	84	145	229	0	0	4	24	0	17	20	1	0	0	0.0712079	0.36568	0	0.580629	0.399766	0.308823	0	0	0	0	0	0	0	0	0	0	1	0	0	3	0	0	17	1	0	5	0	1	0	0	0	1	0	0	1
Brwd1	NM_145125	84	1885	1969	441	6385	2462	2349	208	623	714	6	8.09394	66.0791	43.8284	35.7909	19.5351	21.2783	14.2716	1.85294	359	82	779	1016	747	1070	549	1310	595	319	358	570	89	390	226	829	195	192	551	344	829	238	78	130	1	4	102	1	11
Brwd1	NM_176928	0	1959	1959	737	973	832	2258	188	603	2593	61	13.5266	10.0697	14.8112	34.4044	17.6568	20.5952	51.8297	18.8382	589	148	180	65	44	79	55	143	82	325	89	154	49	126	115	299	599	270	592	397	223	177	124	64	17	60	3	72	39
Brwd1	NM_001103179	0	885	885	747	3230	1680	1900	167	310	872	2	13.7101	33.4276	29.9073	28.9496	15.6845	10.5879	17.4298	0.617645	589	158	374	461	292	457	182	643	368	453	153	351	76	400	125	575	633	193	171	161	385	357	74	93	0	43	0	17	0
Tnfrsf18	NM_021985	84	0	84	0	0	0	0	0	0	0	0	0	0	0	0	0	0	0	0	0	0	0	0	0	0	0	0	0	0	0	0	0	0	0	0	0	0	0	0	0	0	0	0	0	0	0	0	0
Tnfrsf18	NM_009400	168	202	370	0	0	0	0	0	0	0	0	0	0	0	0	0	0	0	0	0	0	0	0	0	0	0	0	0	0	0	0	0	0	0	0	0	0	0	0	0	0	0	0	0	0	0	0	0
Htra3	NM_001042615	84	705	789	0	0	1	0	0	0	1	0	0	0	0.017802	0	0	0	0.0199883	0	0	0	0	0	0	0	0	0	0	0	0	1	0	0	0	0	0	0	0	0	0	0	0	0	0	0	0	0	0
Htra3	NM_030127	252	1232	1484	0	4	0	0	0	0	0	0	0	0.0413964	0	0	0	0	0	0	0	0	0	0	0	4	0	0	0	0	0	0	0	0	0	0	0	0	0	0	0	0	0	0	0	0	0	0	0
Heph	NM_001159627	0	0	0	0	0	0	0	0	0	0	0	0	0	0	0	0	0	0	0	0	0	0	0	0	0	0	0	0	0	0	0	0	0	0	0	0	0	0	0	0	0	0	0	0	0	0	0	0
Heph	NM_001159628	84	911	995	0	0	0	0	0	0	0	0	0	0	0	0	0	0	0	0	0	0	0	0	0	0	0	0	0	0	0	0	0	0	0	0	0	0	0	0	0	0	0	0	0	0	0	0	0
Heph	NM_181273	84	1211	1295	16	6	0	0	0	0	0	0	0.293658	0.0620947	0	0	0	0	0	0	12	4	6	0	0	0	0	0	0	0	0	0	0	0	0	0	0	0	0	0	0	0	0	0	0	0	0	0	0
Heph	NM_010417	0	0	0	0	0	0	0	0	0	0	0	0	0	0	0	0	0	0	0	0	0	0	0	0	0	0	0	0	0	0	0	0	0	0	0	0	0	0	0	0	0	0	0	0	0	0	0	0
Ubtf	NM_001044383	168	113	281	0	1	7	2	1	0	1	0	0	0.0103491	0.124614	0.0304733	0.093919	0	0.0199883	0	0	0	0	0	0	0	0	0	1	0	0	6	1	0	0	0	1	0	0	0	1	0	0	1	0	0	0	0	0
Ubtf	NM_011551	252	358	610	0	9	48	60	4	17	13	3	0	0.093142	0.854494	0.914199	0.375676	0.580629	0.259848	0.926468	0	0	1	4	1	1	0	1	1	0	4	31	2	9	0	2	3	2	27	4	5	19	2	2	0	1	0	2	1
Ltk	NM_206941	0	0	0	0	0	0	0	0	0	0	0	0	0	0	0	0	0	0	0	0	0	0	0	0	0	0	0	0	0	0	0	0	0	0	0	0	0	0	0	0	0	0	0	0	0	0	0	0
Ltk	NM_203345	0	0	0	0	0	0	0	0	0	0	0	0	0	0	0	0	0	0	0	0	0	0	0	0	0	0	0	0	0	0	0	0	0	0	0	0	0	0	0	0	0	0	0	0	0	0	0	0
Ltk	NM_206942	0	0	0	0	0	0	0	0	0	0	0	0	0	0	0	0	0	0	0	0	0	0	0	0	0	0	0	0	0	0	0	0	0	0	0	0	0	0	0	0	0	0	0	0	0	0	0	0
Ltk	NM_008523	0	0	0	0	0	0	0	0	0	0	0	0	0	0	0	0	0	0	0	0	0	0	0	0	0	0	0	0	0	0	0	0	0	0	0	0	0	0	0	0	0	0	0	0	0	0	0	0
Clk2	NM_001163432	84	0	84	1	0	0	0	0	1	0	0	0.0183536	0	0	0	0	0.0341546	0	0	1	0	0	0	0	0	0	0	0	0	0	0	0	0	0	0	0	0	0	0	0	0	0	0	0	0	1	0	0
Clk2	NM_007712	84	2	86	4	2	0	0	0	3	2	0	0.0734144	0.0206982	0	0	0	0.102464	0.0399766	0	3	1	0	0	0	1	1	0	0	0	0	0	0	0	0	0	0	0	0	0	0	0	0	0	0	0	0	3	0
Ccdc58	NM_001159422	84	128	212	0	1	0	0	0	0	4	0	0	0.0103491	0	0	0	0	0.0799532	0	0	0	1	0	0	0	0	0	0	0	0	0	0	0	0	0	0	0	0	0	0	0	0	0	0	0	0	0	0
Ccdc58	NM_001159421	84	0	84	0	1	31	34	0	20	34	1	0	0.0103491	0.551861	0.518046	0	0.683093	0.679602	0.308823	0	0	0	0	0	0	0	1	0	0	3	1	6	6	4	11	4	10	2	2	5	11	0	0	1	0	7	7	2
Ccdc58	NM_198645	84	0	84	4	38	120	213	23	283	408	18	0.0734144	0.393266	2.13624	3.24541	2.16014	9.66576	8.15523	5.55881	4	0	11	4	3	6	3	2	7	2	18	44	4	17	12	25	28	37	40	30	49	29	15	8	10	21	65	16	19
Phf14	NM_029404	84	4391	4475	895	1448	200	291	22	130	128	1	16.4265	14.9855	3.56039	4.43387	2.06622	4.4401	2.5585	0.308823	705	190	140	159	197	328	144	222	125	133	39	79	9	27	23	23	20	191	32	9	18	21	8	14	0	0	4	0	0
Phf14	NM_001168382	168	317	485	1372	2592	518	300	28	286	817	25	25.1811	26.8249	9.22142	4.571	2.62973	9.76822	16.3304	7.72056	1152	220	498	352	212	506	202	278	132	412	60	113	68	183	23	71	18	144	24	64	24	26	16	12	24	20	48	2	0
Fnbp1l	NM_001114665	252	172	424	0	4	0	0	0	0	0	0	0	0.0413964	0	0	0	0	0	0	0	0	0	0	0	0	0	0	0	4	0	0	0	0	0	0	0	0	0	0	0	0	0	0	0	0	0	0	0
Fnbp1l	NM_153118	84	0	84	8	5	0	0	0	0	0	0	0.146829	0.0517456	0	0	0	0	0	0	6	2	0	0	0	1	0	2	1	1	0	0	0	0	0	0	0	0	0	0	0	0	0	0	0	0	0	0	0
Fbxw2	NM_001164768	0	205	205	0	12	8	30	1	9	34	0	0	0.124189	0.142416	0.4571	0.093919	0.307392	0.679602	0	0	0	0	0	2	4	0	1	0	5	0	5	1	2	0	0	2	10	2	4	0	12	1	0	0	0	0	0	2
Fbxw2	NM_001164770	84	0	84	0	1	0	0	0	0	0	0	0	0.0103491	0	0	0	0	0	0	0	0	0	0	0	0	0	0	1	0	0	0	0	0	0	0	0	0	0	0	0	0	0	0	0	0	0	0	0
Fbxw2	NM_001164769	0	1194	1194	16	261	589	594	36	179	653	3	0.293658	2.70112	10.4854	9.05057	3.38108	6.11368	13.0524	0.926468	9	7	17	90	34	3	21	58	20	18	121	125	50	65	29	199	42	60	96	118	170	108	21	15	3	14	28	29	20
Fbxw2	NM_001164772	0	1848	1848	70	668	1435	1228	172	516	908	77	1.28475	6.91321	25.5458	18.7106	16.1541	17.6238	18.1494	23.7793	46	24	122	36	69	55	62	81	100	143	340	223	51	267	178	376	288	106	271	192	140	231	95	77	19	2	32	8	34
Fbxw2	NM_013890	0	0	0	0	0	0	0	0	0	0	0	0	0	0	0	0	0	0	0	0	0	0	0	0	0	0	0	0	0	0	0	0	0	0	0	0	0	0	0	0	0	0	0	0	0	0	0	0
Gspt1	NM_146066	84	2	86	10	9	9	8	0	7	11	0	0.183536	0.093142	0.160218	0.121893	0	0.239082	0.219871	0	7	3	2	0	0	3	2	0	1	1	2	1	4	2	0	0	0	2	1	4	0	1	0	0	2	0	4	0	0
Gspt1	NM_001130008	84	0	84	10	5	4	0	1	5	2	0	0.183536	0.0517456	0.0712079	0	0.093919	0.170773	0.0399766	0	9	1	0	0	0	0	0	1	1	3	0	0	0	3	1	0	0	0	0	0	0	0	1	0	1	0	0	0	0
Fblim1	NM_001163256	84	76	160	0	0	0	0	0	2	1	0	0	0	0	0	0	0.0683093	0.0199883	0	0	0	0	0	0	0	0	0	0	0	0	0	0	0	0	0	0	0	0	0	0	0	0	0	0	0	2	0	0
Fblim1	NM_133754	84	131	215	0	0	0	0	0	0	0	0	0	0	0	0	0	0	0	0	0	0	0	0	0	0	0	0	0	0	0	0	0	0	0	0	0	0	0	0	0	0	0	0	0	0	0	0	0
Zfp1	NM_001037665	84	41	125	0	2	28	2	0	11	0	0	0	0.0206982	0.498455	0.0304733	0	0.375701	0	0	0	0	0	0	0	0	0	1	0	1	0	2	3	0	4	19	0	0	0	0	0	2	0	0	0	0	0	0	0
Zfp1	NM_011742	84	2	86	0	3	1	0	0	4	0	0	0	0.0310473	0.017802	0	0	0.136619	0	0	0	0	0	0	1	2	0	0	0	0	0	1	0	0	0	0	0	0	0	0	0	0	0	0	0	1	0	0	0
Dpp4	NM_010074	84	2644	2728	6	10	265	1152	77	913	372	151	0.110122	0.103491	4.71752	17.5526	7.23176	31.1832	7.43565	46.6322	6	0	2	7	0	0	0	0	0	1	54	43	33	51	44	40	219	61	584	125	43	120	26	51	73	49	87	2	40
Dpp4	NM_001159543	0	1032	1032	0	0	0	0	0	0	2	0	0	0	0	0	0	0	0.0399766	0	0	0	0	0	0	0	0	0	0	0	0	0	0	0	0	0	0	0	0	0	0	0	0	0	0	0	0	0	0
Atl2	NM_178050	84	94	178	0	0	5	15	2	2	0	0	0	0	0.0890098	0.22855	0.187838	0.0683093	0	0	0	0	0	0	0	0	0	0	0	0	1	1	0	2	1	0	0	1	1	0	1	12	0	2	0	0	0	0	0
Atl2	NM_019717	168	244	412	15	264	400	380	84	62	11	14	0.275304	2.73217	7.12078	5.78993	7.88919	2.11759	0.219871	4.32352	3	12	28	7	6	16	22	7	89	89	97	91	15	65	23	109	43	126	122	33	23	33	12	72	0	0	25	0	0
1700029F12Rik	NM_001080777	84	11	95	0	9	0	0	0	0	0	0	0	0.093142	0	0	0	0	0	0	0	0	2	1	3	0	1	1	0	1	0	0	0	0	0	0	0	0	0	0	0	0	0	0	0	0	0	0	0
1700029F12Rik	NM_025585	84	270	354	0	116	0	0	0	0	0	0	0	1.2005	0	0	0	0	0	0	0	0	6	2	18	23	11	25	8	23	0	0	0	0	0	0	0	0	0	0	0	0	0	0	0	0	0	0	0
Hcrtr1	NM_198959	84	154	238	0	0	0	0	0	0	0	0	0	0	0	0	0	0	0	0	0	0	0	0	0	0	0	0	0	0	0	0	0	0	0	0	0	0	0	0	0	0	0	0	0	0	0	0	0
Hcrtr1	NM_001163027	84	128	212	0	0	0	0	0	0	0	0	0	0	0	0	0	0	0	0	0	0	0	0	0	0	0	0	0	0	0	0	0	0	0	0	0	0	0	0	0	0	0	0	0	0	0	0	0
AI837181	NR_024189	84	13	97	0	0	0	0	0	0	0	0	0	0	0	0	0	0	0	0	0	0	0	0	0	0	0	0	0	0	0	0	0	0	0	0	0	0	0	0	0	0	0	0	0	0	0	0	0
AI837181	NM_134149	84	0	84	0	0	0	1	0	0	2	0	0	0	0	0.0152367	0	0	0.0399766	0	0	0	0	0	0	0	0	0	0	0	0	0	0	0	0	0	1	0	0	0	0	0	0	0	0	0	0	0	0
D14Ertd668e	NM_001164324	84	1808	1892	73	134	36	57	6	157	318	9	1.33981	1.38678	0.640871	0.868489	0.563514	5.36228	6.35628	2.7794	63	10	21	55	11	19	5	9	5	9	7	5	4	6	7	7	6	3	3	31	8	6	1	5	10	14	9	10	8
D14Ertd668e	NM_001164323	0	0	0	0	0	0	0	0	0	0	0	0	0	0	0	0	0	0	0	0	0	0	0	0	0	0	0	0	0	0	0	0	0	0	0	0	0	0	0	0	0	0	0	0	0	0	0	0
D14Ertd668e	NM_199015	84	0	84	2	12	3	1	0	7	3	0	0.0367072	0.124189	0.0534059	0.0152367	0	0.239082	0.0599649	0	0	2	2	1	5	3	0	1	0	0	2	1	0	0	0	0	0	0	0	0	1	0	0	0	0	0	0	0	0
AI413782	NM_001142581	0	0	0	0	0	0	0	0	0	0	0	0	0	0	0	0	0	0	0	0	0	0	0	0	0	0	0	0	0	0	0	0	0	0	0	0	0	0	0	0	0	0	0	0	0	0	0	0
AI413782	NM_134044	84	148	232	0	0	0	0	0	0	0	0	0	0	0	0	0	0	0	0	0	0	0	0	0	0	0	0	0	0	0	0	0	0	0	0	0	0	0	0	0	0	0	0	0	0	0	0	0
AI413782	NM_001142580	168	56	224	3	4	1	0	0	13	20	0	0.0550608	0.0413964	0.017802	0	0	0.44401	0.399766	0	1	2	0	0	0	0	0	4	0	0	0	0	0	0	1	0	0	0	0	0	0	0	0	0	0	5	0	0	0
Srrm1	NM_016799	84	14	98	0	0	0	0	0	0	0	0	0	0	0	0	0	0	0	0	0	0	0	0	0	0	0	0	0	0	0	0	0	0	0	0	0	0	0	0	0	0	0	0	0	0	0	0	0
Srrm1	NM_001130477	84	0	84	0	0	0	0	0	0	0	0	0	0	0	0	0	0	0	0	0	0	0	0	0	0	0	0	0	0	0	0	0	0	0	0	0	0	0	0	0	0	0	0	0	0	0	0	0
Plekhg2	NM_001083912	84	0	84	0	0	0	0	0	0	0	0	0	0	0	0	0	0	0	0	0	0	0	0	0	0	0	0	0	0	0	0	0	0	0	0	0	0	0	0	0	0	0	0	0	0	0	0	0
Plekhg2	NM_138752	84	2	86	0	0	0	0	0	0	0	0	0	0	0	0	0	0	0	0	0	0	0	0	0	0	0	0	0	0	0	0	0	0	0	0	0	0	0	0	0	0	0	0	0	0	0	0	0
Arrdc4	NM_025549	0	51	51	0	1	0	0	0	0	11	0	0	0.0103491	0	0	0	0	0.219871	0	0	0	0	0	0	1	0	0	0	0	0	0	0	0	0	0	0	0	0	0	0	0	0	0	0	0	0	0	0
Arrdc4	NM_001042592	252	2855	3107	39	16	26	4	2	48	2784	4	0.71579	0.165586	0.462851	0.0609466	0.187838	1.63942	55.6474	1.23529	33	6	2	2	1	3	0	1	3	4	0	0	0	2	13	11	2	1	0	1	0	0	0	2	2	3	1	1	3
Atp6v1c2	NM_001159632	168	29	197	1	0	0	0	0	0	0	0	0.0183536	0	0	0	0	0	0	0	0	1	0	0	0	0	0	0	0	0	0	0	0	0	0	0	0	0	0	0	0	0	0	0	0	0	0	0	0
Atp6v1c2	NM_133699	84	0	84	3	0	0	0	0	0	0	0	0.0550608	0	0	0	0	0	0	0	3	0	0	0	0	0	0	0	0	0	0	0	0	0	0	0	0	0	0	0	0	0	0	0	0	0	0	0	0
Sarm1	NM_001168521	84	119	203	0	0	0	0	1	0	1	0	0	0	0	0	0.093919	0	0.0199883	0	0	0	0	0	0	0	0	0	0	0	0	0	0	0	0	0	0	0	0	0	0	0	1	0	0	0	0	0	0
Sarm1	NM_172795	84	0	84	0	0	0	0	0	1	0	0	0	0	0	0	0	0.0341546	0	0	0	0	0	0	0	0	0	0	0	0	0	0	0	0	0	0	0	0	0	0	0	0	0	0	0	0	0	1	0
Ino80d	NM_001081436	84	0	84	6	20	2	0	0	4	0	0	0.110122	0.206982	0.0356039	0	0	0.136619	0	0	6	0	2	1	1	4	6	3	3	0	0	2	0	0	0	0	0	0	0	0	0	0	0	0	0	0	4	0	0
Ino80d	NM_001114609	84	90	174	6	27	3	3	2	0	0	0	0.110122	0.279426	0.0534059	0.04571	0.187838	0	0	0	6	0	5	3	0	13	0	6	0	0	0	2	0	0	1	0	0	0	0	3	0	0	1	1	0	0	0	0	0
St5	NM_029811	84	0	84	0	0	0	0	0	0	0	0	0	0	0	0	0	0	0	0	0	0	0	0	0	0	0	0	0	0	0	0	0	0	0	0	0	0	0	0	0	0	0	0	0	0	0	0	0
St5	NM_001001326	168	1250	1418	0	27	0	0	0	0	0	5	0	0.279426	0	0	0	0	0	1.54411	0	0	7	1	0	0	0	0	9	10	0	0	0	0	0	0	0	0	0	0	0	0	0	0	0	0	0	0	0
Max	NM_008558	168	26	194	1	19	0	0	0	2	1	0	0.0183536	0.196633	0	0	0	0.0683093	0.0199883	0	1	0	0	2	2	8	0	6	1	0	0	0	0	0	0	0	0	0	0	0	0	0	0	0	0	0	0	0	0
Max	NM_001146176	84	0	84	2	32	5	1	1	5	2	0	0.0367072	0.331172	0.0890098	0.0152367	0.093919	0.170773	0.0399766	0	0	2	0	7	6	4	3	8	0	4	3	1	0	0	0	1	0	0	0	1	0	0	1	0	0	0	1	0	0
Acsl4	NM_019477	84	0	84	0	0	0	0	0	0	0	0	0	0	0	0	0	0	0	0	0	0	0	0	0	0	0	0	0	0	0	0	0	0	0	0	0	0	0	0	0	0	0	0	0	0	0	0	0
Acsl4	NM_001033600	84	0	84	0	0	0	0	0	0	0	0	0	0	0	0	0	0	0	0	0	0	0	0	0	0	0	0	0	0	0	0	0	0	0	0	0	0	0	0	0	0	0	0	0	0	0	0	0
Acsl4	NM_207625	84	289	373	6	13	1	4	1	0	0	0	0.110122	0.134538	0.017802	0.0609466	0.093919	0	0	0	6	0	1	0	0	8	0	2	2	0	0	0	0	0	1	0	0	0	0	0	4	0	0	1	0	0	0	0	0
Gpr64	NM_178712	0	0	0	0	0	0	0	0	0	0	0	0	0	0	0	0	0	0	0	0	0	0	0	0	0	0	0	0	0	0	0	0	0	0	0	0	0	0	0	0	0	0	0	0	0	0	0	0
Gpr64	NM_001079848	84	0	84	0	0	0	0	0	0	0	0	0	0	0	0	0	0	0	0	0	0	0	0	0	0	0	0	0	0	0	0	0	0	0	0	0	0	0	0	0	0	0	0	0	0	0	0	0
Gpr64	NM_001079857	0	0	0	0	0	0	0	0	0	0	0	0	0	0	0	0	0	0	0	0	0	0	0	0	0	0	0	0	0	0	0	0	0	0	0	0	0	0	0	0	0	0	0	0	0	0	0	0
Gpr64	NM_001079847	84	38	122	0	0	0	0	0	0	0	0	0	0	0	0	0	0	0	0	0	0	0	0	0	0	0	0	0	0	0	0	0	0	0	0	0	0	0	0	0	0	0	0	0	0	0	0	0
Myo1b	NM_010863	84	0	84	0	0	1	3	0	0	1	0	0	0	0.017802	0.04571	0	0	0.0199883	0	0	0	0	0	0	0	0	0	0	0	0	0	0	0	0	1	0	0	1	0	0	2	0	0	0	0	0	0	0
Myo1b	NM_001161817	168	86	254	0	18	40	13	1	61	6	0	0	0.186284	0.712078	0.198076	0.093919	2.08343	0.11993	0	0	0	1	0	0	2	0	0	6	9	6	6	4	7	5	12	2	0	2	3	4	2	1	0	3	2	8	0	0
Tom1l2	NM_153080	168	59	227	1	42	21	0	0	4	0	0	0.0183536	0.434663	0.373841	0	0	0.136619	0	0	1	0	3	6	7	16	4	1	2	3	3	0	1	15	2	0	0	0	0	0	0	0	0	0	0	0	0	0	0
Tom1l2	NM_001039092	84	0	84	0	0	0	0	0	0	0	0	0	0	0	0	0	0	0	0	0	0	0	0	0	0	0	0	0	0	0	0	0	0	0	0	0	0	0	0	0	0	0	0	0	0	0	0	0
Tom1l2	NM_001039093	0	1323	1323	2	193	71	10	0	9	0	0	0.0367072	1.99738	1.26394	0.152367	0	0.307392	0	0	2	0	17	7	30	54	10	69	4	2	2	1	6	25	24	13	1	3	1	2	1	2	0	0	0	0	0	0	0
Fzd5	NM_001042659	84	0	84	0	0	0	0	0	0	0	0	0	0	0	0	0	0	0	0	0	0	0	0	0	0	0	0	0	0	0	0	0	0	0	0	0	0	0	0	0	0	0	0	0	0	0	0	0
Fzd5	NM_022721	84	106	190	0	2	0	0	0	0	0	0	0	0.0206982	0	0	0	0	0	0	0	0	0	0	0	0	0	2	0	0	0	0	0	0	0	0	0	0	0	0	0	0	0	0	0	0	0	0	0
Trim45	NM_194343	0	0	0	0	0	0	0	0	0	0	0	0	0	0	0	0	0	0	0	0	0	0	0	0	0	0	0	0	0	0	0	0	0	0	0	0	0	0	0	0	0	0	0	0	0	0	0	0
Trim45	NM_001165953	168	52	220	0	0	0	0	0	0	4	0	0	0	0	0	0	0	0.0799532	0	0	0	0	0	0	0	0	0	0	0	0	0	0	0	0	0	0	0	0	0	0	0	0	0	0	0	0	0	0
Trim45	NM_001165952	84	1326	1410	0	1	0	0	0	1	67	2	0	0.0103491	0	0	0	0.0341546	1.33922	0.617645	0	0	0	0	0	1	0	0	0	0	0	0	0	0	0	0	0	0	0	0	0	0	0	0	0	0	0	0	0
Pcdh8	NM_021543	84	290	374	0	0	0	0	0	0	0	0	0	0	0	0	0	0	0	0	0	0	0	0	0	0	0	0	0	0	0	0	0	0	0	0	0	0	0	0	0	0	0	0	0	0	0	0	0
Pcdh8	NM_001042726	84	0	84	0	0	0	0	0	0	0	0	0	0	0	0	0	0	0	0	0	0	0	0	0	0	0	0	0	0	0	0	0	0	0	0	0	0	0	0	0	0	0	0	0	0	0	0	0
Cnot4	NM_001164411	0	0	0	0	0	0	0	0	0	0	0	0	0	0	0	0	0	0	0	0	0	0	0	0	0	0	0	0	0	0	0	0	0	0	0	0	0	0	0	0	0	0	0	0	0	0	0	0
Cnot4	NM_001164413	168	212	380	6	273	2	10	0	2	28	5	0.110122	2.82531	0.0356039	0.152367	0	0.0683093	0.559672	1.54411	3	3	29	43	31	19	19	85	9	38	1	0	0	0	0	1	0	0	0	0	10	0	0	0	0	0	0	1	0
Cnot4	NM_016877	0	0	0	0	0	0	0	0	0	0	0	0	0	0	0	0	0	0	0	0	0	0	0	0	0	0	0	0	0	0	0	0	0	0	0	0	0	0	0	0	0	0	0	0	0	0	0	0
Cnot4	NM_001164414	0	0	0	0	0	0	0	0	0	0	0	0	0	0	0	0	0	0	0	0	0	0	0	0	0	0	0	0	0	0	0	0	0	0	0	0	0	0	0	0	0	0	0	0	0	0	0	0
Cnot4	NM_001164412	0	0	0	0	0	0	0	0	0	0	0	0	0	0	0	0	0	0	0	0	0	0	0	0	0	0	0	0	0	0	0	0	0	0	0	0	0	0	0	0	0	0	0	0	0	0	0	0
Tomm6	NM_025365	84	0	84	13	46	422	328	32	119	369	14	0.238597	0.476059	7.51243	4.99762	3.00541	4.0644	7.37568	4.32352	11	2	4	4	6	4	4	7	10	7	40	101	27	127	27	100	47	40	63	58	69	51	17	15	2	0	7	9	4
Tomm6	NM_001164729	84	53	137	1	3	42	41	4	6	35	4	0.0183536	0.0310473	0.747682	0.624703	0.375676	0.204928	0.69959	1.23529	0	1	0	3	0	0	0	0	0	0	3	5	0	8	1	25	8	0	6	17	7	3	3	1	0	0	2	0	1
Mmrn1	NM_001163507	84	0	84	0	0	0	0	0	0	0	0	0	0	0	0	0	0	0	0	0	0	0	0	0	0	0	0	0	0	0	0	0	0	0	0	0	0	0	0	0	0	0	0	0	0	0	0	0
Mmrn1	NM_027613	84	2	86	0	0	0	0	0	0	0	0	0	0	0	0	0	0	0	0	0	0	0	0	0	0	0	0	0	0	0	0	0	0	0	0	0	0	0	0	0	0	0	0	0	0	0	0	0
Ngfrap1	NM_009750	84	4	88	0	0	3	0	0	3	225	14	0	0	0.0534059	0	0	0.102464	4.49737	4.32352	0	0	0	0	0	0	0	0	0	0	0	0	0	0	0	3	0	0	0	0	0	0	0	0	0	0	0	0	0
Ngfrap1	NM_001110234	84	0	84	0	0	2	0	0	0	105	2	0	0	0.0356039	0	0	0	2.09877	0.617645	0	0	0	0	0	0	0	0	0	0	0	0	1	0	0	1	0	0	0	0	0	0	0	0	0	0	0	0	0
Ngfrap1	NM_001110233	84	0	84	0	0	0	0	0	1	49	1	0	0	0	0	0	0.0341546	0.979427	0.308823	0	0	0	0	0	0	0	0	0	0	0	0	0	0	0	0	0	0	0	0	0	0	0	0	0	0	0	0	0
Pick1	NM_001045558	84	149	233	0	0	0	0	0	0	0	0	0	0	0	0	0	0	0	0	0	0	0	0	0	0	0	0	0	0	0	0	0	0	0	0	0	0	0	0	0	0	0	0	0	0	0	0	0
Pick1	NM_008837	84	207	291	0	4	1	1	0	0	0	0	0	0.0413964	0.017802	0.0152367	0	0	0	0	0	0	0	0	1	0	1	1	0	1	0	0	0	0	0	1	0	0	1	0	0	0	0	0	0	0	0	0	0
Cbfb	NM_001161458	84	126	210	59	277	49	22	4	21	35	0	1.08286	2.8667	0.872296	0.335206	0.375676	0.717247	0.69959	0	34	25	52	51	34	42	8	23	36	31	28	3	2	11	2	3	2	2	6	7	2	3	3	1	3	5	7	1	0
Cbfb	NM_022309	0	0	0	0	0	0	0	0	0	0	0	0	0	0	0	0	0	0	0	0	0	0	0	0	0	0	0	0	0	0	0	0	0	0	0	0	0	0	0	0	0	0	0	0	0	0	0	0
Cbfb	NM_001161457	84	0	84	0	0	0	0	0	0	1	0	0	0	0	0	0	0	0.0199883	0	0	0	0	0	0	0	0	0	0	0	0	0	0	0	0	0	0	0	0	0	0	0	0	0	0	0	0	0	0
Cbfb	NM_001161456	84	0	84	0	0	0	0	0	0	0	0	0	0	0	0	0	0	0	0	0	0	0	0	0	0	0	0	0	0	0	0	0	0	0	0	0	0	0	0	0	0	0	0	0	0	0	0	0
Kcnc1	NM_001112739	168	1620	1788	0	2	1	0	0	0	0	0	0	0.0206982	0.017802	0	0	0	0	0	0	0	0	0	2	0	0	0	0	0	0	0	0	0	1	0	0	0	0	0	0	0	0	0	0	0	0	0	0
Kcnc1	NM_008421	0	5101	5101	1	6	0	1	0	1	0	0	0.0183536	0.0620947	0	0.0152367	0	0.0341546	0	0	1	0	0	0	0	1	0	5	0	0	0	0	0	0	0	0	1	0	0	0	0	0	0	0	0	0	0	1	0
LOC100233175	NM_001142938	84	891	975	32	7225	4609	4020	725	1402	2492	109	0.587315	74.7723	82.0492	61.2513	68.0912	47.8848	49.8108	33.6617	17	15	745	412	1041	839	402	795	1023	1968	854	1211	307	724	369	1144	444	409	545	815	846	961	190	535	72	114	73	33	0
LOC100233175	NM_001142939	84	3564	3648	789	459	2032	1737	341	1128	4366	211	14.481	4.75024	36.1736	26.4661	32.0264	38.5264	87.2689	65.1616	586	203	82	23	74	50	38	65	18	109	264	622	106	423	177	440	122	285	93	162	644	431	186	155	167	74	132	24	66
Phf17	NM_172303	84	183	267	0	0	0	0	0	0	0	0	0	0	0	0	0	0	0	0	0	0	0	0	0	0	0	0	0	0	0	0	0	0	0	0	0	0	0	0	0	0	0	0	0	0	0	0	0
Phf17	NM_001130186	84	123	207	0	0	0	0	0	0	0	0	0	0	0	0	0	0	0	0	0	0	0	0	0	0	0	0	0	0	0	0	0	0	0	0	0	0	0	0	0	0	0	0	0	0	0	0	0
Phf17	NM_001130184	84	85	169	0	0	8	0	0	0	0	0	0	0	0.142416	0	0	0	0	0	0	0	0	0	0	0	0	0	0	0	4	0	0	3	0	1	0	0	0	0	0	0	0	0	0	0	0	0	0
Phf17	NM_001130185	84	165	249	0	0	0	0	0	11	42	0	0	0	0	0	0	0.375701	0.839508	0	0	0	0	0	0	0	0	0	0	0	0	0	0	0	0	0	0	0	0	0	0	0	0	0	0	0	11	0	0
Vcan	NM_001081249	84	2048	2132	0	1	0	0	0	12	2889	8	0	0.0103491	0	0	0	0.409856	57.7462	2.47058	0	0	0	0	0	0	0	0	1	0	0	0	0	0	0	0	0	0	0	0	0	0	0	0	1	3	4	0	0
Vcan	NM_172955	0	2550	2550	0	1	0	0	0	0	0	0	0	0.0103491	0	0	0	0	0	0	0	0	0	0	1	0	0	0	0	0	0	0	0	0	0	0	0	0	0	0	0	0	0	0	0	0	0	0	0
Vcan	NM_001134474	84	0	84	0	0	0	0	0	0	0	0	0	0	0	0	0	0	0	0	0	0	0	0	0	0	0	0	0	0	0	0	0	0	0	0	0	0	0	0	0	0	0	0	0	0	0	0	0
Vcan	NM_019389	84	0	84	0	0	0	0	0	0	0	0	0	0	0	0	0	0	0	0	0	0	0	0	0	0	0	0	0	0	0	0	0	0	0	0	0	0	0	0	0	0	0	0	0	0	0	0	0
Vcan	NM_001134475	84	0	84	0	0	0	0	0	0	0	0	0	0	0	0	0	0	0	0	0	0	0	0	0	0	0	0	0	0	0	0	0	0	0	0	0	0	0	0	0	0	0	0	0	0	0	0	0
Moap1	NM_001142937	84	0	84	0	0	0	0	0	0	1	0	0	0	0	0	0	0	0.0199883	0	0	0	0	0	0	0	0	0	0	0	0	0	0	0	0	0	0	0	0	0	0	0	0	0	0	0	0	0	0
Moap1	NM_022323	84	43	127	0	0	0	0	0	0	0	0	0	0	0	0	0	0	0	0	0	0	0	0	0	0	0	0	0	0	0	0	0	0	0	0	0	0	0	0	0	0	0	0	0	0	0	0	0
Rab3a	NM_001166399	84	4	88	2	0	0	0	0	0	0	0	0.0367072	0	0	0	0	0	0	0	0	2	0	0	0	0	0	0	0	0	0	0	0	0	0	0	0	0	0	0	0	0	0	0	0	0	0	0	0
Rab3a	NM_009001	84	0	84	6	0	1	1	0	1	2	0	0.110122	0	0.017802	0.0152367	0	0.0341546	0.0399766	0	3	3	0	0	0	0	0	0	0	0	0	0	0	0	0	1	0	0	1	0	0	0	0	0	0	0	0	0	0
Grinl1a	NM_001164793	84	223	307	0	0	0	0	0	0	1	0	0	0	0	0	0	0	0.0199883	0	0	0	0	0	0	0	0	0	0	0	0	0	0	0	0	0	0	0	0	0	0	0	0	0	0	0	0	0	0
Grinl1a	NM_178602	84	299	383	1	5	1	2	1	4	11	0	0.0183536	0.0517456	0.017802	0.0304733	0.093919	0.136619	0.219871	0	1	0	0	5	0	0	0	0	0	0	0	1	0	0	0	0	1	0	0	1	0	0	0	1	1	0	0	0	1
Rai12	NR_027884	0	244	244	33	368	403	466	60	248	354	36	0.605669	3.80847	7.17419	7.10028	5.63514	8.47035	7.07586	11.1176	19	14	60	41	35	69	21	39	25	78	58	111	29	101	27	77	93	35	106	61	103	68	28	32	7	11	34	27	9
Rai12	NM_018740	0	0	0	0	0	0	0	0	0	0	0	0	0	0	0	0	0	0	0	0	0	0	0	0	0	0	0	0	0	0	0	0	0	0	0	0	0	0	0	0	0	0	0	0	0	0	0	0
Rai12	NR_027977	84	0	84	0	19	22	21	4	6	5	1	0	0.196633	0.391643	0.31997	0.375676	0.204928	0.0999415	0.308823	0	0	6	4	0	4	1	1	0	3	3	6	0	4	2	7	3	13	0	1	3	1	1	3	0	0	4	0	0
Rab11fip3	NM_001162869	168	134	302	0	0	0	0	0	0	0	0	0	0	0	0	0	0	0	0	0	0	0	0	0	0	0	0	0	0	0	0	0	0	0	0	0	0	0	0	0	0	0	0	0	0	0	0	0
Rab11fip3	NM_153140	84	172	256	0	0	0	0	0	0	0	0	0	0	0	0	0	0	0	0	0	0	0	0	0	0	0	0	0	0	0	0	0	0	0	0	0	0	0	0	0	0	0	0	0	0	0	0	0
Rab11fip3	NM_001162868	0	0	0	0	0	0	0	0	0	0	0	0	0	0	0	0	0	0	0	0	0	0	0	0	0	0	0	0	0	0	0	0	0	0	0	0	0	0	0	0	0	0	0	0	0	0	0	0
Acox2	NM_053115	84	179	263	0	0	0	0	0	0	0	0	0	0	0	0	0	0	0	0	0	0	0	0	0	0	0	0	0	0	0	0	0	0	0	0	0	0	0	0	0	0	0	0	0	0	0	0	0
Acox2	NM_001161667	84	54	138	0	0	0	0	0	0	0	0	0	0	0	0	0	0	0	0	0	0	0	0	0	0	0	0	0	0	0	0	0	0	0	0	0	0	0	0	0	0	0	0	0	0	0	0	0
Catsper4	NM_001130030	84	0	84	0	0	0	0	0	0	0	0	0	0	0	0	0	0	0	0	0	0	0	0	0	0	0	0	0	0	0	0	0	0	0	0	0	0	0	0	0	0	0	0	0	0	0	0	0
Catsper4	NM_177866	252	217	469	0	0	0	0	0	0	0	0	0	0	0	0	0	0	0	0	0	0	0	0	0	0	0	0	0	0	0	0	0	0	0	0	0	0	0	0	0	0	0	0	0	0	0	0	0
Prr18	NR_028280	84	300	384	0	0	0	0	0	0	0	0	0	0	0	0	0	0	0	0	0	0	0	0	0	0	0	0	0	0	0	0	0	0	0	0	0	0	0	0	0	0	0	0	0	0	0	0	0
Prr18	NM_178774	84	144	228	0	0	0	0	0	0	0	0	0	0	0	0	0	0	0	0	0	0	0	0	0	0	0	0	0	0	0	0	0	0	0	0	0	0	0	0	0	0	0	0	0	0	0	0	0
Mtap7d1	NM_144941	168	213	381	1	0	3	0	0	0	0	0	0.0183536	0	0.0534059	0	0	0	0	0	1	0	0	0	0	0	0	0	0	0	3	0	0	0	0	0	0	0	0	0	0	0	0	0	0	0	0	0	0
Mtap7d1	NM_001145970	168	0	168	0	0	0	0	0	0	0	0	0	0	0	0	0	0	0	0	0	0	0	0	0	0	0	0	0	0	0	0	0	0	0	0	0	0	0	0	0	0	0	0	0	0	0	0	0
Dst	NM_133833	84	0	84	0	0	0	0	0	0	0	0	0	0	0	0	0	0	0	0	0	0	0	0	0	0	0	0	0	0	0	0	0	0	0	0	0	0	0	0	0	0	0	0	0	0	0	0	0
Dst	NM_134448	504	6037	6541	39	133	62	9	5	4	2	0	0.71579	1.37643	1.10372	0.13713	0.469595	0.136619	0.0399766	0	36	3	13	7	25	6	35	7	5	35	4	1	11	2	2	42	4	1	1	2	1	0	2	3	0	0	0	0	0
Acbd6	NM_026683	84	89	173	0	7	26	74	6	53	36	6	0	0.0724438	0.462851	1.12751	0.563514	1.8102	0.719579	1.85294	0	0	0	1	1	2	0	1	2	0	4	4	5	7	4	2	14	12	6	23	9	10	4	2	1	2	3	3	2
Acbd6	NM_028250	420	589	1009	136	711	794	326	131	785	1156	164	2.49609	7.35822	14.1348	4.96715	12.3034	26.8114	23.1065	50.6469	102	34	46	117	115	48	75	213	51	46	94	137	22	353	31	157	45	136	28	30	32	55	89	42	87	19	0	4	36
Acbd6	NM_001145781	84	354	438	832	1818	105	33	3	76	10	0	15.2702	18.8147	1.86921	0.50281	0.281757	2.59575	0.199883	0	589	243	223	170	309	287	172	274	141	242	7	22	9	14	16	37	4	2	4	3	17	3	1	2	17	0	19	35	0
Zfp326	NM_018759	252	516	768	19	26	4	73	2	5	22	0	0.348718	0.269077	0.0712079	1.11228	0.187838	0.170773	0.439743	0	13	6	3	16	5	0	2	0	0	0	0	0	0	1	2	1	2	2	3	62	2	2	1	1	0	0	0	0	0
Zfp326	NR_030777	84	53	137	0	1	0	0	0	0	10	0	0	0.0103491	0	0	0	0	0.199883	0	0	0	0	0	0	0	0	0	0	1	0	0	0	0	0	0	0	0	0	0	0	0	0	0	0	0	0	0	0
Zfp521	NM_145492	252	2979	3231	0	16	0	0	0	0	2	0	0	0.165586	0	0	0	0	0.0399766	0	0	0	0	2	0	0	0	1	1	12	0	0	0	0	0	0	0	0	0	0	0	0	0	0	0	0	0	0	0
Zfp521	NM_181326	0	0	0	0	0	0	0	0	0	0	0	0	0	0	0	0	0	0	0	0	0	0	0	0	0	0	0	0	0	0	0	0	0	0	0	0	0	0	0	0	0	0	0	0	0	0	0	0
Prom1	NM_001163584	0	0	0	0	0	0	0	0	0	0	0	0	0	0	0	0	0	0	0	0	0	0	0	0	0	0	0	0	0	0	0	0	0	0	0	0	0	0	0	0	0	0	0	0	0	0	0	0
Prom1	NM_001163581	84	190	274	0	0	0	0	0	0	0	0	0	0	0	0	0	0	0	0	0	0	0	0	0	0	0	0	0	0	0	0	0	0	0	0	0	0	0	0	0	0	0	0	0	0	0	0	0
Prom1	NM_001163583	0	458	458	34	56	14	18	2	62	20	1	0.624022	0.57955	0.249227	0.27426	0.187838	2.11759	0.399766	0.308823	32	2	12	14	2	5	6	8	3	6	2	2	0	2	5	3	4	1	2	4	1	6	1	1	0	0	0	0	1
Prom1	NM_001163577	0	0	0	0	0	0	0	0	0	0	0	0	0	0	0	0	0	0	0	0	0	0	0	0	0	0	0	0	0	0	0	0	0	0	0	0	0	0	0	0	0	0	0	0	0	0	0	0
Prom1	NM_001163582	0	0	0	0	0	0	0	0	0	0	0	0	0	0	0	0	0	0	0	0	0	0	0	0	0	0	0	0	0	0	0	0	0	0	0	0	0	0	0	0	0	0	0	0	0	0	0	0
Prom1	NM_001163578	0	0	0	0	0	0	0	0	0	0	0	0	0	0	0	0	0	0	0	0	0	0	0	0	0	0	0	0	0	0	0	0	0	0	0	0	0	0	0	0	0	0	0	0	0	0	0	0
Prom1	NM_008935	0	0	0	0	0	0	0	0	0	0	0	0	0	0	0	0	0	0	0	0	0	0	0	0	0	0	0	0	0	0	0	0	0	0	0	0	0	0	0	0	0	0	0	0	0	0	0	0
Prom1	NM_001163585	168	17	185	0	0	0	0	0	0	0	0	0	0	0	0	0	0	0	0	0	0	0	0	0	0	0	0	0	0	0	0	0	0	0	0	0	0	0	0	0	0	0	0	0	0	0	0	0
Pls3	NM_001166453	84	122	206	0	0	0	0	0	0	2	0	0	0	0	0	0	0	0.0399766	0	0	0	0	0	0	0	0	0	0	0	0	0	0	0	0	0	0	0	0	0	0	0	0	0	0	0	0	0	0
Pls3	NM_145629	84	236	320	0	0	1	0	0	0	0	0	0	0	0.017802	0	0	0	0	0	0	0	0	0	0	0	0	0	0	0	0	1	0	0	0	0	0	0	0	0	0	0	0	0	0	0	0	0	0
Pls3	NM_001166454	84	46	130	0	0	0	0	0	0	0	0	0	0	0	0	0	0	0	0	0	0	0	0	0	0	0	0	0	0	0	0	0	0	0	0	0	0	0	0	0	0	0	0	0	0	0	0	0
Prph	NM_001163588	84	373	457	0	5	1	0	0	1	41	1	0	0.0517456	0.017802	0	0	0.0341546	0.81952	0.308823	0	0	2	0	0	1	0	0	2	0	1	0	0	0	0	0	0	0	0	0	0	0	0	0	0	0	0	0	0
Prph	NM_013639	0	0	0	0	0	0	0	0	0	0	0	0	0	0	0	0	0	0	0	0	0	0	0	0	0	0	0	0	0	0	0	0	0	0	0	0	0	0	0	0	0	0	0	0	0	0	0	0
Prph	NM_001163589	84	292	376	0	0	0	0	0	0	35	0	0	0	0	0	0	0	0.69959	0	0	0	0	0	0	0	0	0	0	0	0	0	0	0	0	0	0	0	0	0	0	0	0	0	0	0	0	0	0
Spag16	NM_025728	84	143	227	0	0	0	0	0	0	0	0	0	0	0	0	0	0	0	0	0	0	0	0	0	0	0	0	0	0	0	0	0	0	0	0	0	0	0	0	0	0	0	0	0	0	0	0	0
Spag16	NM_029160	840	972	1812	30	405	0	0	0	0	7	0	0.550608	4.19139	0	0	0	0	0.139918	0	24	6	15	23	137	89	17	118	3	3	0	0	0	0	0	0	0	0	0	0	0	0	0	0	0	0	0	0	0
Serpinb6a	NM_009254	84	0	84	0	0	0	6	4	19	13	0	0	0	0	0.0914199	0.375676	0.648938	0.259848	0	0	0	0	0	0	0	0	0	0	0	0	0	0	0	0	0	0	0	4	0	1	1	3	1	2	2	2	1	2
Serpinb6a	NM_001164118	84	53	137	0	0	0	0	0	0	1	0	0	0	0	0	0	0	0.0199883	0	0	0	0	0	0	0	0	0	0	0	0	0	0	0	0	0	0	0	0	0	0	0	0	0	0	0	0	0	0
Serpinb6a	NM_001164117	84	0	84	0	0	0	0	0	1	0	0	0	0	0	0	0	0.0341546	0	0	0	0	0	0	0	0	0	0	0	0	0	0	0	0	0	0	0	0	0	0	0	0	0	0	0	0	0	0	0
Serpinb6a	NR_028309	168	187	355	1	2	3	4	0	7	0	1	0.0183536	0.0206982	0.0534059	0.0609466	0	0.239082	0	0.308823	1	0	0	0	0	0	0	2	0	0	3	0	0	0	0	0	0	0	0	4	0	0	0	0	0	0	0	0	0
Meg3	NR_003633	0	1144	1144	55	28	56	42	113	193	3167	245	1.00945	0.289775	0.99691	0.639939	10.6128	6.59184	63.3029	75.6615	44	11	2	8	1	11	1	1	1	3	12	9	9	7	6	13	7	6	3	9	9	8	104	9	6	3	9	54	2
Meg3	NR_027651	84	0	84	0	0	0	0	0	0	0	0	0	0	0	0	0	0	0	0	0	0	0	0	0	0	0	0	0	0	0	0	0	0	0	0	0	0	0	0	0	0	0	0	0	0	0	0	0
Meg3	NR_027652	336	460	796	367	260	94	33	13	292	4574	177	6.73577	2.69077	1.67338	0.50281	1.22095	9.97315	91.4265	54.6616	274	93	32	44	19	17	18	18	54	58	8	48	4	10	16	8	12	2	3	1	6	9	5	8	17	71	3	6	5
Taf1b	NR_028341	84	0	84	0	0	0	0	0	0	0	1	0	0	0	0	0	0	0	0.308823	0	0	0	0	0	0	0	0	0	0	0	0	0	0	0	0	0	0	0	0	0	0	0	0	0	0	0	0	0
Taf1b	NM_020614	168	97	265	0	32	7	23	0	5	12	1	0	0.331172	0.124614	0.350443	0	0.170773	0.23986	0.308823	0	0	0	5	6	7	2	3	7	2	0	3	1	1	1	1	1	1	1	0	5	15	0	0	0	4	0	0	0
Banf1	NM_001038231	84	84	168	7	4	12	29	0	74	140	4	0.128475	0.0413964	0.213624	0.441863	0	2.52744	2.79836	1.23529	3	4	4	0	0	0	0	0	0	0	0	4	0	4	4	0	5	0	4	7	8	5	0	0	8	10	13	3	0
Banf1	NM_011793	84	77	161	347	457	443	537	117	350	1152	72	6.3687	4.72954	7.88627	8.18208	10.9885	11.9541	23.0265	22.2352	254	93	64	57	60	42	51	125	24	34	62	109	44	88	41	99	63	71	101	92	147	63	34	83	7	19	28	18	9
Trpc4ap	NM_001163452	84	23	107	0	4	0	0	0	0	1	0	0	0.0413964	0	0	0	0	0.0199883	0	0	0	1	0	1	1	0	0	0	1	0	0	0	0	0	0	0	0	0	0	0	0	0	0	0	0	0	0	0
Trpc4ap	NM_019828	84	0	84	0	0	0	0	0	0	0	0	0	0	0	0	0	0	0	0	0	0	0	0	0	0	0	0	0	0	0	0	0	0	0	0	0	0	0	0	0	0	0	0	0	0	0	0	0
Zbtb3	NM_133759	84	33	117	0	0	0	0	0	0	0	0	0	0	0	0	0	0	0	0	0	0	0	0	0	0	0	0	0	0	0	0	0	0	0	0	0	0	0	0	0	0	0	0	0	0	0	0	0
Zbtb3	NM_001098237	84	153	237	0	0	0	0	0	1	0	0	0	0	0	0	0	0.0341546	0	0	0	0	0	0	0	0	0	0	0	0	0	0	0	0	0	0	0	0	0	0	0	0	0	0	0	0	0	0	1
Ilf3	NM_001042707	0	0	0	0	0	0	0	0	0	0	0	0	0	0	0	0	0	0	0	0	0	0	0	0	0	0	0	0	0	0	0	0	0	0	0	0	0	0	0	0	0	0	0	0	0	0	0	0
Ilf3	NM_001042709	0	0	0	0	0	0	0	0	0	0	0	0	0	0	0	0	0	0	0	0	0	0	0	0	0	0	0	0	0	0	0	0	0	0	0	0	0	0	0	0	0	0	0	0	0	0	0	0
Ilf3	NM_001042708	0	0	0	0	0	0	0	0	0	0	0	0	0	0	0	0	0	0	0	0	0	0	0	0	0	0	0	0	0	0	0	0	0	0	0	0	0	0	0	0	0	0	0	0	0	0	0	0
Ilf3	NM_010561	0	0	0	0	0	0	0	0	0	0	0	0	0	0	0	0	0	0	0	0	0	0	0	0	0	0	0	0	0	0	0	0	0	0	0	0	0	0	0	0	0	0	0	0	0	0	0	0
Gjc1	NM_001159382	84	189	273	0	0	1	0	0	0	0	0	0	0	0.017802	0	0	0	0	0	0	0	0	0	0	0	0	0	0	0	1	0	0	0	0	0	0	0	0	0	0	0	0	0	0	0	0	0	0
Gjc1	NM_001159383	84	182	266	0	0	0	0	0	0	8	0	0	0	0	0	0	0	0.159906	0	0	0	0	0	0	0	0	0	0	0	0	0	0	0	0	0	0	0	0	0	0	0	0	0	0	0	0	0	0
Gjc1	NM_008122	84	738	822	0	3	1	1	0	1	2	0	0	0.0310473	0.017802	0.0152367	0	0.0341546	0.0399766	0	0	0	0	0	0	3	0	0	0	0	0	0	0	1	0	0	1	0	0	0	0	0	0	0	0	0	0	0	1
Suv420h1	NM_001167887	0	0	0	0	0	0	0	0	0	0	0	0	0	0	0	0	0	0	0	0	0	0	0	0	0	0	0	0	0	0	0	0	0	0	0	0	0	0	0	0	0	0	0	0	0	0	0	0
Suv420h1	NM_001167884	420	299	719	0	3	0	0	0	0	32	0	0	0.0310473	0	0	0	0	0.639625	0	0	0	2	0	0	0	0	0	1	0	0	0	0	0	0	0	0	0	0	0	0	0	0	0	0	0	0	0	0
Suv420h1	NM_001167886	0	0	0	0	0	0	0	0	0	0	0	0	0	0	0	0	0	0	0	0	0	0	0	0	0	0	0	0	0	0	0	0	0	0	0	0	0	0	0	0	0	0	0	0	0	0	0	0
Suv420h1	NM_001167888	0	0	0	0	0	0	0	0	0	0	0	0	0	0	0	0	0	0	0	0	0	0	0	0	0	0	0	0	0	0	0	0	0	0	0	0	0	0	0	0	0	0	0	0	0	0	0	0
Suv420h1	NM_144871	0	0	0	0	0	0	0	0	0	0	0	0	0	0	0	0	0	0	0	0	0	0	0	0	0	0	0	0	0	0	0	0	0	0	0	0	0	0	0	0	0	0	0	0	0	0	0	0
Suv420h1	NM_001167889	0	1604	1604	1	1252	3216	2187	282	812	675	10	0.0183536	12.9571	57.2511	33.3226	26.4851	27.7336	13.4921	3.08823	1	0	23	61	171	161	150	212	206	268	452	1066	187	617	174	720	459	168	460	432	248	420	88	194	99	98	62	45	50
Suv420h1	NM_001167885	0	0	0	0	0	0	0	0	0	0	0	0	0	0	0	0	0	0	0	0	0	0	0	0	0	0	0	0	0	0	0	0	0	0	0	0	0	0	0	0	0	0	0	0	0	0	0	0
Zfp821	NM_001167946	0	0	0	0	0	0	0	0	0	0	0	0	0	0	0	0	0	0	0	0	0	0	0	0	0	0	0	0	0	0	0	0	0	0	0	0	0	0	0	0	0	0	0	0	0	0	0	0
[truncated: 5,496 more rows]
[truncated: 69 more columns]
