# Supplementary material for: Deterministic and Stochastic Allele Specific Gene Expression in Single Mouse Blastomeres
Source: PLoS One. 2011 Jun 23;6(6):e21208. doi: 10.1371/journal.pone.0021208 (PMC3121735; doi:10.1371/journal.pone.0021208)
Supplement: Table S5 — Consensus 3′UTRs of single mature oocytes, blastomeres of 2-cell, 4-cell, and 8-cell stage embryos, TE, and ICM of E3.5 blastocysts, epiblast of E4.5 blastocysts, and ESC. Each entry presents up to six UTR predictions of a RefSeq transcript. For each cell type we report a predicted UTR size(s) if the prediction was observed in at least half of all the individual cells. (TXT) [file pone.0021208.s005.txt]

order	geneName	transcriptID	Chr	strand	UTR_start	UTR_end	UTR_size	number_of_consesus_UTR_stops	consensus_UTR_stop	consensus_UTR_adjusted_stop	Oocyte_UTRend_1	Oocyte_UTRend_2	Oocyte_UTRend_3	Oocyte_UTRend_4	Oocyte_UTRend_5	Oocyte_UTRend_6	2cell_UTRend_1	2cell_UTRend_2	2cell_UTRend_3	2cell_UTRend_4	2cell_UTRend_5	2cell_UTRend_6	4cell_UTRend_1	4cell_UTRend_2	4cell_UTRend_3	4cell_UTRend_4	4cell_UTRend_5	4cell_UTRend_6	8cell_UTRend_1	8cell_UTRend_2	8cell_UTRend_3	8cell_UTRend_4	8cell_UTRend_5	8cell_UTRend_6	TE_UTRend_1	TE_UTRend_2	TE_UTRend_3	TE_UTRend_4	TE_UTRend_5	TE_UTRend_6	ICM_UTRend_1	ICM_UTRend_2	ICM_UTRend_3	ICM_UTRend_4	ICM_UTRend_5	ICM_UTRend_6	ESC_UTRend_1	ESC_UTRend_2	ESC_UTRend_3
1	Rundc3a	NM_016759	chr11	+	102263437	102263867	431	1	431,	431,	0	0	0	0	0	0	0	0	0	0	0	0	30	0	0	0	0	0	49	0	0	0	0	0	0	0	0	0	0	0	19	0	0	0	0	0	40	0	0
2	Wbp1	NM_016757	chr6	-	83069037	83069253	217	1	217,	217,	0	0	0	0	0	0	33	0	0	0	0	0	72	0	0	0	0	0	73	0	0	0	0	0	0	0	0	0	0	0	100	0	0	0	0	0	116	0	0
3	Atp5j	NM_016755	chr16	-	84828115	84828202	88	0	0	0	0	0	0	0	0	0	0	0	0	0	0	0	0	0	0	0	0	0	0	0	0	0	0	0	0	0	0	0	0	0	0	0	0	0	0	0	0	0	0
4	Art2a	NM_007490	chr7	-	108701289	108701289	0	0	0	0	0	0	0	0	0	0	0	0	0	0	0	0	0	0	0	0	0	0	0	0	0	0	0	0	0	0	0	0	0	0	0	0	0	0	0	0	0	0	0
5	Hmx3	NM_008257	chr7	+	138688149	138688445	297	0	0	0	0	0	0	0	0	0	0	0	0	0	0	0	0	0	0	0	0	0	0	0	0	0	0	0	0	0	0	0	0	0	0	0	0	0	0	0	0	0	0
6	Gm11294	NM_001080972	chr13	+	22336974	22336974	0	0	0	0	0	0	0	0	0	0	0	0	0	0	0	0	0	0	0	0	0	0	0	0	0	0	0	0	0	0	0	0	0	0	0	0	0	0	0	0	0	0	0
7	Olfr644	NM_147121	chr7	-	111216598	111216598	0	0	0	0	0	0	0	0	0	0	0	0	0	0	0	0	0	0	0	0	0	0	0	0	0	0	0	0	0	0	0	0	0	0	0	0	0	0	0	0	0	0	0
8	Olfr632	NM_147119	chr7	+	111086849	111086849	0	0	0	0	0	0	0	0	0	0	0	0	0	0	0	0	0	0	0	0	0	0	0	0	0	0	0	0	0	0	0	0	0	0	0	0	0	0	0	0	0	0	0
9	Gp1bb	NM_010327	chr16	-	18620411	18620814	404	0	0	0	0	0	0	0	0	0	0	0	0	0	0	0	0	0	0	0	0	0	0	0	0	0	0	0	0	0	0	0	0	0	0	0	0	0	0	0	0	0	0
10	Olfr446	NM_146295	chr6	+	42878158	42878158	0	0	0	0	0	0	0	0	0	0	0	0	0	0	0	0	0	0	0	0	0	0	0	0	0	0	0	0	0	0	0	0	0	0	0	0	0	0	0	0	0	0	0
11	Olfr1449	NM_146303	chr19	+	13010174	13010174	0	0	0	0	0	0	0	0	0	0	0	0	0	0	0	0	0	0	0	0	0	0	0	0	0	0	0	0	0	0	0	0	0	0	0	0	0	0	0	0	0	0	0
12	Olfr1461	NM_146302	chr19	+	13240444	13240444	0	0	0	0	0	0	0	0	0	0	0	0	0	0	0	0	0	0	0	0	0	0	0	0	0	0	0	0	0	0	0	0	0	0	0	0	0	0	0	0	0	0	0
13	Olfr1324	NM_146292	chrX	-	47778672	47778672	0	0	0	0	0	0	0	0	0	0	0	0	0	0	0	0	0	0	0	0	0	0	0	0	0	0	0	0	0	0	0	0	0	0	0	0	0	0	0	0	0	0	0
14	Olfr1484	NM_146291	chr19	+	13660743	13660743	0	0	0	0	0	0	0	0	0	0	0	0	0	0	0	0	0	0	0	0	0	0	0	0	0	0	0	0	0	0	0	0	0	0	0	0	0	0	0	0	0	0	0
15	Olfr1475	NM_146301	chr19	-	13553741	13553741	0	0	0	0	0	0	0	0	0	0	0	0	0	0	0	0	0	0	0	0	0	0	0	0	0	0	0	0	0	0	0	0	0	0	0	0	0	0	0	0	0	0	0
16	Olfr113	NM_146289	chr17	-	37711427	37711427	0	0	0	0	0	0	0	0	0	0	0	0	0	0	0	0	0	0	0	0	0	0	0	0	0	0	0	0	0	0	0	0	0	0	0	0	0	0	0	0	0	0	0
17	Olfr827	NM_146300	chr10	-	129647215	129647215	0	0	0	0	0	0	0	0	0	0	0	0	0	0	0	0	0	0	0	0	0	0	0	0	0	0	0	0	0	0	0	0	0	0	0	0	0	0	0	0	0	0	0
18	Olfr801	NM_146285	chr10	-	129106616	129106616	0	0	0	0	0	0	0	0	0	0	0	0	0	0	0	0	0	0	0	0	0	0	0	0	0	0	0	0	0	0	0	0	0	0	0	0	0	0	0	0	0	0	0
19	Olfr981	NM_146286	chr9	+	39830912	39830912	0	0	0	0	0	0	0	0	0	0	0	0	0	0	0	0	0	0	0	0	0	0	0	0	0	0	0	0	0	0	0	0	0	0	0	0	0	0	0	0	0	0	0
20	Olfr114	NM_146287	chr17	-	37726357	37726357	0	0	0	0	0	0	0	0	0	0	0	0	0	0	0	0	0	0	0	0	0	0	0	0	0	0	0	0	0	0	0	0	0	0	0	0	0	0	0	0	0	0	0
21	Olfr780	NM_146284	chr10	+	128759619	128759619	0	0	0	0	0	0	0	0	0	0	0	0	0	0	0	0	0	0	0	0	0	0	0	0	0	0	0	0	0	0	0	0	0	0	0	0	0	0	0	0	0	0	0
22	Zfp369	NM_178364	chr13	+	65398890	65399103	214	0	0	0	0	0	0	0	0	0	0	0	0	0	0	0	0	0	0	0	0	0	0	0	0	0	0	0	0	0	0	0	0	0	0	0	0	0	0	0	0	0	0
23	Ylpm1	NM_178363	chr12	+	86410715	86411465	447	1	447,	447,	41	0	0	0	0	0	189	0	0	0	0	0	541	0	0	0	0	0	567	0	0	0	0	0	62	0	0	0	0	0	126	0	0	0	0	0	268	0	0
24	Rnmt	NM_026440	chr18	+	68481009	68483461	2453	1	448,	555,	1116	0	0	0	0	0	557	0	0	0	0	0	843	0	0	0	0	0	1085	0	0	0	0	0	105	0	0	0	0	0	383	0	0	0	0	0	608	0	0
25	Ccdc80	NM_026439	chr16	+	45127623	45128037	415	0	0	0	0	0	0	0	0	0	0	0	0	0	0	0	0	0	0	0	0	0	0	0	0	0	0	0	0	0	0	0	0	0	0	0	0	0	0	0	0	0	0
26	Nat15	NM_029090	chr16	+	3901939	3904781	1504	1	1504,	1504,	165	0	0	0	0	0	277	0	0	0	0	0	159	0	0	0	0	0	214	0	0	0	0	0	35	0	0	0	0	0	130	0	0	0	0	0	148	0	0
27	Wibg	NM_030100	chr10	+	128203146	128203146	0	0	0	0	0	0	0	0	0	0	0	0	0	0	0	0	0	0	0	0	0	0	0	0	0	0	0	0	0	0	0	0	0	0	0	0	0	0	0	0	0	0	0
28	Ndufv3	NM_030087	chr17	+	31668197	31668270	74	1	74,	74,	0	0	0	0	0	0	16	0	0	0	0	0	106	0	0	0	0	0	177	0	0	0	0	0	186	0	0	0	0	0	178	0	0	0	0	0	778	0	0
29	Slamf8	NM_029084	chr1	-	174511507	174512574	1068	0	0	0	0	0	0	0	0	0	0	0	0	0	0	0	0	0	0	0	0	0	0	0	0	0	0	0	0	0	0	0	0	0	0	0	0	0	0	0	0	0	0
30	Dlat	NM_145614	chr9	-	50442739	50444529	1791	2	531,1791,	664,1791,	0	0	0	0	0	0	306	43	0	0	0	0	54	19	0	0	0	0	92	44	0	0	0	0	0	0	0	0	0	0	233	51	0	0	0	0	462	84	0
31	Ptdss2	NM_013782	chr7	+	148341419	148342053	635	1	635,	635,	45	0	0	0	0	0	548	0	0	0	0	0	7837	0	0	0	0	0	4155	0	0	0	0	0	546	0	0	0	0	0	844	0	0	0	0	0	256	0	0
32	Capn10	NM_011796	chr1	+	94844115	94844525	411	1	394,	411,	152	0	0	0	0	0	311	0	0	0	0	0	409	0	0	0	0	0	193	0	0	0	0	0	35	0	0	0	0	0	242	0	0	0	0	0	140	0	0
33	Mtbp	NM_001168250	chr15	+	55441086	55442368	1283	0	0	0	0	0	0	0	0	0	0	0	0	0	0	0	0	0	0	0	0	0	0	0	0	0	0	0	0	0	0	0	0	0	0	0	0	0	0	0	0	0	0
34	Tmem63a	NM_144794	chr1	+	182904467	182905235	769	0	0	0	0	0	0	0	0	0	0	0	0	0	0	0	0	0	0	0	0	0	0	0	0	0	0	0	0	0	0	0	0	0	0	0	0	0	0	0	0	0	0
35	Olfr1055	NM_147021	chr2	-	86186982	86186982	0	0	0	0	0	0	0	0	0	0	0	0	0	0	0	0	0	0	0	0	0	0	0	0	0	0	0	0	0	0	0	0	0	0	0	0	0	0	0	0	0	0	0
36	Olfr267	NM_146920	chr4	-	58797651	58797651	0	0	0	0	0	0	0	0	0	0	0	0	0	0	0	0	0	0	0	0	0	0	0	0	0	0	0	0	0	0	0	0	0	0	0	0	0	0	0	0	0	0	0
37	Gm1973	NM_029288	chr14	+	3748348	3748662	315	0	0	0	0	0	0	0	0	0	0	0	0	0	0	0	0	0	0	0	0	0	0	0	0	0	0	0	0	0	0	0	0	0	0	0	0	0	0	0	0	0	0
38	Otud6b	NM_152812	chr4	-	14736651	14738810	2160	3	44,1567,2160,	58,1602,2160,	0	61	0	0	0	0	158	698	27	0	0	0	142	937	144	0	0	0	182	1063	268	0	0	0	28	140	37	0	0	0	45	267	93	0	0	0	22	316	50
39	Ugt2b1	NM_152811	chr5	-	87345663	87346613	951	0	0	0	0	0	0	0	0	0	0	0	0	0	0	0	0	0	0	0	0	0	0	0	0	0	0	0	0	0	0	0	0	0	0	0	0	0	0	0	0	0	0
40	Pear1	NM_152799	chr3	-	87553018	87554067	1050	0	0	0	0	0	0	0	0	0	0	0	0	0	0	0	0	0	0	0	0	0	0	0	0	0	0	0	0	0	0	0	0	0	0	0	0	0	0	0	0	0	0
41	Lrrtm4	NM_178731	chr6	+	79973160	79974926	1767	0	0	0	0	0	0	0	0	0	0	0	0	0	0	0	0	0	0	0	0	0	0	0	0	0	0	0	0	0	0	0	0	0	0	0	0	0	0	0	0	0	0
42	Fam12	NM_203508	chr14	+	51736681	51737466	786	0	0	0	0	0	0	0	0	0	0	0	0	0	0	0	0	0	0	0	0	0	0	0	0	0	0	0	0	0	0	0	0	0	0	0	0	0	0	0	0	0	0
43	Rwdd4a	NM_203507	chr8	+	48636081	48638191	2111	2	170,1997,	276,2111,	10	0	0	0	0	0	442	29	0	0	0	0	833	0	0	0	0	0	902	182	0	0	0	0	133	0	0	0	0	0	233	54	0	0	0	0	123	115	0
44	Surf2	NM_013678	chr2	+	26775333	26775690	358	1	358,	358,	1401	0	0	0	0	0	1129	0	0	0	0	0	781	0	0	0	0	0	929	0	0	0	0	0	148	0	0	0	0	0	431	0	0	0	0	0	677	0	0
45	Als2cr12	NM_175370	chr1	-	58714963	58715267	305	0	0	0	0	0	0	0	0	0	0	0	0	0	0	0	0	0	0	0	0	0	0	0	0	0	0	0	0	0	0	0	0	0	0	0	0	0	0	0	0	0	0
46	Wasf1	NM_031877	chr10	+	40657609	40658375	767	1	767,	767,	185	0	0	0	0	0	363	0	0	0	0	0	87	0	0	0	0	0	102	0	0	0	0	0	128	0	0	0	0	0	91	0	0	0	0	0	329	0	0
47	Otub1	NM_134150	chr19	-	7272695	7273531	837	2	209,657,	288,837,	0	0	0	0	0	0	206	150	0	0	0	0	999	208	0	0	0	0	1322	166	0	0	0	0	228	24	0	0	0	0	517	77	0	0	0	0	457	73	0
48	Nmd3	NM_133787	chr3	+	69552824	69552968	145	1	145,	145,	563	0	0	0	0	0	651	0	0	0	0	0	1362	0	0	0	0	0	1521	0	0	0	0	0	229	0	0	0	0	0	543	0	0	0	0	0	1007	0	0
49	Icmt	NM_133788	chr4	+	151677313	151681231	3919	2	665,3919,	716,3919,	0	402	0	0	0	0	0	151	0	0	0	0	108	325	0	0	0	0	29	260	0	0	0	0	15	79	0	0	0	0	21	103	0	0	0	0	65	275	0
50	Csf1	NM_001113529	chr3	-	107543965	107549656	2113	0	0	0	0	0	0	0	0	0	0	0	0	0	0	0	0	0	0	0	0	0	0	0	0	0	0	0	0	0	0	0	0	0	0	0	0	0	0	0	0	0	0
51	Itga9	NM_001113514	chr9	+	118806450	118810121	3672	1	288,	372,	1850	0	0	0	0	0	0	0	0	0	0	0	44	0	0	0	0	0	54	0	0	0	0	0	0	0	0	0	0	0	0	0	0	0	0	0	54	0	0
52	Obfc2a	NM_028696	chr1	-	51526331	51528088	1758	1	1745,	1758,	13	0	0	0	0	0	73	0	0	0	0	0	890	0	0	0	0	0	469	0	0	0	0	0	84	0	0	0	0	0	99	0	0	0	0	0	144	0	0
53	Phf11	NM_172603	chr14	-	59895751	59896185	435	0	0	0	0	0	0	0	0	0	0	0	0	0	0	0	0	0	0	0	0	0	0	0	0	0	0	0	0	0	0	0	0	0	0	0	0	0	0	0	0	0	0
54	V1rd3	NM_030740	chr7	-	5146517	5147285	769	0	0	0	0	0	0	0	0	0	0	0	0	0	0	0	0	0	0	0	0	0	0	0	0	0	0	0	0	0	0	0	0	0	0	0	0	0	0	0	0	0	0
55	Aurkb	NM_011496	chr11	+	68864563	68865164	602	1	602,	602,	57	0	0	0	0	0	130	0	0	0	0	0	647	0	0	0	0	0	1068	0	0	0	0	0	125	0	0	0	0	0	143	0	0	0	0	0	554	0	0
56	Proc	NM_001042767	chr18	-	32282779	32282883	105	0	0	0	0	0	0	0	0	0	0	0	0	0	0	0	0	0	0	0	0	0	0	0	0	0	0	0	0	0	0	0	0	0	0	0	0	0	0	0	0	0	0
57	Prmt2	NM_001077638	chr10	-	75669966	75670505	540	1	540,	540,	1336	0	0	0	0	0	1506	0	0	0	0	0	191	0	0	0	0	0	24	0	0	0	0	0	10	0	0	0	0	0	0	0	0	0	0	0	56	0	0
58	Fiz1	NM_001110328	chr7	-	4958657	4959616	960	1	955,	960,	340	0	0	0	0	0	3403	0	0	0	0	0	2102	0	0	0	0	0	1097	0	0	0	0	0	165	0	0	0	0	0	290	0	0	0	0	0	665	0	0
59	Gm15023	NM_001099321	chrX	-	131702162	131704210	2049	0	0	0	0	0	0	0	0	0	0	0	0	0	0	0	0	0	0	0	0	0	0	0	0	0	0	0	0	0	0	0	0	0	0	0	0	0	0	0	0	0	0
60	Gm15023	NM_001099321	chrX	+	132037085	132039133	2049	0	0	0	0	0	0	0	0	0	0	0	0	0	0	0	0	0	0	0	0	0	0	0	0	0	0	0	0	0	0	0	0	0	0	0	0	0	0	0	0	0	0
61	Basp1	NM_027395	chr15	-	25293032	25293983	952	1	952,	952,	0	0	0	0	0	0	0	0	0	0	0	0	121	0	0	0	0	0	104	0	0	0	0	0	76	0	0	0	0	0	43	0	0	0	0	0	2567	0	0
62	Psg21	NM_027403	chr7	-	19232002	19232549	548	0	0	0	0	0	0	0	0	0	0	0	0	0	0	0	0	0	0	0	0	0	0	0	0	0	0	0	0	0	0	0	0	0	0	0	0	0	0	0	0	0	0
63	Fndc5	NM_027402	chr4	+	128819784	128821836	2053	0	0	0	0	0	0	0	0	0	0	0	0	0	0	0	0	0	0	0	0	0	0	0	0	0	0	0	0	0	0	0	0	0	0	0	0	0	0	0	0	0	0
64	Vmn2r62	NM_001105059	chr7	-	50019807	50019807	0	0	0	0	0	0	0	0	0	0	0	0	0	0	0	0	0	0	0	0	0	0	0	0	0	0	0	0	0	0	0	0	0	0	0	0	0	0	0	0	0	0	0
65	Crip1	NM_007763	chr12	+	114391869	114392090	113	1	113,	113,	0	0	0	0	0	0	0	0	0	0	0	0	26	0	0	0	0	0	33	0	0	0	0	0	18	0	0	0	0	0	33	0	0	0	0	0	180	0	0
66	Odz3	NM_011857	chr8	-	49311018	49313799	2782	0	0	0	0	0	0	0	0	0	0	0	0	0	0	0	0	0	0	0	0	0	0	0	0	0	0	0	0	0	0	0	0	0	0	0	0	0	0	0	0	0	0
67	Apcdd1	NM_133237	chr18	+	63111932	63112849	918	0	0	0	0	0	0	0	0	0	0	0	0	0	0	0	0	0	0	0	0	0	0	0	0	0	0	0	0	0	0	0	0	0	0	0	0	0	0	0	0	0	0
68	Bbc3	NM_133234	chr7	+	16902583	16903682	1100	0	0	0	0	0	0	0	0	0	0	0	0	0	0	0	0	0	0	0	0	0	0	0	0	0	0	0	0	0	0	0	0	0	0	0	0	0	0	0	0	0	0
69	2900052N01Rik	NR_015605	chr9	+	46735449	46735449	0	0	0	0	0	0	0	0	0	0	0	0	0	0	0	0	0	0	0	0	0	0	0	0	0	0	0	0	0	0	0	0	0	0	0	0	0	0	0	0	0	0	0
70	Cdk10	NM_194446	chr8	+	125755631	125756155	525	1	525,	525,	0	0	0	0	0	0	20	0	0	0	0	0	143	0	0	0	0	0	160	0	0	0	0	0	12	0	0	0	0	0	55	0	0	0	0	0	99	0	0
71	Gstk1	NM_029555	chr6	+	42200278	42200440	163	0	0	0	0	0	0	0	0	0	0	0	0	0	0	0	0	0	0	0	0	0	0	0	0	0	0	0	0	0	0	0	0	0	0	0	0	0	0	0	0	0	0
72	Olfr160	NM_030553	chr9	-	37518933	37518933	0	0	0	0	0	0	0	0	0	0	0	0	0	0	0	0	0	0	0	0	0	0	0	0	0	0	0	0	0	0	0	0	0	0	0	0	0	0	0	0	0	0	0
73	Rph3al	NM_029548	chr11	-	75645659	75645681	23	0	0	0	0	0	0	0	0	0	0	0	0	0	0	0	0	0	0	0	0	0	0	0	0	0	0	0	0	0	0	0	0	0	0	0	0	0	0	0	0	0	0
74	Rbbp6	NM_175023	chr7	+	130122195	130123697	1503	1	292,	318,	0	0	0	0	0	0	0	0	0	0	0	0	1516	0	0	0	0	0	488	0	0	0	0	0	69	0	0	0	0	0	93	0	0	0	0	0	37	0	0
75	Lgtn	NM_001136070	chr1	+	133069948	133070048	101	1	101,	101,	29	0	0	0	0	0	286	0	0	0	0	0	511	0	0	0	0	0	436	0	0	0	0	0	102	0	0	0	0	0	411	0	0	0	0	0	346	0	0
76	Nfatc1	NM_016791	chr18	-	80844173	80846511	2339	1	1772,	1895,	16	0	0	0	0	0	90	0	0	0	0	0	52	0	0	0	0	0	59	0	0	0	0	0	0	0	0	0	0	0	0	0	0	0	0	0	0	0	0
77	BC059842	NM_198170	chr4	-	118035349	118035932	584	1	584,	584,	0	0	0	0	0	0	30	0	0	0	0	0	38	0	0	0	0	0	20	0	0	0	0	0	0	0	0	0	0	0	53	0	0	0	0	0	10	0	0
78	Glp1r	NM_021332	chr17	+	31073377	31073455	79	0	0	0	0	0	0	0	0	0	0	0	0	0	0	0	0	0	0	0	0	0	0	0	0	0	0	0	0	0	0	0	0	0	0	0	0	0	0	0	0	0	0
79	Atp4a	NM_018731	chr7	+	31510203	31510553	351	0	0	0	0	0	0	0	0	0	0	0	0	0	0	0	0	0	0	0	0	0	0	0	0	0	0	0	0	0	0	0	0	0	0	0	0	0	0	0	0	0	0
80	Ctdsp2	NM_146012	chr10	+	126433542	126437031	3490	1	3490,	3490,	137	0	0	0	0	0	128	0	0	0	0	0	314	0	0	0	0	0	166	0	0	0	0	0	150	0	0	0	0	0	212	0	0	0	0	0	593	0	0
81	Cep290	NM_146009	chr10	+	100035741	100036289	549	1	549,	549,	0	0	0	0	0	0	16	0	0	0	0	0	35	0	0	0	0	0	65	0	0	0	0	0	0	0	0	0	0	0	27	0	0	0	0	0	72	0	0
82	Podxl	NM_013723	chr6	-	31469492	31473021	3530	0	0	0	0	0	0	0	0	0	0	0	0	0	0	0	0	0	0	0	0	0	0	0	0	0	0	0	0	0	0	0	0	0	0	0	0	0	0	0	0	0	0
83	Bank1	NM_001033350	chr3	-	135716327	135717374	790	0	0	0	0	0	0	0	0	0	0	0	0	0	0	0	0	0	0	0	0	0	0	0	0	0	0	0	0	0	0	0	0	0	0	0	0	0	0	0	0	0	0
84	L1td1	NM_001081202	chr4	+	98404807	98405177	371	1	371,	371,	0	0	0	0	0	0	204	0	0	0	0	0	519	0	0	0	0	0	198	0	0	0	0	0	163	0	0	0	0	0	595	0	0	0	0	0	3298	0	0
85	Tns3	NM_001083587	chr11	-	8331654	8334496	2843	1	2843,	2843,	0	0	0	0	0	0	0	0	0	0	0	0	148	0	0	0	0	0	146	0	0	0	0	0	97	0	0	0	0	0	165	0	0	0	0	0	558	0	0
86	Cd1d1	NM_007639	chr3	-	86799757	86800501	745	0	0	0	0	0	0	0	0	0	0	0	0	0	0	0	0	0	0	0	0	0	0	0	0	0	0	0	0	0	0	0	0	0	0	0	0	0	0	0	0	0	0
87	Cct7	NM_007638	chr6	+	85418271	85418471	201	1	201,	201,	222	0	0	0	0	0	574	0	0	0	0	0	2928	0	0	0	0	0	4902	0	0	0	0	0	705	0	0	0	0	0	2111	0	0	0	0	0	2743	0	0
88	Alk	NM_007439	chr17	-	72218327	72218781	455	0	0	0	0	0	0	0	0	0	0	0	0	0	0	0	0	0	0	0	0	0	0	0	0	0	0	0	0	0	0	0	0	0	0	0	0	0	0	0	0	0	0
89	Zdhhc9	NM_172465	chrX	-	45525147	45526701	1555	1	1555,	1555,	0	0	0	0	0	0	0	0	0	0	0	0	182	0	0	0	0	0	381	0	0	0	0	0	35	0	0	0	0	0	39	0	0	0	0	0	33	0	0
90	Sned1	NM_172463	chr1	+	95192855	95193025	171	0	0	0	0	0	0	0	0	0	0	0	0	0	0	0	0	0	0	0	0	0	0	0	0	0	0	0	0	0	0	0	0	0	0	0	0	0	0	0	0	0	0
91	Tbc1d8b	NM_001081499	chrX	+	136286380	136288757	2378	0	0	0	0	0	0	0	0	0	0	0	0	0	0	0	0	0	0	0	0	0	0	0	0	0	0	0	0	0	0	0	0	0	0	0	0	0	0	0	0	0	0
92	Opn5	NM_181753	chr17	-	42693731	42694417	687	0	0	0	0	0	0	0	0	0	0	0	0	0	0	0	0	0	0	0	0	0	0	0	0	0	0	0	0	0	0	0	0	0	0	0	0	0	0	0	0	0	0
93	Gpr142	NM_181749	chr11	+	114668059	114668059	0	0	0	0	0	0	0	0	0	0	0	0	0	0	0	0	0	0	0	0	0	0	0	0	0	0	0	0	0	0	0	0	0	0	0	0	0	0	0	0	0	0	0
94	R3hdm1	NM_181750	chr1	+	130133335	130134312	978	1	978,	978,	0	0	0	0	0	0	813	0	0	0	0	0	958	0	0	0	0	0	1015	0	0	0	0	0	111	0	0	0	0	0	241	0	0	0	0	0	508	0	0
95	Mdfi	NM_001109973	chr17	-	47952280	47952856	577	0	0	0	0	0	0	0	0	0	0	0	0	0	0	0	0	0	0	0	0	0	0	0	0	0	0	0	0	0	0	0	0	0	0	0	0	0	0	0	0	0	0
96	Gm14446	NM_001110517	chr19	-	34667377	34668132	756	0	0	0	0	0	0	0	0	0	0	0	0	0	0	0	0	0	0	0	0	0	0	0	0	0	0	0	0	0	0	0	0	0	0	0	0	0	0	0	0	0	0
97	Gm13277	NM_001098840	chr4	+	88435084	88435346	263	0	0	0	0	0	0	0	0	0	0	0	0	0	0	0	0	0	0	0	0	0	0	0	0	0	0	0	0	0	0	0	0	0	0	0	0	0	0	0	0	0	0
98	A130010J15Rik	NM_181048	chr1	+	195001327	195004025	2699	1	935,	1116,	15	0	0	0	0	0	24	0	0	0	0	0	89	0	0	0	0	0	118	0	0	0	0	0	0	0	0	0	0	0	40	0	0	0	0	0	50	0	0
99	Fbxw26	NM_198674	chr9	-	109620079	109620468	390	0	0	0	0	0	0	0	0	0	0	0	0	0	0	0	0	0	0	0	0	0	0	0	0	0	0	0	0	0	0	0	0	0	0	0	0	0	0	0	0	0	0
100	Gm11554	NM_001099313	chr11	-	99659499	99659642	144	0	0	0	0	0	0	0	0	0	0	0	0	0	0	0	0	0	0	0	0	0	0	0	0	0	0	0	0	0	0	0	0	0	0	0	0	0	0	0	0	0	0
101	Gm11554	NM_001099313	chr11	-	99664983	99665126	144	0	0	0	0	0	0	0	0	0	0	0	0	0	0	0	0	0	0	0	0	0	0	0	0	0	0	0	0	0	0	0	0	0	0	0	0	0	0	0	0	0	0
102	Gm11569	NM_001099312	chr11	-	99664861	99665126	266	0	0	0	0	0	0	0	0	0	0	0	0	0	0	0	0	0	0	0	0	0	0	0	0	0	0	0	0	0	0	0	0	0	0	0	0	0	0	0	0	0	0
103	Gm11596	NM_001099311	chr11	-	99653988	99653988	0	0	0	0	0	0	0	0	0	0	0	0	0	0	0	0	0	0	0	0	0	0	0	0	0	0	0	0	0	0	0	0	0	0	0	0	0	0	0	0	0	0	0
104	Ggn	NM_182696	chr7	+	29958892	29958931	40	0	0	0	0	0	0	0	0	0	0	0	0	0	0	0	0	0	0	0	0	0	0	0	0	0	0	0	0	0	0	0	0	0	0	0	0	0	0	0	0	0	0
105	Hnrnpa2b1	NM_182650	chr6	-	51410930	51413430	525	1	283,	525,	807	0	0	0	0	0	1160	0	0	0	0	0	38	0	0	0	0	0	5665	0	0	0	0	0	945	0	0	0	0	0	2159	0	0	0	0	0	34	0	0
106	Cul4b	NM_001110142	chrX	-	35884797	35886809	2013	2	1,1999,	1,2013,	0	951	0	0	0	0	2761	2438	0	0	0	0	1790	412	0	0	0	0	566	458	0	0	0	0	170	137	0	0	0	0	673	597	0	0	0	0	718	865	0
107	Myadm	NM_001093764	chr7	+	3297687	3299350	1664	1	1664,	1664,	26	0	0	0	0	0	78	0	0	0	0	0	517	0	0	0	0	0	765	0	0	0	0	0	130	0	0	0	0	0	327	0	0	0	0	0	194	0	0
108	Gm12581	NM_001085535	chr11	+	117725673	117726857	1185	0	0	0	0	0	0	0	0	0	0	0	0	0	0	0	0	0	0	0	0	0	0	0	0	0	0	0	0	0	0	0	0	0	0	0	0	0	0	0	0	0	0
109	Gm5938	NM_001085534	chrX	+	75374915	75375742	233	0	0	0	0	0	0	0	0	0	0	0	0	0	0	0	0	0	0	0	0	0	0	0	0	0	0	0	0	0	0	0	0	0	0	0	0	0	0	0	0	0	0
110	Ece1	NM_199307	chr4	+	137518821	137521143	2323	1	2323,	2323,	56	0	0	0	0	0	124	0	0	0	0	0	38	0	0	0	0	0	28	0	0	0	0	0	0	0	0	0	0	0	0	0	0	0	0	0	56	0	0
111	Gm15093	NM_001099920	chrX	+	145738944	145739546	603	0	0	0	0	0	0	0	0	0	0	0	0	0	0	0	0	0	0	0	0	0	0	0	0	0	0	0	0	0	0	0	0	0	0	0	0	0	0	0	0	0	0
112	Gm15093	NM_001099920	chrX	+	145921725	145922327	603	0	0	0	0	0	0	0	0	0	0	0	0	0	0	0	0	0	0	0	0	0	0	0	0	0	0	0	0	0	0	0	0	0	0	0	0	0	0	0	0	0	0
113	Gm15093	NM_001099920	chrX_random	-	395346	395948	603	0	0	0	0	0	0	0	0	0	0	0	0	0	0	0	0	0	0	0	0	0	0	0	0	0	0	0	0	0	0	0	0	0	0	0	0	0	0	0	0	0	0
114	Setdb1	NM_018877	chr3	-	95127447	95127994	548	1	496,	548,	502	0	0	0	0	0	1481	0	0	0	0	0	515	0	0	0	0	0	530	0	0	0	0	0	91	0	0	0	0	0	294	0	0	0	0	0	573	0	0
115	Kng2	NM_001102409	chr16	-	22985924	22986042	119	0	0	0	0	0	0	0	0	0	0	0	0	0	0	0	0	0	0	0	0	0	0	0	0	0	0	0	0	0	0	0	0	0	0	0	0	0	0	0	0	0	0
116	Cdh6	NM_007666	chr15	-	12963954	12963954	0	0	0	0	0	0	0	0	0	0	0	0	0	0	0	0	0	0	0	0	0	0	0	0	0	0	0	0	0	0	0	0	0	0	0	0	0	0	0	0	0	0	0
117	Gm2863	NM_001099333	chrX	-	31349046	31349415	370	0	0	0	0	0	0	0	0	0	0	0	0	0	0	0	0	0	0	0	0	0	0	0	0	0	0	0	0	0	0	0	0	0	0	0	0	0	0	0	0	0	0
118	Fcamr	NM_001170632	chr1	+	132711230	132711317	88	0	0	0	0	0	0	0	0	0	0	0	0	0	0	0	0	0	0	0	0	0	0	0	0	0	0	0	0	0	0	0	0	0	0	0	0	0	0	0	0	0	0
119	Gm10230	NM_001099347	chrX	-	24475577	24475699	123	0	0	0	0	0	0	0	0	0	0	0	0	0	0	0	0	0	0	0	0	0	0	0	0	0	0	0	0	0	0	0	0	0	0	0	0	0	0	0	0	0	0
120	Gm13305	NM_001099348	chr4	-	42669532	42669886	355	0	0	0	0	0	0	0	0	0	0	0	0	0	0	0	0	0	0	0	0	0	0	0	0	0	0	0	0	0	0	0	0	0	0	0	0	0	0	0	0	0	0
121	Ube2d2	NM_019912	chr18	+	35965217	35966825	1609	1	1560,	1609,	2809	0	0	0	0	0	6106	0	0	0	0	0	2299	0	0	0	0	0	770	0	0	0	0	0	171	0	0	0	0	0	206	0	0	0	0	0	225	0	0
122	Tmub2	NM_028076	chr11	+	102149750	102150738	989	1	989,	989,	0	0	0	0	0	0	63	0	0	0	0	0	1838	0	0	0	0	0	1199	0	0	0	0	0	171	0	0	0	0	0	230	0	0	0	0	0	246	0	0
123	Acsl5	NM_027976	chr19	+	55370003	55371118	274	1	274,	274,	0	0	0	0	0	0	0	0	0	0	0	0	54	0	0	0	0	0	0	0	0	0	0	0	0	0	0	0	0	0	38	0	0	0	0	0	144	0	0
124	2610044O15Rik	NM_153780	chr17	-	95214078	95215175	1098	0	0	0	0	0	0	0	0	0	0	0	0	0	0	0	0	0	0	0	0	0	0	0	0	0	0	0	0	0	0	0	0	0	0	0	0	0	0	0	0	0	0
125	Lrrc7	NM_001081358	chr3	-	157747402	157747402	0	0	0	0	0	0	0	0	0	0	0	0	0	0	0	0	0	0	0	0	0	0	0	0	0	0	0	0	0	0	0	0	0	0	0	0	0	0	0	0	0	0	0
126	Larp4	NM_001080948	chr15	+	99842605	99846789	4185	2	1659,4185,	1714,4185,	12	94	0	0	0	0	1616	0	0	0	0	0	7694	751	0	0	0	0	10538	1697	0	0	0	0	780	0	0	0	0	0	1050	0	0	0	0	0	280	359	0
127	Cnksr1	NM_001081047	chr4	-	133783956	133784229	274	0	0	0	0	0	0	0	0	0	0	0	0	0	0	0	0	0	0	0	0	0	0	0	0	0	0	0	0	0	0	0	0	0	0	0	0	0	0	0	0	0	0
128	Rps17	NM_009092	chr7	-	88487618	88487654	37	0	0	0	0	0	0	0	0	0	0	0	0	0	0	0	0	0	0	0	0	0	0	0	0	0	0	0	0	0	0	0	0	0	0	0	0	0	0	0	0	0	0
129	Rps15	NM_009091	chr10	+	79756825	79756858	34	0	0	0	0	0	0	0	0	0	0	0	0	0	0	0	0	0	0	0	0	0	0	0	0	0	0	0	0	0	0	0	0	0	0	0	0	0	0	0	0	0	0
130	Ccnk	NM_009832	chr12	+	109440911	109441569	659	1	659,	659,	242	0	0	0	0	0	655	0	0	0	0	0	946	0	0	0	0	0	905	0	0	0	0	0	190	0	0	0	0	0	278	0	0	0	0	0	536	0	0
131	Ptov1	NM_133949	chr7	-	52118437	52118802	366	1	366,	366,	1322	0	0	0	0	0	740	0	0	0	0	0	313	0	0	0	0	0	114	0	0	0	0	0	75	0	0	0	0	0	243	0	0	0	0	0	402	0	0
132	Rab15	NM_134050	chr12	-	77898949	77901229	2281	0	0	0	0	0	0	0	0	0	0	0	0	0	0	0	0	0	0	0	0	0	0	0	0	0	0	0	0	0	0	0	0	0	0	0	0	0	0	0	0	0	0
133	Fgf8	NM_001166361	chr19	-	45811288	45811479	192	0	0	0	0	0	0	0	0	0	0	0	0	0	0	0	0	0	0	0	0	0	0	0	0	0	0	0	0	0	0	0	0	0	0	0	0	0	0	0	0	0	0
134	6820408C15Rik	NM_177656	chr2	+	152269869	152270064	196	0	0	0	0	0	0	0	0	0	0	0	0	0	0	0	0	0	0	0	0	0	0	0	0	0	0	0	0	0	0	0	0	0	0	0	0	0	0	0	0	0	0
135	Gm4763	NM_177593	chr7	-	25507512	25507750	239	0	0	0	0	0	0	0	0	0	0	0	0	0	0	0	0	0	0	0	0	0	0	0	0	0	0	0	0	0	0	0	0	0	0	0	0	0	0	0	0	0	0
136	Trpm8	NM_134252	chr1	+	90281288	90285426	353	0	0	0	0	0	0	0	0	0	0	0	0	0	0	0	0	0	0	0	0	0	0	0	0	0	0	0	0	0	0	0	0	0	0	0	0	0	0	0	0	0	0
137	Ank3	NM_170728	chr10	+	69478381	69490184	3627	0	0	0	0	0	0	0	0	0	0	0	0	0	0	0	0	0	0	0	0	0	0	0	0	0	0	0	0	0	0	0	0	0	0	0	0	0	0	0	0	0	0
138	Hps1	NM_019424	chr19	-	42829685	42830123	439	1	377,	439,	0	0	0	0	0	0	42	0	0	0	0	0	31	0	0	0	0	0	27	0	0	0	0	0	0	0	0	0	0	0	0	0	0	0	0	0	108	0	0
139	Cyp2d40	NM_023623	chr15	-	82590262	82590335	74	0	0	0	0	0	0	0	0	0	0	0	0	0	0	0	0	0	0	0	0	0	0	0	0	0	0	0	0	0	0	0	0	0	0	0	0	0	0	0	0	0	0
140	Lman1	NM_027400	chr18	-	66140407	66143504	1985	2	28,1985,	28,1985,	0	368	0	0	0	0	45	210	0	0	0	0	38	58	0	0	0	0	20	41	0	0	0	0	48	31	0	0	0	0	41	242	0	0	0	0	69	514	0
141	Gdpd2	NM_023608	chrX	+	97933621	97934238	618	0	0	0	0	0	0	0	0	0	0	0	0	0	0	0	0	0	0	0	0	0	0	0	0	0	0	0	0	0	0	0	0	0	0	0	0	0	0	0	0	0	0
142	Hdac8	NM_027382	chrX	-	99479978	99480484	507	1	507,	507,	39	0	0	0	0	0	81	0	0	0	0	0	37	0	0	0	0	0	23	0	0	0	0	0	0	0	0	0	0	0	0	0	0	0	0	0	13	0	0
143	Tmc5	NM_028930	chr7	+	125818177	125818599	423	0	0	0	0	0	0	0	0	0	0	0	0	0	0	0	0	0	0	0	0	0	0	0	0	0	0	0	0	0	0	0	0	0	0	0	0	0	0	0	0	0	0
144	Tmem97	NM_133706	chr11	-	78355318	78356038	721	1	721,	721,	0	0	0	0	0	0	217	0	0	0	0	0	922	0	0	0	0	0	1190	0	0	0	0	0	128	0	0	0	0	0	413	0	0	0	0	0	247	0	0
145	Slmap	NM_032008	chr14	-	27232660	27235694	1822	2	237,1822,	308,1822,	47	401	0	0	0	0	127	151	0	0	0	0	305	1277	0	0	0	0	123	989	0	0	0	0	0	281	0	0	0	0	0	319	0	0	0	0	0	403	0
146	Tnfaip1	NM_009395	chr11	-	78336351	78338806	2456	2	919,2456,	977,2456,	428	173	0	0	0	0	592	324	0	0	0	0	440	506	0	0	0	0	272	258	0	0	0	0	158	33	0	0	0	0	91	90	0	0	0	0	151	193	0
147	Son	NM_178880	chr16	+	91678405	91679437	1033	1	848,	1033,	0	0	0	0	0	0	936	0	0	0	0	0	1484	0	0	0	0	0	734	0	0	0	0	0	127	0	0	0	0	0	305	0	0	0	0	0	885	0	0
148	Prr5l	NM_175181	chr2	-	101554441	101557222	2782	0	0	0	0	0	0	0	0	0	0	0	0	0	0	0	0	0	0	0	0	0	0	0	0	0	0	0	0	0	0	0	0	0	0	0	0	0	0	0	0	0	0
149	Fam123b	NM_175179	chrX	-	92615652	92620450	4799	1	4799,	4799,	29	0	0	0	0	0	189	0	0	0	0	0	39	0	0	0	0	0	0	0	0	0	0	0	0	0	0	0	0	0	0	0	0	0	0	0	107	0	0
150	Bdh1	NM_175177	chr16	+	31457180	31458987	1808	2	161,1808,	392,1808,	131	53	0	0	0	0	408	66	0	0	0	0	97	20	0	0	0	0	0	22	0	0	0	0	75	0	0	0	0	0	220	28	0	0	0	0	47	0	0
151	E330014E10Rik	NM_001122668	chrUn_random	-	1663029	1663458	430	0	0	0	0	0	0	0	0	0	0	0	0	0	0	0	0	0	0	0	0	0	0	0	0	0	0	0	0	0	0	0	0	0	0	0	0	0	0	0	0	0	0
152	Mustn1	NM_181390	chr14	+	31694216	31694796	581	0	0	0	0	0	0	0	0	0	0	0	0	0	0	0	0	0	0	0	0	0	0	0	0	0	0	0	0	0	0	0	0	0	0	0	0	0	0	0	0	0	0
153	Rft1	NM_177815	chr14	+	31503795	31504499	705	1	306,	418,	0	0	0	0	0	0	35	0	0	0	0	0	50	0	0	0	0	0	90	0	0	0	0	0	10	0	0	0	0	0	41	0	0	0	0	0	50	0	0
154	Fez1	NM_183171	chr9	+	36686167	36686225	59	1	59,	59,	0	0	0	0	0	0	0	0	0	0	0	0	189	0	0	0	0	0	169	0	0	0	0	0	17	0	0	0	0	0	18	0	0	0	0	0	15	0	0
155	Ccl21b	NM_011335	chr4	+	42626392	42626785	394	0	0	0	0	0	0	0	0	0	0	0	0	0	0	0	0	0	0	0	0	0	0	0	0	0	0	0	0	0	0	0	0	0	0	0	0	0	0	0	0	0	0
156	Tpst1	NM_013837	chr5	+	130610346	130611599	546	1	546,	546,	19	0	0	0	0	0	82	0	0	0	0	0	205	0	0	0	0	0	188	0	0	0	0	0	21	0	0	0	0	0	240	0	0	0	0	0	472	0	0
157	Rnf138	NM_019706	chr18	+	21184655	21186724	2070	3	1,1071,2070,	1,1138,2070,	57	29	0	0	0	0	690	197	45	0	0	0	161	68	26	0	0	0	195	150	96	0	0	0	0	51	0	0	0	0	263	294	28	0	0	0	0	0	85
158	Ccrl2	NM_017466	chr9	-	110957338	110957849	512	0	0	0	0	0	0	0	0	0	0	0	0	0	0	0	0	0	0	0	0	0	0	0	0	0	0	0	0	0	0	0	0	0	0	0	0	0	0	0	0	0	0
159	Ybx1	NM_011732	chr4	-	118949931	118951569	1074	2	28,1074,	33,1074,	19	0	0	0	0	0	1872	12	0	0	0	0	5000	28	0	0	0	0	4784	84	0	0	0	0	565	0	0	0	0	0	1605	14	0	0	0	0	2426	44	0
160	Xlr3c	NM_011727	chrX	-	70499878	70500710	833	0	0	0	0	0	0	0	0	0	0	0	0	0	0	0	0	0	0	0	0	0	0	0	0	0	0	0	0	0	0	0	0	0	0	0	0	0	0	0	0	0	0
161	Prpf31	NM_027328	chr7	+	3592524	3594084	1561	2	105,1343,	308,1561,	42	0	0	0	0	0	174	0	0	0	0	0	440	88	0	0	0	0	709	113	0	0	0	0	94	29	0	0	0	0	208	39	0	0	0	0	493	72	0
162	Srrd	NM_027323	chr5	-	112766410	112766754	345	0	0	0	0	0	0	0	0	0	0	0	0	0	0	0	0	0	0	0	0	0	0	0	0	0	0	0	0	0	0	0	0	0	0	0	0	0	0	0	0	0	0
163	Slc7a2	NM_001044740	chr8	+	42001888	42007424	5537	1	1496,	1517,	113	0	0	0	0	0	106	0	0	0	0	0	34	0	0	0	0	0	56	0	0	0	0	0	0	0	0	0	0	0	0	0	0	0	0	0	0	0	0
164	Cacnb3	NM_001044741	chr15	+	98474002	98474961	960	1	960,	960,	0	0	0	0	0	0	280	0	0	0	0	0	190	0	0	0	0	0	110	0	0	0	0	0	69	0	0	0	0	0	87	0	0	0	0	0	261	0	0
165	Zfp68	NM_001044747	chr5	-	139044879	139047466	2588	2	54,1453,	110,1592,	159	291	0	0	0	0	456	1475	0	0	0	0	38	160	0	0	0	0	20	124	0	0	0	0	55	13	0	0	0	0	18	22	0	0	0	0	24	66	0
166	Slc32a1	NM_009508	chr2	+	158440740	158441483	744	0	0	0	0	0	0	0	0	0	0	0	0	0	0	0	0	0	0	0	0	0	0	0	0	0	0	0	0	0	0	0	0	0	0	0	0	0	0	0	0	0	0
167	Csrp2bp	NM_181417	chr2	+	144232532	144233411	880	1	880,	880,	161	0	0	0	0	0	502	0	0	0	0	0	656	0	0	0	0	0	387	0	0	0	0	0	84	0	0	0	0	0	112	0	0	0	0	0	59	0	0
168	Anxa4	NM_013471	chr6	-	86686833	86687757	925	1	925,	925,	16	0	0	0	0	0	57	0	0	0	0	0	11	0	0	0	0	0	36	0	0	0	0	0	0	0	0	0	0	0	30	0	0	0	0	0	50	0	0
169	Grem1	NM_011824	chr2	-	113588831	113589756	926	0	0	0	0	0	0	0	0	0	0	0	0	0	0	0	0	0	0	0	0	0	0	0	0	0	0	0	0	0	0	0	0	0	0	0	0	0	0	0	0	0	0
170	Gla	NM_013463	chrX	-	131122707	131124405	1699	1	1,	1,	0	0	0	0	0	0	254	0	0	0	0	0	2183	0	0	0	0	0	2089	0	0	0	0	0	233	0	0	0	0	0	291	0	0	0	0	0	93	0	0
171	1700029J11Rik	NM_029608	chr2	+	172299719	172299816	98	0	0	0	0	0	0	0	0	0	0	0	0	0	0	0	0	0	0	0	0	0	0	0	0	0	0	0	0	0	0	0	0	0	0	0	0	0	0	0	0	0	0
172	Vwa5b1	NM_029401	chr4	-	138124884	138124981	98	0	0	0	0	0	0	0	0	0	0	0	0	0	0	0	0	0	0	0	0	0	0	0	0	0	0	0	0	0	0	0	0	0	0	0	0	0	0	0	0	0	0
173	Mcee	NM_028626	chr7	+	71556873	71557005	133	1	133,	133,	13	0	0	0	0	0	37	0	0	0	0	0	61	0	0	0	0	0	80	0	0	0	0	0	0	0	0	0	0	0	52	0	0	0	0	0	173	0	0
174	Creb3l4	NM_030080	chr3	-	90041421	90041652	232	1	232,	232,	1094	0	0	0	0	0	2035	0	0	0	0	0	111	0	0	0	0	0	39	0	0	0	0	0	0	0	0	0	0	0	0	0	0	0	0	0	0	0	0
175	Ppp4r4	NM_028980	chr12	+	104851042	104852042	1001	0	0	0	0	0	0	0	0	0	0	0	0	0	0	0	0	0	0	0	0	0	0	0	0	0	0	0	0	0	0	0	0	0	0	0	0	0	0	0	0	0	0
176	Cxcr7	NM_007722	chr1	+	92111484	92112863	1380	0	0	0	0	0	0	0	0	0	0	0	0	0	0	0	0	0	0	0	0	0	0	0	0	0	0	0	0	0	0	0	0	0	0	0	0	0	0	0	0	0	0
177	Plekhg3	NM_153804	chr12	+	77679395	77680026	632	1	632,	632,	0	0	0	0	0	0	275	0	0	0	0	0	489	0	0	0	0	0	404	0	0	0	0	0	106	0	0	0	0	0	140	0	0	0	0	0	20	0	0
178	Vipr1	NM_011703	chr9	+	121578683	121582072	3390	0	0	0	0	0	0	0	0	0	0	0	0	0	0	0	0	0	0	0	0	0	0	0	0	0	0	0	0	0	0	0	0	0	0	0	0	0	0	0	0	0	0
179	Ifngr1	NM_010511	chr10	+	19329494	19330031	538	1	538,	538,	0	0	0	0	0	0	0	0	0	0	0	0	324	0	0	0	0	0	552	0	0	0	0	0	45	0	0	0	0	0	72	0	0	0	0	0	39	0	0
180	Vmn2r6	NM_001104619	chr3	-	64341482	64341482	0	0	0	0	0	0	0	0	0	0	0	0	0	0	0	0	0	0	0	0	0	0	0	0	0	0	0	0	0	0	0	0	0	0	0	0	0	0	0	0	0	0	0
181	Tbx2	NM_009324	chr11	+	85654516	85655450	935	0	0	0	0	0	0	0	0	0	0	0	0	0	0	0	0	0	0	0	0	0	0	0	0	0	0	0	0	0	0	0	0	0	0	0	0	0	0	0	0	0	0
182	Tbxa2r	NM_009325	chr10	+	80797452	80797917	466	0	0	0	0	0	0	0	0	0	0	0	0	0	0	0	0	0	0	0	0	0	0	0	0	0	0	0	0	0	0	0	0	0	0	0	0	0	0	0	0	0	0
183	Gm5150	NM_001081687	chr3	-	15848069	15848072	4	0	0	0	0	0	0	0	0	0	0	0	0	0	0	0	0	0	0	0	0	0	0	0	0	0	0	0	0	0	0	0	0	0	0	0	0	0	0	0	0	0	0
184	Gm14511	NM_001085525	chrX	-	8552837	8553008	172	0	0	0	0	0	0	0	0	0	0	0	0	0	0	0	0	0	0	0	0	0	0	0	0	0	0	0	0	0	0	0	0	0	0	0	0	0	0	0	0	0	0
185	Gpatch4	NM_001110809	chr3	+	87859651	87859914	264	1	264,	264,	0	0	0	0	0	0	39	0	0	0	0	0	932	0	0	0	0	0	872	0	0	0	0	0	150	0	0	0	0	0	226	0	0	0	0	0	354	0	0
186	Capn12	NM_001110807	chr7	+	29678007	29678604	598	1	598,	598,	156	0	0	0	0	0	612	0	0	0	0	0	726	0	0	0	0	0	1280	0	0	0	0	0	548	0	0	0	0	0	558	0	0	0	0	0	705	0	0
187	Hbs1l	NM_001145209	chr10	+	21030325	21031004	680	0	0	0	0	0	0	0	0	0	0	0	0	0	0	0	0	0	0	0	0	0	0	0	0	0	0	0	0	0	0	0	0	0	0	0	0	0	0	0	0	0	0
188	1500009L16Rik	NM_001145198	chr10	+	83222342	83225506	879	2	199,879,	214,879,	0	0	0	0	0	0	0	0	0	0	0	0	107	36	0	0	0	0	189	90	0	0	0	0	43	10	0	0	0	0	905	222	0	0	0	0	206	152	0
189	Egam-1c	NM_001145190	chr7	+	16489285	16489365	81	1	81,	81,	0	0	0	0	0	0	53	0	0	0	0	0	629	0	0	0	0	0	841	0	0	0	0	0	106	0	0	0	0	0	149	0	0	0	0	0	0	0	0
190	Ube2ql1	NM_001145162	chr13	-	69841709	69842919	1211	0	0	0	0	0	0	0	0	0	0	0	0	0	0	0	0	0	0	0	0	0	0	0	0	0	0	0	0	0	0	0	0	0	0	0	0	0	0	0	0	0	0
191	Ppp1r3g	NM_029628	chr13	+	36061511	36062251	741	0	0	0	0	0	0	0	0	0	0	0	0	0	0	0	0	0	0	0	0	0	0	0	0	0	0	0	0	0	0	0	0	0	0	0	0	0	0	0	0	0	0
192	Hhla1	NM_001145096	chr15	-	65754004	65754646	643	0	0	0	0	0	0	0	0	0	0	0	0	0	0	0	0	0	0	0	0	0	0	0	0	0	0	0	0	0	0	0	0	0	0	0	0	0	0	0	0	0	0
193	Cp	NM_007752	chr3	+	19892525	19892937	413	0	0	0	0	0	0	0	0	0	0	0	0	0	0	0	0	0	0	0	0	0	0	0	0	0	0	0	0	0	0	0	0	0	0	0	0	0	0	0	0	0	0
194	Cdkn2b	NM_007670	chr4	-	88952197	88952962	766	0	0	0	0	0	0	0	0	0	0	0	0	0	0	0	0	0	0	0	0	0	0	0	0	0	0	0	0	0	0	0	0	0	0	0	0	0	0	0	0	0	0
195	Adra2c	NM_007418	chr5	+	35623911	35624412	502	0	0	0	0	0	0	0	0	0	0	0	0	0	0	0	0	0	0	0	0	0	0	0	0	0	0	0	0	0	0	0	0	0	0	0	0	0	0	0	0	0	0
196	Calr	NM_007591	chr8	-	87365986	87366545	560	1	560,	560,	49	0	0	0	0	0	1041	0	0	0	0	0	1302	0	0	0	0	0	1464	0	0	0	0	0	595	0	0	0	0	0	1027	0	0	0	0	0	2637	0	0
197	Lrig1	NM_008377	chr6	-	94554522	94555752	1231	1	1231,	1231,	742	0	0	0	0	0	232	0	0	0	0	0	143	0	0	0	0	0	191	0	0	0	0	0	16	0	0	0	0	0	33	0	0	0	0	0	135	0	0
198	Il9	NM_008373	chr13	-	56580637	56580723	87	0	0	0	0	0	0	0	0	0	0	0	0	0	0	0	0	0	0	0	0	0	0	0	0	0	0	0	0	0	0	0	0	0	0	0	0	0	0	0	0	0	0
199	Il3ra	NM_008369	chr14	+	15187940	15188004	65	0	0	0	0	0	0	0	0	0	0	0	0	0	0	0	0	0	0	0	0	0	0	0	0	0	0	0	0	0	0	0	0	0	0	0	0	0	0	0	0	0	0
200	Kcnj3	NM_008426	chr2	+	55447808	55447936	129	0	0	0	0	0	0	0	0	0	0	0	0	0	0	0	0	0	0	0	0	0	0	0	0	0	0	0	0	0	0	0	0	0	0	0	0	0	0	0	0	0	0
201	Kcne1	NM_008424	chr16	-	92346245	92348809	2565	0	0	0	0	0	0	0	0	0	0	0	0	0	0	0	0	0	0	0	0	0	0	0	0	0	0	0	0	0	0	0	0	0	0	0	0	0	0	0	0	0	0
202	Kcnb1	NM_008420	chr2	-	166928882	166929852	971	0	0	0	0	0	0	0	0	0	0	0	0	0	0	0	0	0	0	0	0	0	0	0	0	0	0	0	0	0	0	0	0	0	0	0	0	0	0	0	0	0	0
203	Kcna3	NM_008418	chr3	+	106840927	106841047	121	0	0	0	0	0	0	0	0	0	0	0	0	0	0	0	0	0	0	0	0	0	0	0	0	0	0	0	0	0	0	0	0	0	0	0	0	0	0	0	0	0	0
204	Kcna2	NM_008417	chr3	+	106908522	106909797	1276	0	0	0	0	0	0	0	0	0	0	0	0	0	0	0	0	0	0	0	0	0	0	0	0	0	0	0	0	0	0	0	0	0	0	0	0	0	0	0	0	0	0
205	Jak2	NM_008413	chr19	+	29386338	29387570	1233	2	427,1233,	494,1233,	1482	702	0	0	0	0	4374	2919	0	0	0	0	2017	1107	0	0	0	0	473	315	0	0	0	0	76	69	0	0	0	0	110	60	0	0	0	0	15	0	0
206	Ivl	NM_008412	chr3	-	92374823	92375271	449	0	0	0	0	0	0	0	0	0	0	0	0	0	0	0	0	0	0	0	0	0	0	0	0	0	0	0	0	0	0	0	0	0	0	0	0	0	0	0	0	0	0
207	Itgae	NM_008399	chr11	+	72960642	72960951	310	1	310,	310,	0	0	0	0	0	0	80	0	0	0	0	0	298	0	0	0	0	0	132	0	0	0	0	0	16	0	0	0	0	0	29	0	0	0	0	0	35	0	0
208	Il13ra2	NM_008356	chrX	-	143818020	143818163	144	0	0	0	0	0	0	0	0	0	0	0	0	0	0	0	0	0	0	0	0	0	0	0	0	0	0	0	0	0	0	0	0	0	0	0	0	0	0	0	0	0	0
209	Ccdc54	NM_027046	chr16	-	50589971	50590024	54	0	0	0	0	0	0	0	0	0	0	0	0	0	0	0	0	0	0	0	0	0	0	0	0	0	0	0	0	0	0	0	0	0	0	0	0	0	0	0	0	0	0
210	Hltf	NM_144959	chr3	+	20008169	20008525	357	0	0	0	0	0	0	0	0	0	0	0	0	0	0	0	0	0	0	0	0	0	0	0	0	0	0	0	0	0	0	0	0	0	0	0	0	0	0	0	0	0	0
211	Hltf	NM_009210	chr3	+	20016610	20018376	1767	2	1,1767,	21,1767,	0	0	0	0	0	0	30	0	0	0	0	0	0	81	0	0	0	0	17	150	0	0	0	0	0	40	0	0	0	0	26	129	0	0	0	0	101	463	0
212	Tulp2	NM_008807	chr7	+	52777726	52777750	25	0	0	0	0	0	0	0	0	0	0	0	0	0	0	0	0	0	0	0	0	0	0	0	0	0	0	0	0	0	0	0	0	0	0	0	0	0	0	0	0	0	0
213	Mto1	NM_026658	chr9	+	78321692	78321959	268	1	268,	268,	12	0	0	0	0	0	144	0	0	0	0	0	74	0	0	0	0	0	80	0	0	0	0	0	16	0	0	0	0	0	55	0	0	0	0	0	207	0	0
214	Eno1	NM_023119	chr4	+	149622664	149622982	319	0	0	0	0	0	0	0	0	0	0	0	0	0	0	0	0	0	0	0	0	0	0	0	0	0	0	0	0	0	0	0	0	0	0	0	0	0	0	0	0	0	0
215	Vars2	NM_175137	chr17	-	35792579	35793501	923	1	923,	923,	0	0	0	0	0	0	23	0	0	0	0	0	0	0	0	0	0	0	10	0	0	0	0	0	27	0	0	0	0	0	59	0	0	0	0	0	28	0	0
216	Mtx2	NM_016804	chr2	+	74714531	74714805	275	1	275,	275,	0	0	0	0	0	0	23	0	0	0	0	0	315	0	0	0	0	0	755	0	0	0	0	0	180	0	0	0	0	0	278	0	0	0	0	0	488	0	0
217	Chst3	NM_016803	chr10	-	59644277	59648352	4076	0	0	0	0	0	0	0	0	0	0	0	0	0	0	0	0	0	0	0	0	0	0	0	0	0	0	0	0	0	0	0	0	0	0	0	0	0	0	0	0	0	0
218	Sap30	NM_021788	chr8	-	59961498	59961724	227	1	227,	227,	4237	0	0	0	0	0	3165	0	0	0	0	0	923	0	0	0	0	0	612	0	0	0	0	0	97	0	0	0	0	0	329	0	0	0	0	0	308	0	0
219	Gphn	NM_172952	chr12	+	79784898	79785754	857	0	0	0	0	0	0	0	0	0	0	0	0	0	0	0	0	0	0	0	0	0	0	0	0	0	0	0	0	0	0	0	0	0	0	0	0	0	0	0	0	0	0
220	Naa35	NM_030153	chr13	+	59735838	59736142	305	1	305,	305,	944	0	0	0	0	0	1061	0	0	0	0	0	698	0	0	0	0	0	980	0	0	0	0	0	72	0	0	0	0	0	198	0	0	0	0	0	530	0	0
221	Serpinb6a	NM_001164118	chr13	-	34009788	34009909	122	1	122,	122,	0	0	0	0	0	0	47	0	0	0	0	0	250	0	0	0	0	0	386	0	0	0	0	0	341	0	0	0	0	0	1345	0	0	0	0	0	387	0	0
222	Rab3a	NM_001166399	chr8	+	73281987	73282584	598	1	598,	598,	138	0	0	0	0	0	296	0	0	0	0	0	250	0	0	0	0	0	269	0	0	0	0	0	88	0	0	0	0	0	119	0	0	0	0	0	90	0	0
223	Ctsl	NM_009984	chr13	-	64464521	64465405	885	2	301,885,	311,885,	0	0	0	0	0	0	3739	0	0	0	0	0	16865	85	0	0	0	0	17568	123	0	0	0	0	2147	16	0	0	0	0	4963	52	0	0	0	0	1119	21	0
224	Tacr1	NM_009313	chr6	+	82507212	82510093	2882	0	0	0	0	0	0	0	0	0	0	0	0	0	0	0	0	0	0	0	0	0	0	0	0	0	0	0	0	0	0	0	0	0	0	0	0	0	0	0	0	0	0
225	Ptpn13	NM_011204	chr5	+	104026804	104027380	577	1	332,	577,	295	0	0	0	0	0	406	0	0	0	0	0	426	0	0	0	0	0	279	0	0	0	0	0	102	0	0	0	0	0	126	0	0	0	0	0	65	0	0
226	LOC100039810	NM_001160144	chrY_random	+	3561898	3562029	132	0	0	0	0	0	0	0	0	0	0	0	0	0	0	0	0	0	0	0	0	0	0	0	0	0	0	0	0	0	0	0	0	0	0	0	0	0	0	0	0	0	0
227	LOC100039810	NM_001160144	chrY_random	-	4951014	4951144	131	0	0	0	0	0	0	0	0	0	0	0	0	0	0	0	0	0	0	0	0	0	0	0	0	0	0	0	0	0	0	0	0	0	0	0	0	0	0	0	0	0	0
228	LOC100039810	NM_001160144	chrY_random	+	39021955	39022085	131	0	0	0	0	0	0	0	0	0	0	0	0	0	0	0	0	0	0	0	0	0	0	0	0	0	0	0	0	0	0	0	0	0	0	0	0	0	0	0	0	0	0
229	Smg7	NM_001160256	chr1	-	154684125	154686401	2277	2	366,2277,	421,2277,	0	92	0	0	0	0	113	304	0	0	0	0	290	911	0	0	0	0	158	593	0	0	0	0	32	160	0	0	0	0	45	486	0	0	0	0	0	388	0
230	Fam168b	NM_001160236	chr1	-	34870063	34874858	4205	3	213,814,4205,	298,886,4205,	0	0	245	0	0	0	188	0	205	0	0	0	332	152	776	0	0	0	142	47	1239	0	0	0	27	17	112	0	0	0	89	22	219	0	0	0	26	16	602
231	Armcx2	NM_026139	chrX	-	131338682	131339066	385	0	0	0	0	0	0	0	0	0	0	0	0	0	0	0	0	0	0	0	0	0	0	0	0	0	0	0	0	0	0	0	0	0	0	0	0	0	0	0	0	0	0
232	Esyt1	NM_011843	chr10	-	127947305	127947675	371	1	371,	371,	166	0	0	0	0	0	296	0	0	0	0	0	368	0	0	0	0	0	275	0	0	0	0	0	46	0	0	0	0	0	56	0	0	0	0	0	51	0	0
233	Kif3c	NM_008445	chr12	+	3402885	3406494	3610	1	1151,	1164,	0	0	0	0	0	0	63	0	0	0	0	0	555	0	0	0	0	0	271	0	0	0	0	0	40	0	0	0	0	0	29	0	0	0	0	0	0	0	0
234	6720401G13Rik	NR_026976	chrX	-	47908921	47988435	4895	0	0	0	0	0	0	0	0	0	0	0	0	0	0	0	0	0	0	0	0	0	0	0	0	0	0	0	0	0	0	0	0	0	0	0	0	0	0	0	0	0	0
235	Nedd1	NM_008682	chr10	-	92147489	92148935	1447	1	1291,	1447,	105	0	0	0	0	0	1521	0	0	0	0	0	440	0	0	0	0	0	299	0	0	0	0	0	0	0	0	0	0	0	97	0	0	0	0	0	182	0	0
236	Pitx3	NM_008852	chr19	-	46210175	46210507	333	0	0	0	0	0	0	0	0	0	0	0	0	0	0	0	0	0	0	0	0	0	0	0	0	0	0	0	0	0	0	0	0	0	0	0	0	0	0	0	0	0	0
237	Pip5k1b	NM_008846	chr19	-	24369285	24370041	757	0	0	0	0	0	0	0	0	0	0	0	0	0	0	0	0	0	0	0	0	0	0	0	0	0	0	0	0	0	0	0	0	0	0	0	0	0	0	0	0	0	0
238	Reps2	NM_178256	chrX	-	158849885	158855474	5590	1	5590,	5590,	0	0	0	0	0	0	18	0	0	0	0	0	15	0	0	0	0	0	0	0	0	0	0	0	12	0	0	0	0	0	0	0	0	0	0	0	30	0	0
239	Wdr43	NM_175639	chr17	+	72007001	72008371	1371	2	194,1289,	209,1371,	80	67	0	0	0	0	1324	479	0	0	0	0	5427	783	0	0	0	0	4287	1886	0	0	0	0	553	174	0	0	0	0	794	363	0	0	0	0	665	766	0
240	Plcb4	NM_013829	chr2	+	135838770	135838804	35	0	0	0	0	0	0	0	0	0	0	0	0	0	0	0	0	0	0	0	0	0	0	0	0	0	0	0	0	0	0	0	0	0	0	0	0	0	0	0	0	0	0
241	Rpl8	NM_012053	chr15	+	76736709	76736748	40	1	40,	40,	20	0	0	0	0	0	704	0	0	0	0	0	5712	0	0	0	0	0	8955	0	0	0	0	0	1926	0	0	0	0	0	4546	0	0	0	0	0	7162	0	0
242	Etv3	NM_012051	chr3	+	87340574	87344078	3505	1	3505,	3505,	0	0	0	0	0	0	0	0	0	0	0	0	69	0	0	0	0	0	247	0	0	0	0	0	50	0	0	0	0	0	44	0	0	0	0	0	26	0	0
243	Cdc42ep1	NM_027219	chr15	+	78680361	78681332	972	0	0	0	0	0	0	0	0	0	0	0	0	0	0	0	0	0	0	0	0	0	0	0	0	0	0	0	0	0	0	0	0	0	0	0	0	0	0	0	0	0	0
244	Ssty2	NM_023546	chrY_random	-	18284672	18284810	139	0	0	0	0	0	0	0	0	0	0	0	0	0	0	0	0	0	0	0	0	0	0	0	0	0	0	0	0	0	0	0	0	0	0	0	0	0	0	0	0	0	0
245	Lrrc27	NM_027164	chr7	+	146428665	146428872	208	0	0	0	0	0	0	0	0	0	0	0	0	0	0	0	0	0	0	0	0	0	0	0	0	0	0	0	0	0	0	0	0	0	0	0	0	0	0	0	0	0	0
246	Snord71	NR_028532	chr8	+	112363275	112363275	0	0	0	0	0	0	0	0	0	0	0	0	0	0	0	0	0	0	0	0	0	0	0	0	0	0	0	0	0	0	0	0	0	0	0	0	0	0	0	0	0	0	0
247	Snord88a	NR_028533	chr7	+	51505591	51505591	0	0	0	0	0	0	0	0	0	0	0	0	0	0	0	0	0	0	0	0	0	0	0	0	0	0	0	0	0	0	0	0	0	0	0	0	0	0	0	0	0	0	0
248	6030458C11Rik	NM_001166360	chr15	-	12749658	12751154	1497	0	0	0	0	0	0	0	0	0	0	0	0	0	0	0	0	0	0	0	0	0	0	0	0	0	0	0	0	0	0	0	0	0	0	0	0	0	0	0	0	0	0
249	Prex1	NM_177782	chr2	-	166391844	166393307	1464	1	1464,	1464,	166	0	0	0	0	0	44	0	0	0	0	0	0	0	0	0	0	0	24	0	0	0	0	0	0	0	0	0	0	0	0	0	0	0	0	0	29	0	0
250	Mid1	NM_010797	chrX	+	166427143	166428729	1587	1	1587,	1587,	0	0	0	0	0	0	77	0	0	0	0	0	17	0	0	0	0	0	13	0	0	0	0	0	0	0	0	0	0	0	10	0	0	0	0	0	1168	0	0
251	Mllt4	NM_010806	chr17	+	14041014	14042801	1788	2	1,1788,	57,1788,	42	1167	0	0	0	0	49	1203	0	0	0	0	29	295	0	0	0	0	57	359	0	0	0	0	0	98	0	0	0	0	0	335	0	0	0	0	0	876	0
252	1700021K14Rik	NM_001122635	chr9	+	107901916	107902011	96	0	0	0	0	0	0	0	0	0	0	0	0	0	0	0	0	0	0	0	0	0	0	0	0	0	0	0	0	0	0	0	0	0	0	0	0	0	0	0	0	0	0
253	Dazap1	NM_001122605	chr10	+	79750456	79751158	703	1	703,	703,	100	0	0	0	0	0	317	0	0	0	0	0	97	0	0	0	0	0	105	0	0	0	0	0	11	0	0	0	0	0	51	0	0	0	0	0	278	0	0
254	A630033H20Rik	NM_001122596	chrX	+	104367433	104369000	1568	0	0	0	0	0	0	0	0	0	0	0	0	0	0	0	0	0	0	0	0	0	0	0	0	0	0	0	0	0	0	0	0	0	0	0	0	0	0	0	0	0	0
255	A630033H20Rik	NM_001122595	chrX	+	104367433	104369000	1568	0	0	0	0	0	0	0	0	0	0	0	0	0	0	0	0	0	0	0	0	0	0	0	0	0	0	0	0	0	0	0	0	0	0	0	0	0	0	0	0	0	0
256	Dazap1	NM_001122604	chr10	+	79750456	79751158	703	1	703,	703,	100	0	0	0	0	0	317	0	0	0	0	0	97	0	0	0	0	0	105	0	0	0	0	0	11	0	0	0	0	0	51	0	0	0	0	0	278	0	0
257	D3Ertd254e	NM_001101478	chr3	+	36065142	36069263	4122	2	134,3738,	198,3758,	0	0	0	0	0	0	14	0	0	0	0	0	37	74	0	0	0	0	81	94	0	0	0	0	0	19	0	0	0	0	51	51	0	0	0	0	28	58	0
258	Mpa2l	NM_194336	chr5	-	105699720	105702120	2401	0	0	0	0	0	0	0	0	0	0	0	0	0	0	0	0	0	0	0	0	0	0	0	0	0	0	0	0	0	0	0	0	0	0	0	0	0	0	0	0	0	0
259	Inhbc	NM_010565	chr10	-	126793383	126794142	760	0	0	0	0	0	0	0	0	0	0	0	0	0	0	0	0	0	0	0	0	0	0	0	0	0	0	0	0	0	0	0	0	0	0	0	0	0	0	0	0	0	0
260	Mras	NM_008624	chr9	-	99285838	99288823	2986	2	271,2986,	436,2986,	59	16	0	0	0	0	207	36	0	0	0	0	212	14	0	0	0	0	255	0	0	0	0	0	243	26	0	0	0	0	294	19	0	0	0	0	91	21	0
261	Cyp2ab1	NM_183158	chr16	-	20308459	20309848	1390	0	0	0	0	0	0	0	0	0	0	0	0	0	0	0	0	0	0	0	0	0	0	0	0	0	0	0	0	0	0	0	0	0	0	0	0	0	0	0	0	0	0
262	Slc39a10	NM_172653	chr1	-	46864388	46866797	2410	2	111,2410,	125,2410,	101	2098	0	0	0	0	664	1463	0	0	0	0	96	562	0	0	0	0	70	396	0	0	0	0	0	54	0	0	0	0	12	206	0	0	0	0	0	483	0
263	Clcnka	NM_001146307	chr4	-	140940525	140940815	291	0	0	0	0	0	0	0	0	0	0	0	0	0	0	0	0	0	0	0	0	0	0	0	0	0	0	0	0	0	0	0	0	0	0	0	0	0	0	0	0	0	0
264	Cnot2	NM_001037846	chr10	-	115922216	115923255	1040	2	630,1040,	654,1040,	407	0	0	0	0	0	1434	301	0	0	0	0	717	0	0	0	0	0	0	688	0	0	0	0	0	191	0	0	0	0	0	345	0	0	0	0	389	157	0
265	Olfr368	NM_146374	chr2	+	37188252	37188252	0	0	0	0	0	0	0	0	0	0	0	0	0	0	0	0	0	0	0	0	0	0	0	0	0	0	0	0	0	0	0	0	0	0	0	0	0	0	0	0	0	0	0
266	Olfr434	NM_146369	chr6	+	43167879	43167879	0	0	0	0	0	0	0	0	0	0	0	0	0	0	0	0	0	0	0	0	0	0	0	0	0	0	0	0	0	0	0	0	0	0	0	0	0	0	0	0	0	0	0
267	Olfr1450	NM_146371	chr19	+	13029058	13029058	0	0	0	0	0	0	0	0	0	0	0	0	0	0	0	0	0	0	0	0	0	0	0	0	0	0	0	0	0	0	0	0	0	0	0	0	0	0	0	0	0	0	0
268	Olfr361	NM_146368	chr2	-	36940297	36940297	0	0	0	0	0	0	0	0	0	0	0	0	0	0	0	0	0	0	0	0	0	0	0	0	0	0	0	0	0	0	0	0	0	0	0	0	0	0	0	0	0	0	0
269	Olfr1094	NM_146365	chr2	+	86669903	86669903	0	0	0	0	0	0	0	0	0	0	0	0	0	0	0	0	0	0	0	0	0	0	0	0	0	0	0	0	0	0	0	0	0	0	0	0	0	0	0	0	0	0	0
270	Olfr1093	NM_146366	chr2	+	86626857	86626857	0	0	0	0	0	0	0	0	0	0	0	0	0	0	0	0	0	0	0	0	0	0	0	0	0	0	0	0	0	0	0	0	0	0	0	0	0	0	0	0	0	0	0
271	Olfr976	NM_146367	chr9	-	39763573	39763573	0	0	0	0	0	0	0	0	0	0	0	0	0	0	0	0	0	0	0	0	0	0	0	0	0	0	0	0	0	0	0	0	0	0	0	0	0	0	0	0	0	0	0
272	Gm4894	NM_177701	chr9	+	49086888	49088699	1812	0	0	0	0	0	0	0	0	0	0	0	0	0	0	0	0	0	0	0	0	0	0	0	0	0	0	0	0	0	0	0	0	0	0	0	0	0	0	0	0	0	0
273	Gm16367	NM_001031622	chrUn_random	+	1395015	1395452	438	0	0	0	0	0	0	0	0	0	0	0	0	0	0	0	0	0	0	0	0	0	0	0	0	0	0	0	0	0	0	0	0	0	0	0	0	0	0	0	0	0	0
274	Gm16367	NM_001031622	chrUn_random	-	2205027	2205464	438	0	0	0	0	0	0	0	0	0	0	0	0	0	0	0	0	0	0	0	0	0	0	0	0	0	0	0	0	0	0	0	0	0	0	0	0	0	0	0	0	0	0
275	F630110N24Rik	NM_028657	chr10	+	80826537	80826780	244	0	0	0	0	0	0	0	0	0	0	0	0	0	0	0	0	0	0	0	0	0	0	0	0	0	0	0	0	0	0	0	0	0	0	0	0	0	0	0	0	0	0
276	Rcn3	NM_026555	chr7	-	52338283	52338625	343	1	343,	343,	0	0	0	0	0	0	0	0	0	0	0	0	80	0	0	0	0	0	66	0	0	0	0	0	0	0	0	0	0	0	12	0	0	0	0	0	143	0	0
277	Tbc1d23	NM_026254	chr16	-	57168976	57170471	1496	1	1252,	1496,	0	0	0	0	0	0	28	0	0	0	0	0	122	0	0	0	0	0	314	0	0	0	0	0	28	0	0	0	0	0	68	0	0	0	0	0	200	0	0
278	4932411E22Rik	NM_172534	chr11	-	89251536	89252921	1386	0	0	0	0	0	0	0	0	0	0	0	0	0	0	0	0	0	0	0	0	0	0	0	0	0	0	0	0	0	0	0	0	0	0	0	0	0	0	0	0	0	0
279	She	NM_172530	chr3	+	89658636	89662767	4132	0	0	0	0	0	0	0	0	0	0	0	0	0	0	0	0	0	0	0	0	0	0	0	0	0	0	0	0	0	0	0	0	0	0	0	0	0	0	0	0	0	0
280	Ganc	NM_172672	chr2	+	120285661	120286588	928	1	928,	928,	178	0	0	0	0	0	545	0	0	0	0	0	28	0	0	0	0	0	35	0	0	0	0	0	0	0	0	0	0	0	0	0	0	0	0	0	11	0	0
281	Clrn1	NM_153386	chr3	-	58649136	58650107	972	0	0	0	0	0	0	0	0	0	0	0	0	0	0	0	0	0	0	0	0	0	0	0	0	0	0	0	0	0	0	0	0	0	0	0	0	0	0	0	0	0	0
282	Lars2	NM_153168	chr9	+	123370796	123371782	987	1	743,	987,	94	0	0	0	0	0	128	0	0	0	0	0	12	0	0	0	0	0	37	0	0	0	0	0	0	0	0	0	0	0	47	0	0	0	0	0	45	0	0
283	Agps	NM_172666	chr2	+	75764100	75767706	3607	2	877,3607,	944,3607,	42	747	0	0	0	0	168	1221	0	0	0	0	119	331	0	0	0	0	186	183	0	0	0	0	0	152	0	0	0	0	48	354	0	0	0	0	39	488	0
284	3110047P20Rik	NM_177006	chr5	+	64199542	64201780	2239	0	0	0	0	0	0	0	0	0	0	0	0	0	0	0	0	0	0	0	0	0	0	0	0	0	0	0	0	0	0	0	0	0	0	0	0	0	0	0	0	0	0
285	2310079N02Rik	NM_025636	chr8	+	128271666	128272134	469	1	469,	469,	37	0	0	0	0	0	139	0	0	0	0	0	0	0	0	0	0	0	0	0	0	0	0	0	0	0	0	0	0	0	12	0	0	0	0	0	85	0	0
286	Prl2b1	NM_025532	chr13	-	27475213	27475320	108	0	0	0	0	0	0	0	0	0	0	0	0	0	0	0	0	0	0	0	0	0	0	0	0	0	0	0	0	0	0	0	0	0	0	0	0	0	0	0	0	0	0
287	Akr1c6	NM_030611	chr13	+	4456437	4456776	340	0	0	0	0	0	0	0	0	0	0	0	0	0	0	0	0	0	0	0	0	0	0	0	0	0	0	0	0	0	0	0	0	0	0	0	0	0	0	0	0	0	0
288	Sema7a	NM_011352	chr9	+	57809408	57810672	1265	0	0	0	0	0	0	0	0	0	0	0	0	0	0	0	0	0	0	0	0	0	0	0	0	0	0	0	0	0	0	0	0	0	0	0	0	0	0	0	0	0	0
289	Sell	NM_011346	chr1	+	166009827	166010915	1089	0	0	0	0	0	0	0	0	0	0	0	0	0	0	0	0	0	0	0	0	0	0	0	0	0	0	0	0	0	0	0	0	0	0	0	0	0	0	0	0	0	0
290	Ccl2	NM_011333	chr11	+	81850680	81850954	275	0	0	0	0	0	0	0	0	0	0	0	0	0	0	0	0	0	0	0	0	0	0	0	0	0	0	0	0	0	0	0	0	0	0	0	0	0	0	0	0	0	0
291	Ccl11	NM_011330	chr11	+	81875813	81876457	645	0	0	0	0	0	0	0	0	0	0	0	0	0	0	0	0	0	0	0	0	0	0	0	0	0	0	0	0	0	0	0	0	0	0	0	0	0	0	0	0	0	0
292	Scp2	NM_011327	chr4	-	107716443	107717354	912	1	91,	142,	75	0	0	0	0	0	0	0	0	0	0	0	11	0	0	0	0	0	16	0	0	0	0	0	0	0	0	0	0	0	13	0	0	0	0	0	0	0	0
293	Scnn1b	NM_011325	chr7	+	129061573	129062030	458	0	0	0	0	0	0	0	0	0	0	0	0	0	0	0	0	0	0	0	0	0	0	0	0	0	0	0	0	0	0	0	0	0	0	0	0	0	0	0	0	0	0
294	Scnn1a	NM_011324	chr6	+	125294106	125294958	853	0	0	0	0	0	0	0	0	0	0	0	0	0	0	0	0	0	0	0	0	0	0	0	0	0	0	0	0	0	0	0	0	0	0	0	0	0	0	0	0	0	0
295	Zbtb33	NM_020256	chrX	+	35547409	35550223	2815	1	2815,	2815,	62	0	0	0	0	0	131	0	0	0	0	0	99	0	0	0	0	0	138	0	0	0	0	0	15	0	0	0	0	0	20	0	0	0	0	0	169	0	0
296	Schip1	NM_013928	chr3	+	68429780	68430404	625	1	625,	625,	72	0	0	0	0	0	128	0	0	0	0	0	21	0	0	0	0	0	13	0	0	0	0	0	0	0	0	0	0	0	27	0	0	0	0	0	713	0	0
297	Eif2c4	NM_153177	chr4	-	126166788	126170466	3679	0	0	0	0	0	0	0	0	0	0	0	0	0	0	0	0	0	0	0	0	0	0	0	0	0	0	0	0	0	0	0	0	0	0	0	0	0	0	0	0	0	0
298	Gimap6	NM_153175	chr6	-	48651581	48652181	601	0	0	0	0	0	0	0	0	0	0	0	0	0	0	0	0	0	0	0	0	0	0	0	0	0	0	0	0	0	0	0	0	0	0	0	0	0	0	0	0	0	0
299	Pcdh17	NM_001013753	chr14	+	84933364	84936867	3504	0	0	0	0	0	0	0	0	0	0	0	0	0	0	0	0	0	0	0	0	0	0	0	0	0	0	0	0	0	0	0	0	0	0	0	0	0	0	0	0	0	0
300	Cxxc1	NM_028868	chr18	+	74380859	74381145	287	1	287,	287,	470	0	0	0	0	0	348	0	0	0	0	0	354	0	0	0	0	0	421	0	0	0	0	0	100	0	0	0	0	0	151	0	0	0	0	0	434	0	0
301	Wdr33	NM_028866	chr18	+	32066649	32066649	0	0	0	0	0	0	0	0	0	0	0	0	0	0	0	0	0	0	0	0	0	0	0	0	0	0	0	0	0	0	0	0	0	0	0	0	0	0	0	0	0	0	0
302	Gm3020	NR_033117	chr14	+	6991301	6991301	0	0	0	0	0	0	0	0	0	0	0	0	0	0	0	0	0	0	0	0	0	0	0	0	0	0	0	0	0	0	0	0	0	0	0	0	0	0	0	0	0	0	0
303	Smpdl3b	NM_133888	chr4	-	132288880	132289308	429	1	429,	429,	0	0	0	0	0	0	10	0	0	0	0	0	362	0	0	0	0	0	474	0	0	0	0	0	58	0	0	0	0	0	307	0	0	0	0	0	207	0	0
304	Serpina4-ps1	NR_002861	chr12	+	105325129	105325129	0	0	0	0	0	0	0	0	0	0	0	0	0	0	0	0	0	0	0	0	0	0	0	0	0	0	0	0	0	0	0	0	0	0	0	0	0	0	0	0	0	0	0
305	1600012F09Rik	NM_025904	chr13	-	18078474	18081213	2740	0	0	0	0	0	0	0	0	0	0	0	0	0	0	0	0	0	0	0	0	0	0	0	0	0	0	0	0	0	0	0	0	0	0	0	0	0	0	0	0	0	0
306	Tmco1	NM_001039483	chr1	+	169260396	169264109	3714	1	365,	519,	329	0	0	0	0	0	1034	0	0	0	0	0	1089	0	0	0	0	0	1351	0	0	0	0	0	165	0	0	0	0	0	469	0	0	0	0	0	575	0	0
307	Slco6b1	NM_001039475	chr1	-	98802752	98808442	270	0	0	0	0	0	0	0	0	0	0	0	0	0	0	0	0	0	0	0	0	0	0	0	0	0	0	0	0	0	0	0	0	0	0	0	0	0	0	0	0	0	0
308	Hcst	NM_011827	chr7	-	31202731	31202824	94	0	0	0	0	0	0	0	0	0	0	0	0	0	0	0	0	0	0	0	0	0	0	0	0	0	0	0	0	0	0	0	0	0	0	0	0	0	0	0	0	0	0
309	Hnrnpr	NM_028871	chr4	+	135895943	135896593	651	1	651,	651,	12	0	0	0	0	0	418	0	0	0	0	0	842	0	0	0	0	0	1189	0	0	0	0	0	168	0	0	0	0	0	373	0	0	0	0	0	590	0	0
310	2700029M09Rik	NM_028299	chr8	+	63386265	63386368	104	1	104,	104,	7080	0	0	0	0	0	10816	0	0	0	0	0	3193	0	0	0	0	0	1617	0	0	0	0	0	269	0	0	0	0	0	895	0	0	0	0	0	606	0	0
311	Hpse2	NM_001081257	chr19	-	42863084	42863436	353	0	0	0	0	0	0	0	0	0	0	0	0	0	0	0	0	0	0	0	0	0	0	0	0	0	0	0	0	0	0	0	0	0	0	0	0	0	0	0	0	0	0
312	Gm13177	NM_001081248	chr4	+	144213301	144213301	0	0	0	0	0	0	0	0	0	0	0	0	0	0	0	0	0	0	0	0	0	0	0	0	0	0	0	0	0	0	0	0	0	0	0	0	0	0	0	0	0	0	0
313	Myo1a	NM_001081219	chr10	+	127157775	127157996	222	0	0	0	0	0	0	0	0	0	0	0	0	0	0	0	0	0	0	0	0	0	0	0	0	0	0	0	0	0	0	0	0	0	0	0	0	0	0	0	0	0	0
314	Pfkfb3	NM_133232	chr2	-	11393061	11396122	3062	1	2671,	2672,	0	0	0	0	0	0	0	0	0	0	0	0	1652	0	0	0	0	0	1605	0	0	0	0	0	147	0	0	0	0	0	281	0	0	0	0	0	77	0	0
315	Havcr2	NM_134250	chr11	+	46292948	46294756	1809	0	0	0	0	0	0	0	0	0	0	0	0	0	0	0	0	0	0	0	0	0	0	0	0	0	0	0	0	0	0	0	0	0	0	0	0	0	0	0	0	0	0
316	Mmrn2	NM_153127	chr14	+	35216481	35217472	992	0	0	0	0	0	0	0	0	0	0	0	0	0	0	0	0	0	0	0	0	0	0	0	0	0	0	0	0	0	0	0	0	0	0	0	0	0	0	0	0	0	0
317	Nat10	NM_153126	chr2	-	103561415	103561979	565	1	565,	565,	94	0	0	0	0	0	79	0	0	0	0	0	757	0	0	0	0	0	827	0	0	0	0	0	85	0	0	0	0	0	227	0	0	0	0	0	665	0	0
318	Pet112l	NM_144896	chr3	+	85457774	85458392	619	1	252,	302,	0	0	0	0	0	0	0	0	0	0	0	0	37	0	0	0	0	0	55	0	0	0	0	0	58	0	0	0	0	0	89	0	0	0	0	0	31	0	0
319	Mmp28	NM_172797	chr11	-	83255377	83256052	676	0	0	0	0	0	0	0	0	0	0	0	0	0	0	0	0	0	0	0	0	0	0	0	0	0	0	0	0	0	0	0	0	0	0	0	0	0	0	0	0	0	0
320	R3hdm2	NM_001168293	chr10	+	126935765	126936439	675	1	675,	675,	219	0	0	0	0	0	1422	0	0	0	0	0	760	0	0	0	0	0	436	0	0	0	0	0	57	0	0	0	0	0	98	0	0	0	0	0	194	0	0
321	Rragc	NM_017475	chr4	+	123612932	123614240	1309	1	1228,	1309,	4352	0	0	0	0	0	7484	0	0	0	0	0	853	0	0	0	0	0	367	0	0	0	0	0	74	0	0	0	0	0	186	0	0	0	0	0	232	0	0
322	Rdh7	NM_017473	chr10	-	127321083	127321606	524	0	0	0	0	0	0	0	0	0	0	0	0	0	0	0	0	0	0	0	0	0	0	0	0	0	0	0	0	0	0	0	0	0	0	0	0	0	0	0	0	0	0
323	Pbsn	NM_017471	chrX	-	75083236	75087221	242	0	0	0	0	0	0	0	0	0	0	0	0	0	0	0	0	0	0	0	0	0	0	0	0	0	0	0	0	0	0	0	0	0	0	0	0	0	0	0	0	0	0
324	Mink1	NM_016713	chr11	+	70427214	70427984	771	1	771,	771,	18	0	0	0	0	0	0	0	0	0	0	0	10	0	0	0	0	0	22	0	0	0	0	0	0	0	0	0	0	0	0	0	0	0	0	0	13	0	0
325	Enam	NM_017468	chr5	+	88933708	88935074	1367	0	0	0	0	0	0	0	0	0	0	0	0	0	0	0	0	0	0	0	0	0	0	0	0	0	0	0	0	0	0	0	0	0	0	0	0	0	0	0	0	0	0
326	Psmd8	NM_026545	chr7	-	29959205	29959628	424	1	233,	324,	267	0	0	0	0	0	793	0	0	0	0	0	2353	0	0	0	0	0	2104	0	0	0	0	0	498	0	0	0	0	0	1328	0	0	0	0	0	1008	0	0
327	Naa38	NM_133939	chr6	+	18803691	18804052	362	1	362,	362,	48	0	0	0	0	0	192	0	0	0	0	0	2107	0	0	0	0	0	2678	0	0	0	0	0	350	0	0	0	0	0	945	0	0	0	0	0	1579	0	0
328	Arg2	NM_009705	chr12	+	80257018	80257287	270	1	270,	270,	40	0	0	0	0	0	1521	0	0	0	0	0	236	0	0	0	0	0	274	0	0	0	0	0	69	0	0	0	0	0	244	0	0	0	0	0	396	0	0
329	Rnf215	NM_027859	chr11	+	4040512	4041195	684	1	684,	684,	113	0	0	0	0	0	63	0	0	0	0	0	438	0	0	0	0	0	131	0	0	0	0	0	41	0	0	0	0	0	66	0	0	0	0	0	69	0	0
330	0610010F05Rik	NM_027860	chr11	-	23473775	23475480	1706	0	0	0	0	0	0	0	0	0	0	0	0	0	0	0	0	0	0	0	0	0	0	0	0	0	0	0	0	0	0	0	0	0	0	0	0	0	0	0	0	0	0
331	1700016C15Rik	NM_027077	chr1	+	179683159	179683436	143	0	0	0	0	0	0	0	0	0	0	0	0	0	0	0	0	0	0	0	0	0	0	0	0	0	0	0	0	0	0	0	0	0	0	0	0	0	0	0	0	0	0
332	Faim3	NM_026976	chr1	+	132777228	132777367	140	0	0	0	0	0	0	0	0	0	0	0	0	0	0	0	0	0	0	0	0	0	0	0	0	0	0	0	0	0	0	0	0	0	0	0	0	0	0	0	0	0	0
333	Slfn5	NM_183201	chr11	+	82775206	82778352	3147	0	0	0	0	0	0	0	0	0	0	0	0	0	0	0	0	0	0	0	0	0	0	0	0	0	0	0	0	0	0	0	0	0	0	0	0	0	0	0	0	0	0
334	Gpr119	NM_181751	chrX	-	46021155	46026427	1043	0	0	0	0	0	0	0	0	0	0	0	0	0	0	0	0	0	0	0	0	0	0	0	0	0	0	0	0	0	0	0	0	0	0	0	0	0	0	0	0	0	0
335	Rftn1	NM_181397	chr17	-	50132631	50133479	849	0	0	0	0	0	0	0	0	0	0	0	0	0	0	0	0	0	0	0	0	0	0	0	0	0	0	0	0	0	0	0	0	0	0	0	0	0	0	0	0	0	0
336	Slc35d1	NM_177732	chr4	-	102844322	102846276	1955	0	0	0	0	0	0	0	0	0	0	0	0	0	0	0	0	0	0	0	0	0	0	0	0	0	0	0	0	0	0	0	0	0	0	0	0	0	0	0	0	0	0
337	Cog3	NM_177381	chr14	-	76102157	76103837	1681	1	1681,	1681,	444	0	0	0	0	0	142	0	0	0	0	0	72	0	0	0	0	0	93	0	0	0	0	0	16	0	0	0	0	0	21	0	0	0	0	0	166	0	0
338	Dclre1c	NM_001110214	chr2	+	3376226	3378389	2164	0	0	0	0	0	0	0	0	0	0	0	0	0	0	0	0	0	0	0	0	0	0	0	0	0	0	0	0	0	0	0	0	0	0	0	0	0	0	0	0	0	0
339	Armcx2	NM_001166398	chrX	-	131338682	131339066	385	0	0	0	0	0	0	0	0	0	0	0	0	0	0	0	0	0	0	0	0	0	0	0	0	0	0	0	0	0	0	0	0	0	0	0	0	0	0	0	0	0	0
340	Lingo2	NM_001165999	chr4	-	35653896	35655406	1511	0	0	0	0	0	0	0	0	0	0	0	0	0	0	0	0	0	0	0	0	0	0	0	0	0	0	0	0	0	0	0	0	0	0	0	0	0	0	0	0	0	0
341	Spopl	NM_001165998	chr2	-	23365573	23366835	1263	1	481,	564,	41	0	0	0	0	0	0	0	0	0	0	0	0	0	0	0	0	0	30	0	0	0	0	0	0	0	0	0	0	0	22	0	0	0	0	0	30	0	0
342	Spopl	NM_001165997	chr2	-	23365573	23366835	1263	1	481,	564,	41	0	0	0	0	0	0	0	0	0	0	0	0	0	0	0	0	0	30	0	0	0	0	0	0	0	0	0	0	0	22	0	0	0	0	0	30	0	0
343	Tmem215	NM_001166009	chr4	+	40421665	40422686	1022	0	0	0	0	0	0	0	0	0	0	0	0	0	0	0	0	0	0	0	0	0	0	0	0	0	0	0	0	0	0	0	0	0	0	0	0	0	0	0	0	0	0
344	Lingo2	NM_001166001	chr4	-	35653896	35655406	1511	0	0	0	0	0	0	0	0	0	0	0	0	0	0	0	0	0	0	0	0	0	0	0	0	0	0	0	0	0	0	0	0	0	0	0	0	0	0	0	0	0	0
345	Ada	NM_007398	chr2	-	163552319	163553295	483	0	0	0	0	0	0	0	0	0	0	0	0	0	0	0	0	0	0	0	0	0	0	0	0	0	0	0	0	0	0	0	0	0	0	0	0	0	0	0	0	0	0
346	Cd36	NM_007643	chr5	-	17287507	17291539	1661	0	0	0	0	0	0	0	0	0	0	0	0	0	0	0	0	0	0	0	0	0	0	0	0	0	0	0	0	0	0	0	0	0	0	0	0	0	0	0	0	0	0
347	Grid1	NM_008166	chr14	+	36393995	36394301	307	0	0	0	0	0	0	0	0	0	0	0	0	0	0	0	0	0	0	0	0	0	0	0	0	0	0	0	0	0	0	0	0	0	0	0	0	0	0	0	0	0	0
348	Kcnab1	NM_010597	chr3	+	65180490	65182141	1652	0	0	0	0	0	0	0	0	0	0	0	0	0	0	0	0	0	0	0	0	0	0	0	0	0	0	0	0	0	0	0	0	0	0	0	0	0	0	0	0	0	0
349	Nr2e3	NM_013708	chr9	-	59790577	59791193	617	0	0	0	0	0	0	0	0	0	0	0	0	0	0	0	0	0	0	0	0	0	0	0	0	0	0	0	0	0	0	0	0	0	0	0	0	0	0	0	0	0	0
350	Cyp39a1	NM_018887	chr17	+	43886924	43888380	1457	0	0	0	0	0	0	0	0	0	0	0	0	0	0	0	0	0	0	0	0	0	0	0	0	0	0	0	0	0	0	0	0	0	0	0	0	0	0	0	0	0	0
351	Idh3a	NM_029573	chr9	+	54451172	54452469	1298	2	498,1092,	578,1298,	0	0	0	0	0	0	417	255	0	0	0	0	225	29	0	0	0	0	419	63	0	0	0	0	164	38	0	0	0	0	389	38	0	0	0	0	669	84	0
352	Kti12	NM_029571	chr4	+	108521551	108522017	467	1	384,	467,	101	0	0	0	0	0	393	0	0	0	0	0	2258	0	0	0	0	0	1554	0	0	0	0	0	224	0	0	0	0	0	452	0	0	0	0	0	362	0	0
353	Asb5	NM_029569	chr8	+	55672714	55673189	476	0	0	0	0	0	0	0	0	0	0	0	0	0	0	0	0	0	0	0	0	0	0	0	0	0	0	0	0	0	0	0	0	0	0	0	0	0	0	0	0	0	0
354	Vwa5b2	NM_001144953	chr16	+	20605158	20605450	293	0	0	0	0	0	0	0	0	0	0	0	0	0	0	0	0	0	0	0	0	0	0	0	0	0	0	0	0	0	0	0	0	0	0	0	0	0	0	0	0	0	0
355	Acot7	NM_001146057	chr4	+	151645681	151645963	283	1	283,	283,	10	0	0	0	0	0	393	0	0	0	0	0	366	0	0	0	0	0	220	0	0	0	0	0	71	0	0	0	0	0	97	0	0	0	0	0	469	0	0
356	Rps21	NM_025587	chr2	+	179993092	179993149	58	1	58,	58,	0	0	0	0	0	0	67	0	0	0	0	0	1154	0	0	0	0	0	2203	0	0	0	0	0	281	0	0	0	0	0	741	0	0	0	0	0	1171	0	0
357	1700029F12Rik	NM_025585	chr13	-	97791818	97792405	588	0	0	0	0	0	0	0	0	0	0	0	0	0	0	0	0	0	0	0	0	0	0	0	0	0	0	0	0	0	0	0	0	0	0	0	0	0	0	0	0	0	0
358	Adcy4	NM_080435	chr14	-	56387928	56387977	50	0	0	0	0	0	0	0	0	0	0	0	0	0	0	0	0	0	0	0	0	0	0	0	0	0	0	0	0	0	0	0	0	0	0	0	0	0	0	0	0	0	0
359	Dnajb6	NM_011847	chr5	+	30092970	30093641	672	0	0	0	0	0	0	0	0	0	0	0	0	0	0	0	0	0	0	0	0	0	0	0	0	0	0	0	0	0	0	0	0	0	0	0	0	0	0	0	0	0	0
360	Aadat	NM_011834	chr8	+	63024061	63024474	414	0	0	0	0	0	0	0	0	0	0	0	0	0	0	0	0	0	0	0	0	0	0	0	0	0	0	0	0	0	0	0	0	0	0	0	0	0	0	0	0	0	0
361	Nrf1	NM_001164230	chr6	+	30079392	30080115	724	0	0	0	0	0	0	0	0	0	0	0	0	0	0	0	0	0	0	0	0	0	0	0	0	0	0	0	0	0	0	0	0	0	0	0	0	0	0	0	0	0	0
362	Nrf1	NM_001164229	chr6	+	30079392	30080115	724	0	0	0	0	0	0	0	0	0	0	0	0	0	0	0	0	0	0	0	0	0	0	0	0	0	0	0	0	0	0	0	0	0	0	0	0	0	0	0	0	0	0
363	Nrf1	NM_001164228	chr6	+	30094707	30095197	491	1	70,	118,	24	0	0	0	0	0	106	0	0	0	0	0	380	0	0	0	0	0	513	0	0	0	0	0	49	0	0	0	0	0	65	0	0	0	0	0	184	0	0
364	Nrf1	NM_001164227	chr6	+	30094837	30095197	361	0	0	0	0	0	0	0	0	0	0	0	0	0	0	0	0	0	0	0	0	0	0	0	0	0	0	0	0	0	0	0	0	0	0	0	0	0	0	0	0	0	0
365	Spag17	NM_028892	chr3	+	99929361	99947245	826	2	5,826,	36,826,	0	0	0	0	0	0	48	28	0	0	0	0	252	72	0	0	0	0	243	119	0	0	0	0	0	24	0	0	0	0	95	57	0	0	0	0	245	155	0
366	Gm5458	NM_001024706	chr14	-	20413359	20413679	321	0	0	0	0	0	0	0	0	0	0	0	0	0	0	0	0	0	0	0	0	0	0	0	0	0	0	0	0	0	0	0	0	0	0	0	0	0	0	0	0	0	0
367	Hadh	NM_008212	chr3	-	130936341	130937086	746	1	746,	746,	66	0	0	0	0	0	65	0	0	0	0	0	377	0	0	0	0	0	979	0	0	0	0	0	389	0	0	0	0	0	1120	0	0	0	0	0	546	0	0
368	Zxdb	NM_001081473	chrX	+	91972635	91975530	2896	1	292,	330,	22	0	0	0	0	0	24	0	0	0	0	0	0	0	0	0	0	0	14	0	0	0	0	0	0	0	0	0	0	0	0	0	0	0	0	0	15	0	0
369	Dcx	NM_001110223	chrX	-	140290384	140298093	7710	0	0	0	0	0	0	0	0	0	0	0	0	0	0	0	0	0	0	0	0	0	0	0	0	0	0	0	0	0	0	0	0	0	0	0	0	0	0	0	0	0	0
370	Clptm1l	NM_146047	chr13	+	73757565	73758053	489	1	471,	489,	720	0	0	0	0	0	188	0	0	0	0	0	627	0	0	0	0	0	879	0	0	0	0	0	136	0	0	0	0	0	299	0	0	0	0	0	232	0	0
371	Unc45b	NM_178680	chr11	+	82756253	82756907	655	0	0	0	0	0	0	0	0	0	0	0	0	0	0	0	0	0	0	0	0	0	0	0	0	0	0	0	0	0	0	0	0	0	0	0	0	0	0	0	0	0	0
372	Nsa2	NM_021552	chr13	-	97899381	97901115	1735	0	0	0	0	0	0	0	0	0	0	0	0	0	0	0	0	0	0	0	0	0	0	0	0	0	0	0	0	0	0	0	0	0	0	0	0	0	0	0	0	0	0
373	Svs5	NM_009301	chr2	+	164159334	164160129	212	0	0	0	0	0	0	0	0	0	0	0	0	0	0	0	0	0	0	0	0	0	0	0	0	0	0	0	0	0	0	0	0	0	0	0	0	0	0	0	0	0	0
374	Pdhx	NM_175094	chr2	-	102861233	102862167	935	2	226,911,	280,935,	556	223	0	0	0	0	1649	694	0	0	0	0	395	120	0	0	0	0	649	204	0	0	0	0	124	49	0	0	0	0	179	51	0	0	0	0	163	140	0
375	C530028O21Rik	NM_175696	chr6	+	124952002	124953112	1111	1	1111,	1111,	0	0	0	0	0	0	0	0	0	0	0	0	41	0	0	0	0	0	20	0	0	0	0	0	31	0	0	0	0	0	94	0	0	0	0	0	130	0	0
376	Jak1	NM_146145	chr4	-	100824578	100826099	1522	2	363,1047,	449,1101,	0	655	0	0	0	0	0	1328	0	0	0	0	128	115	0	0	0	0	270	267	0	0	0	0	73	21	0	0	0	0	0	83	0	0	0	0	0	158	0
377	Dlgap5	NM_144553	chr14	-	48007454	48007690	237	1	237,	237,	89	0	0	0	0	0	268	0	0	0	0	0	220	0	0	0	0	0	143	0	0	0	0	0	68	0	0	0	0	0	206	0	0	0	0	0	348	0	0
378	1190003J15Rik	NM_029821	chr7	+	148023674	148023867	194	1	194,	194,	0	0	0	0	0	0	0	0	0	0	0	0	24	0	0	0	0	0	37	0	0	0	0	0	23	0	0	0	0	0	154	0	0	0	0	0	190	0	0
379	Scfd1	NM_029825	chr12	+	52550917	52551083	167	1	167,	167,	25	0	0	0	0	0	132	0	0	0	0	0	218	0	0	0	0	0	258	0	0	0	0	0	70	0	0	0	0	0	163	0	0	0	0	0	333	0	0
380	Angel1	NM_144524	chr12	-	88041451	88043230	1780	1	1780,	1780,	366	0	0	0	0	0	734	0	0	0	0	0	169	0	0	0	0	0	36	0	0	0	0	0	31	0	0	0	0	0	27	0	0	0	0	0	50	0	0
381	Tmem214	NM_144525	chr5	+	31179163	31179840	678	1	678,	678,	18	0	0	0	0	0	267	0	0	0	0	0	394	0	0	0	0	0	151	0	0	0	0	0	74	0	0	0	0	0	78	0	0	0	0	0	133	0	0
382	Mnd1	NM_029797	chr3	-	83891855	83891989	135	1	135,	135,	10	0	0	0	0	0	77	0	0	0	0	0	58	0	0	0	0	0	112	0	0	0	0	0	30	0	0	0	0	0	66	0	0	0	0	0	603	0	0
383	Lypd5	NM_029806	chr7	+	25138709	25138852	144	0	0	0	0	0	0	0	0	0	0	0	0	0	0	0	0	0	0	0	0	0	0	0	0	0	0	0	0	0	0	0	0	0	0	0	0	0	0	0	0	0	0
384	Hnrnpm	NM_029804	chr17	-	33783177	33783440	264	1	264,	264,	57	0	0	0	0	0	520	0	0	0	0	0	2471	0	0	0	0	0	3036	0	0	0	0	0	473	0	0	0	0	0	1327	0	0	0	0	0	3004	0	0
385	Shc3	NM_009167	chr13	-	51526410	51526521	112	0	0	0	0	0	0	0	0	0	0	0	0	0	0	0	0	0	0	0	0	0	0	0	0	0	0	0	0	0	0	0	0	0	0	0	0	0	0	0	0	0	0
386	Foxm1	NM_008021	chr6	+	128323984	128325904	1921	2	875,1921,	879,1921,	134	0	0	0	0	0	1185	694	0	0	0	0	848	439	0	0	0	0	137	212	0	0	0	0	47	86	0	0	0	0	92	56	0	0	0	0	0	188	0
387	Csf3r	NM_007782	chr4	+	125721082	125721684	603	0	0	0	0	0	0	0	0	0	0	0	0	0	0	0	0	0	0	0	0	0	0	0	0	0	0	0	0	0	0	0	0	0	0	0	0	0	0	0	0	0	0
388	Xpo5	NM_028198	chr17	+	46379220	46379248	29	1	29,	29,	0	0	0	0	0	0	10	0	0	0	0	0	51	0	0	0	0	0	109	0	0	0	0	0	53	0	0	0	0	0	32	0	0	0	0	0	44	0	0
389	Taar1	NM_053205	chr10	+	23641210	23641210	0	0	0	0	0	0	0	0	0	0	0	0	0	0	0	0	0	0	0	0	0	0	0	0	0	0	0	0	0	0	0	0	0	0	0	0	0	0	0	0	0	0	0
390	Dusp3	NM_028207	chr11	-	101835472	101836047	576	0	0	0	0	0	0	0	0	0	0	0	0	0	0	0	0	0	0	0	0	0	0	0	0	0	0	0	0	0	0	0	0	0	0	0	0	0	0	0	0	0	0
391	2510003E04Rik	NM_028197	chr10	-	62021217	62021755	539	1	539,	539,	120	0	0	0	0	0	528	0	0	0	0	0	922	0	0	0	0	0	553	0	0	0	0	0	126	0	0	0	0	0	138	0	0	0	0	0	261	0	0
392	Tlr7	NM_133211	chrX	-	163742862	163743267	406	0	0	0	0	0	0	0	0	0	0	0	0	0	0	0	0	0	0	0	0	0	0	0	0	0	0	0	0	0	0	0	0	0	0	0	0	0	0	0	0	0	0
393	4930415L06Rik	NR_003621	chrX	-	87175435	87178190	2756	0	0	0	0	0	0	0	0	0	0	0	0	0	0	0	0	0	0	0	0	0	0	0	0	0	0	0	0	0	0	0	0	0	0	0	0	0	0	0	0	0	0
394	E330021D16Rik	NR_003620	chr6	+	136190619	136190619	0	0	0	0	0	0	0	0	0	0	0	0	0	0	0	0	0	0	0	0	0	0	0	0	0	0	0	0	0	0	0	0	0	0	0	0	0	0	0	0	0	0	0
395	6330549D23Rik	NR_003619	chr3	-	96410584	96433742	2830	1	1726,	1854,	30	0	0	0	0	0	86	0	0	0	0	0	46	0	0	0	0	0	13	0	0	0	0	0	0	0	0	0	0	0	24	0	0	0	0	0	56	0	0
396	Timp1	NM_011593	chrX	+	20451758	20451863	106	1	106,	106,	0	0	0	0	0	0	0	0	0	0	0	0	16	0	0	0	0	0	10	0	0	0	0	0	0	0	0	0	0	0	123	0	0	0	0	0	123	0	0
397	l7Rn6	NM_026304	chr7	-	97067198	97067462	265	1	265,	265,	0	0	0	0	0	0	89	0	0	0	0	0	413	0	0	0	0	0	862	0	0	0	0	0	136	0	0	0	0	0	915	0	0	0	0	0	1085	0	0
398	Taf1c	NM_021441	chr8	-	122121873	122122510	638	0	0	0	0	0	0	0	0	0	0	0	0	0	0	0	0	0	0	0	0	0	0	0	0	0	0	0	0	0	0	0	0	0	0	0	0	0	0	0	0	0	0
399	Ddc8	NM_021440	chr11	-	118193673	118193728	56	0	0	0	0	0	0	0	0	0	0	0	0	0	0	0	0	0	0	0	0	0	0	0	0	0	0	0	0	0	0	0	0	0	0	0	0	0	0	0	0	0	0
400	Fibp	NM_021438	chr19	+	5464994	5464994	0	0	0	0	0	0	0	0	0	0	0	0	0	0	0	0	0	0	0	0	0	0	0	0	0	0	0	0	0	0	0	0	0	0	0	0	0	0	0	0	0	0	0
401	1700123O20Rik	NM_021437	chr14	+	55309070	55309579	510	1	510,	510,	0	0	0	0	0	0	73	0	0	0	0	0	1044	0	0	0	0	0	408	0	0	0	0	0	128	0	0	0	0	0	377	0	0	0	0	0	415	0	0
402	Slc35b4	NM_021435	chr6	-	34105878	34108379	2502	1	2502,	2502,	17	0	0	0	0	0	442	0	0	0	0	0	88	0	0	0	0	0	124	0	0	0	0	0	13	0	0	0	0	0	0	0	0	0	0	0	0	0	0
403	Tmeff1	NM_021436	chr4	+	48674957	48676003	1047	1	1047,	1047,	0	0	0	0	0	0	11	0	0	0	0	0	93	0	0	0	0	0	0	0	0	0	0	0	0	0	0	0	0	0	270	0	0	0	0	0	459	0	0
404	F11	NM_028066	chr8	-	46326523	46326801	279	0	0	0	0	0	0	0	0	0	0	0	0	0	0	0	0	0	0	0	0	0	0	0	0	0	0	0	0	0	0	0	0	0	0	0	0	0	0	0	0	0	0
405	Dmc1	NM_010059	chr15	-	79391929	79392942	1014	0	0	0	0	0	0	0	0	0	0	0	0	0	0	0	0	0	0	0	0	0	0	0	0	0	0	0	0	0	0	0	0	0	0	0	0	0	0	0	0	0	0
406	Ccndbp1	NM_010761	chr2	+	120842249	120842648	400	1	400,	400,	8335	0	0	0	0	0	12805	0	0	0	0	0	1211	0	0	0	0	0	510	0	0	0	0	0	84	0	0	0	0	0	154	0	0	0	0	0	219	0	0
407	Smyd1	NM_009762	chr6	-	71163934	71165744	1811	0	0	0	0	0	0	0	0	0	0	0	0	0	0	0	0	0	0	0	0	0	0	0	0	0	0	0	0	0	0	0	0	0	0	0	0	0	0	0	0	0	0
408	Pten	NM_008960	chr19	+	32894518	32900650	6133	4	193,1797,5229,6133,	322,1910,5372,6133,	0	25	0	0	0	0	0	210	29	20	0	0	0	212	36	16	0	0	1581	277	0	61	0	0	251	35	0	0	0	0	427	47	30	10	0	0	205	65	67
409	Bnip3l	NM_009761	chr14	-	67604076	67606563	2488	2	848,2476,	850,2488,	0	59	0	0	0	0	147	544	0	0	0	0	144	0	0	0	0	0	239	697	0	0	0	0	0	166	0	0	0	0	36	250	0	0	0	0	49	271	0
410	Bmx	NM_009759	chrX	-	160630773	160631667	895	0	0	0	0	0	0	0	0	0	0	0	0	0	0	0	0	0	0	0	0	0	0	0	0	0	0	0	0	0	0	0	0	0	0	0	0	0	0	0	0	0	0
411	Aqp2	NM_009699	chr15	+	99414473	99414976	504	0	0	0	0	0	0	0	0	0	0	0	0	0	0	0	0	0	0	0	0	0	0	0	0	0	0	0	0	0	0	0	0	0	0	0	0	0	0	0	0	0	0
412	Lhx2	NM_010710	chr2	+	38224649	38225248	600	0	0	0	0	0	0	0	0	0	0	0	0	0	0	0	0	0	0	0	0	0	0	0	0	0	0	0	0	0	0	0	0	0	0	0	0	0	0	0	0	0	0
413	Nr2f2	NM_009697	chr7	-	77496835	77499542	2708	1	940,	1064,	0	0	0	0	0	0	96	0	0	0	0	0	26	0	0	0	0	0	18	0	0	0	0	0	14	0	0	0	0	0	13	0	0	0	0	0	13	0	0
414	Mafg	NM_010756	chr11	-	120489666	120490597	932	1	748,	932,	441	0	0	0	0	0	364	0	0	0	0	0	1404	0	0	0	0	0	777	0	0	0	0	0	183	0	0	0	0	0	195	0	0	0	0	0	153	0	0
415	Smad3	NM_016769	chr9	-	63494573	63498068	3496	1	3496,	3496,	1956	0	0	0	0	0	1093	0	0	0	0	0	304	0	0	0	0	0	76	0	0	0	0	0	15	0	0	0	0	0	93	0	0	0	0	0	0	0	0
416	Clstn2	NM_022319	chr9	-	97344813	97346071	1259	0	0	0	0	0	0	0	0	0	0	0	0	0	0	0	0	0	0	0	0	0	0	0	0	0	0	0	0	0	0	0	0	0	0	0	0	0	0	0	0	0	0
417	Porcn	NM_023638	chrX	-	7770975	7771301	327	1	327,	327,	0	0	0	0	0	0	0	0	0	0	0	0	633	0	0	0	0	0	547	0	0	0	0	0	85	0	0	0	0	0	164	0	0	0	0	0	139	0	0
418	C3ar1	NM_009779	chr6	-	122797157	122799840	2684	0	0	0	0	0	0	0	0	0	0	0	0	0	0	0	0	0	0	0	0	0	0	0	0	0	0	0	0	0	0	0	0	0	0	0	0	0	0	0	0	0	0
419	Mtx1	NM_013604	chr3	-	89013003	89013128	126	1	126,	126,	14	0	0	0	0	0	24	0	0	0	0	0	178	0	0	0	0	0	413	0	0	0	0	0	55	0	0	0	0	0	221	0	0	0	0	0	379	0	0
420	Ascl3	NM_020051	chr7	-	116870978	116871099	122	0	0	0	0	0	0	0	0	0	0	0	0	0	0	0	0	0	0	0	0	0	0	0	0	0	0	0	0	0	0	0	0	0	0	0	0	0	0	0	0	0	0
421	Rtn4	NM_194051	chr11	+	29642029	29644414	2386	1	768,	893,	151	0	0	0	0	0	445	0	0	0	0	0	7599	0	0	0	0	0	7531	0	0	0	0	0	1294	0	0	0	0	0	3323	0	0	0	0	0	3155	0	0
422	Sidt1	NM_198034	chr16	-	44240294	44241749	1456	0	0	0	0	0	0	0	0	0	0	0	0	0	0	0	0	0	0	0	0	0	0	0	0	0	0	0	0	0	0	0	0	0	0	0	0	0	0	0	0	0	0
423	Dcaf5	NM_177267	chr12	-	81436833	81439496	2664	3	1,1729,2664,	91,1807,2664,	0	753	126	0	0	0	86	315	247	0	0	0	178	185	67	0	0	0	66	0	157	0	0	0	11	0	18	0	0	0	18	46	14	0	0	0	0	38	0
424	Pfdn1	NM_026027	chr18	-	36563332	36564030	699	1	264,	292,	79	0	0	0	0	0	418	0	0	0	0	0	329	0	0	0	0	0	518	0	0	0	0	0	426	0	0	0	0	0	717	0	0	0	0	0	1688	0	0
425	Golph3l	NM_146133	chr3	+	95421393	95423164	1772	1	1546,	1772,	0	0	0	0	0	0	665	0	0	0	0	0	53	0	0	0	0	0	10	0	0	0	0	0	14	0	0	0	0	0	29	0	0	0	0	0	138	0	0
426	Naprt1	NM_172607	chr15	-	75721393	75721427	35	0	0	0	0	0	0	0	0	0	0	0	0	0	0	0	0	0	0	0	0	0	0	0	0	0	0	0	0	0	0	0	0	0	0	0	0	0	0	0	0	0	0
427	Acsbg1	NM_053178	chr9	-	54452803	54453197	395	0	0	0	0	0	0	0	0	0	0	0	0	0	0	0	0	0	0	0	0	0	0	0	0	0	0	0	0	0	0	0	0	0	0	0	0	0	0	0	0	0	0
428	9930023K05Rik	NM_172641	chr19	+	56560338	56561219	882	0	0	0	0	0	0	0	0	0	0	0	0	0	0	0	0	0	0	0	0	0	0	0	0	0	0	0	0	0	0	0	0	0	0	0	0	0	0	0	0	0	0
429	Fasn	NM_007988	chr11	-	120667271	120669167	1897	1	684,	779,	15	0	0	0	0	0	61	0	0	0	0	0	454	0	0	0	0	0	567	0	0	0	0	0	131	0	0	0	0	0	295	0	0	0	0	0	1136	0	0
430	Fbxo8	NM_015791	chr8	+	59070420	59072736	2317	1	570,	646,	73	0	0	0	0	0	3242	0	0	0	0	0	196	0	0	0	0	0	0	0	0	0	0	0	53	0	0	0	0	0	57	0	0	0	0	0	159	0	0
431	Olfr1140	NM_146642	chr2	+	87587290	87587337	48	0	0	0	0	0	0	0	0	0	0	0	0	0	0	0	0	0	0	0	0	0	0	0	0	0	0	0	0	0	0	0	0	0	0	0	0	0	0	0	0	0	0
432	Olfr700	NM_146600	chr7	-	113949023	113949023	0	0	0	0	0	0	0	0	0	0	0	0	0	0	0	0	0	0	0	0	0	0	0	0	0	0	0	0	0	0	0	0	0	0	0	0	0	0	0	0	0	0	0
433	Unc93a	NM_199252	chr17	-	13301482	13302453	972	0	0	0	0	0	0	0	0	0	0	0	0	0	0	0	0	0	0	0	0	0	0	0	0	0	0	0	0	0	0	0	0	0	0	0	0	0	0	0	0	0	0
434	Pccb	NM_025835	chr9	-	100882456	100883103	648	2	1,427,	198,648,	0	60	0	0	0	0	122	107	0	0	0	0	607	94	0	0	0	0	637	142	0	0	0	0	143	12	0	0	0	0	134	12	0	0	0	0	0	0	0
435	Plin3	NM_025836	chr17	-	56418384	56419154	771	1	771,	771,	23	0	0	0	0	0	52	0	0	0	0	0	487	0	0	0	0	0	966	0	0	0	0	0	165	0	0	0	0	0	442	0	0	0	0	0	228	0	0
436	Bzw1	NM_025824	chr1	+	58461910	58463392	1483	1	1483,	1483,	0	0	0	0	0	0	582	0	0	0	0	0	1452	0	0	0	0	0	2034	0	0	0	0	0	330	0	0	0	0	0	1170	0	0	0	0	0	1100	0	0
437	Tmem27	NM_020626	chrX	+	160556284	160556791	508	0	0	0	0	0	0	0	0	0	0	0	0	0	0	0	0	0	0	0	0	0	0	0	0	0	0	0	0	0	0	0	0	0	0	0	0	0	0	0	0	0	0
438	Ror1	NM_013845	chr4	+	100114850	100115150	301	0	0	0	0	0	0	0	0	0	0	0	0	0	0	0	0	0	0	0	0	0	0	0	0	0	0	0	0	0	0	0	0	0	0	0	0	0	0	0	0	0	0
439	Tmem37	NM_019432	chr1	-	121963953	121964286	334	1	334,	334,	26	0	0	0	0	0	43	0	0	0	0	0	504	0	0	0	0	0	640	0	0	0	0	0	43	0	0	0	0	0	76	0	0	0	0	0	86	0	0
440	Ret	NM_001080780	chr6	-	118101765	118105273	3509	0	0	0	0	0	0	0	0	0	0	0	0	0	0	0	0	0	0	0	0	0	0	0	0	0	0	0	0	0	0	0	0	0	0	0	0	0	0	0	0	0	0
441	Tom1	NM_011622	chr8	+	77593303	77594020	718	0	0	0	0	0	0	0	0	0	0	0	0	0	0	0	0	0	0	0	0	0	0	0	0	0	0	0	0	0	0	0	0	0	0	0	0	0	0	0	0	0	0
442	Spam1	NM_001079875	chr6	+	24750802	24751048	247	0	0	0	0	0	0	0	0	0	0	0	0	0	0	0	0	0	0	0	0	0	0	0	0	0	0	0	0	0	0	0	0	0	0	0	0	0	0	0	0	0	0
443	Rsbn1l	NM_001080977	chr5	-	20398841	20401892	3052	2	434,2851,	556,3052,	0	0	0	0	0	0	187	0	0	0	0	0	0	90	0	0	0	0	0	175	0	0	0	0	0	76	0	0	0	0	11	75	0	0	0	0	59	102	0
444	Calu	NM_007594	chr6	+	29324503	29326675	2173	3	1,536,2076,	1,546,2173,	14	0	0	0	0	0	0	37	275	0	0	0	50	46	583	0	0	0	58	17	811	0	0	0	14	0	138	0	0	0	0	22	472	0	0	0	0	29	591
445	Mrpl2	NM_025302	chr17	+	46787045	46787081	37	1	37,	37,	51	0	0	0	0	0	140	0	0	0	0	0	343	0	0	0	0	0	356	0	0	0	0	0	98	0	0	0	0	0	173	0	0	0	0	0	168	0	0
446	Mrpl17	NM_025301	chr7	-	112952295	112958370	6076	1	301,	393,	0	0	0	0	0	0	0	0	0	0	0	0	870	0	0	0	0	0	1707	0	0	0	0	0	540	0	0	0	0	0	1629	0	0	0	0	0	0	0	0
447	Elof1	NM_170777	chr9	-	21917432	21917987	556	1	556,	556,	282	0	0	0	0	0	1782	0	0	0	0	0	4930	0	0	0	0	0	3592	0	0	0	0	0	445	0	0	0	0	0	583	0	0	0	0	0	443	0	0
448	U2af1l4	NM_170760	chr7	+	31350198	31350383	186	1	186,	186,	156	0	0	0	0	0	924	0	0	0	0	0	289	0	0	0	0	0	256	0	0	0	0	0	47	0	0	0	0	0	96	0	0	0	0	0	136	0	0
449	A630007B06Rik	NM_170757	chr19	-	56865452	56865452	0	0	0	0	0	0	0	0	0	0	0	0	0	0	0	0	0	0	0	0	0	0	0	0	0	0	0	0	0	0	0	0	0	0	0	0	0	0	0	0	0	0	0
450	Rgs9	NM_001165934	chr11	-	109091171	109097156	5986	0	0	0	0	0	0	0	0	0	0	0	0	0	0	0	0	0	0	0	0	0	0	0	0	0	0	0	0	0	0	0	0	0	0	0	0	0	0	0	0	0	0
451	Ryk	NM_001042607	chr9	+	102809291	102810637	1347	2	181,857,	219,953,	1849	545	0	0	0	0	2147	456	0	0	0	0	1556	378	0	0	0	0	381	171	0	0	0	0	138	35	0	0	0	0	244	100	0	0	0	0	210	107	0
452	Brd2	NM_010238	chr17	-	34248963	34249519	557	1	557,	557,	460	0	0	0	0	0	1378	0	0	0	0	0	3616	0	0	0	0	0	1525	0	0	0	0	0	300	0	0	0	0	0	383	0	0	0	0	0	669	0	0
453	Mif	NM_010798	chr10	-	75322097	75322221	125	1	125,	125,	0	0	0	0	0	0	0	0	0	0	0	0	73	0	0	0	0	0	120	0	0	0	0	0	20	0	0	0	0	0	43	0	0	0	0	0	342	0	0
454	Tyrobp	NM_011662	chr7	+	31202428	31202598	171	0	0	0	0	0	0	0	0	0	0	0	0	0	0	0	0	0	0	0	0	0	0	0	0	0	0	0	0	0	0	0	0	0	0	0	0	0	0	0	0	0	0
455	Wnk2	NM_029361	chr13	-	49131670	49131848	179	1	179,	179,	598	0	0	0	0	0	112	0	0	0	0	0	106	0	0	0	0	0	25	0	0	0	0	0	47	0	0	0	0	0	10	0	0	0	0	0	0	0	0
456	Snx16	NM_029068	chr3	-	10417816	10419126	1311	2	1,910,	185,1013,	461	96	0	0	0	0	573	427	0	0	0	0	646	351	0	0	0	0	934	535	0	0	0	0	72	48	0	0	0	0	116	72	0	0	0	0	51	0	0
457	Tmem98	NM_029537	chr11	+	80634921	80635535	615	0	0	0	0	0	0	0	0	0	0	0	0	0	0	0	0	0	0	0	0	0	0	0	0	0	0	0	0	0	0	0	0	0	0	0	0	0	0	0	0	0	0
458	Snrnp35	NM_029532	chr5	+	124940869	124941131	263	1	263,	263,	10	0	0	0	0	0	392	0	0	0	0	0	1444	0	0	0	0	0	601	0	0	0	0	0	149	0	0	0	0	0	184	0	0	0	0	0	66	0	0
459	Ttn	NM_028004	chr2	-	76542040	76543087	1048	0	0	0	0	0	0	0	0	0	0	0	0	0	0	0	0	0	0	0	0	0	0	0	0	0	0	0	0	0	0	0	0	0	0	0	0	0	0	0	0	0	0
460	Tmem52	NM_027161	chr4	+	154844639	154844805	167	0	0	0	0	0	0	0	0	0	0	0	0	0	0	0	0	0	0	0	0	0	0	0	0	0	0	0	0	0	0	0	0	0	0	0	0	0	0	0	0	0	0
461	Hras1	NM_001130443	chr7	-	148375832	148377246	1415	1	272,	422,	14	0	0	0	0	0	109	0	0	0	0	0	489	0	0	0	0	0	350	0	0	0	0	0	71	0	0	0	0	0	168	0	0	0	0	0	210	0	0
462	Lpin1	NM_001130412	chr12	-	16542474	16545218	2745	2	808,2045,	1011,2161,	60	0	0	0	0	0	50	15	0	0	0	0	0	13	0	0	0	0	55	11	0	0	0	0	0	0	0	0	0	0	0	18	0	0	0	0	20	28	0
463	Ptk2	NM_001130409	chr15	-	73045986	73046366	381	0	0	0	0	0	0	0	0	0	0	0	0	0	0	0	0	0	0	0	0	0	0	0	0	0	0	0	0	0	0	0	0	0	0	0	0	0	0	0	0	0	0
464	Arid3b	NM_019689	chr9	-	57638315	57640322	2008	1	1784,	2008,	115	0	0	0	0	0	224	0	0	0	0	0	94	0	0	0	0	0	75	0	0	0	0	0	10	0	0	0	0	0	51	0	0	0	0	0	182	0	0
465	Pus1	NM_019700	chr5	-	111202685	111202950	266	1	266,	266,	13	0	0	0	0	0	47	0	0	0	0	0	434	0	0	0	0	0	335	0	0	0	0	0	114	0	0	0	0	0	421	0	0	0	0	0	165	0	0
466	Clcnkb	NM_019701	chr4	-	140960271	140960499	229	0	0	0	0	0	0	0	0	0	0	0	0	0	0	0	0	0	0	0	0	0	0	0	0	0	0	0	0	0	0	0	0	0	0	0	0	0	0	0	0	0	0
467	Cited4	NM_019563	chr4	+	120339956	120340425	470	1	470,	470,	0	0	0	0	0	0	14	0	0	0	0	0	31	0	0	0	0	0	25	0	0	0	0	0	110	0	0	0	0	0	11	0	0	0	0	0	0	0	0
468	Dnase2b	NM_019957	chr3	-	146244337	146245237	901	0	0	0	0	0	0	0	0	0	0	0	0	0	0	0	0	0	0	0	0	0	0	0	0	0	0	0	0	0	0	0	0	0	0	0	0	0	0	0	0	0	0
469	Clcf1	NM_019952	chr19	+	4222568	4222615	48	0	0	0	0	0	0	0	0	0	0	0	0	0	0	0	0	0	0	0	0	0	0	0	0	0	0	0	0	0	0	0	0	0	0	0	0	0	0	0	0	0	0
470	Ube2l6	NM_019949	chr2	+	84649313	84650158	846	1	262,	427,	0	0	0	0	0	0	0	0	0	0	0	0	49	0	0	0	0	0	35	0	0	0	0	0	38	0	0	0	0	0	277	0	0	0	0	0	0	0	0
471	Papolb	NM_019943	chr5	-	143003693	143003911	219	0	0	0	0	0	0	0	0	0	0	0	0	0	0	0	0	0	0	0	0	0	0	0	0	0	0	0	0	0	0	0	0	0	0	0	0	0	0	0	0	0	0
472	Zfp235	NM_019941	chr7	+	24927285	24928260	976	1	976,	976,	284	0	0	0	0	0	123	0	0	0	0	0	29	0	0	0	0	0	83	0	0	0	0	0	20	0	0	0	0	0	26	0	0	0	0	0	57	0	0
473	Zfp111	NM_019940	chr7	-	24978233	24983100	4868	0	0	0	0	0	0	0	0	0	0	0	0	0	0	0	0	0	0	0	0	0	0	0	0	0	0	0	0	0	0	0	0	0	0	0	0	0	0	0	0	0	0
474	Pik3cd	NM_001164051	chr4	-	149023278	149024748	1471	1	1471,	1471,	139	0	0	0	0	0	3249	0	0	0	0	0	952	0	0	0	0	0	480	0	0	0	0	0	59	0	0	0	0	0	51	0	0	0	0	0	0	0	0
475	Xrra1	NM_001164258	chr7	+	107066149	107066333	185	0	0	0	0	0	0	0	0	0	0	0	0	0	0	0	0	0	0	0	0	0	0	0	0	0	0	0	0	0	0	0	0	0	0	0	0	0	0	0	0	0	0
476	1700034J05Rik	NM_001164236	chr6	-	146899822	146900773	952	0	0	0	0	0	0	0	0	0	0	0	0	0	0	0	0	0	0	0	0	0	0	0	0	0	0	0	0	0	0	0	0	0	0	0	0	0	0	0	0	0	0
477	Pou4f3	NM_138945	chr18	+	42555664	42555747	84	0	0	0	0	0	0	0	0	0	0	0	0	0	0	0	0	0	0	0	0	0	0	0	0	0	0	0	0	0	0	0	0	0	0	0	0	0	0	0	0	0	0
478	Rab3b	NM_023537	chr4	+	108613418	108615929	2512	1	175,	249,	38	0	0	0	0	0	753	0	0	0	0	0	32	0	0	0	0	0	10	0	0	0	0	0	0	0	0	0	0	0	0	0	0	0	0	0	63	0	0
479	Adam25	NM_011781	chr8	+	41841335	41841530	196	0	0	0	0	0	0	0	0	0	0	0	0	0	0	0	0	0	0	0	0	0	0	0	0	0	0	0	0	0	0	0	0	0	0	0	0	0	0	0	0	0	0
480	Zyx	NM_011777	chr6	+	42307955	42308394	440	1	440,	440,	0	0	0	0	0	0	87	0	0	0	0	0	60	0	0	0	0	0	124	0	0	0	0	0	89	0	0	0	0	0	241	0	0	0	0	0	133	0	0
481	Ikzf4	NM_011772	chr10	-	128069470	128071103	1634	0	0	0	0	0	0	0	0	0	0	0	0	0	0	0	0	0	0	0	0	0	0	0	0	0	0	0	0	0	0	0	0	0	0	0	0	0	0	0	0	0	0
482	4930455F23Rik	NM_029115	chr1	+	166217800	166217976	177	0	0	0	0	0	0	0	0	0	0	0	0	0	0	0	0	0	0	0	0	0	0	0	0	0	0	0	0	0	0	0	0	0	0	0	0	0	0	0	0	0	0
483	Rps6ka2	NM_011299	chr17	+	7504690	7507664	2975	0	0	0	0	0	0	0	0	0	0	0	0	0	0	0	0	0	0	0	0	0	0	0	0	0	0	0	0	0	0	0	0	0	0	0	0	0	0	0	0	0	0
484	V1rb7	NM_053228	chr6	+	89665129	89665129	0	0	0	0	0	0	0	0	0	0	0	0	0	0	0	0	0	0	0	0	0	0	0	0	0	0	0	0	0	0	0	0	0	0	0	0	0	0	0	0	0	0	0
485	Tom1	NM_001136259	chr8	+	77593303	77594020	718	0	0	0	0	0	0	0	0	0	0	0	0	0	0	0	0	0	0	0	0	0	0	0	0	0	0	0	0	0	0	0	0	0	0	0	0	0	0	0	0	0	0
486	Tnfsf12-Tnfsf13	NM_001159503	chr11	-	69496078	69496736	659	1	1,	1,	0	0	0	0	0	0	43	0	0	0	0	0	85	0	0	0	0	0	56	0	0	0	0	0	0	0	0	0	0	0	0	0	0	0	0	0	77	0	0
487	Spink5	NM_001081180	chr18	+	44180495	44182141	1647	0	0	0	0	0	0	0	0	0	0	0	0	0	0	0	0	0	0	0	0	0	0	0	0	0	0	0	0	0	0	0	0	0	0	0	0	0	0	0	0	0	0
488	Nfkb2	NM_019408	chr19	+	46386384	46386580	197	1	197,	197,	57	0	0	0	0	0	53	0	0	0	0	0	24	0	0	0	0	0	18	0	0	0	0	0	0	0	0	0	0	0	0	0	0	0	0	0	50	0	0
489	Hbs1l	NM_019702	chr10	+	21088106	21088695	590	1	590,	590,	70	0	0	0	0	0	427	0	0	0	0	0	226	0	0	0	0	0	371	0	0	0	0	0	84	0	0	0	0	0	202	0	0	0	0	0	508	0	0
490	Mc5r	NM_013596	chr18	+	68499344	68499365	22	0	0	0	0	0	0	0	0	0	0	0	0	0	0	0	0	0	0	0	0	0	0	0	0	0	0	0	0	0	0	0	0	0	0	0	0	0	0	0	0	0	0
491	Tbl2	NM_013763	chr5	+	135635552	135638532	2981	1	2981,	2981,	0	0	0	0	0	0	69	0	0	0	0	0	54	0	0	0	0	0	209	0	0	0	0	0	37	0	0	0	0	0	13	0	0	0	0	0	134	0	0
492	Sectm1b	NM_026907	chr11	-	120914736	120916188	1453	0	0	0	0	0	0	0	0	0	0	0	0	0	0	0	0	0	0	0	0	0	0	0	0	0	0	0	0	0	0	0	0	0	0	0	0	0	0	0	0	0	0
493	Kctd5	NM_027008	chr17	-	24184686	24186381	1696	1	1696,	1696,	643	0	0	0	0	0	368	0	0	0	0	0	292	0	0	0	0	0	236	0	0	0	0	0	84	0	0	0	0	0	156	0	0	0	0	0	335	0	0
494	4930481A15Rik	NR_015545	chr19	+	5422846	5422846	0	0	0	0	0	0	0	0	0	0	0	0	0	0	0	0	0	0	0	0	0	0	0	0	0	0	0	0	0	0	0	0	0	0	0	0	0	0	0	0	0	0	0
495	Zfp62	NM_009562	chr11	+	49031309	49032318	1010	1	1010,	1010,	0	0	0	0	0	0	160	0	0	0	0	0	0	0	0	0	0	0	79	0	0	0	0	0	43	0	0	0	0	0	43	0	0	0	0	0	274	0	0
496	Zfp64	NM_009564	chr2	-	168750860	168751159	300	1	300,	300,	19	0	0	0	0	0	15	0	0	0	0	0	69	0	0	0	0	0	135	0	0	0	0	0	50	0	0	0	0	0	149	0	0	0	0	0	205	0	0
497	Zfp61	NM_009561	chr7	-	25076064	25076075	12	0	0	0	0	0	0	0	0	0	0	0	0	0	0	0	0	0	0	0	0	0	0	0	0	0	0	0	0	0	0	0	0	0	0	0	0	0	0	0	0	0	0
498	Ints8	NM_001159595	chr4	-	11130074	11131613	1540	3	1,1100,1540,	1,1199,1540,	152	128	0	0	0	0	0	1514	783	0	0	0	0	221	0	0	0	0	303	190	70	0	0	0	0	16	0	0	0	0	169	48	15	0	0	0	340	91	24
499	Meis2	NM_001159570	chr2	-	115686999	115692581	3288	1	1814,	1840,	222	0	0	0	0	0	580	0	0	0	0	0	80	0	0	0	0	0	0	0	0	0	0	0	0	0	0	0	0	0	24	0	0	0	0	0	0	0	0
500	Irgm2	NM_019440	chr11	+	58034174	58036282	2109	0	0	0	0	0	0	0	0	0	0	0	0	0	0	0	0	0	0	0	0	0	0	0	0	0	0	0	0	0	0	0	0	0	0	0	0	0	0	0	0	0	0
501	Vdac2	NM_011695	chr14	+	22664459	22665101	643	1	219,	410,	46	0	0	0	0	0	306	0	0	0	0	0	601	0	0	0	0	0	889	0	0	0	0	0	319	0	0	0	0	0	1262	0	0	0	0	0	2116	0	0
502	V1rd2	NM_030741	chr7_random	-	93814	94185	372	0	0	0	0	0	0	0	0	0	0	0	0	0	0	0	0	0	0	0	0	0	0	0	0	0	0	0	0	0	0	0	0	0	0	0	0	0	0	0	0	0	0
503	Eif2s3x	NM_012010	chrX	-	91434047	91436197	2151	0	0	0	0	0	0	0	0	0	0	0	0	0	0	0	0	0	0	0	0	0	0	0	0	0	0	0	0	0	0	0	0	0	0	0	0	0	0	0	0	0	0
504	Ogfrl1	NM_001081079	chr1	-	23373262	23376587	3326	1	525,	621,	12	0	0	0	0	0	60	0	0	0	0	0	48	0	0	0	0	0	39	0	0	0	0	0	15	0	0	0	0	0	56	0	0	0	0	0	20	0	0
505	Cyct	NM_009989	chr2	-	76191999	76192144	146	1	146,	146,	0	0	0	0	0	0	23	0	0	0	0	0	67	0	0	0	0	0	125	0	0	0	0	0	10	0	0	0	0	0	62	0	0	0	0	0	63	0	0
506	Speer2	NM_173069	chr16	-	69857118	69857309	192	0	0	0	0	0	0	0	0	0	0	0	0	0	0	0	0	0	0	0	0	0	0	0	0	0	0	0	0	0	0	0	0	0	0	0	0	0	0	0	0	0	0
507	V1rh17	NM_145850	chr13	+	22180673	22180673	0	0	0	0	0	0	0	0	0	0	0	0	0	0	0	0	0	0	0	0	0	0	0	0	0	0	0	0	0	0	0	0	0	0	0	0	0	0	0	0	0	0	0
508	Pus7l	NM_172437	chr15	-	94353070	94353749	680	1	680,	680,	60	0	0	0	0	0	358	0	0	0	0	0	132	0	0	0	0	0	40	0	0	0	0	0	11	0	0	0	0	0	12	0	0	0	0	0	63	0	0
509	A930038C07Rik	NM_172399	chr6	+	65654439	65656924	2486	0	0	0	0	0	0	0	0	0	0	0	0	0	0	0	0	0	0	0	0	0	0	0	0	0	0	0	0	0	0	0	0	0	0	0	0	0	0	0	0	0	0
510	Ndufc2	NM_024220	chr7	+	104556178	104556309	132	1	132,	132,	36	0	0	0	0	0	55	0	0	0	0	0	276	0	0	0	0	0	728	0	0	0	0	0	145	0	0	0	0	0	1042	0	0	0	0	0	1731	0	0
511	Tex21	NM_019784	chr12	-	77299676	77299779	104	0	0	0	0	0	0	0	0	0	0	0	0	0	0	0	0	0	0	0	0	0	0	0	0	0	0	0	0	0	0	0	0	0	0	0	0	0	0	0	0	0	0
512	Actr10	NM_019785	chr12	+	72063035	72065702	2668	1	1,	1,	73	0	0	0	0	0	34	0	0	0	0	0	140	0	0	0	0	0	228	0	0	0	0	0	61	0	0	0	0	0	127	0	0	0	0	0	220	0	0
513	Alppl2	NM_007433	chr1	-	88983265	88983622	358	1	358,	358,	0	0	0	0	0	0	1730	0	0	0	0	0	31938	0	0	0	0	0	38439	0	0	0	0	0	4150	0	0	0	0	0	3433	0	0	0	0	0	0	0	0
514	1500003O03Rik	NM_019769	chr2	+	119410896	119412758	1863	1	1863,	1863,	57	0	0	0	0	0	650	0	0	0	0	0	722	0	0	0	0	0	822	0	0	0	0	0	158	0	0	0	0	0	228	0	0	0	0	0	87	0	0
515	Arpc1a	NM_019767	chr5	+	145869284	145869625	342	1	342,	342,	0	0	0	0	0	0	47	0	0	0	0	0	1193	0	0	0	0	0	838	0	0	0	0	0	213	0	0	0	0	0	253	0	0	0	0	0	630	0	0
516	Smpd3	NM_021491	chr8	-	108776447	108779158	2712	1	2712,	2712,	0	0	0	0	0	0	37	0	0	0	0	0	0	0	0	0	0	0	18	0	0	0	0	0	0	0	0	0	0	0	45	0	0	0	0	0	29	0	0
517	Cd53	NM_007651	chr3	-	106561778	106563721	1944	0	0	0	0	0	0	0	0	0	0	0	0	0	0	0	0	0	0	0	0	0	0	0	0	0	0	0	0	0	0	0	0	0	0	0	0	0	0	0	0	0	0
518	Rnaset2b	NM_026611	chr17	+	7202447	7202542	96	0	0	0	0	0	0	0	0	0	0	0	0	0	0	0	0	0	0	0	0	0	0	0	0	0	0	0	0	0	0	0	0	0	0	0	0	0	0	0	0	0	0
519	Phf23	NM_030064	chr11	+	69812954	69813513	560	1	494,	560,	895	0	0	0	0	0	3537	0	0	0	0	0	3503	0	0	0	0	0	1909	0	0	0	0	0	370	0	0	0	0	0	828	0	0	0	0	0	723	0	0
520	4930451C15Rik	NM_001145435	chr16	-	17544557	17545576	1020	0	0	0	0	0	0	0	0	0	0	0	0	0	0	0	0	0	0	0	0	0	0	0	0	0	0	0	0	0	0	0	0	0	0	0	0	0	0	0	0	0	0
521	a	NM_015770	chr2	+	154876534	154876748	215	0	0	0	0	0	0	0	0	0	0	0	0	0	0	0	0	0	0	0	0	0	0	0	0	0	0	0	0	0	0	0	0	0	0	0	0	0	0	0	0	0	0
522	Usp33	NM_133247	chr3	+	152055330	152056578	1249	1	926,	970,	0	0	0	0	0	0	661	0	0	0	0	0	1498	0	0	0	0	0	2506	0	0	0	0	0	285	0	0	0	0	0	424	0	0	0	0	0	244	0	0
523	Setd4	NM_145482	chr16	-	93583705	93583794	90	1	90,	90,	179	0	0	0	0	0	411	0	0	0	0	0	90	0	0	0	0	0	181	0	0	0	0	0	10	0	0	0	0	0	83	0	0	0	0	0	64	0	0
524	Zfp758	NM_145484	chr17	+	22513253	22514248	996	1	996,	996,	24	0	0	0	0	0	119	0	0	0	0	0	59	0	0	0	0	0	145	0	0	0	0	0	10	0	0	0	0	0	36	0	0	0	0	0	13	0	0
525	Rfc4	NM_145480	chr16	-	23114020	23114084	65	0	0	0	0	0	0	0	0	0	0	0	0	0	0	0	0	0	0	0	0	0	0	0	0	0	0	0	0	0	0	0	0	0	0	0	0	0	0	0	0	0	0
526	Cyp2d34	NM_145474	chr15	-	82446394	82446451	58	0	0	0	0	0	0	0	0	0	0	0	0	0	0	0	0	0	0	0	0	0	0	0	0	0	0	0	0	0	0	0	0	0	0	0	0	0	0	0	0	0	0
527	Sp7	NM_130458	chr15	-	102187607	102188567	961	0	0	0	0	0	0	0	0	0	0	0	0	0	0	0	0	0	0	0	0	0	0	0	0	0	0	0	0	0	0	0	0	0	0	0	0	0	0	0	0	0	0
528	Nap1l1	NM_001146707	chr10	+	110933131	110935200	2070	3	1,509,2070,	1,732,2070,	1108	0	397	0	0	0	2494	619	920	0	0	0	2318	712	329	0	0	0	1956	1339	344	0	0	0	0	326	133	0	0	0	1272	885	547	0	0	0	3235	0	2517
529	Plek	NM_019549	chr11	-	16871208	16874152	2945	0	0	0	0	0	0	0	0	0	0	0	0	0	0	0	0	0	0	0	0	0	0	0	0	0	0	0	0	0	0	0	0	0	0	0	0	0	0	0	0	0	0
530	Col5a2	NM_007737	chr1	-	45431175	45432928	1754	0	0	0	0	0	0	0	0	0	0	0	0	0	0	0	0	0	0	0	0	0	0	0	0	0	0	0	0	0	0	0	0	0	0	0	0	0	0	0	0	0	0
531	Rpl7a	NM_013721	chr2	+	26768789	26768831	43	0	0	0	0	0	0	0	0	0	0	0	0	0	0	0	0	0	0	0	0	0	0	0	0	0	0	0	0	0	0	0	0	0	0	0	0	0	0	0	0	0	0
532	9930111J21Rik	NM_173434	chr11	-	48779318	48780050	733	0	0	0	0	0	0	0	0	0	0	0	0	0	0	0	0	0	0	0	0	0	0	0	0	0	0	0	0	0	0	0	0	0	0	0	0	0	0	0	0	0	0
533	9930111J21Rik	NM_173434	chr11	-	48851161	48851893	733	0	0	0	0	0	0	0	0	0	0	0	0	0	0	0	0	0	0	0	0	0	0	0	0	0	0	0	0	0	0	0	0	0	0	0	0	0	0	0	0	0	0
534	Kdm4d	NM_173433	chr9	-	14267024	14267471	448	0	0	0	0	0	0	0	0	0	0	0	0	0	0	0	0	0	0	0	0	0	0	0	0	0	0	0	0	0	0	0	0	0	0	0	0	0	0	0	0	0	0
535	Pskh1	NM_173432	chr8	+	108453868	108455702	1835	1	1835,	1835,	172	0	0	0	0	0	427	0	0	0	0	0	411	0	0	0	0	0	231	0	0	0	0	0	46	0	0	0	0	0	41	0	0	0	0	0	171	0	0
536	Fam82a1	NM_201361	chr17	+	80081026	80081492	467	0	0	0	0	0	0	0	0	0	0	0	0	0	0	0	0	0	0	0	0	0	0	0	0	0	0	0	0	0	0	0	0	0	0	0	0	0	0	0	0	0	0
537	Gm839	NM_201356	chr6	-	89162239	89162243	5	0	0	0	0	0	0	0	0	0	0	0	0	0	0	0	0	0	0	0	0	0	0	0	0	0	0	0	0	0	0	0	0	0	0	0	0	0	0	0	0	0	0
538	Fam40b	NM_001037740	chr6	+	29906908	29909680	2773	1	2773,	2773,	51	0	0	0	0	0	206	0	0	0	0	0	38	0	0	0	0	0	21	0	0	0	0	0	0	0	0	0	0	0	14	0	0	0	0	0	0	0	0
539	Scarb1	NM_016741	chr5	-	125757459	125761474	777	1	753,	777,	265	0	0	0	0	0	199	0	0	0	0	0	77	0	0	0	0	0	79	0	0	0	0	0	48	0	0	0	0	0	40	0	0	0	0	0	58	0	0
540	Scn3a	NM_018732	chr2	-	65295174	65298613	3440	0	0	0	0	0	0	0	0	0	0	0	0	0	0	0	0	0	0	0	0	0	0	0	0	0	0	0	0	0	0	0	0	0	0	0	0	0	0	0	0	0	0
541	Nostrin	NM_181547	chr2	+	69027190	69027384	195	0	0	0	0	0	0	0	0	0	0	0	0	0	0	0	0	0	0	0	0	0	0	0	0	0	0	0	0	0	0	0	0	0	0	0	0	0	0	0	0	0	0
542	Eras	NM_181548	chrX	-	7501401	7501617	217	1	217,	217,	84	0	0	0	0	0	78	0	0	0	0	0	0	0	0	0	0	0	0	0	0	0	0	0	0	0	0	0	0	0	11	0	0	0	0	0	310	0	0
543	Smyd3	NM_027188	chr1	-	180885169	180887591	2423	1	7,	134,	10	0	0	0	0	0	32	0	0	0	0	0	54	0	0	0	0	0	14	0	0	0	0	0	16	0	0	0	0	0	57	0	0	0	0	0	94	0	0
544	Chsy3	NM_001081328	chr18	+	59570100	59570990	891	0	0	0	0	0	0	0	0	0	0	0	0	0	0	0	0	0	0	0	0	0	0	0	0	0	0	0	0	0	0	0	0	0	0	0	0	0	0	0	0	0	0
545	Slc45a4	NM_001033219	chr15	-	73410722	73412194	1473	1	1473,	1473,	0	0	0	0	0	0	0	0	0	0	0	0	147	0	0	0	0	0	69	0	0	0	0	0	112	0	0	0	0	0	454	0	0	0	0	0	191	0	0
546	Cyp11b1	NM_001033229	chr15	-	74665322	74666182	861	0	0	0	0	0	0	0	0	0	0	0	0	0	0	0	0	0	0	0	0	0	0	0	0	0	0	0	0	0	0	0	0	0	0	0	0	0	0	0	0	0	0
547	Usp50	NM_029163	chr2	-	126586785	126587187	403	0	0	0	0	0	0	0	0	0	0	0	0	0	0	0	0	0	0	0	0	0	0	0	0	0	0	0	0	0	0	0	0	0	0	0	0	0	0	0	0	0	0
548	Grin2b	NM_008171	chr6	-	135679822	135682115	2294	0	0	0	0	0	0	0	0	0	0	0	0	0	0	0	0	0	0	0	0	0	0	0	0	0	0	0	0	0	0	0	0	0	0	0	0	0	0	0	0	0	0
549	Faf1	NM_007983	chr4	+	109634487	109636565	2079	2	1,2079,	164,2079,	0	21	0	0	0	0	265	68	0	0	0	0	365	0	0	0	0	0	517	0	0	0	0	0	125	0	0	0	0	0	413	33	0	0	0	0	556	22	0
550	Fkbp5	NM_010220	chr17	-	28536039	28537991	1953	1	1953,	1953,	0	0	0	0	0	0	3267	0	0	0	0	0	919	0	0	0	0	0	412	0	0	0	0	0	60	0	0	0	0	0	187	0	0	0	0	0	671	0	0
551	Apoa1	NM_009692	chr9	+	46038485	46038549	65	0	0	0	0	0	0	0	0	0	0	0	0	0	0	0	0	0	0	0	0	0	0	0	0	0	0	0	0	0	0	0	0	0	0	0	0	0	0	0	0	0	0
552	Myeov2	NR_028108	chr1	-	94533723	94538525	675	1	675,	675,	1657	0	0	0	0	0	2784	0	0	0	0	0	2351	0	0	0	0	0	1311	0	0	0	0	0	235	0	0	0	0	0	411	0	0	0	0	0	863	0	0
553	Wdr90	NM_001163766	chr17	-	25981678	25982012	335	1	335,	335,	64	0	0	0	0	0	87	0	0	0	0	0	34	0	0	0	0	0	38	0	0	0	0	0	0	0	0	0	0	0	45	0	0	0	0	0	99	0	0
554	Aspscr1	NM_026877	chr11	+	120570671	120570758	88	1	88,	88,	91	0	0	0	0	0	238	0	0	0	0	0	358	0	0	0	0	0	191	0	0	0	0	0	39	0	0	0	0	0	118	0	0	0	0	0	204	0	0
555	Gsto1	NM_010362	chr19	+	47938940	47939278	339	1	339,	339,	0	0	0	0	0	0	113	0	0	0	0	0	409	0	0	0	0	0	452	0	0	0	0	0	933	0	0	0	0	0	1830	0	0	0	0	0	279	0	0
556	Celsr2	NM_001004177	chr3	-	108193765	108195412	1648	0	0	0	0	0	0	0	0	0	0	0	0	0	0	0	0	0	0	0	0	0	0	0	0	0	0	0	0	0	0	0	0	0	0	0	0	0	0	0	0	0	0
557	Celsr2	NM_017392	chr3	-	108193765	108195548	1784	0	0	0	0	0	0	0	0	0	0	0	0	0	0	0	0	0	0	0	0	0	0	0	0	0	0	0	0	0	0	0	0	0	0	0	0	0	0	0	0	0	0
558	Casp12	NM_009808	chr9	+	5358823	5373034	1304	0	0	0	0	0	0	0	0	0	0	0	0	0	0	0	0	0	0	0	0	0	0	0	0	0	0	0	0	0	0	0	0	0	0	0	0	0	0	0	0	0	0
559	Qrsl1	NM_001081054	chr10	-	43593995	43594288	294	1	294,	294,	0	0	0	0	0	0	0	0	0	0	0	0	63	0	0	0	0	0	170	0	0	0	0	0	15	0	0	0	0	0	25	0	0	0	0	0	98	0	0
560	Mas1	NM_008552	chr17	-	13033944	13034425	482	0	0	0	0	0	0	0	0	0	0	0	0	0	0	0	0	0	0	0	0	0	0	0	0	0	0	0	0	0	0	0	0	0	0	0	0	0	0	0	0	0	0
561	Pdcd7	NM_016688	chr9	+	65206524	65207450	927	1	766,	927,	1908	0	0	0	0	0	687	0	0	0	0	0	1113	0	0	0	0	0	1550	0	0	0	0	0	117	0	0	0	0	0	186	0	0	0	0	0	312	0	0
562	Pcdhga12	NM_033595	chr18	+	37999783	38001526	1744	1	1744,	1744,	0	0	0	0	0	0	27	0	0	0	0	0	28	0	0	0	0	0	75	0	0	0	0	0	0	0	0	0	0	0	14	0	0	0	0	0	217	0	0
563	Inca1	NM_213729	chr11	-	70501862	70502107	246	0	0	0	0	0	0	0	0	0	0	0	0	0	0	0	0	0	0	0	0	0	0	0	0	0	0	0	0	0	0	0	0	0	0	0	0	0	0	0	0	0	0
564	Krt72	NM_213728	chr15	-	101606990	101606990	0	0	0	0	0	0	0	0	0	0	0	0	0	0	0	0	0	0	0	0	0	0	0	0	0	0	0	0	0	0	0	0	0	0	0	0	0	0	0	0	0	0	0
565	Ptger2	NM_008964	chr14	+	45621670	45623495	1826	0	0	0	0	0	0	0	0	0	0	0	0	0	0	0	0	0	0	0	0	0	0	0	0	0	0	0	0	0	0	0	0	0	0	0	0	0	0	0	0	0	0
566	Doc2a	NM_010069	chr7	+	133995550	133996219	670	1	670,	670,	20	0	0	0	0	0	329	0	0	0	0	0	521	0	0	0	0	0	737	0	0	0	0	0	99	0	0	0	0	0	565	0	0	0	0	0	595	0	0
567	Zbtb22	NM_020625	chr17	+	34055744	34056270	527	1	527,	527,	112	0	0	0	0	0	82	0	0	0	0	0	103	0	0	0	0	0	123	0	0	0	0	0	50	0	0	0	0	0	110	0	0	0	0	0	173	0	0
568	4930412C18Rik	NR_030693	chr4	+	9750558	9750558	0	0	0	0	0	0	0	0	0	0	0	0	0	0	0	0	0	0	0	0	0	0	0	0	0	0	0	0	0	0	0	0	0	0	0	0	0	0	0	0	0	0	0
569	Spag4	NM_139151	chr2	+	155895214	155895235	22	0	0	0	0	0	0	0	0	0	0	0	0	0	0	0	0	0	0	0	0	0	0	0	0	0	0	0	0	0	0	0	0	0	0	0	0	0	0	0	0	0	0
570	Gm7244	NM_001101597	chr9	+	31082859	31082859	0	0	0	0	0	0	0	0	0	0	0	0	0	0	0	0	0	0	0	0	0	0	0	0	0	0	0	0	0	0	0	0	0	0	0	0	0	0	0	0	0	0	0
571	Gm7197	NM_001101595	chrX	-	83643544	83643544	0	0	0	0	0	0	0	0	0	0	0	0	0	0	0	0	0	0	0	0	0	0	0	0	0	0	0	0	0	0	0	0	0	0	0	0	0	0	0	0	0	0	0
572	Cd8a	NM_001081110	chr6	+	71326905	71329165	2261	0	0	0	0	0	0	0	0	0	0	0	0	0	0	0	0	0	0	0	0	0	0	0	0	0	0	0	0	0	0	0	0	0	0	0	0	0	0	0	0	0	0
573	Sfrs5	NM_009159	chr12	+	82050965	82051494	530	1	530,	530,	52	0	0	0	0	0	384	0	0	0	0	0	1023	0	0	0	0	0	1033	0	0	0	0	0	189	0	0	0	0	0	550	0	0	0	0	0	1639	0	0
574	Cenpa	NM_007681	chr5	+	30975800	30977199	807	1	341,	450,	1228	0	0	0	0	0	2756	0	0	0	0	0	2655	0	0	0	0	0	1763	0	0	0	0	0	271	0	0	0	0	0	980	0	0	0	0	0	1887	0	0
575	Pdcd10	NM_019745	chr3	-	75320411	75321441	1031	0	0	0	0	0	0	0	0	0	0	0	0	0	0	0	0	0	0	0	0	0	0	0	0	0	0	0	0	0	0	0	0	0	0	0	0	0	0	0	0	0	0
576	Tmem30c	NM_027651	chr16	-	57266251	57266522	272	0	0	0	0	0	0	0	0	0	0	0	0	0	0	0	0	0	0	0	0	0	0	0	0	0	0	0	0	0	0	0	0	0	0	0	0	0	0	0	0	0	0
577	Gm10436	NM_001105254	chr12	-	89414032	89414312	281	1	281,	281,	975	0	0	0	0	0	6831	0	0	0	0	0	691	0	0	0	0	0	132	0	0	0	0	0	33	0	0	0	0	0	25	0	0	0	0	0	0	0	0
578	Vmn2r78	NM_001105189	chr7	+	94103687	94103687	0	0	0	0	0	0	0	0	0	0	0	0	0	0	0	0	0	0	0	0	0	0	0	0	0	0	0	0	0	0	0	0	0	0	0	0	0	0	0	0	0	0	0
579	Med7	NM_001104557	chr11	+	46254783	46256223	1441	1	181,	308,	30	0	0	0	0	0	416	0	0	0	0	0	468	0	0	0	0	0	460	0	0	0	0	0	165	0	0	0	0	0	248	0	0	0	0	0	463	0	0
580	Vmn2r14	NM_001104625	chr5	-	109644520	109644520	0	0	0	0	0	0	0	0	0	0	0	0	0	0	0	0	0	0	0	0	0	0	0	0	0	0	0	0	0	0	0	0	0	0	0	0	0	0	0	0	0	0	0
581	Vmn2r16	NM_001104627	chr5	+	109793500	109793500	0	0	0	0	0	0	0	0	0	0	0	0	0	0	0	0	0	0	0	0	0	0	0	0	0	0	0	0	0	0	0	0	0	0	0	0	0	0	0	0	0	0	0
582	Vmn2r17	NM_001104628	chr5	+	109882406	109882406	0	0	0	0	0	0	0	0	0	0	0	0	0	0	0	0	0	0	0	0	0	0	0	0	0	0	0	0	0	0	0	0	0	0	0	0	0	0	0	0	0	0	0
583	Mrgprf	NM_145379	chr7	+	152494639	152495462	824	0	0	0	0	0	0	0	0	0	0	0	0	0	0	0	0	0	0	0	0	0	0	0	0	0	0	0	0	0	0	0	0	0	0	0	0	0	0	0	0	0	0
584	Pla2g4b	NM_145378	chr2	+	119867351	119868768	1418	0	0	0	0	0	0	0	0	0	0	0	0	0	0	0	0	0	0	0	0	0	0	0	0	0	0	0	0	0	0	0	0	0	0	0	0	0	0	0	0	0	0
585	Lpcat1	NM_145376	chr13	+	73651986	73651986	0	0	0	0	0	0	0	0	0	0	0	0	0	0	0	0	0	0	0	0	0	0	0	0	0	0	0	0	0	0	0	0	0	0	0	0	0	0	0	0	0	0	0
586	Trim41	NM_145377	chr11	-	48619905	48620746	842	1	842,	842,	66	0	0	0	0	0	1283	0	0	0	0	0	515	0	0	0	0	0	378	0	0	0	0	0	50	0	0	0	0	0	199	0	0	0	0	0	363	0	0
587	Aamp	NM_146110	chr1	-	74326420	74326807	388	1	388,	388,	335	0	0	0	0	0	711	0	0	0	0	0	1385	0	0	0	0	0	1649	0	0	0	0	0	293	0	0	0	0	0	719	0	0	0	0	0	828	0	0
588	Acnat2	NM_145368	chr4	-	49392716	49392985	270	0	0	0	0	0	0	0	0	0	0	0	0	0	0	0	0	0	0	0	0	0	0	0	0	0	0	0	0	0	0	0	0	0	0	0	0	0	0	0	0	0	0
589	Tspan10	NM_145363	chr11	+	120307718	120308635	918	0	0	0	0	0	0	0	0	0	0	0	0	0	0	0	0	0	0	0	0	0	0	0	0	0	0	0	0	0	0	0	0	0	0	0	0	0	0	0	0	0	0
590	Robo1	NM_019413	chr16	+	73044607	73046345	1739	0	0	0	0	0	0	0	0	0	0	0	0	0	0	0	0	0	0	0	0	0	0	0	0	0	0	0	0	0	0	0	0	0	0	0	0	0	0	0	0	0	0
591	Lamc3	NM_011836	chr2	+	31800934	31802055	1122	0	0	0	0	0	0	0	0	0	0	0	0	0	0	0	0	0	0	0	0	0	0	0	0	0	0	0	0	0	0	0	0	0	0	0	0	0	0	0	0	0	0
592	Ydjc	NM_026940	chr16	+	17148579	17148936	358	1	358,	358,	0	0	0	0	0	0	0	0	0	0	0	0	297	0	0	0	0	0	60	0	0	0	0	0	0	0	0	0	0	0	56	0	0	0	0	0	229	0	0
593	2900092E17Rik	NM_030240	chr7	-	134158564	134158783	220	1	220,	220,	15	0	0	0	0	0	121	0	0	0	0	0	537	0	0	0	0	0	392	0	0	0	0	0	134	0	0	0	0	0	235	0	0	0	0	0	381	0	0
594	1700003M02Rik	NM_027041	chr4	-	34635823	34636032	210	0	0	0	0	0	0	0	0	0	0	0	0	0	0	0	0	0	0	0	0	0	0	0	0	0	0	0	0	0	0	0	0	0	0	0	0	0	0	0	0	0	0
595	1700007K13Rik	NM_027040	chr2	-	28317520	28317765	246	1	246,	246,	0	0	0	0	0	0	0	0	0	0	0	0	51	0	0	0	0	0	25	0	0	0	0	0	39	0	0	0	0	0	59	0	0	0	0	0	172	0	0
596	D10Ertd322e	NM_026065	chr10	-	94943439	94943565	127	1	127,	127,	24	0	0	0	0	0	97	0	0	0	0	0	821	0	0	0	0	0	1043	0	0	0	0	0	246	0	0	0	0	0	942	0	0	0	0	0	2028	0	0
597	Rev1	NM_019570	chr1	-	38109630	38109931	302	0	0	0	0	0	0	0	0	0	0	0	0	0	0	0	0	0	0	0	0	0	0	0	0	0	0	0	0	0	0	0	0	0	0	0	0	0	0	0	0	0	0
598	Syt3	NM_016663	chr7	+	51654521	51655400	499	0	0	0	0	0	0	0	0	0	0	0	0	0	0	0	0	0	0	0	0	0	0	0	0	0	0	0	0	0	0	0	0	0	0	0	0	0	0	0	0	0	0
599	Wee2	NM_201370	chr6	+	40415962	40416814	853	1	756,	853,	3458	0	0	0	0	0	5548	0	0	0	0	0	89	0	0	0	0	0	48	0	0	0	0	0	0	0	0	0	0	0	0	0	0	0	0	0	0	0	0
600	Fam158a	NM_033146	chr14	-	56200360	56200399	40	0	0	0	0	0	0	0	0	0	0	0	0	0	0	0	0	0	0	0	0	0	0	0	0	0	0	0	0	0	0	0	0	0	0	0	0	0	0	0	0	0	0
601	Lce1e	NM_026811	chr3	-	92511321	92511528	208	0	0	0	0	0	0	0	0	0	0	0	0	0	0	0	0	0	0	0	0	0	0	0	0	0	0	0	0	0	0	0	0	0	0	0	0	0	0	0	0	0	0
602	2210404J11Rik	NM_001034891	chr17	+	15200581	15201196	616	0	0	0	0	0	0	0	0	0	0	0	0	0	0	0	0	0	0	0	0	0	0	0	0	0	0	0	0	0	0	0	0	0	0	0	0	0	0	0	0	0	0
603	Gas7	NM_001109657	chr11	+	67496953	67502494	5542	0	0	0	0	0	0	0	0	0	0	0	0	0	0	0	0	0	0	0	0	0	0	0	0	0	0	0	0	0	0	0	0	0	0	0	0	0	0	0	0	0	0
604	Cpeb2	NM_175937	chr5	+	43677185	43677429	245	1	245,	245,	21	0	0	0	0	0	395	0	0	0	0	0	524	0	0	0	0	0	155	0	0	0	0	0	41	0	0	0	0	0	52	0	0	0	0	0	0	0	0
605	Mrps31	NM_020560	chr8	+	23539882	23540137	256	1	256,	256,	0	0	0	0	0	0	10	0	0	0	0	0	91	0	0	0	0	0	233	0	0	0	0	0	40	0	0	0	0	0	95	0	0	0	0	0	141	0	0
606	Fis1	NM_025562	chr5	+	137441884	137442102	219	1	219,	219,	54	0	0	0	0	0	144	0	0	0	0	0	514	0	0	0	0	0	353	0	0	0	0	0	112	0	0	0	0	0	240	0	0	0	0	0	402	0	0
607	1810049H13Rik	NM_025560	chr11	-	120317917	120318077	161	1	161,	161,	0	0	0	0	0	0	0	0	0	0	0	0	42	0	0	0	0	0	19	0	0	0	0	0	23	0	0	0	0	0	44	0	0	0	0	0	31	0	0
608	Zcchc13	NM_029158	chrX	+	100826524	100827003	480	0	0	0	0	0	0	0	0	0	0	0	0	0	0	0	0	0	0	0	0	0	0	0	0	0	0	0	0	0	0	0	0	0	0	0	0	0	0	0	0	0	0
609	Tex13a	NM_026469	chrX	-	134742703	134742733	31	0	0	0	0	0	0	0	0	0	0	0	0	0	0	0	0	0	0	0	0	0	0	0	0	0	0	0	0	0	0	0	0	0	0	0	0	0	0	0	0	0	0
610	Atp5g2	NM_026468	chr15	-	102493298	102493444	147	0	0	0	0	0	0	0	0	0	0	0	0	0	0	0	0	0	0	0	0	0	0	0	0	0	0	0	0	0	0	0	0	0	0	0	0	0	0	0	0	0	0
611	Prdxdd1	NM_026465	chr11	-	29413054	29413250	197	0	0	0	0	0	0	0	0	0	0	0	0	0	0	0	0	0	0	0	0	0	0	0	0	0	0	0	0	0	0	0	0	0	0	0	0	0	0	0	0	0	0
612	Gpatch3	NM_172876	chr4	+	133139747	133140157	411	1	411,	411,	0	0	0	0	0	0	286	0	0	0	0	0	704	0	0	0	0	0	226	0	0	0	0	0	44	0	0	0	0	0	82	0	0	0	0	0	140	0	0
613	Kank4	NM_172872	chr4	-	98421582	98423153	1572	1	1387,	1572,	0	0	0	0	0	0	30	0	0	0	0	0	268	0	0	0	0	0	509	0	0	0	0	0	110	0	0	0	0	0	33	0	0	0	0	0	22	0	0
614	Cdcp2	NM_172873	chr4	+	106779843	106780353	511	0	0	0	0	0	0	0	0	0	0	0	0	0	0	0	0	0	0	0	0	0	0	0	0	0	0	0	0	0	0	0	0	0	0	0	0	0	0	0	0	0	0
615	Frmd3	NM_172869	chr4	+	73833810	73835832	2023	0	0	0	0	0	0	0	0	0	0	0	0	0	0	0	0	0	0	0	0	0	0	0	0	0	0	0	0	0	0	0	0	0	0	0	0	0	0	0	0	0	0
616	Klhl9	NM_172871	chr4	-	88364195	88366052	1858	1	1858,	1858,	0	0	0	0	0	0	487	0	0	0	0	0	93	0	0	0	0	0	133	0	0	0	0	0	0	0	0	0	0	0	29	0	0	0	0	0	171	0	0
617	Pnpla5	NM_029427	chr15	-	83943050	83943383	334	0	0	0	0	0	0	0	0	0	0	0	0	0	0	0	0	0	0	0	0	0	0	0	0	0	0	0	0	0	0	0	0	0	0	0	0	0	0	0	0	0	0
618	Ppil3	NM_027374	chr1	-	58490630	58491170	541	1	1,	1,	0	0	0	0	0	0	93	0	0	0	0	0	90	0	0	0	0	0	130	0	0	0	0	0	31	0	0	0	0	0	160	0	0	0	0	0	518	0	0
619	Etfa	NM_145615	chr9	-	55302242	55302530	289	1	289,	289,	64	0	0	0	0	0	612	0	0	0	0	0	569	0	0	0	0	0	752	0	0	0	0	0	208	0	0	0	0	0	883	0	0	0	0	0	518	0	0
620	C1qtnf5	NM_145613	chr9	+	43916895	43917270	376	0	0	0	0	0	0	0	0	0	0	0	0	0	0	0	0	0	0	0	0	0	0	0	0	0	0	0	0	0	0	0	0	0	0	0	0	0	0	0	0	0	0
621	Mmp3	NM_010809	chr9	+	7455690	7455974	285	0	0	0	0	0	0	0	0	0	0	0	0	0	0	0	0	0	0	0	0	0	0	0	0	0	0	0	0	0	0	0	0	0	0	0	0	0	0	0	0	0	0
622	Actg2	NM_009610	chr6	-	83462902	83462978	77	0	0	0	0	0	0	0	0	0	0	0	0	0	0	0	0	0	0	0	0	0	0	0	0	0	0	0	0	0	0	0	0	0	0	0	0	0	0	0	0	0	0
623	Larp6	NM_026235	chr9	+	60585864	60586608	745	0	0	0	0	0	0	0	0	0	0	0	0	0	0	0	0	0	0	0	0	0	0	0	0	0	0	0	0	0	0	0	0	0	0	0	0	0	0	0	0	0	0
624	4933434I20Rik	NM_026233	chr8	+	85903144	85903301	158	0	0	0	0	0	0	0	0	0	0	0	0	0	0	0	0	0	0	0	0	0	0	0	0	0	0	0	0	0	0	0	0	0	0	0	0	0	0	0	0	0	0
625	Dmxl2	NM_172771	chr9	-	54212964	54214224	1261	1	1145,	1261,	357	0	0	0	0	0	591	0	0	0	0	0	273	0	0	0	0	0	289	0	0	0	0	0	100	0	0	0	0	0	35	0	0	0	0	0	60	0	0
626	Ctnna2	NM_001109764	chr6	-	76831630	76832543	914	0	0	0	0	0	0	0	0	0	0	0	0	0	0	0	0	0	0	0	0	0	0	0	0	0	0	0	0	0	0	0	0	0	0	0	0	0	0	0	0	0	0
627	Nlgn2	NM_198862	chr11	-	69636624	69638704	2081	0	0	0	0	0	0	0	0	0	0	0	0	0	0	0	0	0	0	0	0	0	0	0	0	0	0	0	0	0	0	0	0	0	0	0	0	0	0	0	0	0	0
628	Dlx5	NM_198854	chr6	-	6827804	6829542	703	0	0	0	0	0	0	0	0	0	0	0	0	0	0	0	0	0	0	0	0	0	0	0	0	0	0	0	0	0	0	0	0	0	0	0	0	0	0	0	0	0	0
629	Wnk1	NM_198703	chr6	-	119873988	119876387	2400	2	657,2203,	677,2400,	395	961	0	0	0	0	1438	1884	0	0	0	0	3796	1241	0	0	0	0	1957	1343	0	0	0	0	337	183	0	0	0	0	479	595	0	0	0	0	197	827	0
630	Defb40	NM_183039	chr8	-	18974939	18974966	28	0	0	0	0	0	0	0	0	0	0	0	0	0	0	0	0	0	0	0	0	0	0	0	0	0	0	0	0	0	0	0	0	0	0	0	0	0	0	0	0	0	0
631	Defb39	NM_183038	chr8	-	19052825	19052852	28	0	0	0	0	0	0	0	0	0	0	0	0	0	0	0	0	0	0	0	0	0	0	0	0	0	0	0	0	0	0	0	0	0	0	0	0	0	0	0	0	0	0
632	Defb38	NM_183036	chr8	-	19023463	19023463	0	0	0	0	0	0	0	0	0	0	0	0	0	0	0	0	0	0	0	0	0	0	0	0	0	0	0	0	0	0	0	0	0	0	0	0	0	0	0	0	0	0	0
633	Trim46	NM_183037	chr3	-	89038098	89038820	723	0	0	0	0	0	0	0	0	0	0	0	0	0	0	0	0	0	0	0	0	0	0	0	0	0	0	0	0	0	0	0	0	0	0	0	0	0	0	0	0	0	0
634	Defb34	NM_183035	chr8	+	19126540	19126540	0	0	0	0	0	0	0	0	0	0	0	0	0	0	0	0	0	0	0	0	0	0	0	0	0	0	0	0	0	0	0	0	0	0	0	0	0	0	0	0	0	0	0
635	Zfp516	NM_183033	chr18	+	83170724	83172107	1384	0	0	0	0	0	0	0	0	0	0	0	0	0	0	0	0	0	0	0	0	0	0	0	0	0	0	0	0	0	0	0	0	0	0	0	0	0	0	0	0	0	0
636	Adam9	NM_007404	chr8	-	26060082	26061388	1307	1	1146,	1307,	314	0	0	0	0	0	184	0	0	0	0	0	123	0	0	0	0	0	195	0	0	0	0	0	99	0	0	0	0	0	232	0	0	0	0	0	118	0	0
637	Lrfn2	NM_027452	chr17	+	49236542	49236915	374	0	0	0	0	0	0	0	0	0	0	0	0	0	0	0	0	0	0	0	0	0	0	0	0	0	0	0	0	0	0	0	0	0	0	0	0	0	0	0	0	0	0
638	Gtsf1	NM_028797	chr15	-	103232891	103235256	117	1	117,	117,	21	0	0	0	0	0	441	0	0	0	0	0	91	0	0	0	0	0	68	0	0	0	0	0	48	0	0	0	0	0	12	0	0	0	0	0	23	0	0
639	Yeats2	NM_001145931	chr16	+	20171384	20172603	1220	0	0	0	0	0	0	0	0	0	0	0	0	0	0	0	0	0	0	0	0	0	0	0	0	0	0	0	0	0	0	0	0	0	0	0	0	0	0	0	0	0	0
640	Lrrc8d	NM_001122768	chr5	+	106243324	106244234	911	1	911,	911,	579	0	0	0	0	0	266	0	0	0	0	0	0	0	0	0	0	0	0	0	0	0	0	0	0	0	0	0	0	0	11	0	0	0	0	0	19	0	0
641	Spata3	NM_001122732	chr1	+	87923094	87926533	420	0	0	0	0	0	0	0	0	0	0	0	0	0	0	0	0	0	0	0	0	0	0	0	0	0	0	0	0	0	0	0	0	0	0	0	0	0	0	0	0	0	0
642	Eif5	NM_173363	chr12	+	112782829	112784964	2136	4	176,690,1687,2136,	299,691,1708,2136,	42	0	362	0	0	0	2058	0	605	20	0	0	3699	424	523	53	0	0	3261	617	880	119	0	0	414	57	67	0	0	0	1043	227	0	275	0	0	681	319	0
643	Zfp263	NM_148924	chr16	+	3749865	3750788	924	1	924,	924,	34	0	0	0	0	0	110	0	0	0	0	0	561	0	0	0	0	0	277	0	0	0	0	0	55	0	0	0	0	0	103	0	0	0	0	0	212	0	0
644	Smoc1	NM_022316	chr12	+	82285552	82287400	1849	0	0	0	0	0	0	0	0	0	0	0	0	0	0	0	0	0	0	0	0	0	0	0	0	0	0	0	0	0	0	0	0	0	0	0	0	0	0	0	0	0	0
645	Nop56	NM_024193	chr2	+	130104959	130105049	91	1	91,	91,	0	0	0	0	0	0	79	0	0	0	0	0	657	0	0	0	0	0	860	0	0	0	0	0	188	0	0	0	0	0	343	0	0	0	0	0	735	0	0
646	Acot4	NM_134247	chr12	+	85384746	85385673	928	0	0	0	0	0	0	0	0	0	0	0	0	0	0	0	0	0	0	0	0	0	0	0	0	0	0	0	0	0	0	0	0	0	0	0	0	0	0	0	0	0	0
647	Gm266	NM_001033248	chr12	-	112722821	112723378	558	0	0	0	0	0	0	0	0	0	0	0	0	0	0	0	0	0	0	0	0	0	0	0	0	0	0	0	0	0	0	0	0	0	0	0	0	0	0	0	0	0	0
648	Abhd10	NM_172511	chr16	-	45730509	45731727	1219	1	1,	86,	29	0	0	0	0	0	0	0	0	0	0	0	41	0	0	0	0	0	40	0	0	0	0	0	0	0	0	0	0	0	26	0	0	0	0	0	0	0	0
649	Osta	NM_145932	chr16	-	32475663	32475827	165	0	0	0	0	0	0	0	0	0	0	0	0	0	0	0	0	0	0	0	0	0	0	0	0	0	0	0	0	0	0	0	0	0	0	0	0	0	0	0	0	0	0
650	Zg16	NM_026918	chr7	-	134193669	134193797	129	0	0	0	0	0	0	0	0	0	0	0	0	0	0	0	0	0	0	0	0	0	0	0	0	0	0	0	0	0	0	0	0	0	0	0	0	0	0	0	0	0	0
651	Glmn	NM_133248	chr5	-	107977985	107978077	93	1	93,	93,	0	0	0	0	0	0	138	0	0	0	0	0	58	0	0	0	0	0	89	0	0	0	0	0	10	0	0	0	0	0	29	0	0	0	0	0	105	0	0
652	Rbbp6	NM_011247	chr7	+	130145658	130146086	429	1	429,	429,	11	0	0	0	0	0	2088	0	0	0	0	0	1974	0	0	0	0	0	1173	0	0	0	0	0	175	0	0	0	0	0	271	0	0	0	0	0	491	0	0
653	Rasgrp1	NM_011246	chr2	-	117105728	117108277	2550	0	0	0	0	0	0	0	0	0	0	0	0	0	0	0	0	0	0	0	0	0	0	0	0	0	0	0	0	0	0	0	0	0	0	0	0	0	0	0	0	0	0
654	Socs1	NM_009896	chr16	-	10783901	10784325	425	1	425,	425,	204	0	0	0	0	0	934	0	0	0	0	0	153	0	0	0	0	0	114	0	0	0	0	0	92	0	0	0	0	0	71	0	0	0	0	0	39	0	0
655	1110034A24Rik	NM_027269	chr12	-	70290824	70290874	51	1	51,	51,	0	0	0	0	0	0	0	0	0	0	0	0	135	0	0	0	0	0	121	0	0	0	0	0	25	0	0	0	0	0	38	0	0	0	0	0	37	0	0
656	Pwp2	NM_029546	chr10	-	77633654	77634704	1051	1	1051,	1051,	14	0	0	0	0	0	33	0	0	0	0	0	503	0	0	0	0	0	646	0	0	0	0	0	91	0	0	0	0	0	139	0	0	0	0	0	471	0	0
657	Cd34	NM_133654	chr1	+	196786315	196787486	1172	0	0	0	0	0	0	0	0	0	0	0	0	0	0	0	0	0	0	0	0	0	0	0	0	0	0	0	0	0	0	0	0	0	0	0	0	0	0	0	0	0	0
658	Gdf11	NM_010272	chr10	-	128321601	128322161	561	0	0	0	0	0	0	0	0	0	0	0	0	0	0	0	0	0	0	0	0	0	0	0	0	0	0	0	0	0	0	0	0	0	0	0	0	0	0	0	0	0	0
659	Sucnr1	NM_032400	chr3	+	59890928	59891488	561	0	0	0	0	0	0	0	0	0	0	0	0	0	0	0	0	0	0	0	0	0	0	0	0	0	0	0	0	0	0	0	0	0	0	0	0	0	0	0	0	0	0
660	Tsga14	NM_031998	chr6	-	30603456	30605701	2246	1	2176,	2246,	69	0	0	0	0	0	406	0	0	0	0	0	14	0	0	0	0	0	23	0	0	0	0	0	0	0	0	0	0	0	0	0	0	0	0	0	73	0	0
661	Iigp1	NM_001146275	chr18	+	60550707	60552281	1575	0	0	0	0	0	0	0	0	0	0	0	0	0	0	0	0	0	0	0	0	0	0	0	0	0	0	0	0	0	0	0	0	0	0	0	0	0	0	0	0	0	0
662	Ppap2a	NM_008247	chr13	+	113657776	113657888	113	1	113,	113,	180	0	0	0	0	0	311	0	0	0	0	0	93	0	0	0	0	0	180	0	0	0	0	0	47	0	0	0	0	0	207	0	0	0	0	0	144	0	0
663	Hells	NM_008234	chr19	+	39042317	39042767	451	1	451,	451,	253	0	0	0	0	0	463	0	0	0	0	0	405	0	0	0	0	0	549	0	0	0	0	0	0	0	0	0	0	0	225	0	0	0	0	0	1228	0	0
664	Ralbp1	NM_009067	chr17	-	66197770	66199289	1520	1	1520,	1520,	628	0	0	0	0	0	6361	0	0	0	0	0	516	0	0	0	0	0	334	0	0	0	0	0	52	0	0	0	0	0	99	0	0	0	0	0	233	0	0
665	Rrh	NM_009102	chr3	-	129511492	129511849	358	0	0	0	0	0	0	0	0	0	0	0	0	0	0	0	0	0	0	0	0	0	0	0	0	0	0	0	0	0	0	0	0	0	0	0	0	0	0	0	0	0	0
666	Tdh	NM_021480	chr14	-	64111185	64111543	359	1	359,	359,	0	0	0	0	0	0	19	0	0	0	0	0	837	0	0	0	0	0	790	0	0	0	0	0	92	0	0	0	0	0	883	0	0	0	0	0	2485	0	0
667	Col17a1	NM_007732	chr19	-	47720830	47721715	886	0	0	0	0	0	0	0	0	0	0	0	0	0	0	0	0	0	0	0	0	0	0	0	0	0	0	0	0	0	0	0	0	0	0	0	0	0	0	0	0	0	0
668	Eif4e3	NM_025829	chr6	-	99575130	99577000	1871	2	213,1733,	236,1871,	1546	2430	0	0	0	0	1058	1739	0	0	0	0	75	53	0	0	0	0	37	23	0	0	0	0	0	0	0	0	0	0	0	0	0	0	0	0	0	0	0
669	Ryr3	NM_177652	chr2	-	112471538	112472279	742	0	0	0	0	0	0	0	0	0	0	0	0	0	0	0	0	0	0	0	0	0	0	0	0	0	0	0	0	0	0	0	0	0	0	0	0	0	0	0	0	0	0
670	C130074G19Rik	NM_178692	chr1	-	186695804	186698186	2383	2	523,2383,	544,2383,	0	0	0	0	0	0	47	23	0	0	0	0	578	470	0	0	0	0	474	634	0	0	0	0	61	66	0	0	0	0	43	49	0	0	0	0	0	0	0
671	Lrrc8d	NM_178701	chr5	+	106243324	106244228	905	1	905,	905,	579	0	0	0	0	0	266	0	0	0	0	0	0	0	0	0	0	0	0	0	0	0	0	0	0	0	0	0	0	0	11	0	0	0	0	0	19	0	0
672	Yod1	NM_178691	chr1	+	132615996	132618634	2639	0	0	0	0	0	0	0	0	0	0	0	0	0	0	0	0	0	0	0	0	0	0	0	0	0	0	0	0	0	0	0	0	0	0	0	0	0	0	0	0	0	0
673	Rab3gap1	NM_178690	chr1	+	129839187	129840453	1267	1	1267,	1267,	51	0	0	0	0	0	626	0	0	0	0	0	94	0	0	0	0	0	191	0	0	0	0	0	21	0	0	0	0	0	36	0	0	0	0	0	146	0	0
674	Fyb	NM_011815	chr15	+	6613172	6613312	141	0	0	0	0	0	0	0	0	0	0	0	0	0	0	0	0	0	0	0	0	0	0	0	0	0	0	0	0	0	0	0	0	0	0	0	0	0	0	0	0	0	0
675	Add2	NM_013458	chr6	+	86068775	86069549	775	0	0	0	0	0	0	0	0	0	0	0	0	0	0	0	0	0	0	0	0	0	0	0	0	0	0	0	0	0	0	0	0	0	0	0	0	0	0	0	0	0	0
676	Add1	NM_013457	chr5	+	34973119	34974954	1836	2	81,1836,	160,1836,	35	2272	0	0	0	0	63	1348	0	0	0	0	11	1099	0	0	0	0	0	1018	0	0	0	0	0	178	0	0	0	0	14	567	0	0	0	0	16	332	0
677	Agpat5	NM_026792	chr8	+	18881963	18884413	2451	2	1,1321,	1,1434,	0	266	0	0	0	0	149	134	0	0	0	0	899	387	0	0	0	0	537	772	0	0	0	0	78	55	0	0	0	0	161	127	0	0	0	0	0	255	0
678	Wdr65	NM_026789	chr4	-	118227301	118227301	0	0	0	0	0	0	0	0	0	0	0	0	0	0	0	0	0	0	0	0	0	0	0	0	0	0	0	0	0	0	0	0	0	0	0	0	0	0	0	0	0	0	0
679	Smr3a	NM_011422	chr5	+	88437443	88437559	117	0	0	0	0	0	0	0	0	0	0	0	0	0	0	0	0	0	0	0	0	0	0	0	0	0	0	0	0	0	0	0	0	0	0	0	0	0	0	0	0	0	0
680	Kdm5d	NM_011419	chrY	+	279608	280254	647	0	0	0	0	0	0	0	0	0	0	0	0	0	0	0	0	0	0	0	0	0	0	0	0	0	0	0	0	0	0	0	0	0	0	0	0	0	0	0	0	0	0
681	Olfr54	NM_010997	chr11	+	50841447	50841447	0	0	0	0	0	0	0	0	0	0	0	0	0	0	0	0	0	0	0	0	0	0	0	0	0	0	0	0	0	0	0	0	0	0	0	0	0	0	0	0	0	0	0
682	Pla2g1b	NM_011107	chr5	+	115924636	115924726	91	0	0	0	0	0	0	0	0	0	0	0	0	0	0	0	0	0	0	0	0	0	0	0	0	0	0	0	0	0	0	0	0	0	0	0	0	0	0	0	0	0	0
683	Fbxo47	NM_001081435	chr11	-	97715620	97715689	70	0	0	0	0	0	0	0	0	0	0	0	0	0	0	0	0	0	0	0	0	0	0	0	0	0	0	0	0	0	0	0	0	0	0	0	0	0	0	0	0	0	0
684	Surf1	NM_013677	chr2	-	26768897	26768955	59	1	59,	59,	21	0	0	0	0	0	41	0	0	0	0	0	169	0	0	0	0	0	388	0	0	0	0	0	57	0	0	0	0	0	140	0	0	0	0	0	200	0	0
685	Irf4	NM_013674	chr13	+	30855536	30858796	3261	0	0	0	0	0	0	0	0	0	0	0	0	0	0	0	0	0	0	0	0	0	0	0	0	0	0	0	0	0	0	0	0	0	0	0	0	0	0	0	0	0	0
686	Sh3gl2	NM_019535	chr4	+	85033657	85035283	1627	0	0	0	0	0	0	0	0	0	0	0	0	0	0	0	0	0	0	0	0	0	0	0	0	0	0	0	0	0	0	0	0	0	0	0	0	0	0	0	0	0	0
687	06-Sep	NM_019942	chrX	-	34452239	34453239	1001	0	0	0	0	0	0	0	0	0	0	0	0	0	0	0	0	0	0	0	0	0	0	0	0	0	0	0	0	0	0	0	0	0	0	0	0	0	0	0	0	0	0
688	Fam83c	NM_027788	chr2	-	155654918	155654918	0	0	0	0	0	0	0	0	0	0	0	0	0	0	0	0	0	0	0	0	0	0	0	0	0	0	0	0	0	0	0	0	0	0	0	0	0	0	0	0	0	0	0
689	Plekha6	NM_001160268	chr1	+	135195612	135200012	3737	1	1431,	1522,	26	0	0	0	0	0	390	0	0	0	0	0	143	0	0	0	0	0	153	0	0	0	0	0	13	0	0	0	0	0	40	0	0	0	0	0	0	0	0
690	Wdr69	NM_027725	chr1	+	83206764	83207145	382	0	0	0	0	0	0	0	0	0	0	0	0	0	0	0	0	0	0	0	0	0	0	0	0	0	0	0	0	0	0	0	0	0	0	0	0	0	0	0	0	0	0
691	Nudt4	NM_027722	chr10	-	95009640	95011921	2282	2	89,1952,	105,2027,	0	32	0	0	0	0	1583	258	0	0	0	0	5522	0	0	0	0	0	4211	0	0	0	0	0	584	0	0	0	0	0	1015	597	0	0	0	0	337	653	0
692	Dydc2	NM_027717	chr14	-	41862497	41862589	93	0	0	0	0	0	0	0	0	0	0	0	0	0	0	0	0	0	0	0	0	0	0	0	0	0	0	0	0	0	0	0	0	0	0	0	0	0	0	0	0	0	0
693	Katnal2	NM_027721	chr18	-	77231938	77232309	372	0	0	0	0	0	0	0	0	0	0	0	0	0	0	0	0	0	0	0	0	0	0	0	0	0	0	0	0	0	0	0	0	0	0	0	0	0	0	0	0	0	0
694	Ppp1r12c	NM_029834	chr7	-	4433122	4433673	552	1	552,	552,	0	0	0	0	0	0	13	0	0	0	0	0	548	0	0	0	0	0	426	0	0	0	0	0	48	0	0	0	0	0	175	0	0	0	0	0	164	0	0
695	Decr1	NM_026172	chr4	-	15844386	15846181	1796	1	1,	94,	0	0	0	0	0	0	0	0	0	0	0	0	34	0	0	0	0	0	20	0	0	0	0	0	70	0	0	0	0	0	16	0	0	0	0	0	68	0	0
696	Cabyr	NM_027687	chr18	+	12910328	12913651	694	0	0	0	0	0	0	0	0	0	0	0	0	0	0	0	0	0	0	0	0	0	0	0	0	0	0	0	0	0	0	0	0	0	0	0	0	0	0	0	0	0	0
697	Zranb3	NM_027678	chr1	-	129850762	129851543	782	0	0	0	0	0	0	0	0	0	0	0	0	0	0	0	0	0	0	0	0	0	0	0	0	0	0	0	0	0	0	0	0	0	0	0	0	0	0	0	0	0	0
698	Tssk4	NM_027673	chr14	+	56271285	56271368	84	0	0	0	0	0	0	0	0	0	0	0	0	0	0	0	0	0	0	0	0	0	0	0	0	0	0	0	0	0	0	0	0	0	0	0	0	0	0	0	0	0	0
699	Sntg1	NM_027671	chr1	-	8352741	8353555	815	0	0	0	0	0	0	0	0	0	0	0	0	0	0	0	0	0	0	0	0	0	0	0	0	0	0	0	0	0	0	0	0	0	0	0	0	0	0	0	0	0	0
700	Mapkbp1	NM_011941	chr2	+	119851067	119853138	2072	1	2072,	2072,	772	0	0	0	0	0	513	0	0	0	0	0	411	0	0	0	0	0	85	0	0	0	0	0	32	0	0	0	0	0	36	0	0	0	0	0	35	0	0
701	Magi1	NM_010367	chr6	-	93625448	93628939	3492	1	798,	848,	65	0	0	0	0	0	146	0	0	0	0	0	127	0	0	0	0	0	0	0	0	0	0	0	0	0	0	0	0	0	31	0	0	0	0	0	81	0	0
702	Xrn1	NM_011916	chr9	+	95953228	95953448	221	0	0	0	0	0	0	0	0	0	0	0	0	0	0	0	0	0	0	0	0	0	0	0	0	0	0	0	0	0	0	0	0	0	0	0	0	0	0	0	0	0	0
703	Dusp13	NM_013849	chr14	-	22552617	22552870	254	0	0	0	0	0	0	0	0	0	0	0	0	0	0	0	0	0	0	0	0	0	0	0	0	0	0	0	0	0	0	0	0	0	0	0	0	0	0	0	0	0	0
704	A530016L24Rik	NM_177039	chr12	+	113736274	113738138	1865	0	0	0	0	0	0	0	0	0	0	0	0	0	0	0	0	0	0	0	0	0	0	0	0	0	0	0	0	0	0	0	0	0	0	0	0	0	0	0	0	0	0
705	Hao2	NM_019545	chr3	-	98678441	98679231	791	0	0	0	0	0	0	0	0	0	0	0	0	0	0	0	0	0	0	0	0	0	0	0	0	0	0	0	0	0	0	0	0	0	0	0	0	0	0	0	0	0	0
706	Mast1	NM_019945	chr8	-	87435751	87435884	134	1	134,	134,	0	0	0	0	0	0	46	0	0	0	0	0	343	0	0	0	0	0	148	0	0	0	0	0	12	0	0	0	0	0	27	0	0	0	0	0	0	0	0
707	Uxt	NM_013840	chrX	-	20528790	20529095	306	1	306,	306,	0	0	0	0	0	0	10	0	0	0	0	0	13	0	0	0	0	0	10	0	0	0	0	0	0	0	0	0	0	0	15	0	0	0	0	0	31	0	0
708	Ccdc25	NM_145944	chr14	+	66483996	66485441	1446	1	1446,	1446,	0	0	0	0	0	0	232	0	0	0	0	0	928	0	0	0	0	0	650	0	0	0	0	0	124	0	0	0	0	0	137	0	0	0	0	0	301	0	0
709	Olfr1364	NM_146540	chr13	-	21665380	21665380	0	0	0	0	0	0	0	0	0	0	0	0	0	0	0	0	0	0	0	0	0	0	0	0	0	0	0	0	0	0	0	0	0	0	0	0	0	0	0	0	0	0	0
710	V1ri6	NM_134223	chr13	+	22371181	22371273	93	0	0	0	0	0	0	0	0	0	0	0	0	0	0	0	0	0	0	0	0	0	0	0	0	0	0	0	0	0	0	0	0	0	0	0	0	0	0	0	0	0	0
711	Slc17a1	NM_001170638	chr13	+	23984538	23987598	440	0	0	0	0	0	0	0	0	0	0	0	0	0	0	0	0	0	0	0	0	0	0	0	0	0	0	0	0	0	0	0	0	0	0	0	0	0	0	0	0	0	0
712	Eif4g1	NM_145941	chr16	+	20692504	20692956	453	1	453,	453,	252	0	0	0	0	0	512	0	0	0	0	0	2221	0	0	0	0	0	2026	0	0	0	0	0	308	0	0	0	0	0	693	0	0	0	0	0	937	0	0
713	Gmds	NM_146041	chr13	-	31911454	31911784	331	1	331,	331,	336	0	0	0	0	0	145	0	0	0	0	0	0	0	0	0	0	0	0	0	0	0	0	0	0	0	0	0	0	0	14	0	0	0	0	0	59	0	0
714	Cnnm3	NM_053186	chr1	+	36582075	36585082	3008	0	0	0	0	0	0	0	0	0	0	0	0	0	0	0	0	0	0	0	0	0	0	0	0	0	0	0	0	0	0	0	0	0	0	0	0	0	0	0	0	0	0
715	Vps39	NM_147153	chr2	-	120142201	120143769	1569	2	1159,1438,	1204,1569,	0	433	0	0	0	0	451	71	0	0	0	0	136	0	0	0	0	0	103	0	0	0	0	0	0	27	0	0	0	0	34	0	0	0	0	0	138	26	0
716	S1pr5	NM_053190	chr9	-	21047360	21048369	1010	0	0	0	0	0	0	0	0	0	0	0	0	0	0	0	0	0	0	0	0	0	0	0	0	0	0	0	0	0	0	0	0	0	0	0	0	0	0	0	0	0	0
717	Ces3	NM_053200	chr8	-	95689970	95690153	184	0	0	0	0	0	0	0	0	0	0	0	0	0	0	0	0	0	0	0	0	0	0	0	0	0	0	0	0	0	0	0	0	0	0	0	0	0	0	0	0	0	0
718	Hps3	NM_001146324	chr3	-	19915220	19915644	425	0	0	0	0	0	0	0	0	0	0	0	0	0	0	0	0	0	0	0	0	0	0	0	0	0	0	0	0	0	0	0	0	0	0	0	0	0	0	0	0	0	0
719	Ifitm1	NM_001112715	chr7	+	148155525	148155726	202	0	0	0	0	0	0	0	0	0	0	0	0	0	0	0	0	0	0	0	0	0	0	0	0	0	0	0	0	0	0	0	0	0	0	0	0	0	0	0	0	0	0
720	Ncoa7	NM_001111267	chr10	-	30365387	30367321	1935	0	0	0	0	0	0	0	0	0	0	0	0	0	0	0	0	0	0	0	0	0	0	0	0	0	0	0	0	0	0	0	0	0	0	0	0	0	0	0	0	0	0
721	9530077C05Rik	NM_026739	chr9	+	22248674	22249123	450	0	0	0	0	0	0	0	0	0	0	0	0	0	0	0	0	0	0	0	0	0	0	0	0	0	0	0	0	0	0	0	0	0	0	0	0	0	0	0	0	0	0
722	Jrk	NM_008415	chr15	-	74534992	74536190	1199	1	1199,	1199,	0	0	0	0	0	0	0	0	0	0	0	0	68	0	0	0	0	0	72	0	0	0	0	0	12	0	0	0	0	0	13	0	0	0	0	0	109	0	0
723	Isg20	NM_020583	chr7	+	86065048	86065282	235	1	235,	235,	34	0	0	0	0	0	59	0	0	0	0	0	62	0	0	0	0	0	18	0	0	0	0	0	0	0	0	0	0	0	0	0	0	0	0	0	0	0	0
724	Pira1	NM_011087	chr7	-	3788416	3789804	1389	0	0	0	0	0	0	0	0	0	0	0	0	0	0	0	0	0	0	0	0	0	0	0	0	0	0	0	0	0	0	0	0	0	0	0	0	0	0	0	0	0	0
725	Tmx1	NM_028339	chr12	+	71567143	71568611	1469	1	1469,	1469,	0	0	0	0	0	0	0	0	0	0	0	0	175	0	0	0	0	0	205	0	0	0	0	0	77	0	0	0	0	0	386	0	0	0	0	0	245	0	0
726	Tmem107	NM_028336	chr11	+	68886100	68886794	695	1	285,	408,	323	0	0	0	0	0	581	0	0	0	0	0	150	0	0	0	0	0	91	0	0	0	0	0	13	0	0	0	0	0	87	0	0	0	0	0	208	0	0
727	Zfp248	NM_028335	chr6	-	118377336	118378913	1578	0	0	0	0	0	0	0	0	0	0	0	0	0	0	0	0	0	0	0	0	0	0	0	0	0	0	0	0	0	0	0	0	0	0	0	0	0	0	0	0	0	0
728	C8a	NM_146148	chr4	-	104488286	104490113	1828	0	0	0	0	0	0	0	0	0	0	0	0	0	0	0	0	0	0	0	0	0	0	0	0	0	0	0	0	0	0	0	0	0	0	0	0	0	0	0	0	0	0
729	Usp1	NM_146144	chr4	+	98601496	98602224	729	1	729,	729,	144	0	0	0	0	0	0	0	0	0	0	0	4301	0	0	0	0	0	3700	0	0	0	0	0	374	0	0	0	0	0	764	0	0	0	0	0	571	0	0
730	Plaa	NM_172695	chr4	-	94231829	94236037	4209	2	1,2035,	1,2133,	701	96	0	0	0	0	767	0	0	0	0	0	1116	55	0	0	0	0	1228	137	0	0	0	0	127	0	0	0	0	0	797	153	0	0	0	0	724	40	0
731	Ddx6	NM_181324	chr9	+	44443941	44448814	4252	3	641,1738,3735,	653,1779,3902,	0	37	12	0	0	0	73	91	54	0	0	0	57	78	189	0	0	0	65	72	164	0	0	0	34	0	60	0	0	0	33	19	111	0	0	0	0	32	0
732	4932443I19Rik	NM_001101519	chr8	+	13742660	13743066	407	0	0	0	0	0	0	0	0	0	0	0	0	0	0	0	0	0	0	0	0	0	0	0	0	0	0	0	0	0	0	0	0	0	0	0	0	0	0	0	0	0	0
733	Usp45	NM_152825	chr4	+	21761512	21765019	3508	2	1734,3454,	1763,3508,	0	79	0	0	0	0	21	187	0	0	0	0	29	96	0	0	0	0	14	105	0	0	0	0	0	36	0	0	0	0	11	60	0	0	0	0	16	79	0
734	Arl6ip4	NM_144509	chr5	+	124568050	124568204	155	1	155,	155,	0	0	0	0	0	0	23	0	0	0	0	0	478	0	0	0	0	0	437	0	0	0	0	0	78	0	0	0	0	0	144	0	0	0	0	0	285	0	0
735	Osbpl2	NM_144500	chr2	+	179896296	179897385	1090	1	1081,	1090,	0	0	0	0	0	0	525	0	0	0	0	0	698	0	0	0	0	0	311	0	0	0	0	0	37	0	0	0	0	0	54	0	0	0	0	0	77	0	0
736	Cox7a2l	NM_001159529	chr17	-	83901256	83901942	687	1	344,	346,	22	0	0	0	0	0	646	0	0	0	0	0	725	0	0	0	0	0	859	0	0	0	0	0	220	0	0	0	0	0	533	0	0	0	0	0	1177	0	0
737	Usp32	NM_001029934	chr11	-	84797989	84799911	1923	2	1,1683,	1,1923,	0	0	0	0	0	0	125	126	0	0	0	0	171	58	0	0	0	0	51	127	0	0	0	0	22	0	0	0	0	0	56	122	0	0	0	0	0	154	0
738	Il31ra	NM_139299	chr13	-	113313016	113314110	1095	1	1077,	1095,	201	0	0	0	0	0	129	0	0	0	0	0	81	0	0	0	0	0	21	0	0	0	0	0	0	0	0	0	0	0	0	0	0	0	0	0	0	0	0
739	Otoa	NM_139310	chr7	+	128306445	128306603	159	0	0	0	0	0	0	0	0	0	0	0	0	0	0	0	0	0	0	0	0	0	0	0	0	0	0	0	0	0	0	0	0	0	0	0	0	0	0	0	0	0	0
740	Arrb2	NM_145429	chr11	+	70253759	70254176	418	1	418,	418,	45	0	0	0	0	0	745	0	0	0	0	0	591	0	0	0	0	0	217	0	0	0	0	0	37	0	0	0	0	0	67	0	0	0	0	0	163	0	0
741	Cd300lf	NM_001169153	chr11	-	114977528	114978287	760	1	760,	760,	468	0	0	0	0	0	373	0	0	0	0	0	72	0	0	0	0	0	0	0	0	0	0	0	0	0	0	0	0	0	15	0	0	0	0	0	0	0	0
742	Atxn7	NM_139227	chr14	+	14935838	14939815	3978	3	531,2196,3866,	673,2380,3978,	82	52	47	0	0	0	255	365	156	0	0	0	281	380	293	0	0	0	117	228	375	0	0	0	18	28	74	0	0	0	34	31	76	0	0	0	0	0	0
743	Defb35	NM_139224	chr8	+	23051275	23051350	76	0	0	0	0	0	0	0	0	0	0	0	0	0	0	0	0	0	0	0	0	0	0	0	0	0	0	0	0	0	0	0	0	0	0	0	0	0	0	0	0	0	0
744	Defb10	NM_139225	chr8	+	22972434	22972482	49	0	0	0	0	0	0	0	0	0	0	0	0	0	0	0	0	0	0	0	0	0	0	0	0	0	0	0	0	0	0	0	0	0	0	0	0	0	0	0	0	0	0
745	Onecut3	NM_139226	chr10	+	79976891	79980005	3115	0	0	0	0	0	0	0	0	0	0	0	0	0	0	0	0	0	0	0	0	0	0	0	0	0	0	0	0	0	0	0	0	0	0	0	0	0	0	0	0	0	0
746	Defb13	NM_139223	chr8	+	23059094	23059094	0	0	0	0	0	0	0	0	0	0	0	0	0	0	0	0	0	0	0	0	0	0	0	0	0	0	0	0	0	0	0	0	0	0	0	0	0	0	0	0	0	0	0
747	Defb11	NM_139221	chr8	-	23015860	23015897	38	0	0	0	0	0	0	0	0	0	0	0	0	0	0	0	0	0	0	0	0	0	0	0	0	0	0	0	0	0	0	0	0	0	0	0	0	0	0	0	0	0	0
748	Defb15	NM_139222	chr8	-	23040284	23040341	58	0	0	0	0	0	0	0	0	0	0	0	0	0	0	0	0	0	0	0	0	0	0	0	0	0	0	0	0	0	0	0	0	0	0	0	0	0	0	0	0	0	0
749	Defb7	NM_139220	chr8	+	19497696	19497775	80	0	0	0	0	0	0	0	0	0	0	0	0	0	0	0	0	0	0	0	0	0	0	0	0	0	0	0	0	0	0	0	0	0	0	0	0	0	0	0	0	0	0
750	Hpse	NM_152803	chr5	-	101108504	101109889	1386	1	1219,	1386,	294	0	0	0	0	0	295	0	0	0	0	0	99	0	0	0	0	0	29	0	0	0	0	0	0	0	0	0	0	0	29	0	0	0	0	0	0	0	0
751	Fchsd2	NM_001146010	chr7	+	108431047	108432919	1873	1	1631,	1873,	652	0	0	0	0	0	0	0	0	0	0	0	608	0	0	0	0	0	138	0	0	0	0	0	32	0	0	0	0	0	59	0	0	0	0	0	60	0	0
752	9230105E10Rik	NM_001146007	chr7	-	111487268	111489288	2021	1	2021,	2021,	0	0	0	0	0	0	0	0	0	0	0	0	14	0	0	0	0	0	34	0	0	0	0	0	0	0	0	0	0	0	39	0	0	0	0	0	115	0	0
753	Gstm7	NM_026672	chr3	-	107729251	107729808	558	0	0	0	0	0	0	0	0	0	0	0	0	0	0	0	0	0	0	0	0	0	0	0	0	0	0	0	0	0	0	0	0	0	0	0	0	0	0	0	0	0	0
754	Apoo	NM_026673	chrX	+	91657834	91662429	281	0	0	0	0	0	0	0	0	0	0	0	0	0	0	0	0	0	0	0	0	0	0	0	0	0	0	0	0	0	0	0	0	0	0	0	0	0	0	0	0	0	0
755	Fbxo15	NM_015798	chr18	+	85150768	85150784	17	1	17,	17,	137	0	0	0	0	0	2810	0	0	0	0	0	20211	0	0	0	0	0	24174	0	0	0	0	0	2312	0	0	0	0	0	4440	0	0	0	0	0	931	0	0
756	Nt5c	NM_015807	chr11	-	115351739	115351912	174	1	174,	174,	0	0	0	0	0	0	0	0	0	0	0	0	323	0	0	0	0	0	936	0	0	0	0	0	151	0	0	0	0	0	226	0	0	0	0	0	247	0	0
757	Manba	NM_027288	chr3	+	135233403	135234367	965	1	785,	965,	65	0	0	0	0	0	96	0	0	0	0	0	0	0	0	0	0	0	0	0	0	0	0	0	22	0	0	0	0	0	12	0	0	0	0	0	358	0	0
758	Fmo1	NM_010231	chr1	-	164759691	164760102	412	0	0	0	0	0	0	0	0	0	0	0	0	0	0	0	0	0	0	0	0	0	0	0	0	0	0	0	0	0	0	0	0	0	0	0	0	0	0	0	0	0	0
759	Xrcc6bp1	NM_026858	chr10	-	126305485	126305712	228	1	228,	228,	0	0	0	0	0	0	0	0	0	0	0	0	16	0	0	0	0	0	73	0	0	0	0	0	10	0	0	0	0	0	19	0	0	0	0	0	20	0	0
760	Gkn3	NM_026860	chr6	-	87333312	87333429	118	0	0	0	0	0	0	0	0	0	0	0	0	0	0	0	0	0	0	0	0	0	0	0	0	0	0	0	0	0	0	0	0	0	0	0	0	0	0	0	0	0	0
761	Arv1	NM_026855	chr8	+	127255839	127258023	321	1	321,	321,	0	0	0	0	0	0	53	0	0	0	0	0	259	0	0	0	0	0	160	0	0	0	0	0	35	0	0	0	0	0	48	0	0	0	0	0	111	0	0
762	H28	NM_031367	chr3	-	151421700	151422604	827	0	0	0	0	0	0	0	0	0	0	0	0	0	0	0	0	0	0	0	0	0	0	0	0	0	0	0	0	0	0	0	0	0	0	0	0	0	0	0	0	0	0
763	Ccnt1	NM_009833	chr15	-	98373641	98373641	0	0	0	0	0	0	0	0	0	0	0	0	0	0	0	0	0	0	0	0	0	0	0	0	0	0	0	0	0	0	0	0	0	0	0	0	0	0	0	0	0	0	0
764	4933411K20Rik	NM_025747	chr8	+	47278066	47280944	2879	1	2879,	2879,	1037	0	0	0	0	0	1917	0	0	0	0	0	673	0	0	0	0	0	210	0	0	0	0	0	37	0	0	0	0	0	74	0	0	0	0	0	122	0	0
765	Wsb1	NM_019653	chr11	-	79052883	79053804	922	1	702,	922,	113	0	0	0	0	0	2640	0	0	0	0	0	4132	0	0	0	0	0	8281	0	0	0	0	0	630	0	0	0	0	0	1098	0	0	0	0	0	562	0	0
766	Asna1	NM_019652	chr8	-	87541829	87542022	194	1	194,	194,	29	0	0	0	0	0	273	0	0	0	0	0	696	0	0	0	0	0	964	0	0	0	0	0	184	0	0	0	0	0	297	0	0	0	0	0	372	0	0
767	Pcdh15	NM_001142743	chr10	+	74106112	74107472	1361	0	0	0	0	0	0	0	0	0	0	0	0	0	0	0	0	0	0	0	0	0	0	0	0	0	0	0	0	0	0	0	0	0	0	0	0	0	0	0	0	0	0
768	Pcdh15	NM_001142742	chr10	+	74106963	74107472	510	0	0	0	0	0	0	0	0	0	0	0	0	0	0	0	0	0	0	0	0	0	0	0	0	0	0	0	0	0	0	0	0	0	0	0	0	0	0	0	0	0	0
769	Pcdh15	NM_001142741	chr10	+	74094699	74097510	2812	0	0	0	0	0	0	0	0	0	0	0	0	0	0	0	0	0	0	0	0	0	0	0	0	0	0	0	0	0	0	0	0	0	0	0	0	0	0	0	0	0	0
770	Pcdh15	NM_001142740	chr10	+	74094699	74097510	2812	0	0	0	0	0	0	0	0	0	0	0	0	0	0	0	0	0	0	0	0	0	0	0	0	0	0	0	0	0	0	0	0	0	0	0	0	0	0	0	0	0	0
771	Pcdh15	NM_001142739	chr10	+	74094699	74097510	2812	0	0	0	0	0	0	0	0	0	0	0	0	0	0	0	0	0	0	0	0	0	0	0	0	0	0	0	0	0	0	0	0	0	0	0	0	0	0	0	0	0	0
772	Car1	NM_001083957	chr3	-	14766213	14766535	323	0	0	0	0	0	0	0	0	0	0	0	0	0	0	0	0	0	0	0	0	0	0	0	0	0	0	0	0	0	0	0	0	0	0	0	0	0	0	0	0	0	0
773	Lig1	NM_001083188	chr7	+	13896625	13896776	152	1	152,	152,	33	0	0	0	0	0	79	0	0	0	0	0	267	0	0	0	0	0	453	0	0	0	0	0	206	0	0	0	0	0	617	0	0	0	0	0	869	0	0
774	Accn1	NM_007384	chr11	-	80693666	80694558	893	0	0	0	0	0	0	0	0	0	0	0	0	0	0	0	0	0	0	0	0	0	0	0	0	0	0	0	0	0	0	0	0	0	0	0	0	0	0	0	0	0	0
775	Cdh19	NM_001081386	chr1	-	112785771	112786274	504	0	0	0	0	0	0	0	0	0	0	0	0	0	0	0	0	0	0	0	0	0	0	0	0	0	0	0	0	0	0	0	0	0	0	0	0	0	0	0	0	0	0
776	Stk32b	NM_022416	chr5	-	37838064	37839891	1828	0	0	0	0	0	0	0	0	0	0	0	0	0	0	0	0	0	0	0	0	0	0	0	0	0	0	0	0	0	0	0	0	0	0	0	0	0	0	0	0	0	0
777	1700018C11Rik	NM_029324	chr4	-	63268124	63268345	222	0	0	0	0	0	0	0	0	0	0	0	0	0	0	0	0	0	0	0	0	0	0	0	0	0	0	0	0	0	0	0	0	0	0	0	0	0	0	0	0	0	0
778	Spata19	NM_029299	chr9	+	27208463	27209295	185	0	0	0	0	0	0	0	0	0	0	0	0	0	0	0	0	0	0	0	0	0	0	0	0	0	0	0	0	0	0	0	0	0	0	0	0	0	0	0	0	0	0
779	Ncald	NM_134094	chr15	-	37295929	37298582	2654	0	0	0	0	0	0	0	0	0	0	0	0	0	0	0	0	0	0	0	0	0	0	0	0	0	0	0	0	0	0	0	0	0	0	0	0	0	0	0	0	0	0
780	Rps15a	NM_170669	chr7	-	125247889	125252613	4725	1	5,	57,	10	0	0	0	0	0	23	0	0	0	0	0	81	0	0	0	0	0	0	0	0	0	0	0	0	0	0	0	0	0	22	0	0	0	0	0	595	0	0
781	Igsf11	NM_170599	chr16	+	39025308	39027270	1963	0	0	0	0	0	0	0	0	0	0	0	0	0	0	0	0	0	0	0	0	0	0	0	0	0	0	0	0	0	0	0	0	0	0	0	0	0	0	0	0	0	0
782	Rbm12	NM_170598	chr2	-	155920617	155921107	491	1	412,	491,	62	0	0	0	0	0	323	0	0	0	0	0	325	0	0	0	0	0	688	0	0	0	0	0	79	0	0	0	0	0	242	0	0	0	0	0	313	0	0
783	Creg2	NM_170597	chr1	-	39675250	39679940	4691	0	0	0	0	0	0	0	0	0	0	0	0	0	0	0	0	0	0	0	0	0	0	0	0	0	0	0	0	0	0	0	0	0	0	0	0	0	0	0	0	0	0
784	Rpl23	NM_022891	chr11	-	97638839	97639395	557	2	280,557,	289,557,	0	0	0	0	0	0	132	0	0	0	0	0	640	15	0	0	0	0	1050	42	0	0	0	0	0	161	0	0	0	0	354	17	0	0	0	0	776	69	0
785	Wisp2	NM_016873	chr2	+	163658173	163658880	708	0	0	0	0	0	0	0	0	0	0	0	0	0	0	0	0	0	0	0	0	0	0	0	0	0	0	0	0	0	0	0	0	0	0	0	0	0	0	0	0	0	0
786	Lpin1	NM_015763	chr12	-	16542474	16545218	2745	2	808,2045,	1011,2161,	60	0	0	0	0	0	50	15	0	0	0	0	0	13	0	0	0	0	55	11	0	0	0	0	0	0	0	0	0	0	0	18	0	0	0	0	20	28	0
787	Tomm40	NM_016871	chr7	-	20286661	20287066	406	1	406,	406,	0	0	0	0	0	0	116	0	0	0	0	0	1656	0	0	0	0	0	1538	0	0	0	0	0	249	0	0	0	0	0	579	0	0	0	0	0	949	0	0
788	Spns1	NM_023712	chr7	-	133513575	133513832	258	1	258,	258,	27	0	0	0	0	0	621	0	0	0	0	0	4809	0	0	0	0	0	4890	0	0	0	0	0	632	0	0	0	0	0	1471	0	0	0	0	0	240	0	0
789	Arhgap1	NR_027371	chr2	+	91512475	91512475	0	0	0	0	0	0	0	0	0	0	0	0	0	0	0	0	0	0	0	0	0	0	0	0	0	0	0	0	0	0	0	0	0	0	0	0	0	0	0	0	0	0	0
790	Rabggtb	NR_028098	chr3	-	153570252	153573931	1267	1	1115,	1267,	41	0	0	0	0	0	99	0	0	0	0	0	996	0	0	0	0	0	1638	0	0	0	0	0	270	0	0	0	0	0	438	0	0	0	0	0	0	0	0
791	Trio	NM_001081302	chr15	-	27660403	27662236	1834	1	1834,	1834,	0	0	0	0	0	0	124	0	0	0	0	0	0	0	0	0	0	0	11	0	0	0	0	0	51	0	0	0	0	0	39	0	0	0	0	0	94	0	0
792	Zfp92	NM_009566	chrX	+	70668208	70672326	4119	0	0	0	0	0	0	0	0	0	0	0	0	0	0	0	0	0	0	0	0	0	0	0	0	0	0	0	0	0	0	0	0	0	0	0	0	0	0	0	0	0	0
793	Kcnmb4	NM_021452	chr10	-	115854923	115855293	371	0	0	0	0	0	0	0	0	0	0	0	0	0	0	0	0	0	0	0	0	0	0	0	0	0	0	0	0	0	0	0	0	0	0	0	0	0	0	0	0	0	0
794	Chst11	NM_021439	chr10	+	82654544	82658636	4093	0	0	0	0	0	0	0	0	0	0	0	0	0	0	0	0	0	0	0	0	0	0	0	0	0	0	0	0	0	0	0	0	0	0	0	0	0	0	0	0	0	0
795	Samd4	NM_028966	chr14	+	47721134	47725492	4359	0	0	0	0	0	0	0	0	0	0	0	0	0	0	0	0	0	0	0	0	0	0	0	0	0	0	0	0	0	0	0	0	0	0	0	0	0	0	0	0	0	0
796	Batf2	NM_028967	chr19	+	6171995	6172475	481	0	0	0	0	0	0	0	0	0	0	0	0	0	0	0	0	0	0	0	0	0	0	0	0	0	0	0	0	0	0	0	0	0	0	0	0	0	0	0	0	0	0
797	Snx11	NM_028965	chr11	-	96628862	96630359	1498	1	1061,	1172,	499	0	0	0	0	0	257	0	0	0	0	0	374	0	0	0	0	0	148	0	0	0	0	0	24	0	0	0	0	0	52	0	0	0	0	0	105	0	0
798	Magea3	NM_020017	chrX	-	151383005	151383085	81	0	0	0	0	0	0	0	0	0	0	0	0	0	0	0	0	0	0	0	0	0	0	0	0	0	0	0	0	0	0	0	0	0	0	0	0	0	0	0	0	0	0
799	Wbp2nl	NM_029066	chr15	+	82144773	82144988	216	0	0	0	0	0	0	0	0	0	0	0	0	0	0	0	0	0	0	0	0	0	0	0	0	0	0	0	0	0	0	0	0	0	0	0	0	0	0	0	0	0	0
800	Snx29	NM_028964	chr16	+	11755419	11755565	147	0	0	0	0	0	0	0	0	0	0	0	0	0	0	0	0	0	0	0	0	0	0	0	0	0	0	0	0	0	0	0	0	0	0	0	0	0	0	0	0	0	0
801	Bsnd	NM_080458	chr4	-	106156062	106157650	1589	0	0	0	0	0	0	0	0	0	0	0	0	0	0	0	0	0	0	0	0	0	0	0	0	0	0	0	0	0	0	0	0	0	0	0	0	0	0	0	0	0	0
802	Mrps6	NM_080456	chr16	+	92112170	92112472	303	1	303,	303,	22	0	0	0	0	0	429	0	0	0	0	0	1369	0	0	0	0	0	942	0	0	0	0	0	130	0	0	0	0	0	303	0	0	0	0	0	290	0	0
803	Lrp2	NM_001081088	chr2	-	69262391	69263701	1311	1	1311,	1311,	0	0	0	0	0	0	21	0	0	0	0	0	53	0	0	0	0	0	31	0	0	0	0	0	208	0	0	0	0	0	20	0	0	0	0	0	254	0	0
804	Vip	NM_011702	chr10	-	4698926	4701585	850	0	0	0	0	0	0	0	0	0	0	0	0	0	0	0	0	0	0	0	0	0	0	0	0	0	0	0	0	0	0	0	0	0	0	0	0	0	0	0	0	0	0
805	Vill	NM_011700	chr9	+	118980365	118980643	279	1	279,	279,	0	0	0	0	0	0	0	0	0	0	0	0	17	0	0	0	0	0	50	0	0	0	0	0	10	0	0	0	0	0	11	0	0	0	0	0	16	0	0
806	Ugt8a	NM_011674	chr3	-	125568260	125570133	1874	0	0	0	0	0	0	0	0	0	0	0	0	0	0	0	0	0	0	0	0	0	0	0	0	0	0	0	0	0	0	0	0	0	0	0	0	0	0	0	0	0	0
807	Uck1	NM_011675	chr2	-	32110521	32111549	1029	0	0	0	0	0	0	0	0	0	0	0	0	0	0	0	0	0	0	0	0	0	0	0	0	0	0	0	0	0	0	0	0	0	0	0	0	0	0	0	0	0	0
808	Uba3	NM_011666	chr6	-	97133809	97134773	965	1	590,	642,	513	0	0	0	0	0	1622	0	0	0	0	0	294	0	0	0	0	0	228	0	0	0	0	0	76	0	0	0	0	0	180	0	0	0	0	0	496	0	0
809	Ube1y1	NM_011667	chrY	+	179965	180667	703	0	0	0	0	0	0	0	0	0	0	0	0	0	0	0	0	0	0	0	0	0	0	0	0	0	0	0	0	0	0	0	0	0	0	0	0	0	0	0	0	0	0
810	2010107G23Rik	NM_027251	chr10	-	61570403	61571601	1199	1	544,	645,	14735	0	0	0	0	0	26461	0	0	0	0	0	3847	0	0	0	0	0	600	0	0	0	0	0	138	0	0	0	0	0	228	0	0	0	0	0	82	0	0
811	Ints4	NM_027256	chr7	+	104689700	104689907	208	1	208,	208,	237	0	0	0	0	0	467	0	0	0	0	0	837	0	0	0	0	0	842	0	0	0	0	0	112	0	0	0	0	0	239	0	0	0	0	0	241	0	0
812	Obfc2b	NM_027257	chr10	-	127838450	127838779	330	1	330,	330,	44	0	0	0	0	0	189	0	0	0	0	0	159	0	0	0	0	0	209	0	0	0	0	0	35	0	0	0	0	0	94	0	0	0	0	0	267	0	0
813	Tlcd2	NM_027249	chr11	+	75284065	75284146	82	0	0	0	0	0	0	0	0	0	0	0	0	0	0	0	0	0	0	0	0	0	0	0	0	0	0	0	0	0	0	0	0	0	0	0	0	0	0	0	0	0	0
814	Dtnbp1	NM_025772	chr13	-	45017448	45017575	128	1	128,	128,	46	0	0	0	0	0	85	0	0	0	0	0	198	0	0	0	0	0	420	0	0	0	0	0	56	0	0	0	0	0	115	0	0	0	0	0	99	0	0
815	Olfr469	NM_146426	chr7	-	114966036	114966036	0	0	0	0	0	0	0	0	0	0	0	0	0	0	0	0	0	0	0	0	0	0	0	0	0	0	0	0	0	0	0	0	0	0	0	0	0	0	0	0	0	0	0
816	Olfr888	NM_146424	chr9	+	37917217	37917217	0	0	0	0	0	0	0	0	0	0	0	0	0	0	0	0	0	0	0	0	0	0	0	0	0	0	0	0	0	0	0	0	0	0	0	0	0	0	0	0	0	0	0
817	Olfr470	NM_146425	chr7	-	114988300	114988300	0	0	0	0	0	0	0	0	0	0	0	0	0	0	0	0	0	0	0	0	0	0	0	0	0	0	0	0	0	0	0	0	0	0	0	0	0	0	0	0	0	0	0
818	Olfr887	NM_146423	chr9	+	37893352	37893352	0	0	0	0	0	0	0	0	0	0	0	0	0	0	0	0	0	0	0	0	0	0	0	0	0	0	0	0	0	0	0	0	0	0	0	0	0	0	0	0	0	0	0
819	Olfr883	NM_146419	chr9	+	37834322	37834322	0	0	0	0	0	0	0	0	0	0	0	0	0	0	0	0	0	0	0	0	0	0	0	0	0	0	0	0	0	0	0	0	0	0	0	0	0	0	0	0	0	0	0
820	Kctd8	NM_175519	chr5	-	69500523	69501573	1051	0	0	0	0	0	0	0	0	0	0	0	0	0	0	0	0	0	0	0	0	0	0	0	0	0	0	0	0	0	0	0	0	0	0	0	0	0	0	0	0	0	0
821	D730040F13Rik	NM_175518	chr4	-	56888884	56893118	4235	3	1172,2857,3568,	1268,3058,3705,	77	0	12	0	0	0	26	0	0	0	0	0	16	0	11	0	0	0	32	13	11	0	0	0	0	34	0	0	0	0	0	20	14	0	0	0	0	0	0
822	Olfr1008	NM_146866	chr2	+	85530529	85530529	0	0	0	0	0	0	0	0	0	0	0	0	0	0	0	0	0	0	0	0	0	0	0	0	0	0	0	0	0	0	0	0	0	0	0	0	0	0	0	0	0	0	0
823	Olfr131	NM_146867	chr17	-	38218976	38218976	0	0	0	0	0	0	0	0	0	0	0	0	0	0	0	0	0	0	0	0	0	0	0	0	0	0	0	0	0	0	0	0	0	0	0	0	0	0	0	0	0	0	0
824	Olfr770	NM_146863	chr10	-	128569886	128569886	0	0	0	0	0	0	0	0	0	0	0	0	0	0	0	0	0	0	0	0	0	0	0	0	0	0	0	0	0	0	0	0	0	0	0	0	0	0	0	0	0	0	0
825	Olfr763	NM_146862	chr10	+	128449272	128449272	0	0	0	0	0	0	0	0	0	0	0	0	0	0	0	0	0	0	0	0	0	0	0	0	0	0	0	0	0	0	0	0	0	0	0	0	0	0	0	0	0	0	0
826	Cd40	NM_170704	chr2	+	164895344	164897154	939	0	0	0	0	0	0	0	0	0	0	0	0	0	0	0	0	0	0	0	0	0	0	0	0	0	0	0	0	0	0	0	0	0	0	0	0	0	0	0	0	0	0
827	Olfr1442	NM_146697	chr19	+	12749635	12749731	97	0	0	0	0	0	0	0	0	0	0	0	0	0	0	0	0	0	0	0	0	0	0	0	0	0	0	0	0	0	0	0	0	0	0	0	0	0	0	0	0	0	0
828	Sval2	NM_032542	chr6	+	41814321	41814321	0	0	0	0	0	0	0	0	0	0	0	0	0	0	0	0	0	0	0	0	0	0	0	0	0	0	0	0	0	0	0	0	0	0	0	0	0	0	0	0	0	0	0
829	Cd96	NM_032465	chr16	-	46035769	46035985	217	0	0	0	0	0	0	0	0	0	0	0	0	0	0	0	0	0	0	0	0	0	0	0	0	0	0	0	0	0	0	0	0	0	0	0	0	0	0	0	0	0	0
830	Hspa5	NM_022310	chr2	+	34631633	34632049	417	1	417,	417,	45	0	0	0	0	0	1848	0	0	0	0	0	3556	0	0	0	0	0	2308	0	0	0	0	0	769	0	0	0	0	0	1250	0	0	0	0	0	2807	0	0
831	Men1	NM_008583	chr19	+	6340172	6340894	723	1	723,	723,	23	0	0	0	0	0	188	0	0	0	0	0	397	0	0	0	0	0	401	0	0	0	0	0	51	0	0	0	0	0	134	0	0	0	0	0	264	0	0
832	Ube2e2	NM_144839	chr14	-	19406090	19406807	718	1	718,	718,	0	0	0	0	0	0	27	0	0	0	0	0	42	0	0	0	0	0	57	0	0	0	0	0	39	0	0	0	0	0	0	0	0	0	0	0	37	0	0
833	Sgtb	NM_144838	chr13	+	104929931	104931521	1591	0	0	0	0	0	0	0	0	0	0	0	0	0	0	0	0	0	0	0	0	0	0	0	0	0	0	0	0	0	0	0	0	0	0	0	0	0	0	0	0	0	0
834	Slc17a2	NM_144836	chr13	+	23914171	23915394	1224	0	0	0	0	0	0	0	0	0	0	0	0	0	0	0	0	0	0	0	0	0	0	0	0	0	0	0	0	0	0	0	0	0	0	0	0	0	0	0	0	0	0
835	Serpina10	NM_144834	chr12	-	104854884	104855046	163	0	0	0	0	0	0	0	0	0	0	0	0	0	0	0	0	0	0	0	0	0	0	0	0	0	0	0	0	0	0	0	0	0	0	0	0	0	0	0	0	0	0
836	6720457D02Rik	NM_175252	chr13	-	62618156	62618859	704	1	704,	704,	0	0	0	0	0	0	0	0	0	0	0	0	51	0	0	0	0	0	130	0	0	0	0	0	23	0	0	0	0	0	36	0	0	0	0	0	12	0	0
837	2410075B13Rik	NM_146059	chr15	-	75810302	75811196	895	1	9,	82,	13	0	0	0	0	0	65	0	0	0	0	0	78	0	0	0	0	0	26	0	0	0	0	0	0	0	0	0	0	0	0	0	0	0	0	0	23	0	0
838	Zfy1	NM_009570	chrY	-	61649	61857	209	0	0	0	0	0	0	0	0	0	0	0	0	0	0	0	0	0	0	0	0	0	0	0	0	0	0	0	0	0	0	0	0	0	0	0	0	0	0	0	0	0	0
839	Txn2	NM_019913	chr15	-	77745480	77746173	694	1	498,	694,	461	0	0	0	0	0	2000	0	0	0	0	0	1113	0	0	0	0	0	1164	0	0	0	0	0	350	0	0	0	0	0	552	0	0	0	0	0	979	0	0
840	Abcb9	NM_019875	chr5	-	124511865	124512671	807	0	0	0	0	0	0	0	0	0	0	0	0	0	0	0	0	0	0	0	0	0	0	0	0	0	0	0	0	0	0	0	0	0	0	0	0	0	0	0	0	0	0
841	Psmb8	NM_010724	chr17	+	34338211	34338399	189	0	0	0	0	0	0	0	0	0	0	0	0	0	0	0	0	0	0	0	0	0	0	0	0	0	0	0	0	0	0	0	0	0	0	0	0	0	0	0	0	0	0
842	Mum1l1	NM_175541	chrX	+	135771299	135772874	1576	0	0	0	0	0	0	0	0	0	0	0	0	0	0	0	0	0	0	0	0	0	0	0	0	0	0	0	0	0	0	0	0	0	0	0	0	0	0	0	0	0	0
843	Dcaf12l2	NM_175539	chrX	-	41718633	41719777	1145	0	0	0	0	0	0	0	0	0	0	0	0	0	0	0	0	0	0	0	0	0	0	0	0	0	0	0	0	0	0	0	0	0	0	0	0	0	0	0	0	0	0
844	Eda2r	NM_175540	chrX	-	94529180	94534164	3634	0	0	0	0	0	0	0	0	0	0	0	0	0	0	0	0	0	0	0	0	0	0	0	0	0	0	0	0	0	0	0	0	0	0	0	0	0	0	0	0	0	0
845	E130304F04Rik	NM_175538	chr13_random	+	110741	112693	1953	0	0	0	0	0	0	0	0	0	0	0	0	0	0	0	0	0	0	0	0	0	0	0	0	0	0	0	0	0	0	0	0	0	0	0	0	0	0	0	0	0	0
846	E130304F04Rik	NM_175538	chr13_random	+	304651	306603	1953	0	0	0	0	0	0	0	0	0	0	0	0	0	0	0	0	0	0	0	0	0	0	0	0	0	0	0	0	0	0	0	0	0	0	0	0	0	0	0	0	0	0
847	Bmpr1a	NM_009758	chr14	-	35224253	35227729	3477	2	1112,3477,	1258,3477,	178	0	0	0	0	0	113	0	0	0	0	0	148	184	0	0	0	0	140	185	0	0	0	0	25	39	0	0	0	0	88	153	0	0	0	0	98	233	0
848	Capzb	NM_009798	chr4	+	138847005	138847727	723	0	0	0	0	0	0	0	0	0	0	0	0	0	0	0	0	0	0	0	0	0	0	0	0	0	0	0	0	0	0	0	0	0	0	0	0	0	0	0	0	0	0
849	Gm6578	NR_003631	chr6	-	12049516	12059579	10064	1	9466,	9472,	68	0	0	0	0	0	215	0	0	0	0	0	178	0	0	0	0	0	100	0	0	0	0	0	22	0	0	0	0	0	117	0	0	0	0	0	125	0	0
850	Gm6498	NR_003630	chr14	+	48848088	48848088	0	0	0	0	0	0	0	0	0	0	0	0	0	0	0	0	0	0	0	0	0	0	0	0	0	0	0	0	0	0	0	0	0	0	0	0	0	0	0	0	0	0	0
851	Gckr	NM_144909	chr5	+	31629464	31629675	212	0	0	0	0	0	0	0	0	0	0	0	0	0	0	0	0	0	0	0	0	0	0	0	0	0	0	0	0	0	0	0	0	0	0	0	0	0	0	0	0	0	0
852	Myh4	NM_010855	chr11	+	67073842	67073948	107	0	0	0	0	0	0	0	0	0	0	0	0	0	0	0	0	0	0	0	0	0	0	0	0	0	0	0	0	0	0	0	0	0	0	0	0	0	0	0	0	0	0
853	Them4	NM_029431	chr3	+	94135502	94136454	953	1	953,	953,	0	0	0	0	0	0	14	0	0	0	0	0	252	0	0	0	0	0	222	0	0	0	0	0	47	0	0	0	0	0	120	0	0	0	0	0	49	0	0
854	Npvf	NM_021892	chr6	-	50600869	50600869	0	0	0	0	0	0	0	0	0	0	0	0	0	0	0	0	0	0	0	0	0	0	0	0	0	0	0	0	0	0	0	0	0	0	0	0	0	0	0	0	0	0	0
855	Syt9	NM_021889	chr7	+	114690042	114692169	2128	1	2128,	2128,	0	0	0	0	0	0	0	0	0	0	0	0	56	0	0	0	0	0	40	0	0	0	0	0	18	0	0	0	0	0	151	0	0	0	0	0	17	0	0
856	Tm6sf1	NM_145375	chr7	+	89028292	89028954	663	0	0	0	0	0	0	0	0	0	0	0	0	0	0	0	0	0	0	0	0	0	0	0	0	0	0	0	0	0	0	0	0	0	0	0	0	0	0	0	0	0	0
857	Pcdhga11	NM_033594	chr18	+	37999783	38001526	1744	1	1744,	1744,	0	0	0	0	0	0	27	0	0	0	0	0	28	0	0	0	0	0	75	0	0	0	0	0	0	0	0	0	0	0	14	0	0	0	0	0	217	0	0
858	Ric3	NM_178780	chr7	-	116190246	116191441	1196	0	0	0	0	0	0	0	0	0	0	0	0	0	0	0	0	0	0	0	0	0	0	0	0	0	0	0	0	0	0	0	0	0	0	0	0	0	0	0	0	0	0
859	Obfc1	NM_175360	chr19	-	47575537	47576049	513	1	501,	513,	0	0	0	0	0	0	34	0	0	0	0	0	282	0	0	0	0	0	184	0	0	0	0	0	23	0	0	0	0	0	65	0	0	0	0	0	107	0	0
860	Cd163l1	NM_172909	chr7	+	147416365	147417044	188	0	0	0	0	0	0	0	0	0	0	0	0	0	0	0	0	0	0	0	0	0	0	0	0	0	0	0	0	0	0	0	0	0	0	0	0	0	0	0	0	0	0
861	Zfp521	NM_181326	chr18	-	13846724	13847503	780	0	0	0	0	0	0	0	0	0	0	0	0	0	0	0	0	0	0	0	0	0	0	0	0	0	0	0	0	0	0	0	0	0	0	0	0	0	0	0	0	0	0
862	Trmt112	NM_001166370	chr19	+	6985349	6985513	165	1	165,	165,	31	0	0	0	0	0	290	0	0	0	0	0	382	0	0	0	0	0	593	0	0	0	0	0	90	0	0	0	0	0	114	0	0	0	0	0	151	0	0
863	Pi4kb	NM_175356	chr3	+	94809862	94810765	904	1	904,	904,	23	0	0	0	0	0	197	0	0	0	0	0	0	0	0	0	0	0	0	0	0	0	0	0	0	0	0	0	0	0	137	0	0	0	0	0	252	0	0
864	Crbn	NM_175357	chr6	-	106728238	106730923	2686	4	372,1702,2129,2470,	465,1759,2147,2686,	61	282	0	132	0	0	308	356	257	62	0	0	101	251	0	0	0	0	0	280	172	0	0	0	19	27	18	0	0	0	74	116	55	18	0	0	0	276	141
865	Edn3	NM_007903	chr2	+	174607419	174609543	2125	0	0	0	0	0	0	0	0	0	0	0	0	0	0	0	0	0	0	0	0	0	0	0	0	0	0	0	0	0	0	0	0	0	0	0	0	0	0	0	0	0	0
866	2310030N02Rik	NM_001085493	chr4	-	10978194	10978243	50	1	50,	50,	0	0	0	0	0	0	0	0	0	0	0	0	46	0	0	0	0	0	47	0	0	0	0	0	0	0	0	0	0	0	48	0	0	0	0	0	20	0	0
867	Nt5c1a	NM_001085502	chr4	+	122893450	122893450	0	0	0	0	0	0	0	0	0	0	0	0	0	0	0	0	0	0	0	0	0	0	0	0	0	0	0	0	0	0	0	0	0	0	0	0	0	0	0	0	0	0	0
868	1700125D06Rik	NM_001085491	chr4	+	129169038	129169200	163	0	0	0	0	0	0	0	0	0	0	0	0	0	0	0	0	0	0	0	0	0	0	0	0	0	0	0	0	0	0	0	0	0	0	0	0	0	0	0	0	0	0
869	Ppp1r3d	NM_001085501	chr2	-	178145911	178148072	2162	1	1960,	2162,	1293	0	0	0	0	0	411	0	0	0	0	0	90	0	0	0	0	0	25	0	0	0	0	0	0	0	0	0	0	0	0	0	0	0	0	0	0	0	0
870	Cisd3	NM_001085500	chr11	+	97549761	97549939	179	0	0	0	0	0	0	0	0	0	0	0	0	0	0	0	0	0	0	0	0	0	0	0	0	0	0	0	0	0	0	0	0	0	0	0	0	0	0	0	0	0	0
871	Gm14308	NM_001099349	chr2	-	175247800	175247800	0	0	0	0	0	0	0	0	0	0	0	0	0	0	0	0	0	0	0	0	0	0	0	0	0	0	0	0	0	0	0	0	0	0	0	0	0	0	0	0	0	0	0
872	Myh7	NM_080728	chr14	-	55589524	55589629	106	0	0	0	0	0	0	0	0	0	0	0	0	0	0	0	0	0	0	0	0	0	0	0	0	0	0	0	0	0	0	0	0	0	0	0	0	0	0	0	0	0	0
873	Spon2	NM_133903	chr5	-	33556166	33557116	951	0	0	0	0	0	0	0	0	0	0	0	0	0	0	0	0	0	0	0	0	0	0	0	0	0	0	0	0	0	0	0	0	0	0	0	0	0	0	0	0	0	0
874	Sccpdh	NM_178653	chr1	+	181616808	181617315	508	1	86,	158,	0	0	0	0	0	0	0	0	0	0	0	0	41	0	0	0	0	0	0	0	0	0	0	0	26	0	0	0	0	0	158	0	0	0	0	0	19	0	0
875	Slc30a9	NM_178651	chr5	+	67745815	67747384	1570	1	1002,	1039,	23	0	0	0	0	0	0	0	0	0	0	0	54	0	0	0	0	0	82	0	0	0	0	0	37	0	0	0	0	0	39	0	0	0	0	0	179	0	0
876	4930504O13Rik	NM_207527	chr11	-	58259650	58259709	60	0	0	0	0	0	0	0	0	0	0	0	0	0	0	0	0	0	0	0	0	0	0	0	0	0	0	0	0	0	0	0	0	0	0	0	0	0	0	0	0	0	0
877	Wdr61	NM_023191	chr9	-	54564961	54565152	192	1	192,	192,	78	0	0	0	0	0	49	0	0	0	0	0	449	0	0	0	0	0	698	0	0	0	0	0	112	0	0	0	0	0	346	0	0	0	0	0	695	0	0
878	Styx	NM_019637	chr14	+	45993260	45996559	3300	0	0	0	0	0	0	0	0	0	0	0	0	0	0	0	0	0	0	0	0	0	0	0	0	0	0	0	0	0	0	0	0	0	0	0	0	0	0	0	0	0	0
879	Taf4b	NM_001100449	chr18	+	15056637	15058868	2232	1	1325,	1494,	88	0	0	0	0	0	605	0	0	0	0	0	681	0	0	0	0	0	0	0	0	0	0	0	63	0	0	0	0	0	93	0	0	0	0	0	99	0	0
880	Etnk1	NM_029250	chr6	+	143151976	143157064	5089	1	5089,	5089,	0	0	0	0	0	0	23	0	0	0	0	0	1093	0	0	0	0	0	1366	0	0	0	0	0	287	0	0	0	0	0	337	0	0	0	0	0	543	0	0
881	Lin7b	NM_011698	chr7	-	52623260	52623346	87	0	0	0	0	0	0	0	0	0	0	0	0	0	0	0	0	0	0	0	0	0	0	0	0	0	0	0	0	0	0	0	0	0	0	0	0	0	0	0	0	0	0
882	Pafah1b1	NM_013625	chr11	-	74487451	74491170	3720	3	191,1875,3629,	299,1989,3720,	0	57	762	0	0	0	474	0	865	0	0	0	720	28	264	0	0	0	874	0	321	0	0	0	191	0	140	0	0	0	536	0	478	0	0	0	542	85	1550
883	Orm3	NM_013623	chr4	+	63020431	63020545	115	0	0	0	0	0	0	0	0	0	0	0	0	0	0	0	0	0	0	0	0	0	0	0	0	0	0	0	0	0	0	0	0	0	0	0	0	0	0	0	0	0	0
884	Nlgn1	NM_138666	chr3	-	25330762	25332559	1798	0	0	0	0	0	0	0	0	0	0	0	0	0	0	0	0	0	0	0	0	0	0	0	0	0	0	0	0	0	0	0	0	0	0	0	0	0	0	0	0	0	0
885	Pcdha12	NM_138663	chr18	+	37344910	37347311	2402	0	0	0	0	0	0	0	0	0	0	0	0	0	0	0	0	0	0	0	0	0	0	0	0	0	0	0	0	0	0	0	0	0	0	0	0	0	0	0	0	0	0
886	Lyrm5	NM_133688	chr6	+	145164086	145165062	977	1	977,	977,	0	0	0	0	0	0	0	0	0	0	0	0	103	0	0	0	0	0	122	0	0	0	0	0	30	0	0	0	0	0	58	0	0	0	0	0	70	0	0
887	Pcdha9	NM_138661	chr18	+	37344910	37347311	2402	0	0	0	0	0	0	0	0	0	0	0	0	0	0	0	0	0	0	0	0	0	0	0	0	0	0	0	0	0	0	0	0	0	0	0	0	0	0	0	0	0	0
888	Casc3	NM_138660	chr11	+	98692880	98695121	1591	1	1591,	1591,	14	0	0	0	0	0	155	0	0	0	0	0	1145	0	0	0	0	0	919	0	0	0	0	0	124	0	0	0	0	0	239	0	0	0	0	0	372	0	0
889	Socs7	NM_138657	chr11	+	97251000	97259856	5186	2	3599,5186,	3695,5186,	2192	183	0	0	0	0	1405	456	0	0	0	0	807	1177	0	0	0	0	504	1414	0	0	0	0	65	121	0	0	0	0	55	110	0	0	0	0	44	84	0
890	Tmc2	NM_138655	chr2	+	130089953	130090181	229	0	0	0	0	0	0	0	0	0	0	0	0	0	0	0	0	0	0	0	0	0	0	0	0	0	0	0	0	0	0	0	0	0	0	0	0	0	0	0	0	0	0
891	Picalm	NM_146194	chr7	+	97356107	97357442	1336	1	1336,	1336,	401	0	0	0	0	0	977	0	0	0	0	0	428	0	0	0	0	0	741	0	0	0	0	0	188	0	0	0	0	0	375	0	0	0	0	0	441	0	0
892	Srcin1	NM_018873	chr11	-	97370653	97373827	3175	0	0	0	0	0	0	0	0	0	0	0	0	0	0	0	0	0	0	0	0	0	0	0	0	0	0	0	0	0	0	0	0	0	0	0	0	0	0	0	0	0	0
893	Nop58	NM_018868	chr1	+	59768165	59768354	190	1	190,	190,	26	0	0	0	0	0	1390	0	0	0	0	0	3525	0	0	0	0	0	4119	0	0	0	0	0	660	0	0	0	0	0	1785	0	0	0	0	0	1991	0	0
894	0610010O12Rik	NM_001081365	chr18	+	36552962	36553024	63	0	0	0	0	0	0	0	0	0	0	0	0	0	0	0	0	0	0	0	0	0	0	0	0	0	0	0	0	0	0	0	0	0	0	0	0	0	0	0	0	0	0
895	Pgm2	NM_028132	chr4	+	99659369	99659899	531	1	531,	531,	0	0	0	0	0	0	25	0	0	0	0	0	34	0	0	0	0	0	15	0	0	0	0	0	67	0	0	0	0	0	0	0	0	0	0	0	122	0	0
896	Smad4	NM_008540	chr18	-	73798666	73799911	1246	1	1246,	1246,	202	0	0	0	0	0	199	0	0	0	0	0	987	0	0	0	0	0	1289	0	0	0	0	0	122	0	0	0	0	0	326	0	0	0	0	0	456	0	0
897	Cetn1	NM_007593	chr18	-	9618416	9618898	483	0	0	0	0	0	0	0	0	0	0	0	0	0	0	0	0	0	0	0	0	0	0	0	0	0	0	0	0	0	0	0	0	0	0	0	0	0	0	0	0	0	0
898	F2	NM_010168	chr2	-	91465476	91465589	114	0	0	0	0	0	0	0	0	0	0	0	0	0	0	0	0	0	0	0	0	0	0	0	0	0	0	0	0	0	0	0	0	0	0	0	0	0	0	0	0	0	0
899	Cpamd8	NM_008646	chr6	+	122035858	122035985	128	0	0	0	0	0	0	0	0	0	0	0	0	0	0	0	0	0	0	0	0	0	0	0	0	0	0	0	0	0	0	0	0	0	0	0	0	0	0	0	0	0	0
900	Tnfaip6	NM_009398	chr2	+	51911491	51912201	711	0	0	0	0	0	0	0	0	0	0	0	0	0	0	0	0	0	0	0	0	0	0	0	0	0	0	0	0	0	0	0	0	0	0	0	0	0	0	0	0	0	0
901	Zfp534	NM_001127188	chr4	-	147047611	147048333	723	0	0	0	0	0	0	0	0	0	0	0	0	0	0	0	0	0	0	0	0	0	0	0	0	0	0	0	0	0	0	0	0	0	0	0	0	0	0	0	0	0	0
902	Cdc42se2	NM_178626	chr11	-	54530916	54533760	2328	2	526,2328,	576,2328,	112	7867	0	0	0	0	432	12904	0	0	0	0	48	5234	0	0	0	0	33	1187	0	0	0	0	0	265	0	0	0	0	0	468	0	0	0	0	0	451	0
903	Tmem209	NM_178625	chr6	-	30431232	30432930	1699	2	412,1699,	548,1699,	1004	314	0	0	0	0	243	53	0	0	0	0	507	98	0	0	0	0	456	135	0	0	0	0	160	15	0	0	0	0	280	97	0	0	0	0	223	150	0
904	Ppargc1b	NM_133249	chr18	-	61457789	61458336	548	1	548,	548,	159	0	0	0	0	0	86	0	0	0	0	0	31	0	0	0	0	0	14	0	0	0	0	0	33	0	0	0	0	0	12	0	0	0	0	0	0	0	0
905	Fam48a	NM_019995	chr3	+	54520573	54520759	187	0	0	0	0	0	0	0	0	0	0	0	0	0	0	0	0	0	0	0	0	0	0	0	0	0	0	0	0	0	0	0	0	0	0	0	0	0	0	0	0	0	0
906	C6	NM_016704	chr15	+	4753642	4754045	404	0	0	0	0	0	0	0	0	0	0	0	0	0	0	0	0	0	0	0	0	0	0	0	0	0	0	0	0	0	0	0	0	0	0	0	0	0	0	0	0	0	0
907	Ankrd55	NM_001168405	chr13	+	113134436	113134849	414	0	0	0	0	0	0	0	0	0	0	0	0	0	0	0	0	0	0	0	0	0	0	0	0	0	0	0	0	0	0	0	0	0	0	0	0	0	0	0	0	0	0
908	Ankrd55	NM_001168403	chr13	+	113173787	113174210	424	0	0	0	0	0	0	0	0	0	0	0	0	0	0	0	0	0	0	0	0	0	0	0	0	0	0	0	0	0	0	0	0	0	0	0	0	0	0	0	0	0	0
909	Snx24	NM_029394	chr18	+	53549238	53550479	1242	0	0	0	0	0	0	0	0	0	0	0	0	0	0	0	0	0	0	0	0	0	0	0	0	0	0	0	0	0	0	0	0	0	0	0	0	0	0	0	0	0	0
910	Aebp2	NM_178803	chr6	+	140599307	140604002	4696	3	2020,2955,4696,	2048,2958,4696,	441	0	0	0	0	0	1215	106	246	0	0	0	1565	196	166	0	0	0	2420	364	312	0	0	0	244	112	26	0	0	0	857	188	42	0	0	0	321	0	0
911	Trim65	NM_178802	chr11	-	115986021	115987379	1359	0	0	0	0	0	0	0	0	0	0	0	0	0	0	0	0	0	0	0	0	0	0	0	0	0	0	0	0	0	0	0	0	0	0	0	0	0	0	0	0	0	0
912	Npm3	NM_008723	chr19	-	45822223	45822660	327	0	0	0	0	0	0	0	0	0	0	0	0	0	0	0	0	0	0	0	0	0	0	0	0	0	0	0	0	0	0	0	0	0	0	0	0	0	0	0	0	0	0
913	Fosl2	NM_008037	chr5	+	32455562	32460207	4646	0	0	0	0	0	0	0	0	0	0	0	0	0	0	0	0	0	0	0	0	0	0	0	0	0	0	0	0	0	0	0	0	0	0	0	0	0	0	0	0	0	0
914	4930579J09Rik	NM_133689	chr19	-	10548746	10548988	79	0	0	0	0	0	0	0	0	0	0	0	0	0	0	0	0	0	0	0	0	0	0	0	0	0	0	0	0	0	0	0	0	0	0	0	0	0	0	0	0	0	0
915	Qprt	NM_133686	chr7	-	134251283	134251536	254	0	0	0	0	0	0	0	0	0	0	0	0	0	0	0	0	0	0	0	0	0	0	0	0	0	0	0	0	0	0	0	0	0	0	0	0	0	0	0	0	0	0
916	Gm5591	NM_001013810	chr7	-	39303157	39303898	742	0	0	0	0	0	0	0	0	0	0	0	0	0	0	0	0	0	0	0	0	0	0	0	0	0	0	0	0	0	0	0	0	0	0	0	0	0	0	0	0	0	0
917	Plxna3	NM_008883	chrX	+	71588881	71590028	1148	0	0	0	0	0	0	0	0	0	0	0	0	0	0	0	0	0	0	0	0	0	0	0	0	0	0	0	0	0	0	0	0	0	0	0	0	0	0	0	0	0	0
918	Fance	NM_001163819	chr17	+	28463198	28463519	322	1	322,	322,	60	0	0	0	0	0	59	0	0	0	0	0	362	0	0	0	0	0	247	0	0	0	0	0	31	0	0	0	0	0	82	0	0	0	0	0	114	0	0
919	BC051142	NM_001163855	chr17	+	34597195	34597677	483	0	0	0	0	0	0	0	0	0	0	0	0	0	0	0	0	0	0	0	0	0	0	0	0	0	0	0	0	0	0	0	0	0	0	0	0	0	0	0	0	0	0
920	Tfrc	NM_011638	chr16	+	32630422	32632876	2455	2	1,2207,	1,2455,	0	0	0	0	0	0	292	80	0	0	0	0	1003	3903	0	0	0	0	700	6347	0	0	0	0	93	587	0	0	0	0	75	814	0	0	0	0	0	2139	0
921	Trex1	NM_011637	chr9	-	108960445	108960490	46	1	46,	46,	0	0	0	0	0	0	12	0	0	0	0	0	16	0	0	0	0	0	17	0	0	0	0	0	0	0	0	0	0	0	28	0	0	0	0	0	15	0	0
922	Traf3	NM_011632	chr12	+	112500271	112505359	5089	1	5089,	5089,	179	0	0	0	0	0	331	0	0	0	0	0	334	0	0	0	0	0	128	0	0	0	0	0	49	0	0	0	0	0	41	0	0	0	0	0	107	0	0
923	Tjp2	NM_011597	chr19	-	24168991	24169914	924	1	924,	924,	70	0	0	0	0	0	582	0	0	0	0	0	298	0	0	0	0	0	432	0	0	0	0	0	340	0	0	0	0	0	419	0	0	0	0	0	870	0	0
924	Slfn1	NM_011407	chr11	+	82935575	82936161	587	0	0	0	0	0	0	0	0	0	0	0	0	0	0	0	0	0	0	0	0	0	0	0	0	0	0	0	0	0	0	0	0	0	0	0	0	0	0	0	0	0	0
925	Pik3c2b	NM_001099276	chr1	+	135002735	135005265	2531	1	2531,	2531,	153	0	0	0	0	0	513	0	0	0	0	0	107	0	0	0	0	0	136	0	0	0	0	0	12	0	0	0	0	0	91	0	0	0	0	0	0	0	0
926	LOC382133	NM_207162	chrY_random	+	29873015	29873147	133	0	0	0	0	0	0	0	0	0	0	0	0	0	0	0	0	0	0	0	0	0	0	0	0	0	0	0	0	0	0	0	0	0	0	0	0	0	0	0	0	0	0
927	BC048355	NM_207161	chr17	+	46636004	46636567	564	0	0	0	0	0	0	0	0	0	0	0	0	0	0	0	0	0	0	0	0	0	0	0	0	0	0	0	0	0	0	0	0	0	0	0	0	0	0	0	0	0	0
928	Rgs3	NM_019492	chr4	+	62318244	62320880	2637	0	0	0	0	0	0	0	0	0	0	0	0	0	0	0	0	0	0	0	0	0	0	0	0	0	0	0	0	0	0	0	0	0	0	0	0	0	0	0	0	0	0
929	Vmn2r1	NM_019918	chr3	+	63909380	63909380	0	0	0	0	0	0	0	0	0	0	0	0	0	0	0	0	0	0	0	0	0	0	0	0	0	0	0	0	0	0	0	0	0	0	0	0	0	0	0	0	0	0	0
930	L3mbtl	NM_001081338	chr2	+	162800258	162800258	0	0	0	0	0	0	0	0	0	0	0	0	0	0	0	0	0	0	0	0	0	0	0	0	0	0	0	0	0	0	0	0	0	0	0	0	0	0	0	0	0	0	0
931	Nipal3	NM_028995	chr4	-	135004815	135008287	3473	1	3473,	3473,	0	0	0	0	0	0	13	0	0	0	0	0	118	0	0	0	0	0	39	0	0	0	0	0	0	0	0	0	0	0	26	0	0	0	0	0	44	0	0
932	Dgka	NM_016811	chr10	-	128157191	128157478	288	1	288,	288,	0	0	0	0	0	0	42	0	0	0	0	0	154	0	0	0	0	0	241	0	0	0	0	0	31	0	0	0	0	0	223	0	0	0	0	0	201	0	0
933	Lpin3	NM_022883	chr2	+	160731138	160731528	391	1	391,	391,	10	0	0	0	0	0	13	0	0	0	0	0	77	0	0	0	0	0	46	0	0	0	0	0	37	0	0	0	0	0	0	0	0	0	0	0	21	0	0
934	Nedd4l	NM_031881	chr18	+	65372540	65377480	4941	1	354,	430,	1203	0	0	0	0	0	1125	0	0	0	0	0	279	0	0	0	0	0	283	0	0	0	0	0	123	0	0	0	0	0	0	0	0	0	0	0	0	0	0
935	0610011F06Rik	NM_026686	chr17	+	26013942	26014108	167	1	167,	167,	0	0	0	0	0	0	0	0	0	0	0	0	49	0	0	0	0	0	91	0	0	0	0	0	48	0	0	0	0	0	53	0	0	0	0	0	80	0	0
936	Tmem174	NM_026685	chr13	-	99404932	99406362	1431	0	0	0	0	0	0	0	0	0	0	0	0	0	0	0	0	0	0	0	0	0	0	0	0	0	0	0	0	0	0	0	0	0	0	0	0	0	0	0	0	0	0
937	Snhg10	NR_003145	chr12	-	106268828	106270489	529	0	0	0	0	0	0	0	0	0	0	0	0	0	0	0	0	0	0	0	0	0	0	0	0	0	0	0	0	0	0	0	0	0	0	0	0	0	0	0	0	0	0
938	2700089E24Rik	NM_001163445	chr6	+	133055635	133057762	2128	0	0	0	0	0	0	0	0	0	0	0	0	0	0	0	0	0	0	0	0	0	0	0	0	0	0	0	0	0	0	0	0	0	0	0	0	0	0	0	0	0	0
939	Lynx1	NM_011838	chr15	-	74578285	74581660	3376	0	0	0	0	0	0	0	0	0	0	0	0	0	0	0	0	0	0	0	0	0	0	0	0	0	0	0	0	0	0	0	0	0	0	0	0	0	0	0	0	0	0
940	Lyl1	NM_008535	chr8	+	87228206	87228615	410	0	0	0	0	0	0	0	0	0	0	0	0	0	0	0	0	0	0	0	0	0	0	0	0	0	0	0	0	0	0	0	0	0	0	0	0	0	0	0	0	0	0
941	Atg9b	NM_001002897	chr5	-	23889998	23891056	908	0	0	0	0	0	0	0	0	0	0	0	0	0	0	0	0	0	0	0	0	0	0	0	0	0	0	0	0	0	0	0	0	0	0	0	0	0	0	0	0	0	0
942	Josd1	NM_028792	chr15	-	79504679	79506509	1831	1	1831,	1831,	383	0	0	0	0	0	631	0	0	0	0	0	192	0	0	0	0	0	104	0	0	0	0	0	59	0	0	0	0	0	112	0	0	0	0	0	162	0	0
943	Tmem70	NM_026392	chr1	+	16667506	16668356	851	2	344,601,	402,851,	193	38	0	0	0	0	0	0	0	0	0	0	836	22	0	0	0	0	0	769	0	0	0	0	159	0	0	0	0	0	750	0	0	0	0	0	201	47	0
944	Gria1	NM_001113325	chr11	+	57141148	57143746	2599	0	0	0	0	0	0	0	0	0	0	0	0	0	0	0	0	0	0	0	0	0	0	0	0	0	0	0	0	0	0	0	0	0	0	0	0	0	0	0	0	0	0
945	Tshr	NM_001113404	chr12	+	92760465	92760981	517	0	0	0	0	0	0	0	0	0	0	0	0	0	0	0	0	0	0	0	0	0	0	0	0	0	0	0	0	0	0	0	0	0	0	0	0	0	0	0	0	0	0
946	Tmco3	NM_172282	chr8	+	13320874	13322924	2051	1	346,	375,	595	0	0	0	0	0	887	0	0	0	0	0	65	0	0	0	0	0	136	0	0	0	0	0	0	0	0	0	0	0	0	0	0	0	0	0	32	0	0
947	Lrrc49	NM_001146047	chr9	-	60435045	60435494	450	0	0	0	0	0	0	0	0	0	0	0	0	0	0	0	0	0	0	0	0	0	0	0	0	0	0	0	0	0	0	0	0	0	0	0	0	0	0	0	0	0	0
948	Lrrc49	NM_001146046	chr9	-	60435045	60435494	450	0	0	0	0	0	0	0	0	0	0	0	0	0	0	0	0	0	0	0	0	0	0	0	0	0	0	0	0	0	0	0	0	0	0	0	0	0	0	0	0	0	0
949	Fam98c	NM_001146023	chr7	-	29937529	29937722	194	0	0	0	0	0	0	0	0	0	0	0	0	0	0	0	0	0	0	0	0	0	0	0	0	0	0	0	0	0	0	0	0	0	0	0	0	0	0	0	0	0	0
950	Wdfy4	NM_001146022	chr14	-	33772733	33773123	391	0	0	0	0	0	0	0	0	0	0	0	0	0	0	0	0	0	0	0	0	0	0	0	0	0	0	0	0	0	0	0	0	0	0	0	0	0	0	0	0	0	0
951	Asb7	NM_080443	chr7	-	73789456	73792671	3216	1	3216,	3216,	15	0	0	0	0	0	24	0	0	0	0	0	25	0	0	0	0	0	57	0	0	0	0	0	0	0	0	0	0	0	80	0	0	0	0	0	91	0	0
952	D930020B18Rik	NM_177335	chr10	+	121129541	121130970	1430	0	0	0	0	0	0	0	0	0	0	0	0	0	0	0	0	0	0	0	0	0	0	0	0	0	0	0	0	0	0	0	0	0	0	0	0	0	0	0	0	0	0
953	Pira11	NM_011088	chr7	-	3789755	3789804	50	0	0	0	0	0	0	0	0	0	0	0	0	0	0	0	0	0	0	0	0	0	0	0	0	0	0	0	0	0	0	0	0	0	0	0	0	0	0	0	0	0	0
954	Serpinh1	NM_009825	chr7	-	106493884	106494629	746	0	0	0	0	0	0	0	0	0	0	0	0	0	0	0	0	0	0	0	0	0	0	0	0	0	0	0	0	0	0	0	0	0	0	0	0	0	0	0	0	0	0
955	Cbfa2t3	NM_009824	chr8	-	125149035	125154606	5572	0	0	0	0	0	0	0	0	0	0	0	0	0	0	0	0	0	0	0	0	0	0	0	0	0	0	0	0	0	0	0	0	0	0	0	0	0	0	0	0	0	0
956	Zfp509	NM_029162	chr5	-	38591282	38591875	594	1	181,	251,	29	0	0	0	0	0	51	0	0	0	0	0	17	0	0	0	0	0	0	0	0	0	0	0	24	0	0	0	0	0	17	0	0	0	0	0	31	0	0
957	Mill1	NM_153749	chr7	+	18850403	18851441	1039	0	0	0	0	0	0	0	0	0	0	0	0	0	0	0	0	0	0	0	0	0	0	0	0	0	0	0	0	0	0	0	0	0	0	0	0	0	0	0	0	0	0
958	Rpl19	NM_009078	chr11	+	97891708	97891806	99	1	99,	99,	0	0	0	0	0	0	10	0	0	0	0	0	69	0	0	0	0	0	131	0	0	0	0	0	12	0	0	0	0	0	46	0	0	0	0	0	52	0	0
959	Rpl18	NM_009077	chr7	+	52976159	52976205	47	1	47,	47,	0	0	0	0	0	0	19	0	0	0	0	0	210	0	0	0	0	0	306	0	0	0	0	0	87	0	0	0	0	0	196	0	0	0	0	0	272	0	0
960	Wdr81	NM_138950	chr11	-	75254445	75255270	826	1	826,	826,	0	0	0	0	0	0	73	0	0	0	0	0	1183	0	0	0	0	0	913	0	0	0	0	0	98	0	0	0	0	0	149	0	0	0	0	0	17	0	0
961	N4bp1	NM_030563	chr8	-	89365037	89368585	3549	2	149,3549,	350,3549,	0	1426	0	0	0	0	3492	2797	0	0	0	0	1214	1061	0	0	0	0	862	204	0	0	0	0	108	44	0	0	0	0	315	107	0	0	0	0	331	326	0
962	Rbak	NM_021326	chr5	-	143933867	143934839	973	0	0	0	0	0	0	0	0	0	0	0	0	0	0	0	0	0	0	0	0	0	0	0	0	0	0	0	0	0	0	0	0	0	0	0	0	0	0	0	0	0	0
963	Qdpr	NM_024236	chr5	-	45825272	45825811	540	1	311,	540,	92	0	0	0	0	0	278	0	0	0	0	0	331	0	0	0	0	0	448	0	0	0	0	0	76	0	0	0	0	0	0	0	0	0	0	0	1144	0	0
964	Gnas	NM_019690	chr2	+	174110936	174163585	628	2	116,628,	161,628,	0	102	0	0	0	0	0	186	0	0	0	0	13	12	0	0	0	0	35	10	0	0	0	0	0	0	0	0	0	0	37	11	0	0	0	0	148	11	0
965	Ttyh1	NM_021324	chr7	+	4085303	4087843	2415	0	0	0	0	0	0	0	0	0	0	0	0	0	0	0	0	0	0	0	0	0	0	0	0	0	0	0	0	0	0	0	0	0	0	0	0	0	0	0	0	0	0
966	Wdr4	NM_021322	chr17	-	31631267	31633682	2416	2	554,2416,	619,2416,	0	0	0	0	0	0	24	0	0	0	0	0	655	40	0	0	0	0	1114	55	0	0	0	0	126	74	0	0	0	0	303	30	0	0	0	0	400	100	0
967	Meig1	NM_008579	chr2	-	3326314	3326466	153	0	0	0	0	0	0	0	0	0	0	0	0	0	0	0	0	0	0	0	0	0	0	0	0	0	0	0	0	0	0	0	0	0	0	0	0	0	0	0	0	0	0
968	Tulp4	NM_001103181	chr17	+	6236342	6240637	4296	1	3474,	3682,	30	0	0	0	0	0	143	0	0	0	0	0	70	0	0	0	0	0	161	0	0	0	0	0	13	0	0	0	0	0	19	0	0	0	0	0	58	0	0
969	Adcy7	NM_007406	chr8	+	90851717	90853861	2145	0	0	0	0	0	0	0	0	0	0	0	0	0	0	0	0	0	0	0	0	0	0	0	0	0	0	0	0	0	0	0	0	0	0	0	0	0	0	0	0	0	0
970	Gm4769	NM_177596	chr17	-	22281325	22282344	1020	1	1020,	1020,	14	0	0	0	0	0	73	0	0	0	0	0	92	0	0	0	0	0	235	0	0	0	0	0	20	0	0	0	0	0	12	0	0	0	0	0	0	0	0
971	Znrf3	NM_001080924	chr11	-	5176331	5179726	3396	1	3396,	3396,	0	0	0	0	0	0	22	0	0	0	0	0	178	0	0	0	0	0	116	0	0	0	0	0	11	0	0	0	0	0	37	0	0	0	0	0	69	0	0
972	Gimap8	NM_001077410	chr6	+	48609368	48610874	1507	0	0	0	0	0	0	0	0	0	0	0	0	0	0	0	0	0	0	0	0	0	0	0	0	0	0	0	0	0	0	0	0	0	0	0	0	0	0	0	0	0	0
973	Hdac1	NM_008228	chr4	-	129193347	129193852	506	1	506,	506,	0	0	0	0	0	0	347	0	0	0	0	0	2404	0	0	0	0	0	4021	0	0	0	0	0	307	0	0	0	0	0	666	0	0	0	0	0	169	0	0
974	Hcn2	NM_008226	chr10	+	79198285	79198853	569	1	569,	569,	0	0	0	0	0	0	141	0	0	0	0	0	2471	0	0	0	0	0	715	0	0	0	0	0	258	0	0	0	0	0	235	0	0	0	0	0	165	0	0
975	Serpind1	NM_008223	chr16	+	17343137	17343665	529	0	0	0	0	0	0	0	0	0	0	0	0	0	0	0	0	0	0	0	0	0	0	0	0	0	0	0	0	0	0	0	0	0	0	0	0	0	0	0	0	0	0
976	Wnt8a	NM_009290	chr18	+	34707302	34707715	414	0	0	0	0	0	0	0	0	0	0	0	0	0	0	0	0	0	0	0	0	0	0	0	0	0	0	0	0	0	0	0	0	0	0	0	0	0	0	0	0	0	0
977	Slk	NM_009289	chr19	+	47716583	47719735	3153	2	310,3153,	353,3153,	113	69	0	0	0	0	264	181	0	0	0	0	125	72	0	0	0	0	105	56	0	0	0	0	30	0	0	0	0	0	30	35	0	0	0	0	36	103	0
978	Irf8	NM_008320	chr8	+	123279075	123280592	1518	0	0	0	0	0	0	0	0	0	0	0	0	0	0	0	0	0	0	0	0	0	0	0	0	0	0	0	0	0	0	0	0	0	0	0	0	0	0	0	0	0	0
979	Gpr33	NM_008159	chr12	-	53123992	53124221	230	0	0	0	0	0	0	0	0	0	0	0	0	0	0	0	0	0	0	0	0	0	0	0	0	0	0	0	0	0	0	0	0	0	0	0	0	0	0	0	0	0	0
980	Gpr27	NM_008158	chr6	+	99643812	99643812	0	0	0	0	0	0	0	0	0	0	0	0	0	0	0	0	0	0	0	0	0	0	0	0	0	0	0	0	0	0	0	0	0	0	0	0	0	0	0	0	0	0	0
981	Gpr19	NM_001167697	chr6	-	134819110	134819230	121	1	121,	121,	0	0	0	0	0	0	33	0	0	0	0	0	71	0	0	0	0	0	93	0	0	0	0	0	0	0	0	0	0	0	53	0	0	0	0	0	96	0	0
982	Whsc2	NM_011914	chr5	-	34240828	34241373	546	1	297,	546,	808	0	0	0	0	0	1920	0	0	0	0	0	784	0	0	0	0	0	944	0	0	0	0	0	113	0	0	0	0	0	0	0	0	0	0	0	374	0	0
983	Mapk8ip3	NM_001163450	chr17	-	25034451	25035892	1442	1	1442,	1442,	130	0	0	0	0	0	148	0	0	0	0	0	77	0	0	0	0	0	14	0	0	0	0	0	0	0	0	0	0	0	38	0	0	0	0	0	94	0	0
984	Ecel1	NM_021306	chr1	-	89044229	89044561	333	0	0	0	0	0	0	0	0	0	0	0	0	0	0	0	0	0	0	0	0	0	0	0	0	0	0	0	0	0	0	0	0	0	0	0	0	0	0	0	0	0	0
985	Cnpy2	NM_019953	chr10	+	127764117	127764243	127	1	127,	127,	0	0	0	0	0	0	14	0	0	0	0	0	181	0	0	0	0	0	152	0	0	0	0	0	98	0	0	0	0	0	816	0	0	0	0	0	615	0	0
986	Mtf2	NM_013827	chr5	+	108535964	108538021	2058	3	1,1038,2058,	60,1131,2058,	77	28	0	0	0	0	766	148	0	0	0	0	508	0	769	0	0	0	760	0	1701	0	0	0	182	0	332	0	0	0	174	170	294	0	0	0	0	557	893
987	Slc16a10	NM_028247	chr10	-	39795207	39796339	1133	0	0	0	0	0	0	0	0	0	0	0	0	0	0	0	0	0	0	0	0	0	0	0	0	0	0	0	0	0	0	0	0	0	0	0	0	0	0	0	0	0	0
988	Ceacam18	NM_028236	chr7	+	50903883	50904664	782	0	0	0	0	0	0	0	0	0	0	0	0	0	0	0	0	0	0	0	0	0	0	0	0	0	0	0	0	0	0	0	0	0	0	0	0	0	0	0	0	0	0
989	Ttc30b	NM_028235	chr2	-	75773906	75774469	564	0	0	0	0	0	0	0	0	0	0	0	0	0	0	0	0	0	0	0	0	0	0	0	0	0	0	0	0	0	0	0	0	0	0	0	0	0	0	0	0	0	0
990	Slc10a2	NM_011388	chr8	-	5085622	5086155	534	0	0	0	0	0	0	0	0	0	0	0	0	0	0	0	0	0	0	0	0	0	0	0	0	0	0	0	0	0	0	0	0	0	0	0	0	0	0	0	0	0	0
991	Olfr628	NM_147097	chr7	+	110881392	110881392	0	0	0	0	0	0	0	0	0	0	0	0	0	0	0	0	0	0	0	0	0	0	0	0	0	0	0	0	0	0	0	0	0	0	0	0	0	0	0	0	0	0	0
992	Mtch1	NM_019880	chr17	-	29469020	29469651	632	1	632,	632,	30	0	0	0	0	0	145	0	0	0	0	0	371	0	0	0	0	0	373	0	0	0	0	0	99	0	0	0	0	0	86	0	0	0	0	0	500	0	0
993	Cyp2a5	NM_007812	chr7	+	27628078	27628283	206	0	0	0	0	0	0	0	0	0	0	0	0	0	0	0	0	0	0	0	0	0	0	0	0	0	0	0	0	0	0	0	0	0	0	0	0	0	0	0	0	0	0
994	Bhlhe40	NM_011498	chr6	+	108615326	108616919	1594	1	1062,	1148,	11	0	0	0	0	0	20	0	0	0	0	0	18	0	0	0	0	0	0	0	0	0	0	0	0	0	0	0	0	0	19	0	0	0	0	0	109	0	0
995	Itga5	NM_010577	chr15	-	103174719	103175699	981	1	981,	981,	0	0	0	0	0	0	0	0	0	0	0	0	52	0	0	0	0	0	0	0	0	0	0	0	21	0	0	0	0	0	119	0	0	0	0	0	168	0	0
996	B3galt1	NM_020283	chr2	+	67956980	67960746	3767	0	0	0	0	0	0	0	0	0	0	0	0	0	0	0	0	0	0	0	0	0	0	0	0	0	0	0	0	0	0	0	0	0	0	0	0	0	0	0	0	0	0
997	Abca1	NM_013454	chr4	-	53043660	53046814	3155	0	0	0	0	0	0	0	0	0	0	0	0	0	0	0	0	0	0	0	0	0	0	0	0	0	0	0	0	0	0	0	0	0	0	0	0	0	0	0	0	0	0
998	Pde4dip	NM_001110163	chr3	-	97493751	97494734	984	0	0	0	0	0	0	0	0	0	0	0	0	0	0	0	0	0	0	0	0	0	0	0	0	0	0	0	0	0	0	0	0	0	0	0	0	0	0	0	0	0	0
999	Acvr1	NM_007394	chr2	-	58298848	58299949	1102	1	1102,	1102,	0	0	0	0	0	0	153	0	0	0	0	0	84	0	0	0	0	0	135	0	0	0	0	0	0	0	0	0	0	0	18	0	0	0	0	0	34	0	0
1000	Ubp1	NM_001083319	chr9	+	113884501	113886319	1819	2	33,1819,	191,1819,	0	1524	0	0	0	0	255	4187	0	0	0	0	217	1732	0	0	0	0	60	732	0	0	0	0	17	150	0	0	0	0	42	329	0	0	0	0	0	1167	0
1001	Ndufv3	NM_001083891	chr17	+	31668197	31668270	74	1	74,	74,	0	0	0	0	0	0	16	0	0	0	0	0	106	0	0	0	0	0	177	0	0	0	0	0	186	0	0	0	0	0	178	0	0	0	0	0	778	0	0
1002	Pars2	NM_001083887	chr4	+	106327163	106327885	723	1	723,	723,	17	0	0	0	0	0	22	0	0	0	0	0	95	0	0	0	0	0	93	0	0	0	0	0	11	0	0	0	0	0	34	0	0	0	0	0	46	0	0
1003	Clk3	NM_007713	chr9	-	57598517	57598751	235	1	235,	235,	349	0	0	0	0	0	449	0	0	0	0	0	684	0	0	0	0	0	430	0	0	0	0	0	113	0	0	0	0	0	197	0	0	0	0	0	148	0	0
1004	Pyhin1	NM_175026	chr1	+	175576142	175578059	1918	0	0	0	0	0	0	0	0	0	0	0	0	0	0	0	0	0	0	0	0	0	0	0	0	0	0	0	0	0	0	0	0	0	0	0	0	0	0	0	0	0	0
1005	Fancb	NM_175027	chrX	+	161435116	161435203	88	1	88,	88,	11	0	0	0	0	0	39	0	0	0	0	0	14	0	0	0	0	0	19	0	0	0	0	0	0	0	0	0	0	0	25	0	0	0	0	0	27	0	0
1006	Cel	NM_009885	chr2	-	28411339	28411577	239	0	0	0	0	0	0	0	0	0	0	0	0	0	0	0	0	0	0	0	0	0	0	0	0	0	0	0	0	0	0	0	0	0	0	0	0	0	0	0	0	0	0
1007	Cd151	NM_009842	chr7	+	148656596	148657380	785	1	785,	785,	154	0	0	0	0	0	157	0	0	0	0	0	1102	0	0	0	0	0	632	0	0	0	0	0	195	0	0	0	0	0	196	0	0	0	0	0	372	0	0
1008	07-Sep	NM_009859	chr9	+	25115137	25116150	1014	1	1014,	1014,	15	0	0	0	0	0	353	0	0	0	0	0	265	0	0	0	0	0	525	0	0	0	0	0	218	0	0	0	0	0	324	0	0	0	0	0	931	0	0
1009	Gm10147	NM_001099919	chrX	-	24475577	24475699	123	0	0	0	0	0	0	0	0	0	0	0	0	0	0	0	0	0	0	0	0	0	0	0	0	0	0	0	0	0	0	0	0	0	0	0	0	0	0	0	0	0	0
1010	2010111I01Rik	NM_028079	chr13	+	63400160	63400964	805	1	805,	805,	144	0	0	0	0	0	102	0	0	0	0	0	17	0	0	0	0	0	86	0	0	0	0	0	0	0	0	0	0	0	0	0	0	0	0	0	30	0	0
1011	Pik3ca	NM_008839	chr3	+	32361753	32367408	5656	4	181,1545,1994,3179,	273,1586,2224,3229,	181	258	96	0	0	0	290	475	265	79	0	0	188	74	57	84	0	0	119	52	0	144	0	0	16	0	14	21	0	0	56	32	0	0	0	0	30	64	0
1012	Fbln1	NM_010180	chr15	+	85115609	85116724	1116	1	337,	490,	0	0	0	0	0	0	0	0	0	0	0	0	43	0	0	0	0	0	86	0	0	0	0	0	52	0	0	0	0	0	34	0	0	0	0	0	63	0	0
1013	Macc1	NM_001163136	chr12	+	120704145	120705403	1259	0	0	0	0	0	0	0	0	0	0	0	0	0	0	0	0	0	0	0	0	0	0	0	0	0	0	0	0	0	0	0	0	0	0	0	0	0	0	0	0	0	0
1014	Eda2r	NM_001161432	chrX	-	94529180	94534164	3634	0	0	0	0	0	0	0	0	0	0	0	0	0	0	0	0	0	0	0	0	0	0	0	0	0	0	0	0	0	0	0	0	0	0	0	0	0	0	0	0	0	0
1015	Slitrk2	NM_001161431	chrX	+	63909620	63914576	4957	0	0	0	0	0	0	0	0	0	0	0	0	0	0	0	0	0	0	0	0	0	0	0	0	0	0	0	0	0	0	0	0	0	0	0	0	0	0	0	0	0	0
1016	Nxt2	NM_001161430	chrX	+	138672370	138674233	1864	2	289,1864,	372,1864,	11	19	0	0	0	0	76	170	0	0	0	0	26	237	0	0	0	0	28	371	0	0	0	0	11	35	0	0	0	0	0	53	0	0	0	0	17	128	0
1017	Unc93b1	NM_001161428	chr19	+	3947123	3949339	716	1	716,	716,	28	0	0	0	0	0	0	0	0	0	0	0	145	0	0	0	0	0	256	0	0	0	0	0	23	0	0	0	0	0	22	0	0	0	0	0	32	0	0
1018	Ikbkg	NM_001161424	chrX	+	71693698	71699117	5420	1	1087,	1180,	0	0	0	0	0	0	0	0	0	0	0	0	341	0	0	0	0	0	0	0	0	0	0	0	35	0	0	0	0	0	81	0	0	0	0	0	19	0	0
1019	Ikbkg	NM_001161423	chrX	+	71693698	71699117	5420	1	1087,	1180,	0	0	0	0	0	0	0	0	0	0	0	0	341	0	0	0	0	0	0	0	0	0	0	0	35	0	0	0	0	0	81	0	0	0	0	0	19	0	0
1020	Ikbkg	NM_001161422	chrX	+	71693698	71699117	5420	1	1087,	1180,	0	0	0	0	0	0	0	0	0	0	0	0	341	0	0	0	0	0	0	0	0	0	0	0	35	0	0	0	0	0	81	0	0	0	0	0	19	0	0
1021	Eme2	NM_001163102	chr17	-	25029097	25029457	361	0	0	0	0	0	0	0	0	0	0	0	0	0	0	0	0	0	0	0	0	0	0	0	0	0	0	0	0	0	0	0	0	0	0	0	0	0	0	0	0	0	0
1022	Ttc15	NM_001161410	chr12	-	29375492	29376179	688	1	516,	688,	56	0	0	0	0	0	118	0	0	0	0	0	109	0	0	0	0	0	117	0	0	0	0	0	0	0	0	0	0	0	86	0	0	0	0	0	81	0	0
1023	Zfp691	NM_001145935	chr4	-	118842122	118842786	665	1	665,	665,	0	0	0	0	0	0	59	0	0	0	0	0	59	0	0	0	0	0	120	0	0	0	0	0	0	0	0	0	0	0	32	0	0	0	0	0	80	0	0
1024	Yeats2	NM_001145930	chr16	+	20230946	20232646	1701	1	1701,	1701,	0	0	0	0	0	0	32	0	0	0	0	0	12	0	0	0	0	0	239	0	0	0	0	0	35	0	0	0	0	0	132	0	0	0	0	0	195	0	0
1025	4931428F04Rik	NM_001166394	chr8	-	107804309	107805879	1571	0	0	0	0	0	0	0	0	0	0	0	0	0	0	0	0	0	0	0	0	0	0	0	0	0	0	0	0	0	0	0	0	0	0	0	0	0	0	0	0	0	0
1026	Rad51l3	NM_011235	chr11	-	82686566	82692441	5876	1	869,	892,	25	0	0	0	0	0	84	0	0	0	0	0	13	0	0	0	0	0	0	0	0	0	0	0	0	0	0	0	0	0	21	0	0	0	0	0	0	0	0
1027	Pdpn	NM_010329	chr4	-	142857324	142858322	999	1	999,	999,	114	0	0	0	0	0	453	0	0	0	0	0	521	0	0	0	0	0	654	0	0	0	0	0	100	0	0	0	0	0	541	0	0	0	0	0	153	0	0
1028	Rad51	NM_011234	chr2	+	118960908	118961806	899	1	570,	600,	272	0	0	0	0	0	1521	0	0	0	0	0	1155	0	0	0	0	0	1201	0	0	0	0	0	180	0	0	0	0	0	410	0	0	0	0	0	693	0	0
1029	Tbca	NM_009321	chr13	+	95612685	95612854	170	1	170,	170,	26	0	0	0	0	0	219	0	0	0	0	0	172	0	0	0	0	0	251	0	0	0	0	0	67	0	0	0	0	0	408	0	0	0	0	0	989	0	0
1030	Rabggtb	NM_011231	chr3	-	153570252	153570564	313	1	313,	313,	40	0	0	0	0	0	69	0	0	0	0	0	982	0	0	0	0	0	1606	0	0	0	0	0	260	0	0	0	0	0	407	0	0	0	0	0	1733	0	0
1031	Gng5	NM_010318	chr3	+	146166349	146168507	226	0	0	0	0	0	0	0	0	0	0	0	0	0	0	0	0	0	0	0	0	0	0	0	0	0	0	0	0	0	0	0	0	0	0	0	0	0	0	0	0	0	0
1032	Rab20	NM_011227	chr8	-	11453976	11453996	21	1	21,	21,	0	0	0	0	0	0	235	0	0	0	0	0	2417	0	0	0	0	0	690	0	0	0	0	0	95	0	0	0	0	0	155	0	0	0	0	0	0	0	0
1033	Rrbp1	NM_024281	chr2	-	143773130	143773626	497	1	426,	497,	0	0	0	0	0	0	319	0	0	0	0	0	669	0	0	0	0	0	375	0	0	0	0	0	145	0	0	0	0	0	259	0	0	0	0	0	380	0	0
1034	Arfgef2	NM_001085495	chr2	+	166720288	166723551	3264	2	224,3264,	375,3264,	73	0	0	0	0	0	0	723	0	0	0	0	364	0	0	0	0	0	129	53	0	0	0	0	47	57	0	0	0	0	139	32	0	0	0	0	56	136	0
1035	Kif4	NM_008446	chrX	+	97921998	97922610	613	1	547,	613,	328	0	0	0	0	0	453	0	0	0	0	0	1023	0	0	0	0	0	1113	0	0	0	0	0	116	0	0	0	0	0	167	0	0	0	0	0	216	0	0
1036	Sbsn	NM_172205	chr7	+	31541007	31541153	147	0	0	0	0	0	0	0	0	0	0	0	0	0	0	0	0	0	0	0	0	0	0	0	0	0	0	0	0	0	0	0	0	0	0	0	0	0	0	0	0	0	0
1037	Sord	NM_146126	chr2	+	122089942	122091073	1132	1	902,	1132,	0	0	0	0	0	0	125	0	0	0	0	0	4271	0	0	0	0	0	3837	0	0	0	0	0	1698	0	0	0	0	0	1860	0	0	0	0	0	70	0	0
1038	Camsap1l1	NM_001081360	chr1	-	138164699	138167418	2720	1	2584,	2720,	245	0	0	0	0	0	1124	0	0	0	0	0	805	0	0	0	0	0	380	0	0	0	0	0	58	0	0	0	0	0	116	0	0	0	0	0	115	0	0
1039	Adamtsl2	NM_029981	chr2	+	26963959	26964133	175	0	0	0	0	0	0	0	0	0	0	0	0	0	0	0	0	0	0	0	0	0	0	0	0	0	0	0	0	0	0	0	0	0	0	0	0	0	0	0	0	0	0
1040	Chpt1	NM_144807	chr10	-	87936221	87938149	1929	0	0	0	0	0	0	0	0	0	0	0	0	0	0	0	0	0	0	0	0	0	0	0	0	0	0	0	0	0	0	0	0	0	0	0	0	0	0	0	0	0	0
1041	Rnf170	NM_029965	chr8	+	27251552	27254341	2790	1	2382,	2412,	0	0	0	0	0	0	456	0	0	0	0	0	133	0	0	0	0	0	87	0	0	0	0	0	0	0	0	0	0	0	11	0	0	0	0	0	0	0	0
1042	Mrps5	NM_029963	chr2	+	127429589	127429722	134	1	134,	134,	24	0	0	0	0	0	47	0	0	0	0	0	111	0	0	0	0	0	177	0	0	0	0	0	72	0	0	0	0	0	125	0	0	0	0	0	284	0	0
1043	9230104L09Rik	NM_029960	chr2	-	148672449	148672651	203	0	0	0	0	0	0	0	0	0	0	0	0	0	0	0	0	0	0	0	0	0	0	0	0	0	0	0	0	0	0	0	0	0	0	0	0	0	0	0	0	0	0
1044	Lcn9	NM_029959	chr2	+	25680436	25681057	297	0	0	0	0	0	0	0	0	0	0	0	0	0	0	0	0	0	0	0	0	0	0	0	0	0	0	0	0	0	0	0	0	0	0	0	0	0	0	0	0	0	0
1045	Lcn12	NM_029958	chr2	-	25346364	25346443	80	0	0	0	0	0	0	0	0	0	0	0	0	0	0	0	0	0	0	0	0	0	0	0	0	0	0	0	0	0	0	0	0	0	0	0	0	0	0	0	0	0	0
1046	Mmab	NM_029956	chr5	-	114881042	114883279	2238	0	0	0	0	0	0	0	0	0	0	0	0	0	0	0	0	0	0	0	0	0	0	0	0	0	0	0	0	0	0	0	0	0	0	0	0	0	0	0	0	0	0
1047	Ank1	NM_001110783	chr8	+	24252166	24260966	2242	0	0	0	0	0	0	0	0	0	0	0	0	0	0	0	0	0	0	0	0	0	0	0	0	0	0	0	0	0	0	0	0	0	0	0	0	0	0	0	0	0	0
1048	1700093K21Rik	NM_001110133	chr11	-	23416202	23416439	238	0	0	0	0	0	0	0	0	0	0	0	0	0	0	0	0	0	0	0	0	0	0	0	0	0	0	0	0	0	0	0	0	0	0	0	0	0	0	0	0	0	0
1049	Dzip3	NM_001110017	chr16	-	48924340	48926104	1765	1	1535,	1765,	42	0	0	0	0	0	186	0	0	0	0	0	55	0	0	0	0	0	99	0	0	0	0	0	0	0	0	0	0	0	18	0	0	0	0	0	125	0	0
1050	Raet1a	NM_009016	chr10	+	22092140	22093945	389	0	0	0	0	0	0	0	0	0	0	0	0	0	0	0	0	0	0	0	0	0	0	0	0	0	0	0	0	0	0	0	0	0	0	0	0	0	0	0	0	0	0
1051	Clec4f	NM_016751	chr6	-	83594535	83595204	670	0	0	0	0	0	0	0	0	0	0	0	0	0	0	0	0	0	0	0	0	0	0	0	0	0	0	0	0	0	0	0	0	0	0	0	0	0	0	0	0	0	0
1052	Mybph	NM_016749	chr1	+	136096988	136097809	323	0	0	0	0	0	0	0	0	0	0	0	0	0	0	0	0	0	0	0	0	0	0	0	0	0	0	0	0	0	0	0	0	0	0	0	0	0	0	0	0	0	0
1053	H2afz	NM_016750	chr3	+	137529411	137529886	476	1	476,	476,	0	0	0	0	0	0	396	0	0	0	0	0	1196	0	0	0	0	0	1493	0	0	0	0	0	417	0	0	0	0	0	2316	0	0	0	0	0	2419	0	0
1054	Dlg3	NM_016747	chrX	+	98011664	98013747	2084	1	2084,	2084,	0	0	0	0	0	0	0	0	0	0	0	0	204	0	0	0	0	0	406	0	0	0	0	0	41	0	0	0	0	0	52	0	0	0	0	0	96	0	0
1055	Ndfip1	NM_022996	chr18	+	38620302	38624060	134	1	134,	134,	718	0	0	0	0	0	90	0	0	0	0	0	187	0	0	0	0	0	139	0	0	0	0	0	51	0	0	0	0	0	553	0	0	0	0	0	400	0	0
1056	Clec2i	NM_020257	chr6	+	128846568	128846866	299	0	0	0	0	0	0	0	0	0	0	0	0	0	0	0	0	0	0	0	0	0	0	0	0	0	0	0	0	0	0	0	0	0	0	0	0	0	0	0	0	0	0
1057	Cstf1	NM_024199	chr2	+	172206119	172206586	468	1	468,	468,	74	0	0	0	0	0	303	0	0	0	0	0	1855	0	0	0	0	0	1250	0	0	0	0	0	196	0	0	0	0	0	259	0	0	0	0	0	200	0	0
1058	9330182L06Rik	NM_172706	chr5	+	9479255	9480717	1463	0	0	0	0	0	0	0	0	0	0	0	0	0	0	0	0	0	0	0	0	0	0	0	0	0	0	0	0	0	0	0	0	0	0	0	0	0	0	0	0	0	0
1059	Amy2a5	NM_001042711	chr3	-	113084762	113084795	34	0	0	0	0	0	0	0	0	0	0	0	0	0	0	0	0	0	0	0	0	0	0	0	0	0	0	0	0	0	0	0	0	0	0	0	0	0	0	0	0	0	0
1060	Pecam1	NM_008816	chr11	-	106515531	106516456	926	1	926,	926,	223	0	0	0	0	0	0	0	0	0	0	0	353	0	0	0	0	0	522	0	0	0	0	0	40	0	0	0	0	0	165	0	0	0	0	0	124	0	0
1061	Etv4	NM_008815	chr11	-	101631055	101631679	625	1	625,	625,	0	0	0	0	0	0	24	0	0	0	0	0	17	0	0	0	0	0	16	0	0	0	0	0	0	0	0	0	0	0	0	0	0	0	0	0	270	0	0
1062	Padi2	NM_008812	chr4	+	140505839	140508501	2663	0	0	0	0	0	0	0	0	0	0	0	0	0	0	0	0	0	0	0	0	0	0	0	0	0	0	0	0	0	0	0	0	0	0	0	0	0	0	0	0	0	0
1063	Rbmx	NM_001166623	chrX	-	54639206	54640259	1054	1	516,	678,	0	0	0	0	0	0	168	0	0	0	0	0	113	0	0	0	0	0	76	0	0	0	0	0	10	0	0	0	0	0	32	0	0	0	0	0	0	0	0
1064	AF529169	NM_153509	chr9	-	89484871	89485940	1070	0	0	0	0	0	0	0	0	0	0	0	0	0	0	0	0	0	0	0	0	0	0	0	0	0	0	0	0	0	0	0	0	0	0	0	0	0	0	0	0	0	0
1065	Plekhb1	NM_013746	chr7	-	107792411	107793446	1036	1	1036,	1036,	49	0	0	0	0	0	359	0	0	0	0	0	214	0	0	0	0	0	66	0	0	0	0	0	11	0	0	0	0	0	17	0	0	0	0	0	27	0	0
1066	Ubash3a	NM_177823	chr17	+	31378323	31379348	1026	0	0	0	0	0	0	0	0	0	0	0	0	0	0	0	0	0	0	0	0	0	0	0	0	0	0	0	0	0	0	0	0	0	0	0	0	0	0	0	0	0	0
1067	Hcfc1r1	NM_181821	chr17	+	23811986	23812491	506	1	191,	215,	104	0	0	0	0	0	511	0	0	0	0	0	0	0	0	0	0	0	0	0	0	0	0	0	0	0	0	0	0	0	210	0	0	0	0	0	299	0	0
1068	Ccdc67	NM_181816	chr9	-	15364307	15365652	1346	0	0	0	0	0	0	0	0	0	0	0	0	0	0	0	0	0	0	0	0	0	0	0	0	0	0	0	0	0	0	0	0	0	0	0	0	0	0	0	0	0	0
1069	Stap1	NM_019992	chr5	+	86532786	86533018	233	0	0	0	0	0	0	0	0	0	0	0	0	0	0	0	0	0	0	0	0	0	0	0	0	0	0	0	0	0	0	0	0	0	0	0	0	0	0	0	0	0	0
1070	Glt25d1	NM_146211	chr8	+	74147659	74148810	1152	1	1152,	1152,	0	0	0	0	0	0	23	0	0	0	0	0	329	0	0	0	0	0	395	0	0	0	0	0	65	0	0	0	0	0	292	0	0	0	0	0	235	0	0
1071	Foxj3	NM_172699	chr4	+	119299009	119301724	2716	2	735,2248,	798,2262,	0	58	0	0	0	0	1088	3693	0	0	0	0	343	756	0	0	0	0	46	268	0	0	0	0	21	67	0	0	0	0	23	53	0	0	0	0	28	66	0
1072	Cabp7	NM_138948	chr11	-	4638823	4638823	0	0	0	0	0	0	0	0	0	0	0	0	0	0	0	0	0	0	0	0	0	0	0	0	0	0	0	0	0	0	0	0	0	0	0	0	0	0	0	0	0	0	0
1073	Fam165b	NM_138743	chr16	+	92311201	92313286	195	1	195,	195,	1940	0	0	0	0	0	3092	0	0	0	0	0	107	0	0	0	0	0	240	0	0	0	0	0	27	0	0	0	0	0	49	0	0	0	0	0	501	0	0
1074	Oxnad1	NM_145460	chr14	+	32915597	32916389	793	1	793,	793,	46	0	0	0	0	0	246	0	0	0	0	0	159	0	0	0	0	0	131	0	0	0	0	0	11	0	0	0	0	0	94	0	0	0	0	0	306	0	0
1075	4732418C07Rik	NM_172698	chr4	+	115447808	115449932	2125	1	2001,	2125,	894	0	0	0	0	0	1205	0	0	0	0	0	60	0	0	0	0	0	91	0	0	0	0	0	28	0	0	0	0	0	74	0	0	0	0	0	119	0	0
1076	G6pc3	NM_175935	chr11	+	102055120	102055396	277	1	277,	277,	0	0	0	0	0	0	52	0	0	0	0	0	114	0	0	0	0	0	304	0	0	0	0	0	42	0	0	0	0	0	85	0	0	0	0	0	80	0	0
1077	Lefty2	NM_177099	chr1	+	182827944	182829233	1290	0	0	0	0	0	0	0	0	0	0	0	0	0	0	0	0	0	0	0	0	0	0	0	0	0	0	0	0	0	0	0	0	0	0	0	0	0	0	0	0	0	0
1078	Catsper4	NM_001130030	chr4	-	133767882	133768234	353	0	0	0	0	0	0	0	0	0	0	0	0	0	0	0	0	0	0	0	0	0	0	0	0	0	0	0	0	0	0	0	0	0	0	0	0	0	0	0	0	0	0
1079	4732415M23Rik	NM_177279	chr8	+	125745929	125745945	17	0	0	0	0	0	0	0	0	0	0	0	0	0	0	0	0	0	0	0	0	0	0	0	0	0	0	0	0	0	0	0	0	0	0	0	0	0	0	0	0	0	0
1080	Negr1	NM_177274	chr3	+	156833924	156834793	870	0	0	0	0	0	0	0	0	0	0	0	0	0	0	0	0	0	0	0	0	0	0	0	0	0	0	0	0	0	0	0	0	0	0	0	0	0	0	0	0	0	0
1081	Lif	NM_001039537	chr11	+	4169337	4172517	3181	0	0	0	0	0	0	0	0	0	0	0	0	0	0	0	0	0	0	0	0	0	0	0	0	0	0	0	0	0	0	0	0	0	0	0	0	0	0	0	0	0	0
1082	Dnm2	NM_001039520	chr9	+	21310846	21311568	723	1	583,	723,	143	0	0	0	0	0	411	0	0	0	0	0	464	0	0	0	0	0	210	0	0	0	0	0	82	0	0	0	0	0	157	0	0	0	0	0	208	0	0
1083	AI427809	NM_001033454	chr4	-	53274227	53274978	752	0	0	0	0	0	0	0	0	0	0	0	0	0	0	0	0	0	0	0	0	0	0	0	0	0	0	0	0	0	0	0	0	0	0	0	0	0	0	0	0	0	0
1084	Greb1	NM_015764	chr12	-	16677420	16679185	1766	0	0	0	0	0	0	0	0	0	0	0	0	0	0	0	0	0	0	0	0	0	0	0	0	0	0	0	0	0	0	0	0	0	0	0	0	0	0	0	0	0	0
1085	Vps39	NR_027618	chr2	-	120142201	120178869	4438	2	4003,4282,	4048,4438,	0	433	0	0	0	0	451	71	0	0	0	0	136	0	0	0	0	0	103	0	0	0	0	0	0	27	0	0	0	0	34	0	0	0	0	0	138	26	0
1086	Atox1	NM_009720	chr11	-	55260144	55264002	188	1	188,	188,	59	0	0	0	0	0	248	0	0	0	0	0	899	0	0	0	0	0	872	0	0	0	0	0	191	0	0	0	0	0	383	0	0	0	0	0	1745	0	0
1087	Rbm4	NM_009032	chr19	-	4784292	4787368	1285	2	228,1285,	418,1285,	44	0	0	0	0	0	401	51	0	0	0	0	648	92	0	0	0	0	229	91	0	0	0	0	115	13	0	0	0	0	129	13	0	0	0	0	0	91	0
1088	Rab36	NM_029781	chr10	+	74515274	74516845	1572	0	0	0	0	0	0	0	0	0	0	0	0	0	0	0	0	0	0	0	0	0	0	0	0	0	0	0	0	0	0	0	0	0	0	0	0	0	0	0	0	0	0
1089	Snrnp200	NM_177214	chr2	+	127065948	127066187	240	1	240,	240,	172	0	0	0	0	0	108	0	0	0	0	0	970	0	0	0	0	0	976	0	0	0	0	0	108	0	0	0	0	0	349	0	0	0	0	0	716	0	0
1090	Inha	NM_010564	chr1	+	75506738	75506929	192	0	0	0	0	0	0	0	0	0	0	0	0	0	0	0	0	0	0	0	0	0	0	0	0	0	0	0	0	0	0	0	0	0	0	0	0	0	0	0	0	0	0
1091	Klhdc1	NM_178253	chr12	+	70384306	70384948	643	0	0	0	0	0	0	0	0	0	0	0	0	0	0	0	0	0	0	0	0	0	0	0	0	0	0	0	0	0	0	0	0	0	0	0	0	0	0	0	0	0	0
1092	Prss1	NM_053243	chr6	+	41413732	41413785	54	0	0	0	0	0	0	0	0	0	0	0	0	0	0	0	0	0	0	0	0	0	0	0	0	0	0	0	0	0	0	0	0	0	0	0	0	0	0	0	0	0	0
1093	4930542N07Rik	NM_029199	chrX	+	150919111	150919225	115	0	0	0	0	0	0	0	0	0	0	0	0	0	0	0	0	0	0	0	0	0	0	0	0	0	0	0	0	0	0	0	0	0	0	0	0	0	0	0	0	0	0
1094	Tmem8c	NM_025376	chr2	-	26917157	26917707	551	0	0	0	0	0	0	0	0	0	0	0	0	0	0	0	0	0	0	0	0	0	0	0	0	0	0	0	0	0	0	0	0	0	0	0	0	0	0	0	0	0	0
1095	Ostf1	NM_017375	chr19	-	18654853	18655759	907	1	246,	300,	192	0	0	0	0	0	218	0	0	0	0	0	333	0	0	0	0	0	345	0	0	0	0	0	181	0	0	0	0	0	773	0	0	0	0	0	306	0	0
1096	Ube2d1	NM_145420	chr10	-	70717727	70718576	850	1	850,	850,	93	0	0	0	0	0	60	0	0	0	0	0	72	0	0	0	0	0	135	0	0	0	0	0	12	0	0	0	0	0	100	0	0	0	0	0	301	0	0
1097	Hkdc1	NM_145419	chr10	-	61845884	61846522	639	0	0	0	0	0	0	0	0	0	0	0	0	0	0	0	0	0	0	0	0	0	0	0	0	0	0	0	0	0	0	0	0	0	0	0	0	0	0	0	0	0	0
1098	BC013529	NM_145418	chr10	-	7487744	7488274	531	1	370,	531,	122	0	0	0	0	0	90	0	0	0	0	0	70	0	0	0	0	0	238	0	0	0	0	0	37	0	0	0	0	0	59	0	0	0	0	0	97	0	0
1099	Btbd7	NM_172806	chr12	-	104022857	104023320	464	1	464,	464,	0	0	0	0	0	0	57	0	0	0	0	0	113	0	0	0	0	0	105	0	0	0	0	0	16	0	0	0	0	0	23	0	0	0	0	0	18	0	0
1100	E2f6	NM_033270	chr12	+	16832190	16833549	1360	1	1360,	1360,	0	0	0	0	0	0	29	0	0	0	0	0	172	0	0	0	0	0	367	0	0	0	0	0	59	0	0	0	0	0	155	0	0	0	0	0	134	0	0
1101	Adar	NM_019655	chr3	+	89555097	89557376	2280	2	86,2280,	227,2280,	86	0	0	0	0	0	584	0	0	0	0	0	113	93	0	0	0	0	46	81	0	0	0	0	18	17	0	0	0	0	22	73	0	0	0	0	67	254	0
1102	Wnt10b	NM_011718	chr15	-	98602183	98602906	724	0	0	0	0	0	0	0	0	0	0	0	0	0	0	0	0	0	0	0	0	0	0	0	0	0	0	0	0	0	0	0	0	0	0	0	0	0	0	0	0	0	0
1103	Appbp2	NM_025825	chr11	-	85004811	85005147	337	1	337,	337,	28	0	0	0	0	0	677	0	0	0	0	0	1795	0	0	0	0	0	1522	0	0	0	0	0	220	0	0	0	0	0	401	0	0	0	0	0	221	0	0
1104	Slc37a2	NM_001145960	chr9	-	37036733	37040663	2536	0	0	0	0	0	0	0	0	0	0	0	0	0	0	0	0	0	0	0	0	0	0	0	0	0	0	0	0	0	0	0	0	0	0	0	0	0	0	0	0	0	0
1105	Lysmd4	NM_175215	chr7	+	74371358	74373342	1985	1	1983,	1985,	1622	0	0	0	0	0	345	0	0	0	0	0	167	0	0	0	0	0	0	0	0	0	0	0	0	0	0	0	0	0	33	0	0	0	0	0	26	0	0
1106	Riok1	NM_024242	chr13	+	38152734	38153298	565	1	351,	565,	1371	0	0	0	0	0	2495	0	0	0	0	0	294	0	0	0	0	0	197	0	0	0	0	0	59	0	0	0	0	0	72	0	0	0	0	0	162	0	0
1107	Gins4	NM_024240	chr8	-	24337081	24337550	470	1	239,	316,	65	0	0	0	0	0	1125	0	0	0	0	0	1255	0	0	0	0	0	1212	0	0	0	0	0	154	0	0	0	0	0	590	0	0	0	0	0	607	0	0
1108	Kif24	NM_024241	chr4	-	41337780	41339144	1365	1	1365,	1365,	99	0	0	0	0	0	87	0	0	0	0	0	22	0	0	0	0	0	0	0	0	0	0	0	0	0	0	0	0	0	0	0	0	0	0	0	27	0	0
1109	Nol11	NM_133702	chr11	-	107027976	107028838	863	2	419,863,	421,863,	0	0	0	0	0	0	381	268	0	0	0	0	1477	507	0	0	0	0	1167	492	0	0	0	0	244	64	0	0	0	0	297	123	0	0	0	0	391	197	0
1110	Puf60	NM_133691	chr15	-	75900613	75900757	145	1	145,	145,	14	0	0	0	0	0	424	0	0	0	0	0	1633	0	0	0	0	0	1575	0	0	0	0	0	174	0	0	0	0	0	485	0	0	0	0	0	1339	0	0
1111	Kcnk7	NM_010609	chr19	+	5707016	5707101	86	0	0	0	0	0	0	0	0	0	0	0	0	0	0	0	0	0	0	0	0	0	0	0	0	0	0	0	0	0	0	0	0	0	0	0	0	0	0	0	0	0	0
1112	Cdv3	NM_175833	chr9	-	103255431	103257492	2062	1	2062,	2062,	156	0	0	0	0	0	1208	0	0	0	0	0	944	0	0	0	0	0	704	0	0	0	0	0	92	0	0	0	0	0	248	0	0	0	0	0	669	0	0
1113	Xlr4b	NM_021365	chrX	+	70467487	70467792	306	1	306,	306,	40	0	0	0	0	0	488	0	0	0	0	0	52	0	0	0	0	0	180	0	0	0	0	0	17	0	0	0	0	0	49	0	0	0	0	0	0	0	0
1114	F8a	NM_007978	chrX	+	70474800	70476134	1335	1	175,	280,	13	0	0	0	0	0	393	0	0	0	0	0	60	0	0	0	0	0	98	0	0	0	0	0	0	0	0	0	0	0	18	0	0	0	0	0	28	0	0
1115	Xlr5b	NM_001111293	chrX	+	70403402	70403738	337	0	0	0	0	0	0	0	0	0	0	0	0	0	0	0	0	0	0	0	0	0	0	0	0	0	0	0	0	0	0	0	0	0	0	0	0	0	0	0	0	0	0
1116	Dbi	NM_001037999	chr1	-	122009856	122010036	181	1	181,	181,	845	0	0	0	0	0	3446	0	0	0	0	0	691	0	0	0	0	0	508	0	0	0	0	0	96	0	0	0	0	0	621	0	0	0	0	0	1802	0	0
1117	Banf1	NM_001038231	chr19	-	5364639	5365011	373	1	373,	373,	441	0	0	0	0	0	1094	0	0	0	0	0	1483	0	0	0	0	0	2313	0	0	0	0	0	465	0	0	0	0	0	1481	0	0	0	0	0	3612	0	0
1118	Anapc11	NM_001038230	chr11	+	120466740	120469512	2773	1	251,	305,	45	0	0	0	0	0	70	0	0	0	0	0	492	0	0	0	0	0	557	0	0	0	0	0	227	0	0	0	0	0	306	0	0	0	0	0	565	0	0
1119	Glp2r	NM_175681	chr11	-	67519933	67522984	3052	0	0	0	0	0	0	0	0	0	0	0	0	0	0	0	0	0	0	0	0	0	0	0	0	0	0	0	0	0	0	0	0	0	0	0	0	0	0	0	0	0	0
1120	Xlr3a	NM_001110784	chrX	-	70331631	70332466	836	1	836,	836,	0	0	0	0	0	0	1073	0	0	0	0	0	78	0	0	0	0	0	32	0	0	0	0	0	24	0	0	0	0	0	22	0	0	0	0	0	0	0	0
1121	Fndc1	NM_001081416	chr17	-	7931432	7932079	648	0	0	0	0	0	0	0	0	0	0	0	0	0	0	0	0	0	0	0	0	0	0	0	0	0	0	0	0	0	0	0	0	0	0	0	0	0	0	0	0	0	0
1122	Mog	NM_010814	chr17	-	37147684	37148448	765	0	0	0	0	0	0	0	0	0	0	0	0	0	0	0	0	0	0	0	0	0	0	0	0	0	0	0	0	0	0	0	0	0	0	0	0	0	0	0	0	0	0
1123	Ikbkg	NM_010547	chrX	+	71693698	71699117	5420	1	1087,	1180,	0	0	0	0	0	0	0	0	0	0	0	0	341	0	0	0	0	0	0	0	0	0	0	0	35	0	0	0	0	0	81	0	0	0	0	0	19	0	0
1124	Gm14819	NM_001110250	chrX	+	32966966	32967088	123	0	0	0	0	0	0	0	0	0	0	0	0	0	0	0	0	0	0	0	0	0	0	0	0	0	0	0	0	0	0	0	0	0	0	0	0	0	0	0	0	0	0
1125	Dok7	NM_172708	chr5	+	35429775	35430480	706	0	0	0	0	0	0	0	0	0	0	0	0	0	0	0	0	0	0	0	0	0	0	0	0	0	0	0	0	0	0	0	0	0	0	0	0	0	0	0	0	0	0
1126	Polr2d	NM_027002	chr18	+	31955782	31956296	515	1	515,	515,	921	0	0	0	0	0	1082	0	0	0	0	0	1359	0	0	0	0	0	851	0	0	0	0	0	138	0	0	0	0	0	430	0	0	0	0	0	750	0	0
1127	Coro7	NM_030205	chr16	-	4626883	4627493	611	1	611,	611,	0	0	0	0	0	0	24	0	0	0	0	0	46	0	0	0	0	0	59	0	0	0	0	0	13	0	0	0	0	0	11	0	0	0	0	0	73	0	0
1128	Acta2	NM_007392	chr19	-	34315580	34316156	577	0	0	0	0	0	0	0	0	0	0	0	0	0	0	0	0	0	0	0	0	0	0	0	0	0	0	0	0	0	0	0	0	0	0	0	0	0	0	0	0	0	0
1129	Phf16	NM_199317	chrX	+	20095022	20095022	0	0	0	0	0	0	0	0	0	0	0	0	0	0	0	0	0	0	0	0	0	0	0	0	0	0	0	0	0	0	0	0	0	0	0	0	0	0	0	0	0	0	0
1130	Mks1	NM_001039684	chr11	+	87676527	87677181	655	1	655,	655,	29	0	0	0	0	0	31	0	0	0	0	0	0	0	0	0	0	0	0	0	0	0	0	0	0	0	0	0	0	0	34	0	0	0	0	0	50	0	0
1131	Myh2	NM_001039545	chr11	+	67010890	67011018	129	0	0	0	0	0	0	0	0	0	0	0	0	0	0	0	0	0	0	0	0	0	0	0	0	0	0	0	0	0	0	0	0	0	0	0	0	0	0	0	0	0	0
1132	Cd84	NM_013489	chr1	+	173816557	173820849	2122	0	0	0	0	0	0	0	0	0	0	0	0	0	0	0	0	0	0	0	0	0	0	0	0	0	0	0	0	0	0	0	0	0	0	0	0	0	0	0	0	0	0
1133	5430402O13Rik	NR_015581	chr6	+	50544864	50544864	0	0	0	0	0	0	0	0	0	0	0	0	0	0	0	0	0	0	0	0	0	0	0	0	0	0	0	0	0	0	0	0	0	0	0	0	0	0	0	0	0	0	0
1134	Pinc	NR_003202	chr1	-	73437958	73454143	1565	0	0	0	0	0	0	0	0	0	0	0	0	0	0	0	0	0	0	0	0	0	0	0	0	0	0	0	0	0	0	0	0	0	0	0	0	0	0	0	0	0	0
1135	Decr2	NM_011933	chr17	-	26218155	26219820	1052	0	0	0	0	0	0	0	0	0	0	0	0	0	0	0	0	0	0	0	0	0	0	0	0	0	0	0	0	0	0	0	0	0	0	0	0	0	0	0	0	0	0
1136	Zrsr1	NM_011663	chr11	+	22874514	22874908	395	1	395,	395,	0	0	0	0	0	0	416	0	0	0	0	0	300	0	0	0	0	0	309	0	0	0	0	0	32	0	0	0	0	0	91	0	0	0	0	0	125	0	0
1137	A530082C11Rik	NM_177186	chr4	+	154992858	154997450	4593	1	4593,	4593,	0	0	0	0	0	0	22	0	0	0	0	0	0	0	0	0	0	0	249	0	0	0	0	0	39	0	0	0	0	0	99	0	0	0	0	0	98	0	0
1138	Ubn2	NM_177185	chr6	+	38452287	38462763	10477	2	258,1955,	298,1975,	524	81	0	0	0	0	772	250	0	0	0	0	424	172	0	0	0	0	293	92	0	0	0	0	65	23	0	0	0	0	73	11	0	0	0	0	142	41	0
1139	Serpinb2	NM_011111	chr1	+	109421518	109422175	658	0	0	0	0	0	0	0	0	0	0	0	0	0	0	0	0	0	0	0	0	0	0	0	0	0	0	0	0	0	0	0	0	0	0	0	0	0	0	0	0	0	0
1140	Sqle	NM_009270	chr15	+	59162472	59162748	277	1	277,	277,	77	0	0	0	0	0	1821	0	0	0	0	0	1892	0	0	0	0	0	1273	0	0	0	0	0	184	0	0	0	0	0	319	0	0	0	0	0	582	0	0
1141	2310022B05Rik	NM_175149	chr8	-	127159656	127161807	2152	2	60,2152,	131,2152,	0	153	0	0	0	0	17	198	0	0	0	0	32	64	0	0	0	0	29	166	0	0	0	0	0	31	0	0	0	0	14	0	0	0	0	0	16	78	0
1142	9030625A04Rik	NM_172488	chr14	-	77424007	77429335	777	0	0	0	0	0	0	0	0	0	0	0	0	0	0	0	0	0	0	0	0	0	0	0	0	0	0	0	0	0	0	0	0	0	0	0	0	0	0	0	0	0	0
1143	Thsd7b	NM_172485	chr1	+	132114757	132115853	1097	0	0	0	0	0	0	0	0	0	0	0	0	0	0	0	0	0	0	0	0	0	0	0	0	0	0	0	0	0	0	0	0	0	0	0	0	0	0	0	0	0	0
1144	Wnt9a	NM_139298	chr11	+	59144877	59147054	2178	0	0	0	0	0	0	0	0	0	0	0	0	0	0	0	0	0	0	0	0	0	0	0	0	0	0	0	0	0	0	0	0	0	0	0	0	0	0	0	0	0	0
1145	Moxd2	NM_139296	chr6	-	40828792	40828792	0	0	0	0	0	0	0	0	0	0	0	0	0	0	0	0	0	0	0	0	0	0	0	0	0	0	0	0	0	0	0	0	0	0	0	0	0	0	0	0	0	0	0
1146	3110001D03Rik	NM_025849	chr4	-	74923257	74923608	352	1	352,	352,	69	0	0	0	0	0	197	0	0	0	0	0	395	0	0	0	0	0	422	0	0	0	0	0	43	0	0	0	0	0	343	0	0	0	0	0	897	0	0
1147	Sdhd	NM_025848	chr9	-	50404445	50405189	745	1	745,	745,	0	0	0	0	0	0	116	0	0	0	0	0	298	0	0	0	0	0	320	0	0	0	0	0	73	0	0	0	0	0	588	0	0	0	0	0	996	0	0
1148	Prpf38b	NM_025845	chr3	-	108705724	108706836	1113	2	1,1113,	226,1113,	0	312	0	0	0	0	370	398	0	0	0	0	302	359	0	0	0	0	0	499	0	0	0	0	0	71	0	0	0	0	148	142	0	0	0	0	358	427	0
1149	Chordc1	NM_025844	chr9	+	18117365	18118444	1080	1	1080,	1080,	85	0	0	0	0	0	195	0	0	0	0	0	235	0	0	0	0	0	486	0	0	0	0	0	171	0	0	0	0	0	226	0	0	0	0	0	498	0	0
1150	Ndufb7	NM_025843	chr8	+	86095464	86095522	59	1	59,	59,	0	0	0	0	0	0	0	0	0	0	0	0	260	0	0	0	0	0	418	0	0	0	0	0	113	0	0	0	0	0	161	0	0	0	0	0	211	0	0
1151	Vps28	NM_025842	chr15	-	76452517	76452662	146	1	146,	146,	34	0	0	0	0	0	69	0	0	0	0	0	207	0	0	0	0	0	422	0	0	0	0	0	151	0	0	0	0	0	328	0	0	0	0	0	403	0	0
1152	Gm14819	NM_001110250	chrX	-	28236042	28236164	123	0	0	0	0	0	0	0	0	0	0	0	0	0	0	0	0	0	0	0	0	0	0	0	0	0	0	0	0	0	0	0	0	0	0	0	0	0	0	0	0	0	0
1153	Apob	NM_009693	chr12	+	8023356	8023645	290	0	0	0	0	0	0	0	0	0	0	0	0	0	0	0	0	0	0	0	0	0	0	0	0	0	0	0	0	0	0	0	0	0	0	0	0	0	0	0	0	0	0
1154	Zfp825	NM_146231	chr13	-	74617504	74617964	461	0	0	0	0	0	0	0	0	0	0	0	0	0	0	0	0	0	0	0	0	0	0	0	0	0	0	0	0	0	0	0	0	0	0	0	0	0	0	0	0	0	0
1155	Dync1li1	NM_146229	chr9	+	114632483	114632895	413	1	413,	413,	0	0	0	0	0	0	206	0	0	0	0	0	412	0	0	0	0	0	393	0	0	0	0	0	97	0	0	0	0	0	136	0	0	0	0	0	265	0	0
1156	Aars	NM_146217	chr8	+	113579104	113580770	1667	1	160,	366,	17	0	0	0	0	0	494	0	0	0	0	0	2899	0	0	0	0	0	1710	0	0	0	0	0	429	0	0	0	0	0	1013	0	0	0	0	0	1066	0	0
1157	App	NM_007471	chr16	-	84954687	84955575	889	0	0	0	0	0	0	0	0	0	0	0	0	0	0	0	0	0	0	0	0	0	0	0	0	0	0	0	0	0	0	0	0	0	0	0	0	0	0	0	0	0	0
1158	Car3	NM_007606	chr3	+	14871661	14872373	713	0	0	0	0	0	0	0	0	0	0	0	0	0	0	0	0	0	0	0	0	0	0	0	0	0	0	0	0	0	0	0	0	0	0	0	0	0	0	0	0	0	0
1159	Ank3	NM_170689	chr10	+	69478381	69490184	3627	0	0	0	0	0	0	0	0	0	0	0	0	0	0	0	0	0	0	0	0	0	0	0	0	0	0	0	0	0	0	0	0	0	0	0	0	0	0	0	0	0	0
1160	Olfr192	NM_207549	chr16	-	59097891	59097891	0	0	0	0	0	0	0	0	0	0	0	0	0	0	0	0	0	0	0	0	0	0	0	0	0	0	0	0	0	0	0	0	0	0	0	0	0	0	0	0	0	0	0
1161	Psma3	NM_011184	chr12	+	72095382	72095908	527	0	0	0	0	0	0	0	0	0	0	0	0	0	0	0	0	0	0	0	0	0	0	0	0	0	0	0	0	0	0	0	0	0	0	0	0	0	0	0	0	0	0
1162	Gm16448	NM_001122682	chr7	+	22882779	22882940	162	0	0	0	0	0	0	0	0	0	0	0	0	0	0	0	0	0	0	0	0	0	0	0	0	0	0	0	0	0	0	0	0	0	0	0	0	0	0	0	0	0	0
1163	Slc10a3	NM_145406	chrX	-	71614557	71614789	233	1	233,	233,	10	0	0	0	0	0	332	0	0	0	0	0	789	0	0	0	0	0	304	0	0	0	0	0	46	0	0	0	0	0	51	0	0	0	0	0	38	0	0
1164	Sncb	NM_033610	chr13	-	54860220	54860869	650	0	0	0	0	0	0	0	0	0	0	0	0	0	0	0	0	0	0	0	0	0	0	0	0	0	0	0	0	0	0	0	0	0	0	0	0	0	0	0	0	0	0
1165	Asb13	NM_080857	chr13	+	3649553	3651020	1468	0	0	0	0	0	0	0	0	0	0	0	0	0	0	0	0	0	0	0	0	0	0	0	0	0	0	0	0	0	0	0	0	0	0	0	0	0	0	0	0	0	0
1166	Magi2	NM_015823	chr5	+	20207944	20210609	2666	2	1410,2666,	1503,2666,	138	118	0	0	0	0	30	40	0	0	0	0	31	17	0	0	0	0	0	48	0	0	0	0	10	0	0	0	0	0	26	14	0	0	0	0	0	0	0
1167	Mllt10	NM_010804	chr2	+	18132439	18134017	1579	0	0	0	0	0	0	0	0	0	0	0	0	0	0	0	0	0	0	0	0	0	0	0	0	0	0	0	0	0	0	0	0	0	0	0	0	0	0	0	0	0	0
1168	Chchd10	NM_175329	chr10	+	75400339	75400479	141	1	141,	141,	0	0	0	0	0	0	115	0	0	0	0	0	498	0	0	0	0	0	771	0	0	0	0	0	216	0	0	0	0	0	489	0	0	0	0	0	1886	0	0
1169	Slc6a15	NM_175328	chr10	+	102881028	102882011	984	1	763,	976,	0	0	0	0	0	0	452	0	0	0	0	0	131	0	0	0	0	0	134	0	0	0	0	0	0	0	0	0	0	0	143	0	0	0	0	0	60	0	0
1170	Pcdh15	NM_001142736	chr10	+	74094699	74097510	2812	0	0	0	0	0	0	0	0	0	0	0	0	0	0	0	0	0	0	0	0	0	0	0	0	0	0	0	0	0	0	0	0	0	0	0	0	0	0	0	0	0	0
1171	Pcdh15	NM_001142735	chr10	+	74094699	74097510	2812	0	0	0	0	0	0	0	0	0	0	0	0	0	0	0	0	0	0	0	0	0	0	0	0	0	0	0	0	0	0	0	0	0	0	0	0	0	0	0	0	0	0
1172	Zic1	NM_009573	chr9	-	91255182	91256406	1225	0	0	0	0	0	0	0	0	0	0	0	0	0	0	0	0	0	0	0	0	0	0	0	0	0	0	0	0	0	0	0	0	0	0	0	0	0	0	0	0	0	0
1173	Irx1	NM_010573	chr13	-	72095679	72096063	385	0	0	0	0	0	0	0	0	0	0	0	0	0	0	0	0	0	0	0	0	0	0	0	0	0	0	0	0	0	0	0	0	0	0	0	0	0	0	0	0	0	0
1174	4930404H21Rik	NM_028654	chr7	-	140778706	140778864	159	0	0	0	0	0	0	0	0	0	0	0	0	0	0	0	0	0	0	0	0	0	0	0	0	0	0	0	0	0	0	0	0	0	0	0	0	0	0	0	0	0	0
1175	Tmtc4	NM_028651	chr14	-	123318196	123319216	1021	1	1021,	1021,	34	0	0	0	0	0	75	0	0	0	0	0	20	0	0	0	0	0	46	0	0	0	0	0	0	0	0	0	0	0	39	0	0	0	0	0	24	0	0
1176	Spata3	NM_028647	chr1	+	87923094	87923753	367	0	0	0	0	0	0	0	0	0	0	0	0	0	0	0	0	0	0	0	0	0	0	0	0	0	0	0	0	0	0	0	0	0	0	0	0	0	0	0	0	0	0
1177	Ttc7	NM_028639	chr17	+	87779410	87781098	1689	0	0	0	0	0	0	0	0	0	0	0	0	0	0	0	0	0	0	0	0	0	0	0	0	0	0	0	0	0	0	0	0	0	0	0	0	0	0	0	0	0	0
1178	Btnl1	NM_001111094	chr17	+	34522721	34522973	253	0	0	0	0	0	0	0	0	0	0	0	0	0	0	0	0	0	0	0	0	0	0	0	0	0	0	0	0	0	0	0	0	0	0	0	0	0	0	0	0	0	0
1179	Cyp4f17	NM_001101445	chr17	+	32665839	32665839	0	0	0	0	0	0	0	0	0	0	0	0	0	0	0	0	0	0	0	0	0	0	0	0	0	0	0	0	0	0	0	0	0	0	0	0	0	0	0	0	0	0	0
1180	Pabpc4l	NM_001101479	chr3	-	46246118	46250016	3899	0	0	0	0	0	0	0	0	0	0	0	0	0	0	0	0	0	0	0	0	0	0	0	0	0	0	0	0	0	0	0	0	0	0	0	0	0	0	0	0	0	0
1181	Cyp2a22	NM_001101467	chr7	-	27716649	27717369	721	0	0	0	0	0	0	0	0	0	0	0	0	0	0	0	0	0	0	0	0	0	0	0	0	0	0	0	0	0	0	0	0	0	0	0	0	0	0	0	0	0	0
1182	Armcx3	NM_027870	chrX	+	131294271	131295995	1725	0	0	0	0	0	0	0	0	0	0	0	0	0	0	0	0	0	0	0	0	0	0	0	0	0	0	0	0	0	0	0	0	0	0	0	0	0	0	0	0	0	0
1183	Nsdhl	NM_010941	chrX	+	70202953	70203867	915	1	509,	516,	0	0	0	0	0	0	558	0	0	0	0	0	79	0	0	0	0	0	134	0	0	0	0	0	0	0	0	0	0	0	82	0	0	0	0	0	162	0	0
1184	Nphp3	NM_028721	chr9	+	103944462	103946141	1680	0	0	0	0	0	0	0	0	0	0	0	0	0	0	0	0	0	0	0	0	0	0	0	0	0	0	0	0	0	0	0	0	0	0	0	0	0	0	0	0	0	0
1185	Nell2	NM_016743	chr15	-	95049880	95050534	655	0	0	0	0	0	0	0	0	0	0	0	0	0	0	0	0	0	0	0	0	0	0	0	0	0	0	0	0	0	0	0	0	0	0	0	0	0	0	0	0	0	0
1186	Mir488	NR_030441	chr1	+	160435863	160435863	0	0	0	0	0	0	0	0	0	0	0	0	0	0	0	0	0	0	0	0	0	0	0	0	0	0	0	0	0	0	0	0	0	0	0	0	0	0	0	0	0	0	0
1187	Mir199a-2	NR_029810	chr1	+	164148053	164148053	0	0	0	0	0	0	0	0	0	0	0	0	0	0	0	0	0	0	0	0	0	0	0	0	0	0	0	0	0	0	0	0	0	0	0	0	0	0	0	0	0	0	0
1188	Fcnb	NM_010190	chr2	-	27931998	27932094	97	0	0	0	0	0	0	0	0	0	0	0	0	0	0	0	0	0	0	0	0	0	0	0	0	0	0	0	0	0	0	0	0	0	0	0	0	0	0	0	0	0	0
1189	Furin	NM_011046	chr7	-	87534079	87535592	1514	1	1514,	1514,	2892	0	0	0	0	0	135	0	0	0	0	0	167	0	0	0	0	0	280	0	0	0	0	0	89	0	0	0	0	0	179	0	0	0	0	0	46	0	0
1190	Omp	NM_011010	chr7	-	105291868	105293436	1569	0	0	0	0	0	0	0	0	0	0	0	0	0	0	0	0	0	0	0	0	0	0	0	0	0	0	0	0	0	0	0	0	0	0	0	0	0	0	0	0	0	0
1191	Nefl	NM_010910	chr14	+	68705504	68705794	291	0	0	0	0	0	0	0	0	0	0	0	0	0	0	0	0	0	0	0	0	0	0	0	0	0	0	0	0	0	0	0	0	0	0	0	0	0	0	0	0	0	0
1192	Engase	NM_172573	chr11	+	118348821	118350512	1692	0	0	0	0	0	0	0	0	0	0	0	0	0	0	0	0	0	0	0	0	0	0	0	0	0	0	0	0	0	0	0	0	0	0	0	0	0	0	0	0	0	0
1193	Adamts2	NM_175643	chr11	+	50617531	50617551	21	0	0	0	0	0	0	0	0	0	0	0	0	0	0	0	0	0	0	0	0	0	0	0	0	0	0	0	0	0	0	0	0	0	0	0	0	0	0	0	0	0	0
1194	Bai3	NM_175642	chr1	-	25124320	25125012	693	0	0	0	0	0	0	0	0	0	0	0	0	0	0	0	0	0	0	0	0	0	0	0	0	0	0	0	0	0	0	0	0	0	0	0	0	0	0	0	0	0	0
1195	Ap1m2	NM_001110300	chr9	-	21099900	21100275	376	1	376,	376,	173	0	0	0	0	0	480	0	0	0	0	0	644	0	0	0	0	0	493	0	0	0	0	0	241	0	0	0	0	0	228	0	0	0	0	0	54	0	0
1196	Proc	NM_008934	chr18	-	32282779	32282883	105	0	0	0	0	0	0	0	0	0	0	0	0	0	0	0	0	0	0	0	0	0	0	0	0	0	0	0	0	0	0	0	0	0	0	0	0	0	0	0	0	0	0
1197	Rasl2-9	NM_009028	chr7	-	5076543	5076880	338	0	0	0	0	0	0	0	0	0	0	0	0	0	0	0	0	0	0	0	0	0	0	0	0	0	0	0	0	0	0	0	0	0	0	0	0	0	0	0	0	0	0
1198	Rasd1	NM_009026	chr11	-	59776684	59777311	628	0	0	0	0	0	0	0	0	0	0	0	0	0	0	0	0	0	0	0	0	0	0	0	0	0	0	0	0	0	0	0	0	0	0	0	0	0	0	0	0	0	0
1199	Bdnf	NM_007540	chr2	+	109564309	109567200	2892	0	0	0	0	0	0	0	0	0	0	0	0	0	0	0	0	0	0	0	0	0	0	0	0	0	0	0	0	0	0	0	0	0	0	0	0	0	0	0	0	0	0
1200	Bckdha	NM_007533	chr7	-	26414870	26415281	412	1	412,	412,	0	0	0	0	0	0	0	0	0	0	0	0	198	0	0	0	0	0	267	0	0	0	0	0	55	0	0	0	0	0	121	0	0	0	0	0	180	0	0
1201	Mier1	NM_027696	chr4	+	102835356	102838354	2999	1	2999,	2999,	0	0	0	0	0	0	0	0	0	0	0	0	89	0	0	0	0	0	37	0	0	0	0	0	18	0	0	0	0	0	42	0	0	0	0	0	281	0	0
1202	2310042E22Rik	NM_025634	chr16	-	21152731	21153005	275	0	0	0	0	0	0	0	0	0	0	0	0	0	0	0	0	0	0	0	0	0	0	0	0	0	0	0	0	0	0	0	0	0	0	0	0	0	0	0	0	0	0
1203	Bspry	NM_138653	chr4	+	62158076	62158332	257	1	257,	257,	90	0	0	0	0	0	1600	0	0	0	0	0	2870	0	0	0	0	0	1378	0	0	0	0	0	181	0	0	0	0	0	174	0	0	0	0	0	90	0	0
1204	Atp12a	NM_138652	chr14	+	57006758	57007388	631	0	0	0	0	0	0	0	0	0	0	0	0	0	0	0	0	0	0	0	0	0	0	0	0	0	0	0	0	0	0	0	0	0	0	0	0	0	0	0	0	0	0
1205	Fam131b	NM_001113327	chr6	-	42265310	42268157	2848	0	0	0	0	0	0	0	0	0	0	0	0	0	0	0	0	0	0	0	0	0	0	0	0	0	0	0	0	0	0	0	0	0	0	0	0	0	0	0	0	0	0
1206	Hipk2	NM_010433	chr6	-	38647838	38648133	296	1	296,	296,	310	0	0	0	0	0	374	0	0	0	0	0	148	0	0	0	0	0	49	0	0	0	0	0	12	0	0	0	0	0	11	0	0	0	0	0	68	0	0
1207	Cfb	NM_001142706	chr17	-	34993323	34993517	195	0	0	0	0	0	0	0	0	0	0	0	0	0	0	0	0	0	0	0	0	0	0	0	0	0	0	0	0	0	0	0	0	0	0	0	0	0	0	0	0	0	0
1208	Sp100	NM_013673	chr1	+	87605693	87606023	331	0	0	0	0	0	0	0	0	0	0	0	0	0	0	0	0	0	0	0	0	0	0	0	0	0	0	0	0	0	0	0	0	0	0	0	0	0	0	0	0	0	0
1209	Wbp5	NM_011712	chrX	+	132781219	132781678	460	0	0	0	0	0	0	0	0	0	0	0	0	0	0	0	0	0	0	0	0	0	0	0	0	0	0	0	0	0	0	0	0	0	0	0	0	0	0	0	0	0	0
1210	Fmnl3	NM_011711	chr15	-	99147653	99149356	1160	1	1160,	1160,	168	0	0	0	0	0	6367	0	0	0	0	0	783	0	0	0	0	0	341	0	0	0	0	0	112	0	0	0	0	0	63	0	0	0	0	0	149	0	0
1211	Plcz1	NM_054066	chr6	-	139938242	139938291	50	0	0	0	0	0	0	0	0	0	0	0	0	0	0	0	0	0	0	0	0	0	0	0	0	0	0	0	0	0	0	0	0	0	0	0	0	0	0	0	0	0	0
1212	Zfp94	NM_009568	chr7	-	25086814	25087573	760	1	698,	760,	22	0	0	0	0	0	25	0	0	0	0	0	28	0	0	0	0	0	58	0	0	0	0	0	0	0	0	0	0	0	45	0	0	0	0	0	38	0	0
1213	Cbln1	NM_019626	chr8	-	89992751	89994152	1402	2	732,1402,	805,1402,	130	43	0	0	0	0	279	62	0	0	0	0	202	75	0	0	0	0	38	34	0	0	0	0	13	0	0	0	0	0	110	20	0	0	0	0	0	0	0
1214	Cfd	NM_013459	chr10	+	79355331	79355401	71	0	0	0	0	0	0	0	0	0	0	0	0	0	0	0	0	0	0	0	0	0	0	0	0	0	0	0	0	0	0	0	0	0	0	0	0	0	0	0	0	0	0
1215	Ninj1	NM_013610	chr13	+	49290417	49291620	659	1	659,	659,	2873	0	0	0	0	0	1465	0	0	0	0	0	990	0	0	0	0	0	103	0	0	0	0	0	33	0	0	0	0	0	28	0	0	0	0	0	63	0	0
1216	Fam174b	NM_001162532	chr7	+	80919785	80921804	2020	1	2020,	2020,	15	0	0	0	0	0	87	0	0	0	0	0	30	0	0	0	0	0	10	0	0	0	0	0	0	0	0	0	0	0	0	0	0	0	0	0	0	0	0
1217	Mmrn1	NM_027613	chr6	+	60938613	60939372	760	0	0	0	0	0	0	0	0	0	0	0	0	0	0	0	0	0	0	0	0	0	0	0	0	0	0	0	0	0	0	0	0	0	0	0	0	0	0	0	0	0	0
1218	Tex14	NM_031386	chr11	+	87369022	87369325	304	1	304,	304,	85	0	0	0	0	0	150	0	0	0	0	0	23	0	0	0	0	0	31	0	0	0	0	0	0	0	0	0	0	0	18	0	0	0	0	0	0	0	0
1219	Lrrc2	NM_028838	chr9	+	110884183	110886568	2386	1	177,	385,	0	0	0	0	0	0	26	0	0	0	0	0	46	0	0	0	0	0	30	0	0	0	0	0	0	0	0	0	0	0	99	0	0	0	0	0	270	0	0
1220	Mrrf	NM_026422	chr2	+	36044672	36045801	1130	1	174,	185,	0	0	0	0	0	0	258	0	0	0	0	0	206	0	0	0	0	0	210	0	0	0	0	0	29	0	0	0	0	0	87	0	0	0	0	0	241	0	0
1221	Cul4a	NM_146207	chr8	+	13146627	13147939	1313	1	631,	714,	97	0	0	0	0	0	36	0	0	0	0	0	0	0	0	0	0	0	0	0	0	0	0	0	31	0	0	0	0	0	40	0	0	0	0	0	146	0	0
1222	Spry2	NM_011897	chr14	-	106291163	106292019	857	1	857,	857,	0	0	0	0	0	0	331	0	0	0	0	0	333	0	0	0	0	0	798	0	0	0	0	0	124	0	0	0	0	0	669	0	0	0	0	0	1445	0	0
1223	Acot1	NM_012006	chr12	+	85358329	85358619	291	0	0	0	0	0	0	0	0	0	0	0	0	0	0	0	0	0	0	0	0	0	0	0	0	0	0	0	0	0	0	0	0	0	0	0	0	0	0	0	0	0	0
1224	Eif4a2	NM_013506	chr16	+	23113384	23114205	822	0	0	0	0	0	0	0	0	0	0	0	0	0	0	0	0	0	0	0	0	0	0	0	0	0	0	0	0	0	0	0	0	0	0	0	0	0	0	0	0	0	0
1225	Tlr2	NM_011905	chr3	-	83640193	83640341	149	0	0	0	0	0	0	0	0	0	0	0	0	0	0	0	0	0	0	0	0	0	0	0	0	0	0	0	0	0	0	0	0	0	0	0	0	0	0	0	0	0	0
1226	Spry1	NM_011896	chr3	+	37542473	37543521	1049	1	908,	1049,	79	0	0	0	0	0	351	0	0	0	0	0	57	0	0	0	0	0	88	0	0	0	0	0	57	0	0	0	0	0	46	0	0	0	0	0	79	0	0
1227	Drd5	NM_013503	chr5	+	38712341	38713549	1209	0	0	0	0	0	0	0	0	0	0	0	0	0	0	0	0	0	0	0	0	0	0	0	0	0	0	0	0	0	0	0	0	0	0	0	0	0	0	0	0	0	0
1228	Grk1	NM_011881	chr8	+	13416252	13421949	5698	0	0	0	0	0	0	0	0	0	0	0	0	0	0	0	0	0	0	0	0	0	0	0	0	0	0	0	0	0	0	0	0	0	0	0	0	0	0	0	0	0	0
1229	Rnasel	NM_011882	chr1	+	155609420	155611350	1931	0	0	0	0	0	0	0	0	0	0	0	0	0	0	0	0	0	0	0	0	0	0	0	0	0	0	0	0	0	0	0	0	0	0	0	0	0	0	0	0	0	0
1230	Clcn1	NM_013491	chr6	+	42264177	42264655	479	0	0	0	0	0	0	0	0	0	0	0	0	0	0	0	0	0	0	0	0	0	0	0	0	0	0	0	0	0	0	0	0	0	0	0	0	0	0	0	0	0	0
1231	Pabpc4	NM_148917	chr4	+	122975324	122976064	323	1	323,	323,	18	0	0	0	0	0	127	0	0	0	0	0	148	0	0	0	0	0	283	0	0	0	0	0	24	0	0	0	0	0	28	0	0	0	0	0	59	0	0
1232	Slu7	NM_148673	chr11	+	43259693	43261483	1791	1	826,	850,	105	0	0	0	0	0	376	0	0	0	0	0	179	0	0	0	0	0	331	0	0	0	0	0	55	0	0	0	0	0	107	0	0	0	0	0	119	0	0
1233	Bsdc1	NM_133889	chr4	+	129164317	129165676	1360	1	1360,	1360,	98	0	0	0	0	0	287	0	0	0	0	0	302	0	0	0	0	0	302	0	0	0	0	0	78	0	0	0	0	0	164	0	0	0	0	0	123	0	0
1234	Epha3	NM_010140	chr16	-	63545043	63545956	914	0	0	0	0	0	0	0	0	0	0	0	0	0	0	0	0	0	0	0	0	0	0	0	0	0	0	0	0	0	0	0	0	0	0	0	0	0	0	0	0	0	0
1235	Hnrnph2	NM_019868	chrX	+	131140796	131141593	798	1	159,	220,	0	0	0	0	0	0	38	0	0	0	0	0	132	0	0	0	0	0	227	0	0	0	0	0	0	0	0	0	0	0	43	0	0	0	0	0	114	0	0
1236	Adam10	NM_007399	chr9	+	70625901	70628036	2136	2	534,2107,	537,2136,	0	325	0	0	0	0	164	322	0	0	0	0	58	1047	0	0	0	0	97	1107	0	0	0	0	0	224	0	0	0	0	25	452	0	0	0	0	21	189	0
1237	Gm10096	NM_001102678	chrX	-	27574948	27575053	106	0	0	0	0	0	0	0	0	0	0	0	0	0	0	0	0	0	0	0	0	0	0	0	0	0	0	0	0	0	0	0	0	0	0	0	0	0	0	0	0	0	0
1238	Gm14430	NM_001100415	chr2	+	175750551	175753460	2910	0	0	0	0	0	0	0	0	0	0	0	0	0	0	0	0	0	0	0	0	0	0	0	0	0	0	0	0	0	0	0	0	0	0	0	0	0	0	0	0	0	0
1239	Rrs1	NM_021511	chr1	+	9536702	9537535	834	1	834,	834,	0	0	0	0	0	0	663	0	0	0	0	0	1070	0	0	0	0	0	1355	0	0	0	0	0	149	0	0	0	0	0	401	0	0	0	0	0	582	0	0
1240	Cdc25b	NM_023117	chr2	+	131023105	131024233	1129	1	1129,	1129,	60	0	0	0	0	0	1364	0	0	0	0	0	289	0	0	0	0	0	368	0	0	0	0	0	32	0	0	0	0	0	40	0	0	0	0	0	178	0	0
1241	Olfr325	NM_207153	chr11	+	58395328	58395328	0	0	0	0	0	0	0	0	0	0	0	0	0	0	0	0	0	0	0	0	0	0	0	0	0	0	0	0	0	0	0	0	0	0	0	0	0	0	0	0	0	0	0
1242	Olfr1338	NM_207152	chr4	-	118426199	118426199	0	0	0	0	0	0	0	0	0	0	0	0	0	0	0	0	0	0	0	0	0	0	0	0	0	0	0	0	0	0	0	0	0	0	0	0	0	0	0	0	0	0	0
1243	Olfr1308	NM_207151	chr2	-	111800265	111800265	0	0	0	0	0	0	0	0	0	0	0	0	0	0	0	0	0	0	0	0	0	0	0	0	0	0	0	0	0	0	0	0	0	0	0	0	0	0	0	0	0	0	0
1244	Olfr1010	NM_207149	chr2	+	85594463	85594463	0	0	0	0	0	0	0	0	0	0	0	0	0	0	0	0	0	0	0	0	0	0	0	0	0	0	0	0	0	0	0	0	0	0	0	0	0	0	0	0	0	0	0
1245	Olfr1313	NM_207150	chr2	-	111911802	111911802	0	0	0	0	0	0	0	0	0	0	0	0	0	0	0	0	0	0	0	0	0	0	0	0	0	0	0	0	0	0	0	0	0	0	0	0	0	0	0	0	0	0	0
1246	Tsnax	NM_016909	chr8	+	127556774	127558092	1319	1	1319,	1319,	55	0	0	0	0	0	0	0	0	0	0	0	0	0	0	0	0	0	172	0	0	0	0	0	46	0	0	0	0	0	122	0	0	0	0	0	297	0	0
1247	Ccdc78	NM_001165929	chr17	+	25927157	25927458	302	1	302,	302,	0	0	0	0	0	0	0	0	0	0	0	0	32	0	0	0	0	0	109	0	0	0	0	0	17	0	0	0	0	0	47	0	0	0	0	0	52	0	0
1248	Cast	NM_009817	chr13	-	74831733	74833346	558	0	0	0	0	0	0	0	0	0	0	0	0	0	0	0	0	0	0	0	0	0	0	0	0	0	0	0	0	0	0	0	0	0	0	0	0	0	0	0	0	0	0
1249	Igfbp4	NM_010517	chr11	+	98912893	98913957	1065	0	0	0	0	0	0	0	0	0	0	0	0	0	0	0	0	0	0	0	0	0	0	0	0	0	0	0	0	0	0	0	0	0	0	0	0	0	0	0	0	0	0
1250	Zmat3	NM_009517	chr3	-	32233715	32240405	6691	2	1201,6691,	1235,6691,	0	0	0	0	0	0	0	19	0	0	0	0	11	13	0	0	0	0	18	14	0	0	0	0	37	0	0	0	0	0	56	74	0	0	0	0	107	336	0
1251	Gabrq	NM_020488	chrX	+	70083820	70083883	64	0	0	0	0	0	0	0	0	0	0	0	0	0	0	0	0	0	0	0	0	0	0	0	0	0	0	0	0	0	0	0	0	0	0	0	0	0	0	0	0	0	0
1252	Chka	NM_013490	chr19	+	3893407	3894367	961	1	961,	961,	0	0	0	0	0	0	984	0	0	0	0	0	5665	0	0	0	0	0	4738	0	0	0	0	0	502	0	0	0	0	0	564	0	0	0	0	0	320	0	0
1253	Slc35a4	NM_001083317	chr18	+	36842747	36843516	770	1	770,	770,	400	0	0	0	0	0	1269	0	0	0	0	0	395	0	0	0	0	0	309	0	0	0	0	0	129	0	0	0	0	0	137	0	0	0	0	0	351	0	0
1254	Gm14446	NM_001101605	chr19	-	34667377	34668132	756	0	0	0	0	0	0	0	0	0	0	0	0	0	0	0	0	0	0	0	0	0	0	0	0	0	0	0	0	0	0	0	0	0	0	0	0	0	0	0	0	0	0
1255	Xirp2	NM_001083919	chr2	+	67357371	67364661	1874	0	0	0	0	0	0	0	0	0	0	0	0	0	0	0	0	0	0	0	0	0	0	0	0	0	0	0	0	0	0	0	0	0	0	0	0	0	0	0	0	0	0
1256	1810019J16Rik	NM_001083916	chr4	+	133086284	133086705	422	1	422,	422,	0	0	0	0	0	0	0	0	0	0	0	0	99	0	0	0	0	0	194	0	0	0	0	0	31	0	0	0	0	0	65	0	0	0	0	0	59	0	0
1257	Gm13271	NM_001085528	chr4	+	88401320	88401320	0	0	0	0	0	0	0	0	0	0	0	0	0	0	0	0	0	0	0	0	0	0	0	0	0	0	0	0	0	0	0	0	0	0	0	0	0	0	0	0	0	0	0
1258	Krtap9-5	NM_001085527	chr11	+	99810865	99810865	0	0	0	0	0	0	0	0	0	0	0	0	0	0	0	0	0	0	0	0	0	0	0	0	0	0	0	0	0	0	0	0	0	0	0	0	0	0	0	0	0	0	0
1259	Krtap1-3	NM_001085526	chr11	-	99451776	99452111	336	0	0	0	0	0	0	0	0	0	0	0	0	0	0	0	0	0	0	0	0	0	0	0	0	0	0	0	0	0	0	0	0	0	0	0	0	0	0	0	0	0	0
1260	Gm5634	NM_001085524	chrX	-	8539259	8539424	166	0	0	0	0	0	0	0	0	0	0	0	0	0	0	0	0	0	0	0	0	0	0	0	0	0	0	0	0	0	0	0	0	0	0	0	0	0	0	0	0	0	0
1261	Gm14374	NM_001085523	chrX	+	5247766	5248144	379	0	0	0	0	0	0	0	0	0	0	0	0	0	0	0	0	0	0	0	0	0	0	0	0	0	0	0	0	0	0	0	0	0	0	0	0	0	0	0	0	0	0
1262	Hmga1	NM_001166535	chr17	+	27699436	27700617	1182	0	0	0	0	0	0	0	0	0	0	0	0	0	0	0	0	0	0	0	0	0	0	0	0	0	0	0	0	0	0	0	0	0	0	0	0	0	0	0	0	0	0
1263	Fam131c	NM_001085513	chr4	+	140939562	140940090	529	0	0	0	0	0	0	0	0	0	0	0	0	0	0	0	0	0	0	0	0	0	0	0	0	0	0	0	0	0	0	0	0	0	0	0	0	0	0	0	0	0	0
1264	4932429P05Rik	NM_001085511	chrX	+	87000260	87000830	571	0	0	0	0	0	0	0	0	0	0	0	0	0	0	0	0	0	0	0	0	0	0	0	0	0	0	0	0	0	0	0	0	0	0	0	0	0	0	0	0	0	0
1265	Myom3	NM_001085509	chr4	+	135370334	135371479	1146	0	0	0	0	0	0	0	0	0	0	0	0	0	0	0	0	0	0	0	0	0	0	0	0	0	0	0	0	0	0	0	0	0	0	0	0	0	0	0	0	0	0
1266	Fgfr1op	NM_201230	chr17	+	8387460	8389333	1874	1	1874,	1874,	0	0	0	0	0	0	50	0	0	0	0	0	257	0	0	0	0	0	356	0	0	0	0	0	48	0	0	0	0	0	59	0	0	0	0	0	320	0	0
1267	LOC100041284	NM_001160128	chrY_random	-	20220374	20220503	130	0	0	0	0	0	0	0	0	0	0	0	0	0	0	0	0	0	0	0	0	0	0	0	0	0	0	0	0	0	0	0	0	0	0	0	0	0	0	0	0	0	0
1268	LOC100041284	NM_001160128	chrY_random	-	23216792	23216921	130	0	0	0	0	0	0	0	0	0	0	0	0	0	0	0	0	0	0	0	0	0	0	0	0	0	0	0	0	0	0	0	0	0	0	0	0	0	0	0	0	0	0
1269	LOC100041284	NM_001160128	chrY_random	-	27365843	27365972	130	0	0	0	0	0	0	0	0	0	0	0	0	0	0	0	0	0	0	0	0	0	0	0	0	0	0	0	0	0	0	0	0	0	0	0	0	0	0	0	0	0	0
1270	Vmn2r105	NM_001104567	chr17	-	20345193	20345193	0	0	0	0	0	0	0	0	0	0	0	0	0	0	0	0	0	0	0	0	0	0	0	0	0	0	0	0	0	0	0	0	0	0	0	0	0	0	0	0	0	0	0
1271	Rtl1	NM_184109	chr12	-	110828378	110828378	0	0	0	0	0	0	0	0	0	0	0	0	0	0	0	0	0	0	0	0	0	0	0	0	0	0	0	0	0	0	0	0	0	0	0	0	0	0	0	0	0	0	0
1272	Sbno2	NM_183426	chr10	-	79519758	79520160	403	1	252,	403,	0	0	0	0	0	0	0	0	0	0	0	0	193	0	0	0	0	0	92	0	0	0	0	0	30	0	0	0	0	0	68	0	0	0	0	0	87	0	0
1273	Gm10487	NM_001100609	chrX	+	32630189	32630294	106	0	0	0	0	0	0	0	0	0	0	0	0	0	0	0	0	0	0	0	0	0	0	0	0	0	0	0	0	0	0	0	0	0	0	0	0	0	0	0	0	0	0
1274	Gm10096	NM_001102678	chrX	-	26881331	26881436	106	0	0	0	0	0	0	0	0	0	0	0	0	0	0	0	0	0	0	0	0	0	0	0	0	0	0	0	0	0	0	0	0	0	0	0	0	0	0	0	0	0	0
1275	Gm595	NM_001085499	chrX	-	46194642	46194698	57	0	0	0	0	0	0	0	0	0	0	0	0	0	0	0	0	0	0	0	0	0	0	0	0	0	0	0	0	0	0	0	0	0	0	0	0	0	0	0	0	0	0
1276	Snx10	NM_001127348	chr6	+	51538961	51540669	1709	1	1709,	1709,	0	0	0	0	0	0	0	0	0	0	0	0	284	0	0	0	0	0	241	0	0	0	0	0	126	0	0	0	0	0	327	0	0	0	0	0	235	0	0
1277	Snx16	NM_001127191	chr3	-	10417816	10419126	1311	2	1,910,	185,1013,	461	96	0	0	0	0	573	427	0	0	0	0	646	351	0	0	0	0	934	535	0	0	0	0	72	48	0	0	0	0	116	72	0	0	0	0	51	0	0
1278	Gm13157	NM_001127189	chr4	-	147128083	147128857	775	1	775,	775,	18	0	0	0	0	0	133	0	0	0	0	0	37	0	0	0	0	0	21	0	0	0	0	0	0	0	0	0	0	0	54	0	0	0	0	0	123	0	0
1279	Slc6a11	NM_172890	chr6	+	114197734	114199880	2147	0	0	0	0	0	0	0	0	0	0	0	0	0	0	0	0	0	0	0	0	0	0	0	0	0	0	0	0	0	0	0	0	0	0	0	0	0	0	0	0	0	0
1280	Gigyf2	NM_001110212	chr1	+	89345720	89347385	1666	1	1666,	1666,	0	0	0	0	0	0	398	0	0	0	0	0	252	0	0	0	0	0	195	0	0	0	0	0	35	0	0	0	0	0	149	0	0	0	0	0	175	0	0
1281	Cercam	NM_207298	chr2	+	29737468	29738360	893	1	893,	893,	0	0	0	0	0	0	0	0	0	0	0	0	99	0	0	0	0	0	63	0	0	0	0	0	41	0	0	0	0	0	15	0	0	0	0	0	69	0	0
1282	Pcmt1	NM_008786	chr10	-	7350034	7357843	779	2	182,779,	312,779,	39	22	0	0	0	0	443	76	0	0	0	0	788	44	0	0	0	0	944	68	0	0	0	0	109	19	0	0	0	0	258	27	0	0	0	0	0	89	0
1283	Pax5	NM_008782	chr4	-	44544377	44544377	0	0	0	0	0	0	0	0	0	0	0	0	0	0	0	0	0	0	0	0	0	0	0	0	0	0	0	0	0	0	0	0	0	0	0	0	0	0	0	0	0	0	0
1284	Camsap1	NM_001115076	chr2	-	25782357	25785245	2889	2	195,1166,	206,1331,	241	276	0	0	0	0	1002	861	0	0	0	0	427	594	0	0	0	0	299	351	0	0	0	0	57	43	0	0	0	0	50	34	0	0	0	0	166	71	0
1285	Stat5b	NM_001113563	chr11	-	100642044	100644409	2366	0	0	0	0	0	0	0	0	0	0	0	0	0	0	0	0	0	0	0	0	0	0	0	0	0	0	0	0	0	0	0	0	0	0	0	0	0	0	0	0	0	0
1286	Gm11330	NM_001083311	chr13	+	23342192	23342192	0	0	0	0	0	0	0	0	0	0	0	0	0	0	0	0	0	0	0	0	0	0	0	0	0	0	0	0	0	0	0	0	0	0	0	0	0	0	0	0	0	0	0
1287	Myc	NM_010849	chr15	+	61821463	61821916	454	1	254,	254,	0	0	0	0	0	0	0	0	0	0	0	0	264	0	0	0	0	0	330	0	0	0	0	0	52	0	0	0	0	0	0	0	0	0	0	0	498	0	0
1288	Cd3g	NM_009850	chr9	-	44777654	44778790	365	0	0	0	0	0	0	0	0	0	0	0	0	0	0	0	0	0	0	0	0	0	0	0	0	0	0	0	0	0	0	0	0	0	0	0	0	0	0	0	0	0	0
1289	Entpd1	NM_009848	chr19	+	40813519	40816092	2574	1	217,	390,	12	0	0	0	0	0	0	0	0	0	0	0	72	0	0	0	0	0	56	0	0	0	0	0	77	0	0	0	0	0	13	0	0	0	0	0	0	0	0
1290	Ppt2	NM_019441	chr17	-	34753606	34754288	683	1	683,	683,	731	0	0	0	0	0	467	0	0	0	0	0	3172	0	0	0	0	0	3556	0	0	0	0	0	323	0	0	0	0	0	307	0	0	0	0	0	21	0	0
1291	Neurod1	NM_010894	chr2	-	79292797	79294120	1324	0	0	0	0	0	0	0	0	0	0	0	0	0	0	0	0	0	0	0	0	0	0	0	0	0	0	0	0	0	0	0	0	0	0	0	0	0	0	0	0	0	0
1292	Col4a2	NM_009932	chr8	+	11448316	11449286	971	1	971,	971,	0	0	0	0	0	0	76	0	0	0	0	0	25	0	0	0	0	0	24	0	0	0	0	0	0	0	0	0	0	0	258	0	0	0	0	0	93	0	0
1293	Foxl2	NM_012020	chr9	+	98857207	98858543	1337	0	0	0	0	0	0	0	0	0	0	0	0	0	0	0	0	0	0	0	0	0	0	0	0	0	0	0	0	0	0	0	0	0	0	0	0	0	0	0	0	0	0
1294	Abcg2	NM_011920	chr6	+	58642384	58642445	62	0	0	0	0	0	0	0	0	0	0	0	0	0	0	0	0	0	0	0	0	0	0	0	0	0	0	0	0	0	0	0	0	0	0	0	0	0	0	0	0	0	0
1295	Adrm1	NM_019822	chr2	+	179910885	179910988	104	0	0	0	0	0	0	0	0	0	0	0	0	0	0	0	0	0	0	0	0	0	0	0	0	0	0	0	0	0	0	0	0	0	0	0	0	0	0	0	0	0	0
1296	Rtp3	NM_153100	chr9	-	110887448	110888374	927	0	0	0	0	0	0	0	0	0	0	0	0	0	0	0	0	0	0	0	0	0	0	0	0	0	0	0	0	0	0	0	0	0	0	0	0	0	0	0	0	0	0
1297	Ppp1r16b	NM_153089	chr2	+	158587599	158592069	4471	0	0	0	0	0	0	0	0	0	0	0	0	0	0	0	0	0	0	0	0	0	0	0	0	0	0	0	0	0	0	0	0	0	0	0	0	0	0	0	0	0	0
1298	Ctdsp1	NM_153088	chr1	+	74442158	74443851	1694	1	1603,	1694,	82	0	0	0	0	0	525	0	0	0	0	0	284	0	0	0	0	0	60	0	0	0	0	0	53	0	0	0	0	0	0	0	0	0	0	0	149	0	0
1299	Hrh4	NM_153087	chr18	+	13181090	13181391	302	0	0	0	0	0	0	0	0	0	0	0	0	0	0	0	0	0	0	0	0	0	0	0	0	0	0	0	0	0	0	0	0	0	0	0	0	0	0	0	0	0	0
1300	1700001O22Rik	NR_028486	chr2	-	30651090	30659177	985	0	0	0	0	0	0	0	0	0	0	0	0	0	0	0	0	0	0	0	0	0	0	0	0	0	0	0	0	0	0	0	0	0	0	0	0	0	0	0	0	0	0
1301	Creb1	NM_133828	chr1	+	64643952	64651122	7171	2	308,5346,	326,5516,	0	0	0	0	0	0	63	0	0	0	0	0	0	38	0	0	0	0	48	0	0	0	0	0	0	47	0	0	0	0	26	83	0	0	0	0	73	223	0
1302	Nop2	NM_138747	chr6	+	125094659	125094771	113	1	113,	113,	0	0	0	0	0	0	581	0	0	0	0	0	2888	0	0	0	0	0	3576	0	0	0	0	0	448	0	0	0	0	0	801	0	0	0	0	0	834	0	0
1303	Pofut1	NM_080463	chr2	+	153091619	153095985	4367	0	0	0	0	0	0	0	0	0	0	0	0	0	0	0	0	0	0	0	0	0	0	0	0	0	0	0	0	0	0	0	0	0	0	0	0	0	0	0	0	0	0
1304	Ppp2r4	NM_138748	chr2	+	30301974	30303327	1354	1	1354,	1354,	13	0	0	0	0	0	155	0	0	0	0	0	400	0	0	0	0	0	347	0	0	0	0	0	116	0	0	0	0	0	176	0	0	0	0	0	339	0	0
1305	Ccdc45	NM_177088	chr11	+	106680039	106680174	136	1	136,	136,	143	0	0	0	0	0	231	0	0	0	0	0	64	0	0	0	0	0	84	0	0	0	0	0	10	0	0	0	0	0	15	0	0	0	0	0	64	0	0
1306	Tssk3	NM_080442	chr4	-	129166251	129166314	64	0	0	0	0	0	0	0	0	0	0	0	0	0	0	0	0	0	0	0	0	0	0	0	0	0	0	0	0	0	0	0	0	0	0	0	0	0	0	0	0	0	0
1307	Celsr3	NM_080437	chr9	+	108753659	108755300	1642	0	0	0	0	0	0	0	0	0	0	0	0	0	0	0	0	0	0	0	0	0	0	0	0	0	0	0	0	0	0	0	0	0	0	0	0	0	0	0	0	0	0
1308	Ap2b1	NM_001035854	chr11	+	83216146	83218535	2390	2	239,2390,	265,2390,	0	93	0	0	0	0	224	110	0	0	0	0	158	72	0	0	0	0	107	0	0	0	0	0	22	12	0	0	0	0	50	14	0	0	0	0	93	75	0
1309	B3gnt8	NM_001036740	chr7	+	26414335	26414509	175	0	0	0	0	0	0	0	0	0	0	0	0	0	0	0	0	0	0	0	0	0	0	0	0	0	0	0	0	0	0	0	0	0	0	0	0	0	0	0	0	0	0
1310	Nrbf2	NM_001036293	chr10	-	66729436	66730206	771	1	86,	88,	83	0	0	0	0	0	138	0	0	0	0	0	99	0	0	0	0	0	96	0	0	0	0	0	0	0	0	0	0	0	73	0	0	0	0	0	71	0	0
1311	Atp8a1	NM_001038999	chr5	-	68009379	68013837	4459	2	3318,4459,	3383,4459,	45	33	0	0	0	0	31	12	0	0	0	0	0	0	0	0	0	0	29	12	0	0	0	0	0	52	0	0	0	0	23	0	0	0	0	0	33	0	0
1312	Mitf	NM_008601	chr6	+	97968169	97971352	3184	0	0	0	0	0	0	0	0	0	0	0	0	0	0	0	0	0	0	0	0	0	0	0	0	0	0	0	0	0	0	0	0	0	0	0	0	0	0	0	0	0	0
1313	Slc6a2	NM_009209	chr8	+	95521548	95525566	4019	0	0	0	0	0	0	0	0	0	0	0	0	0	0	0	0	0	0	0	0	0	0	0	0	0	0	0	0	0	0	0	0	0	0	0	0	0	0	0	0	0	0
1314	Fgf12	NM_010199	chr16	-	28160183	28162502	2320	0	0	0	0	0	0	0	0	0	0	0	0	0	0	0	0	0	0	0	0	0	0	0	0	0	0	0	0	0	0	0	0	0	0	0	0	0	0	0	0	0	0
1315	Strbp	NM_009261	chr2	-	37425389	37439549	14161	2	316,764,	320,858,	494	93	0	0	0	0	1265	440	0	0	0	0	486	88	0	0	0	0	463	108	0	0	0	0	52	17	0	0	0	0	253	125	0	0	0	0	369	233	0
1316	Lphn2	NM_001081298	chr3	-	148478549	148480137	1589	0	0	0	0	0	0	0	0	0	0	0	0	0	0	0	0	0	0	0	0	0	0	0	0	0	0	0	0	0	0	0	0	0	0	0	0	0	0	0	0	0	0
1317	Wdr46	NM_020603	chr17	+	34086360	34086640	281	1	281,	281,	18	0	0	0	0	0	134	0	0	0	0	0	1229	0	0	0	0	0	1961	0	0	0	0	0	146	0	0	0	0	0	400	0	0	0	0	0	631	0	0
1318	Bola2	NM_175103	chr7	+	133840168	133840207	40	1	40,	40,	10	0	0	0	0	0	88	0	0	0	0	0	2549	0	0	0	0	0	2491	0	0	0	0	0	292	0	0	0	0	0	634	0	0	0	0	0	871	0	0
1319	Nupl2	NM_153092	chr5	+	23688294	23689826	1533	1	38,	130,	29	0	0	0	0	0	50	0	0	0	0	0	0	0	0	0	0	0	15	0	0	0	0	0	0	0	0	0	0	0	10	0	0	0	0	0	50	0	0
1320	Pde3a	NM_018779	chr6	+	141447414	141447872	459	0	0	0	0	0	0	0	0	0	0	0	0	0	0	0	0	0	0	0	0	0	0	0	0	0	0	0	0	0	0	0	0	0	0	0	0	0	0	0	0	0	0
1321	Copg2	NM_017478	chr6	-	30698410	30698856	447	0	0	0	0	0	0	0	0	0	0	0	0	0	0	0	0	0	0	0	0	0	0	0	0	0	0	0	0	0	0	0	0	0	0	0	0	0	0	0	0	0	0
1322	Pbx2	NM_017463	chr17	+	34732861	34734286	1426	1	1426,	1426,	159	0	0	0	0	0	237	0	0	0	0	0	17	0	0	0	0	0	29	0	0	0	0	0	0	0	0	0	0	0	33	0	0	0	0	0	72	0	0
1323	Tnnt2	NM_001130176	chr1	+	137748649	137748838	190	0	0	0	0	0	0	0	0	0	0	0	0	0	0	0	0	0	0	0	0	0	0	0	0	0	0	0	0	0	0	0	0	0	0	0	0	0	0	0	0	0	0
1324	Raly	NM_001139513	chr2	+	154691688	154692995	372	1	372,	372,	595	0	0	0	0	0	1039	0	0	0	0	0	265	0	0	0	0	0	271	0	0	0	0	0	104	0	0	0	0	0	235	0	0	0	0	0	318	0	0
1325	Ndst3	NM_031186	chr3	-	123229083	123231728	2646	0	0	0	0	0	0	0	0	0	0	0	0	0	0	0	0	0	0	0	0	0	0	0	0	0	0	0	0	0	0	0	0	0	0	0	0	0	0	0	0	0	0
1326	Sp6	NM_031183	chr11	+	96883907	96886052	2146	1	2146,	2146,	0	0	0	0	0	0	420	0	0	0	0	0	2008	0	0	0	0	0	884	0	0	0	0	0	90	0	0	0	0	0	115	0	0	0	0	0	0	0	0
1327	Klb	NM_031180	chr5	+	65774936	65775242	307	0	0	0	0	0	0	0	0	0	0	0	0	0	0	0	0	0	0	0	0	0	0	0	0	0	0	0	0	0	0	0	0	0	0	0	0	0	0	0	0	0	0
1328	Zbtb7a	NM_010731	chr10	+	80611180	80614402	3223	1	1086,	1120,	0	0	0	0	0	0	91	0	0	0	0	0	568	0	0	0	0	0	429	0	0	0	0	0	48	0	0	0	0	0	58	0	0	0	0	0	73	0	0
1329	Atp6v0c	NM_009729	chr17	-	24300832	24301370	539	0	0	0	0	0	0	0	0	0	0	0	0	0	0	0	0	0	0	0	0	0	0	0	0	0	0	0	0	0	0	0	0	0	0	0	0	0	0	0	0	0	0
1330	Atp10a	NM_009728	chr7	+	66084107	66084796	690	0	0	0	0	0	0	0	0	0	0	0	0	0	0	0	0	0	0	0	0	0	0	0	0	0	0	0	0	0	0	0	0	0	0	0	0	0	0	0	0	0	0
1331	Aldh9a1	NM_019993	chr1	+	169297630	169298661	1032	1	789,	951,	102	0	0	0	0	0	4059	0	0	0	0	0	406	0	0	0	0	0	404	0	0	0	0	0	165	0	0	0	0	0	414	0	0	0	0	0	604	0	0
1332	Sh3bgrl	NM_019989	chrX	+	106355501	106357806	2306	0	0	0	0	0	0	0	0	0	0	0	0	0	0	0	0	0	0	0	0	0	0	0	0	0	0	0	0	0	0	0	0	0	0	0	0	0	0	0	0	0	0
1333	Actr1b	NM_146107	chr1	-	36756046	36756920	875	1	875,	875,	0	0	0	0	0	0	34	0	0	0	0	0	294	0	0	0	0	0	355	0	0	0	0	0	128	0	0	0	0	0	235	0	0	0	0	0	399	0	0
1334	Lyplal1	NM_146106	chr1	-	187911610	187912407	798	1	567,	798,	112	0	0	0	0	0	235	0	0	0	0	0	91	0	0	0	0	0	64	0	0	0	0	0	0	0	0	0	0	0	0	0	0	0	0	0	122	0	0
1335	Aph1a	NM_146104	chr3	+	95700294	95702213	1920	1	1687,	1920,	41	0	0	0	0	0	68	0	0	0	0	0	37	0	0	0	0	0	13	0	0	0	0	0	0	0	0	0	0	0	51	0	0	0	0	0	0	0	0
1336	Tmem185b	NM_146103	chr1	+	121424140	121424803	664	1	664,	664,	0	0	0	0	0	0	39	0	0	0	0	0	396	0	0	0	0	0	381	0	0	0	0	0	51	0	0	0	0	0	138	0	0	0	0	0	72	0	0
1337	L3mbtl2	NM_145993	chr15	+	81517482	81518735	1254	1	1254,	1254,	148	0	0	0	0	0	312	0	0	0	0	0	1028	0	0	0	0	0	639	0	0	0	0	0	99	0	0	0	0	0	166	0	0	0	0	0	498	0	0
1338	Napepld	NM_178728	chr5	-	21168720	21171045	2326	2	1,2326,	86,2326,	0	0	0	0	0	0	25	14	0	0	0	0	98	61	0	0	0	0	73	49	0	0	0	0	44	65	0	0	0	0	12	117	0	0	0	0	27	87	0
1339	Npm1	NM_008722	chr11	-	33052510	33052813	304	1	304,	304,	870	0	0	0	0	0	4170	0	0	0	0	0	4183	0	0	0	0	0	7119	0	0	0	0	0	987	0	0	0	0	0	4469	0	0	0	0	0	14017	0	0
1340	Gm14819	NM_001110250	chrX	+	32630189	32630311	123	0	0	0	0	0	0	0	0	0	0	0	0	0	0	0	0	0	0	0	0	0	0	0	0	0	0	0	0	0	0	0	0	0	0	0	0	0	0	0	0	0	0
1341	Rnf168	NM_027355	chr16	+	32299412	32301525	2114	2	1590,2114,	1624,2114,	307	22	0	0	0	0	306	114	0	0	0	0	923	129	0	0	0	0	832	137	0	0	0	0	97	33	0	0	0	0	118	30	0	0	0	0	324	130	0
1342	Rfng	NM_009053	chr11	-	120642058	120643135	1078	1	1078,	1078,	47	0	0	0	0	0	246	0	0	0	0	0	1207	0	0	0	0	0	954	0	0	0	0	0	97	0	0	0	0	0	158	0	0	0	0	0	238	0	0
1343	Gm5077	NM_173864	chr6	-	124574642	124575183	542	0	0	0	0	0	0	0	0	0	0	0	0	0	0	0	0	0	0	0	0	0	0	0	0	0	0	0	0	0	0	0	0	0	0	0	0	0	0	0	0	0	0
1344	Slc41a1	NM_173865	chr1	+	133743312	133745438	2127	2	13,1893,	34,2127,	14	231	0	0	0	0	34	139	0	0	0	0	0	102	0	0	0	0	0	0	0	0	0	0	0	0	0	0	0	0	22	0	0	0	0	0	13	91	0
1345	Ubtd2	NM_173784	chr11	+	32416487	32418709	2223	2	1,2223,	73,2223,	0	0	0	0	0	0	57	0	0	0	0	0	206	388	0	0	0	0	0	558	0	0	0	0	17	118	0	0	0	0	36	67	0	0	0	0	18	146	0
1346	Mageb18	NM_173783	chrX	-	89364217	89364989	773	0	0	0	0	0	0	0	0	0	0	0	0	0	0	0	0	0	0	0	0	0	0	0	0	0	0	0	0	0	0	0	0	0	0	0	0	0	0	0	0	0	0
1347	2510049J12Rik	NM_001101431	chr6	-	115533564	115535364	1801	1	133,	160,	0	0	0	0	0	0	40	0	0	0	0	0	310	0	0	0	0	0	391	0	0	0	0	0	35	0	0	0	0	0	38	0	0	0	0	0	0	0	0
1348	Klf8	NM_173780	chrX	+	149827411	149830677	3267	0	0	0	0	0	0	0	0	0	0	0	0	0	0	0	0	0	0	0	0	0	0	0	0	0	0	0	0	0	0	0	0	0	0	0	0	0	0	0	0	0	0
1349	Olfm2	NM_173777	chr9	-	20472429	20472550	122	0	0	0	0	0	0	0	0	0	0	0	0	0	0	0	0	0	0	0	0	0	0	0	0	0	0	0	0	0	0	0	0	0	0	0	0	0	0	0	0	0	0
1350	Ankrd58	NM_173779	chrX	+	34589902	34590413	512	0	0	0	0	0	0	0	0	0	0	0	0	0	0	0	0	0	0	0	0	0	0	0	0	0	0	0	0	0	0	0	0	0	0	0	0	0	0	0	0	0	0
1351	Slc45a1	NM_173774	chr4	-	150003504	150003639	136	0	0	0	0	0	0	0	0	0	0	0	0	0	0	0	0	0	0	0	0	0	0	0	0	0	0	0	0	0	0	0	0	0	0	0	0	0	0	0	0	0	0
1352	4933406M09Rik	NM_173771	chr1	+	136287508	136287560	53	0	0	0	0	0	0	0	0	0	0	0	0	0	0	0	0	0	0	0	0	0	0	0	0	0	0	0	0	0	0	0	0	0	0	0	0	0	0	0	0	0	0
1353	Muc5b	NM_028801	chr7	+	149058475	149058990	516	0	0	0	0	0	0	0	0	0	0	0	0	0	0	0	0	0	0	0	0	0	0	0	0	0	0	0	0	0	0	0	0	0	0	0	0	0	0	0	0	0	0
1354	Gm9733	NM_001076679	chr3	-	15296550	15296551	2	0	0	0	0	0	0	0	0	0	0	0	0	0	0	0	0	0	0	0	0	0	0	0	0	0	0	0	0	0	0	0	0	0	0	0	0	0	0	0	0	0	0
1355	Rngtt	NM_011884	chr4	+	33587376	33589585	2210	2	498,2210,	516,2210,	0	0	0	0	0	0	591	0	0	0	0	0	516	61	0	0	0	0	533	154	0	0	0	0	70	0	0	0	0	0	132	23	0	0	0	0	231	121	0
1356	Tmco5	NM_026104	chr2	+	116718047	116718230	184	0	0	0	0	0	0	0	0	0	0	0	0	0	0	0	0	0	0	0	0	0	0	0	0	0	0	0	0	0	0	0	0	0	0	0	0	0	0	0	0	0	0
1357	Gpr98	NM_054053	chr13	-	81234066	81234381	316	0	0	0	0	0	0	0	0	0	0	0	0	0	0	0	0	0	0	0	0	0	0	0	0	0	0	0	0	0	0	0	0	0	0	0	0	0	0	0	0	0	0
1358	Olfr559	NM_147112	chr7	-	109872045	109872045	0	0	0	0	0	0	0	0	0	0	0	0	0	0	0	0	0	0	0	0	0	0	0	0	0	0	0	0	0	0	0	0	0	0	0	0	0	0	0	0	0	0	0
1359	Olfr586	NM_147111	chr7	-	110270342	110270342	0	0	0	0	0	0	0	0	0	0	0	0	0	0	0	0	0	0	0	0	0	0	0	0	0	0	0	0	0	0	0	0	0	0	0	0	0	0	0	0	0	0	0
1360	Olfr570	NM_147110	chr7	+	110049821	110049821	0	0	0	0	0	0	0	0	0	0	0	0	0	0	0	0	0	0	0	0	0	0	0	0	0	0	0	0	0	0	0	0	0	0	0	0	0	0	0	0	0	0	0
1361	Glo1	NM_001113560	chr17	-	30729806	30731082	238	1	238,	238,	13	0	0	0	0	0	119	0	0	0	0	0	100	0	0	0	0	0	143	0	0	0	0	0	30	0	0	0	0	0	253	0	0	0	0	0	1061	0	0
1362	Hdac10	NR_028447	chr15	-	88953733	88959130	2446	0	0	0	0	0	0	0	0	0	0	0	0	0	0	0	0	0	0	0	0	0	0	0	0	0	0	0	0	0	0	0	0	0	0	0	0	0	0	0	0	0	0
1363	Sox5	NM_001113559	chr6	-	143781348	143781783	436	0	0	0	0	0	0	0	0	0	0	0	0	0	0	0	0	0	0	0	0	0	0	0	0	0	0	0	0	0	0	0	0	0	0	0	0	0	0	0	0	0	0
1364	Nudcd1	NM_001113554	chr15	-	44206772	44207939	1168	2	208,1168,	300,1168,	69	0	0	0	0	0	102	11	0	0	0	0	98	79	0	0	0	0	0	167	0	0	0	0	51	18	0	0	0	0	0	194	0	0	0	0	0	179	0
1365	Crip3	NM_181664	chr17	+	46568389	46568720	332	0	0	0	0	0	0	0	0	0	0	0	0	0	0	0	0	0	0	0	0	0	0	0	0	0	0	0	0	0	0	0	0	0	0	0	0	0	0	0	0	0	0
1366	Ppp1r12a	NM_027892	chr10	+	107711225	107714631	390	1	390,	390,	25	0	0	0	0	0	306	0	0	0	0	0	213	0	0	0	0	0	115	0	0	0	0	0	40	0	0	0	0	0	30	0	0	0	0	0	61	0	0
1367	Scamp4	NM_019575	chr10	+	80077528	80078528	1001	1	1001,	1001,	105	0	0	0	0	0	62	0	0	0	0	0	663	0	0	0	0	0	469	0	0	0	0	0	128	0	0	0	0	0	271	0	0	0	0	0	444	0	0
1368	Gpc1	NM_016696	chr1	+	94755141	94756773	1633	1	1633,	1633,	36	0	0	0	0	0	45	0	0	0	0	0	77	0	0	0	0	0	29	0	0	0	0	0	25	0	0	0	0	0	0	0	0	0	0	0	60	0	0
1369	Mocs2	NM_013826	chr13	+	115611136	115619628	1558	1	802,	826,	45	0	0	0	0	0	76	0	0	0	0	0	0	0	0	0	0	0	188	0	0	0	0	0	16	0	0	0	0	0	57	0	0	0	0	0	192	0	0
1370	Gtpbp1	NM_013818	chr15	+	79550529	79551909	1381	1	1381,	1381,	325	0	0	0	0	0	472	0	0	0	0	0	132	0	0	0	0	0	128	0	0	0	0	0	0	0	0	0	0	0	104	0	0	0	0	0	341	0	0
1371	Tmem176a	NM_001098271	chr6	+	48795144	48795363	220	0	0	0	0	0	0	0	0	0	0	0	0	0	0	0	0	0	0	0	0	0	0	0	0	0	0	0	0	0	0	0	0	0	0	0	0	0	0	0	0	0	0
1372	Ibtk	NM_001081282	chr9	-	85580962	85581989	1028	1	822,	1018,	0	0	0	0	0	0	3458	0	0	0	0	0	814	0	0	0	0	0	783	0	0	0	0	0	102	0	0	0	0	0	256	0	0	0	0	0	323	0	0
1373	Reg2	NM_009043	chr6	+	78357992	78358091	100	0	0	0	0	0	0	0	0	0	0	0	0	0	0	0	0	0	0	0	0	0	0	0	0	0	0	0	0	0	0	0	0	0	0	0	0	0	0	0	0	0	0
1374	Wt1	NM_144783	chr2	+	105012501	105013771	1271	0	0	0	0	0	0	0	0	0	0	0	0	0	0	0	0	0	0	0	0	0	0	0	0	0	0	0	0	0	0	0	0	0	0	0	0	0	0	0	0	0	0
1375	Gpr173	NM_027543	chrX	-	148779188	148780896	1709	0	0	0	0	0	0	0	0	0	0	0	0	0	0	0	0	0	0	0	0	0	0	0	0	0	0	0	0	0	0	0	0	0	0	0	0	0	0	0	0	0	0
1376	Prpf3	NM_027541	chr3	-	95634544	95634741	198	1	198,	198,	28	0	0	0	0	0	239	0	0	0	0	0	565	0	0	0	0	0	933	0	0	0	0	0	161	0	0	0	0	0	248	0	0	0	0	0	590	0	0
1377	Dclk2	NM_027539	chr3	-	86590072	86591133	1062	1	1062,	1062,	3015	0	0	0	0	0	1518	0	0	0	0	0	104	0	0	0	0	0	19	0	0	0	0	0	0	0	0	0	0	0	0	0	0	0	0	0	16	0	0
1378	Krt9	NM_201255	chr11	-	100048094	100048399	306	0	0	0	0	0	0	0	0	0	0	0	0	0	0	0	0	0	0	0	0	0	0	0	0	0	0	0	0	0	0	0	0	0	0	0	0	0	0	0	0	0	0
1379	Fgf8	NM_001166362	chr19	-	45811288	45811479	192	0	0	0	0	0	0	0	0	0	0	0	0	0	0	0	0	0	0	0	0	0	0	0	0	0	0	0	0	0	0	0	0	0	0	0	0	0	0	0	0	0	0
1380	Thrap3	NM_146153	chr4	-	125841326	125842639	1314	2	174,1314,	183,1314,	19	0	0	0	0	0	60	78	0	0	0	0	204	144	0	0	0	0	0	247	0	0	0	0	30	38	0	0	0	0	57	35	0	0	0	0	0	495	0
1381	Ipo13	NM_146152	chr4	-	117567097	117567165	69	1	69,	69,	12	0	0	0	0	0	122	0	0	0	0	0	278	0	0	0	0	0	206	0	0	0	0	0	77	0	0	0	0	0	39	0	0	0	0	0	188	0	0
1382	Fam151a	NM_146149	chr4	+	106420874	106420897	24	0	0	0	0	0	0	0	0	0	0	0	0	0	0	0	0	0	0	0	0	0	0	0	0	0	0	0	0	0	0	0	0	0	0	0	0	0	0	0	0	0	0
1383	5730601F06Rik	NM_001135019	chr9	-	20299519	20303508	3990	0	0	0	0	0	0	0	0	0	0	0	0	0	0	0	0	0	0	0	0	0	0	0	0	0	0	0	0	0	0	0	0	0	0	0	0	0	0	0	0	0	0
1384	Ripk1	NM_009068	chr13	+	34124651	34127039	2389	2	518,2389,	665,2389,	0	42	0	0	0	0	0	69	0	0	0	0	46	0	0	0	0	0	25	0	0	0	0	0	14	0	0	0	0	0	13	11	0	0	0	0	0	73	0
1385	Grik1	NM_010348	chr16	-	87896141	87896440	300	0	0	0	0	0	0	0	0	0	0	0	0	0	0	0	0	0	0	0	0	0	0	0	0	0	0	0	0	0	0	0	0	0	0	0	0	0	0	0	0	0	0
1386	Rpl38	NM_001048057	chr11	+	114533604	114533645	42	0	0	0	0	0	0	0	0	0	0	0	0	0	0	0	0	0	0	0	0	0	0	0	0	0	0	0	0	0	0	0	0	0	0	0	0	0	0	0	0	0	0
1387	1110017D15Rik	NM_001048005	chr4	-	41452041	41452600	161	0	0	0	0	0	0	0	0	0	0	0	0	0	0	0	0	0	0	0	0	0	0	0	0	0	0	0	0	0	0	0	0	0	0	0	0	0	0	0	0	0	0
1388	1810022C23Rik	NM_026947	chr13	-	35038482	35038797	316	0	0	0	0	0	0	0	0	0	0	0	0	0	0	0	0	0	0	0	0	0	0	0	0	0	0	0	0	0	0	0	0	0	0	0	0	0	0	0	0	0	0
1389	Ick	NM_019987	chr9	+	78015561	78019914	4354	1	97,	120,	22	0	0	0	0	0	129	0	0	0	0	0	23	0	0	0	0	0	95	0	0	0	0	0	0	0	0	0	0	0	50	0	0	0	0	0	119	0	0
1390	Slc43a2	NM_173388	chr11	+	75385978	75388543	2566	0	0	0	0	0	0	0	0	0	0	0	0	0	0	0	0	0	0	0	0	0	0	0	0	0	0	0	0	0	0	0	0	0	0	0	0	0	0	0	0	0	0
1391	Ankrd54	NM_144849	chr15	-	78883523	78884439	917	1	917,	917,	0	0	0	0	0	0	85	0	0	0	0	0	538	0	0	0	0	0	212	0	0	0	0	0	32	0	0	0	0	0	95	0	0	0	0	0	61	0	0
1392	Ccdc151	NM_029939	chr9	-	21794314	21794569	256	0	0	0	0	0	0	0	0	0	0	0	0	0	0	0	0	0	0	0	0	0	0	0	0	0	0	0	0	0	0	0	0	0	0	0	0	0	0	0	0	0	0
1393	Ptprb	NM_029928	chr10	+	115820931	115826594	5664	0	0	0	0	0	0	0	0	0	0	0	0	0	0	0	0	0	0	0	0	0	0	0	0	0	0	0	0	0	0	0	0	0	0	0	0	0	0	0	0	0	0
1394	Cpa3	NM_007753	chr3	-	20115521	20115703	183	0	0	0	0	0	0	0	0	0	0	0	0	0	0	0	0	0	0	0	0	0	0	0	0	0	0	0	0	0	0	0	0	0	0	0	0	0	0	0	0	0	0
1395	Bnip2	NM_016787	chr9	+	69854922	69856124	1203	1	1203,	1203,	0	0	0	0	0	0	10	0	0	0	0	0	109	0	0	0	0	0	84	0	0	0	0	0	14	0	0	0	0	0	0	0	0	0	0	0	130	0	0
1396	Nek6	NM_021606	chr2	+	38440910	38443010	2101	0	0	0	0	0	0	0	0	0	0	0	0	0	0	0	0	0	0	0	0	0	0	0	0	0	0	0	0	0	0	0	0	0	0	0	0	0	0	0	0	0	0
1397	Olfr242	NM_010974	chr9	+	38952603	38952603	0	0	0	0	0	0	0	0	0	0	0	0	0	0	0	0	0	0	0	0	0	0	0	0	0	0	0	0	0	0	0	0	0	0	0	0	0	0	0	0	0	0	0
1398	Pla2g4c	NM_001004762	chr7	+	13942492	13946017	1495	1	1283,	1495,	3121	0	0	0	0	0	14668	0	0	0	0	0	46	0	0	0	0	0	117	0	0	0	0	0	10	0	0	0	0	0	12	0	0	0	0	0	12	0	0
1399	Gm5972	NR_003650	chr19	-	30613365	30614169	805	0	0	0	0	0	0	0	0	0	0	0	0	0	0	0	0	0	0	0	0	0	0	0	0	0	0	0	0	0	0	0	0	0	0	0	0	0	0	0	0	0	0
1400	Dtnb	NR_027870	chr12	+	3781397	3781397	0	0	0	0	0	0	0	0	0	0	0	0	0	0	0	0	0	0	0	0	0	0	0	0	0	0	0	0	0	0	0	0	0	0	0	0	0	0	0	0	0	0	0
1401	Dtnb	NR_027869	chr12	+	3781397	3781397	0	0	0	0	0	0	0	0	0	0	0	0	0	0	0	0	0	0	0	0	0	0	0	0	0	0	0	0	0	0	0	0	0	0	0	0	0	0	0	0	0	0	0
1402	Arl3	NM_019718	chr19	-	46605598	46605828	231	1	231,	231,	586	0	0	0	0	0	1161	0	0	0	0	0	969	0	0	0	0	0	374	0	0	0	0	0	53	0	0	0	0	0	75	0	0	0	0	0	95	0	0
1403	Atl2	NM_019717	chr17	-	80247731	80249498	1768	2	1047,1768,	1076,1768,	1495	616	0	0	0	0	791	355	0	0	0	0	150	19	0	0	0	0	292	84	0	0	0	0	29	0	0	0	0	0	216	44	0	0	0	0	217	15	0
1404	Scrn1	NM_027268	chr6	-	54458809	54459197	389	0	0	0	0	0	0	0	0	0	0	0	0	0	0	0	0	0	0	0	0	0	0	0	0	0	0	0	0	0	0	0	0	0	0	0	0	0	0	0	0	0	0
1405	Zfp60	NM_029531	chr7	+	28535042	28536708	1667	1	1667,	1667,	810	0	0	0	0	0	186	0	0	0	0	0	74	0	0	0	0	0	27	0	0	0	0	0	12	0	0	0	0	0	33	0	0	0	0	0	65	0	0
1406	Rg9mtd3	NM_027266	chr4	+	45327993	45329003	1011	1	66,	216,	0	0	0	0	0	0	85	0	0	0	0	0	86	0	0	0	0	0	107	0	0	0	0	0	26	0	0	0	0	0	101	0	0	0	0	0	0	0	0
1407	Zfp715	NM_027264	chr7	-	50551892	50553243	1352	1	1352,	1352,	0	0	0	0	0	0	14	0	0	0	0	0	31	0	0	0	0	0	44	0	0	0	0	0	0	0	0	0	0	0	57	0	0	0	0	0	24	0	0
1408	Apitd1	NM_027263	chr4	-	148502457	148502881	425	1	425,	425,	393	0	0	0	0	0	1345	0	0	0	0	0	2543	0	0	0	0	0	844	0	0	0	0	0	156	0	0	0	0	0	234	0	0	0	0	0	251	0	0
1409	Taf1d	NM_027261	chr9	+	15116156	15116548	393	1	393,	393,	0	0	0	0	0	0	2551	0	0	0	0	0	1731	0	0	0	0	0	1748	0	0	0	0	0	203	0	0	0	0	0	410	0	0	0	0	0	413	0	0
1410	Vrk2	NM_027260	chr11	-	26371401	26371444	44	0	0	0	0	0	0	0	0	0	0	0	0	0	0	0	0	0	0	0	0	0	0	0	0	0	0	0	0	0	0	0	0	0	0	0	0	0	0	0	0	0	0
1411	Polr2i	NM_027259	chr7	+	31018366	31018406	41	1	41,	41,	45	0	0	0	0	0	123	0	0	0	0	0	1223	0	0	0	0	0	725	0	0	0	0	0	176	0	0	0	0	0	372	0	0	0	0	0	412	0	0
1412	Mgat1	NM_001110150	chr11	+	49075537	49076526	990	1	819,	990,	137	0	0	0	0	0	160	0	0	0	0	0	151	0	0	0	0	0	92	0	0	0	0	0	100	0	0	0	0	0	45	0	0	0	0	0	23	0	0
1413	Clca1	NM_009899	chr3	-	144393279	144393575	297	0	0	0	0	0	0	0	0	0	0	0	0	0	0	0	0	0	0	0	0	0	0	0	0	0	0	0	0	0	0	0	0	0	0	0	0	0	0	0	0	0	0
1414	Tbxas1	NM_011539	chr6	+	39034369	39034578	210	0	0	0	0	0	0	0	0	0	0	0	0	0	0	0	0	0	0	0	0	0	0	0	0	0	0	0	0	0	0	0	0	0	0	0	0	0	0	0	0	0	0
1415	Coq10b	NM_026424	chr1	+	55128647	55129546	900	2	164,900,	266,900,	259	14	0	0	0	0	1767	258	0	0	0	0	139	20	0	0	0	0	231	63	0	0	0	0	33	0	0	0	0	0	94	10	0	0	0	0	138	36	0
1416	Ppp1r1a	NM_021391	chr15	-	103360709	103361374	666	0	0	0	0	0	0	0	0	0	0	0	0	0	0	0	0	0	0	0	0	0	0	0	0	0	0	0	0	0	0	0	0	0	0	0	0	0	0	0	0	0	0
1417	Tbata	NM_023064	chr10	+	60643190	60643428	239	0	0	0	0	0	0	0	0	0	0	0	0	0	0	0	0	0	0	0	0	0	0	0	0	0	0	0	0	0	0	0	0	0	0	0	0	0	0	0	0	0	0
1418	Mrps18a	NM_026768	chr17	+	46265598	46265857	260	1	260,	260,	21	0	0	0	0	0	73	0	0	0	0	0	240	0	0	0	0	0	454	0	0	0	0	0	81	0	0	0	0	0	270	0	0	0	0	0	240	0	0
1419	Uckl1	NM_026765	chr2	-	181303858	181304015	158	1	158,	158,	193	0	0	0	0	0	136	0	0	0	0	0	19	0	0	0	0	0	39	0	0	0	0	0	0	0	0	0	0	0	39	0	0	0	0	0	40	0	0
1420	Adam19	NM_009616	chr11	+	45957347	45960844	3498	1	3498,	3498,	0	0	0	0	0	0	0	0	0	0	0	0	52	0	0	0	0	0	38	0	0	0	0	0	71	0	0	0	0	0	207	0	0	0	0	0	862	0	0
1421	Fgf4	NM_010202	chr7	+	152048846	152051148	2303	1	2303,	2303,	0	0	0	0	0	0	34	0	0	0	0	0	502	0	0	0	0	0	325	0	0	0	0	0	61	0	0	0	0	0	376	0	0	0	0	0	643	0	0
1422	Pick1	NM_008837	chr15	+	79079422	79079896	475	1	475,	475,	0	0	0	0	0	0	53	0	0	0	0	0	198	0	0	0	0	0	108	0	0	0	0	0	16	0	0	0	0	0	62	0	0	0	0	0	194	0	0
1423	Lzic	NM_026963	chr4	+	148870247	148870776	530	1	530,	530,	52	0	0	0	0	0	171	0	0	0	0	0	135	0	0	0	0	0	192	0	0	0	0	0	110	0	0	0	0	0	182	0	0	0	0	0	119	0	0
1424	Ccdc124	NM_026964	chr8	-	73392125	73392339	215	1	215,	215,	0	0	0	0	0	0	206	0	0	0	0	0	1607	0	0	0	0	0	1722	0	0	0	0	0	233	0	0	0	0	0	359	0	0	0	0	0	408	0	0
1425	Ermp1	NM_001081213	chr19	-	29684372	29687004	2633	2	1,2319,	91,2328,	20	8872	0	0	0	0	0	7982	0	0	0	0	166	2887	0	0	0	0	143	1194	0	0	0	0	14	158	0	0	0	0	46	275	0	0	0	0	33	469	0
1426	Krt28	NM_027574	chr11	-	99226320	99226356	37	1	37,	37,	0	0	0	0	0	0	53	0	0	0	0	0	195	0	0	0	0	0	134	0	0	0	0	0	18	0	0	0	0	0	12	0	0	0	0	0	0	0	0
1427	Msh5	NM_001146215	chr17	-	35165551	35165685	135	0	0	0	0	0	0	0	0	0	0	0	0	0	0	0	0	0	0	0	0	0	0	0	0	0	0	0	0	0	0	0	0	0	0	0	0	0	0	0	0	0	0
1428	Ifi27l2b	NM_145449	chr12	-	104689107	104689284	178	0	0	0	0	0	0	0	0	0	0	0	0	0	0	0	0	0	0	0	0	0	0	0	0	0	0	0	0	0	0	0	0	0	0	0	0	0	0	0	0	0	0
1429	Atp5d	NM_025313	chr10	+	79608290	79608563	274	1	274,	274,	10	0	0	0	0	0	30	0	0	0	0	0	1017	0	0	0	0	0	1365	0	0	0	0	0	561	0	0	0	0	0	1299	0	0	0	0	0	1315	0	0
1430	B430211C08Rik	NM_001039146	chr7	-	15146519	15148647	2129	0	0	0	0	0	0	0	0	0	0	0	0	0	0	0	0	0	0	0	0	0	0	0	0	0	0	0	0	0	0	0	0	0	0	0	0	0	0	0	0	0	0
1431	Ring1	NM_009066	chr17	-	34157738	34158326	589	1	120,	282,	0	0	0	0	0	0	0	0	0	0	0	0	266	0	0	0	0	0	447	0	0	0	0	0	67	0	0	0	0	0	130	0	0	0	0	0	61	0	0
1432	Zfp277	NM_172575	chr12	-	41041632	41042303	672	1	48,	136,	252	0	0	0	0	0	458	0	0	0	0	0	100	0	0	0	0	0	93	0	0	0	0	0	57	0	0	0	0	0	79	0	0	0	0	0	182	0	0
1433	C330019G07Rik	NM_194340	chr5	-	33131855	33136180	4326	2	3576,4326,	3700,4326,	537	74	0	0	0	0	967	231	0	0	0	0	994	34	0	0	0	0	608	43	0	0	0	0	118	0	0	0	0	0	113	19	0	0	0	0	210	73	0
1434	Ehbp1l1	NM_001114596	chr19	-	5707373	5708325	953	0	0	0	0	0	0	0	0	0	0	0	0	0	0	0	0	0	0	0	0	0	0	0	0	0	0	0	0	0	0	0	0	0	0	0	0	0	0	0	0	0	0
1435	Ksr2	NM_001114545	chr5	+	118213330	118213330	0	0	0	0	0	0	0	0	0	0	0	0	0	0	0	0	0	0	0	0	0	0	0	0	0	0	0	0	0	0	0	0	0	0	0	0	0	0	0	0	0	0	0
1436	Fam113a	NM_001114541	chr2	-	130243419	130244821	1403	1	662,	776,	15	0	0	0	0	0	43	0	0	0	0	0	23	0	0	0	0	0	34	0	0	0	0	0	0	0	0	0	0	0	43	0	0	0	0	0	41	0	0
1437	Hmgn2	NM_016957	chr4	-	133520653	133521452	800	0	0	0	0	0	0	0	0	0	0	0	0	0	0	0	0	0	0	0	0	0	0	0	0	0	0	0	0	0	0	0	0	0	0	0	0	0	0	0	0	0	0
1438	Ero1l	NM_015774	chr14	-	45903995	45905702	1708	1	29,	158,	0	0	0	0	0	0	304	0	0	0	0	0	370	0	0	0	0	0	291	0	0	0	0	0	70	0	0	0	0	0	43	0	0	0	0	0	64	0	0
1439	Cypt3	NM_173367	chrX	+	149993842	149993972	131	0	0	0	0	0	0	0	0	0	0	0	0	0	0	0	0	0	0	0	0	0	0	0	0	0	0	0	0	0	0	0	0	0	0	0	0	0	0	0	0	0	0
1440	Zfp445	NM_173364	chr9	-	122758027	122761031	3005	2	754,3005,	858,3005,	90	41	0	0	0	0	271	349	0	0	0	0	152	725	0	0	0	0	35	555	0	0	0	0	13	86	0	0	0	0	37	151	0	0	0	0	54	539	0
1441	Prune	NM_173347	chr3	-	95057595	95058917	1323	1	1124,	1323,	417	0	0	0	0	0	1040	0	0	0	0	0	356	0	0	0	0	0	282	0	0	0	0	0	82	0	0	0	0	0	0	0	0	0	0	0	400	0	0
1442	Hsd3b3	NM_001161743	chr3	-	98545398	98545806	409	0	0	0	0	0	0	0	0	0	0	0	0	0	0	0	0	0	0	0	0	0	0	0	0	0	0	0	0	0	0	0	0	0	0	0	0	0	0	0	0	0	0
1443	Hap1	NM_177981	chr11	-	100208640	100210018	1208	0	0	0	0	0	0	0	0	0	0	0	0	0	0	0	0	0	0	0	0	0	0	0	0	0	0	0	0	0	0	0	0	0	0	0	0	0	0	0	0	0	0
1444	Als2cl	NM_146228	chr9	+	110801000	110803033	2034	0	0	0	0	0	0	0	0	0	0	0	0	0	0	0	0	0	0	0	0	0	0	0	0	0	0	0	0	0	0	0	0	0	0	0	0	0	0	0	0	0	0
1445	Sos2	NM_001135559	chr12	-	70684747	70686109	1363	1	1363,	1363,	28	0	0	0	0	0	110	0	0	0	0	0	68	0	0	0	0	0	213	0	0	0	0	0	32	0	0	0	0	0	39	0	0	0	0	0	44	0	0
1446	L3mbtl4	NM_177278	chr17	+	69127301	69129426	2126	0	0	0	0	0	0	0	0	0	0	0	0	0	0	0	0	0	0	0	0	0	0	0	0	0	0	0	0	0	0	0	0	0	0	0	0	0	0	0	0	0	0
1447	Jup	NM_010593	chr11	-	100231932	100233623	847	1	637,	847,	0	0	0	0	0	0	53	0	0	0	0	0	162	0	0	0	0	0	254	0	0	0	0	0	75	0	0	0	0	0	84	0	0	0	0	0	146	0	0
1448	Gm15085	NM_001122734	chrX	+	144467114	144467717	604	0	0	0	0	0	0	0	0	0	0	0	0	0	0	0	0	0	0	0	0	0	0	0	0	0	0	0	0	0	0	0	0	0	0	0	0	0	0	0	0	0	0
1449	Ccl6	NM_009139	chr11	-	83401387	83402326	940	0	0	0	0	0	0	0	0	0	0	0	0	0	0	0	0	0	0	0	0	0	0	0	0	0	0	0	0	0	0	0	0	0	0	0	0	0	0	0	0	0	0
1450	Nodal	NM_013611	chr10	+	60887384	60888085	702	0	0	0	0	0	0	0	0	0	0	0	0	0	0	0	0	0	0	0	0	0	0	0	0	0	0	0	0	0	0	0	0	0	0	0	0	0	0	0	0	0	0
1451	Ngf	NM_013609	chr3	+	102324771	102324936	166	0	0	0	0	0	0	0	0	0	0	0	0	0	0	0	0	0	0	0	0	0	0	0	0	0	0	0	0	0	0	0	0	0	0	0	0	0	0	0	0	0	0
1452	Mmp9	NM_013599	chr2	+	164780406	164781346	941	0	0	0	0	0	0	0	0	0	0	0	0	0	0	0	0	0	0	0	0	0	0	0	0	0	0	0	0	0	0	0	0	0	0	0	0	0	0	0	0	0	0
1453	Hist1h1t	NM_010377	chr13	+	23788364	23788591	228	0	0	0	0	0	0	0	0	0	0	0	0	0	0	0	0	0	0	0	0	0	0	0	0	0	0	0	0	0	0	0	0	0	0	0	0	0	0	0	0	0	0
1454	Tgm3	NM_009374	chr2	+	129874136	129876135	2000	0	0	0	0	0	0	0	0	0	0	0	0	0	0	0	0	0	0	0	0	0	0	0	0	0	0	0	0	0	0	0	0	0	0	0	0	0	0	0	0	0	0
1455	Tgif1	NM_009372	chr17	-	71193546	71194036	491	1	385,	491,	0	0	0	0	0	0	52	0	0	0	0	0	215	0	0	0	0	0	457	0	0	0	0	0	114	0	0	0	0	0	773	0	0	0	0	0	1360	0	0
1456	Abtb1	NM_030251	chr6	-	88785907	88786239	333	1	333,	333,	29	0	0	0	0	0	23	0	0	0	0	0	103	0	0	0	0	0	52	0	0	0	0	0	22	0	0	0	0	0	53	0	0	0	0	0	80	0	0
1457	Smpx	NM_025357	chrX	+	154158994	154190521	473	0	0	0	0	0	0	0	0	0	0	0	0	0	0	0	0	0	0	0	0	0	0	0	0	0	0	0	0	0	0	0	0	0	0	0	0	0	0	0	0	0	0
1458	Abcc9	NM_011511	chr6	-	142536381	142538885	2505	0	0	0	0	0	0	0	0	0	0	0	0	0	0	0	0	0	0	0	0	0	0	0	0	0	0	0	0	0	0	0	0	0	0	0	0	0	0	0	0	0	0
1459	Ergic3	NM_025516	chr2	+	155843886	155844015	130	1	130,	130,	21	0	0	0	0	0	146	0	0	0	0	0	634	0	0	0	0	0	573	0	0	0	0	0	130	0	0	0	0	0	426	0	0	0	0	0	218	0	0
1460	Ndufaf2	NM_001127346	chr13	-	108842782	108842899	118	1	118,	118,	260	0	0	0	0	0	300	0	0	0	0	0	151	0	0	0	0	0	260	0	0	0	0	0	78	0	0	0	0	0	197	0	0	0	0	0	293	0	0
1461	Olfr705	NM_147032	chr7	-	114016806	114016806	0	0	0	0	0	0	0	0	0	0	0	0	0	0	0	0	0	0	0	0	0	0	0	0	0	0	0	0	0	0	0	0	0	0	0	0	0	0	0	0	0	0	0
1462	Ing4	NM_133345	chr6	+	124998425	124999282	858	1	635,	841,	0	0	0	0	0	0	49	0	0	0	0	0	349	0	0	0	0	0	542	0	0	0	0	0	60	0	0	0	0	0	143	0	0	0	0	0	245	0	0
1463	Zscan5b	NM_133204	chr7	+	6190792	6191014	223	1	223,	223,	10	0	0	0	0	0	1210	0	0	0	0	0	2319	0	0	0	0	0	1150	0	0	0	0	0	145	0	0	0	0	0	129	0	0	0	0	0	31	0	0
1464	Klhl8	NM_178741	chr5	-	104291068	104292086	1019	1	1019,	1019,	3794	0	0	0	0	0	7650	0	0	0	0	0	448	0	0	0	0	0	102	0	0	0	0	0	28	0	0	0	0	0	28	0	0	0	0	0	105	0	0
1465	4933427D06Rik	NM_175017	chr6	+	89058221	89060031	1811	0	0	0	0	0	0	0	0	0	0	0	0	0	0	0	0	0	0	0	0	0	0	0	0	0	0	0	0	0	0	0	0	0	0	0	0	0	0	0	0	0	0
1466	E330017A01Rik	NM_175011	chr16	-	58635374	58635442	69	1	69,	69,	37	0	0	0	0	0	175	0	0	0	0	0	19	0	0	0	0	0	10	0	0	0	0	0	0	0	0	0	0	0	0	0	0	0	0	0	0	0	0
1467	Scn3b	NM_178227	chr9	+	40096022	40099203	3182	0	0	0	0	0	0	0	0	0	0	0	0	0	0	0	0	0	0	0	0	0	0	0	0	0	0	0	0	0	0	0	0	0	0	0	0	0	0	0	0	0	0
1468	Pou6f2	NM_175006	chr13	-	18216793	18216995	203	0	0	0	0	0	0	0	0	0	0	0	0	0	0	0	0	0	0	0	0	0	0	0	0	0	0	0	0	0	0	0	0	0	0	0	0	0	0	0	0	0	0
1469	Ptrh2	NM_175004	chr11	+	86503606	86505825	2220	2	1,2092,	25,2220,	12	31	0	0	0	0	267	35	0	0	0	0	1016	32	0	0	0	0	1282	124	0	0	0	0	104	0	0	0	0	0	215	10	0	0	0	0	511	0	0
1470	Hbq1	NM_175000	chr11	+	32200756	32200873	118	0	0	0	0	0	0	0	0	0	0	0	0	0	0	0	0	0	0	0	0	0	0	0	0	0	0	0	0	0	0	0	0	0	0	0	0	0	0	0	0	0	0
1471	4933407P14Rik	NM_001082535	chr11	+	104052055	104052480	426	0	0	0	0	0	0	0	0	0	0	0	0	0	0	0	0	0	0	0	0	0	0	0	0	0	0	0	0	0	0	0	0	0	0	0	0	0	0	0	0	0	0
1472	Tmpo	NM_001080134	chr10	-	90619843	90621474	1632	0	0	0	0	0	0	0	0	0	0	0	0	0	0	0	0	0	0	0	0	0	0	0	0	0	0	0	0	0	0	0	0	0	0	0	0	0	0	0	0	0	0
1473	Vamp2	NM_009497	chr11	+	68904168	68905883	1716	0	0	0	0	0	0	0	0	0	0	0	0	0	0	0	0	0	0	0	0	0	0	0	0	0	0	0	0	0	0	0	0	0	0	0	0	0	0	0	0	0	0
1474	Spns3	NM_029932	chr11	-	72311657	72311893	237	0	0	0	0	0	0	0	0	0	0	0	0	0	0	0	0	0	0	0	0	0	0	0	0	0	0	0	0	0	0	0	0	0	0	0	0	0	0	0	0	0	0
1475	Smn1	NM_011420	chr13	+	100905691	100907653	323	1	323,	323,	2559	0	0	0	0	0	896	0	0	0	0	0	1112	0	0	0	0	0	1721	0	0	0	0	0	299	0	0	0	0	0	809	0	0	0	0	0	500	0	0
1476	Cirh1a	NM_011574	chr8	+	109446881	109446994	114	1	114,	114,	12	0	0	0	0	0	149	0	0	0	0	0	1144	0	0	0	0	0	1625	0	0	0	0	0	211	0	0	0	0	0	710	0	0	0	0	0	883	0	0
1477	Slc29a1	NM_022880	chr17	-	45722170	45722619	450	1	450,	450,	0	0	0	0	0	0	0	0	0	0	0	0	63	0	0	0	0	0	145	0	0	0	0	0	30	0	0	0	0	0	109	0	0	0	0	0	918	0	0
1478	Fzd5	NM_022721	chr1	-	64777131	64781416	4286	2	295,4286,	406,4286,	0	0	0	0	0	0	69	21	0	0	0	0	171	85	0	0	0	0	57	138	0	0	0	0	12	19	0	0	0	0	153	178	0	0	0	0	29	190	0
1479	Lrdd	NM_022654	chr7	-	148624413	148624487	75	1	75,	75,	0	0	0	0	0	0	19	0	0	0	0	0	222	0	0	0	0	0	125	0	0	0	0	0	10	0	0	0	0	0	36	0	0	0	0	0	131	0	0
1480	Fbxo5	NM_025995	chr10	+	4546970	4547383	414	1	414,	414,	0	0	0	0	0	0	1263	0	0	0	0	0	697	0	0	0	0	0	1551	0	0	0	0	0	206	0	0	0	0	0	295	0	0	0	0	0	919	0	0
1481	Dnlz	NM_001139504	chr2	-	26203638	26206869	2457	2	100,2457,	270,2457,	0	0	0	0	0	0	12	0	0	0	0	0	50	50	0	0	0	0	125	186	0	0	0	0	14	16	0	0	0	0	51	38	0	0	0	0	127	29	0
1482	Gbp2	NM_010260	chr3	+	142300457	142300972	516	0	0	0	0	0	0	0	0	0	0	0	0	0	0	0	0	0	0	0	0	0	0	0	0	0	0	0	0	0	0	0	0	0	0	0	0	0	0	0	0	0	0
1483	Thg1l	NM_001080969	chr11	-	45761655	45761668	14	1	14,	14,	0	0	0	0	0	0	11	0	0	0	0	0	97	0	0	0	0	0	118	0	0	0	0	0	34	0	0	0	0	0	113	0	0	0	0	0	231	0	0
1484	Purg	NM_152821	chr8	+	34497860	34498001	142	0	0	0	0	0	0	0	0	0	0	0	0	0	0	0	0	0	0	0	0	0	0	0	0	0	0	0	0	0	0	0	0	0	0	0	0	0	0	0	0	0	0
1485	Purg	NM_001098233	chr8	+	34527133	34527941	809	0	0	0	0	0	0	0	0	0	0	0	0	0	0	0	0	0	0	0	0	0	0	0	0	0	0	0	0	0	0	0	0	0	0	0	0	0	0	0	0	0	0
1486	Ambn	NM_009664	chr5	+	88897007	88897554	548	0	0	0	0	0	0	0	0	0	0	0	0	0	0	0	0	0	0	0	0	0	0	0	0	0	0	0	0	0	0	0	0	0	0	0	0	0	0	0	0	0	0
1487	Prmt3	NM_133740	chr7	+	57112846	57113635	790	1	790,	790,	61	0	0	0	0	0	162	0	0	0	0	0	501	0	0	0	0	0	666	0	0	0	0	0	67	0	0	0	0	0	187	0	0	0	0	0	504	0	0
1488	Ptpla	NM_013935	chr2	-	13948457	13948550	94	0	0	0	0	0	0	0	0	0	0	0	0	0	0	0	0	0	0	0	0	0	0	0	0	0	0	0	0	0	0	0	0	0	0	0	0	0	0	0	0	0	0
1489	Txnl1	NM_016792	chr18	-	63822454	63823956	1503	2	176,1503,	203,1503,	422	0	0	0	0	0	1775	29	0	0	0	0	1510	28	0	0	0	0	2376	33	0	0	0	0	379	12	0	0	0	0	1122	79	0	0	0	0	1276	214	0
1490	Olfr1462	NM_146693	chr19	+	13266082	13266082	0	0	0	0	0	0	0	0	0	0	0	0	0	0	0	0	0	0	0	0	0	0	0	0	0	0	0	0	0	0	0	0	0	0	0	0	0	0	0	0	0	0	0
1491	Olfr1454	NM_146692	chr19	+	13138826	13138826	0	0	0	0	0	0	0	0	0	0	0	0	0	0	0	0	0	0	0	0	0	0	0	0	0	0	0	0	0	0	0	0	0	0	0	0	0	0	0	0	0	0	0
1492	Olfr1444	NM_146702	chr19	+	12937226	12937226	0	0	0	0	0	0	0	0	0	0	0	0	0	0	0	0	0	0	0	0	0	0	0	0	0	0	0	0	0	0	0	0	0	0	0	0	0	0	0	0	0	0	0
1493	Olfr1448	NM_146701	chr19	-	12993852	12993852	0	0	0	0	0	0	0	0	0	0	0	0	0	0	0	0	0	0	0	0	0	0	0	0	0	0	0	0	0	0	0	0	0	0	0	0	0	0	0	0	0	0	0
1494	Olfr1467	NM_146691	chr19	+	13440046	13440046	0	0	0	0	0	0	0	0	0	0	0	0	0	0	0	0	0	0	0	0	0	0	0	0	0	0	0	0	0	0	0	0	0	0	0	0	0	0	0	0	0	0	0
1495	Olfr1472	NM_146690	chr19	-	13528060	13528060	0	0	0	0	0	0	0	0	0	0	0	0	0	0	0	0	0	0	0	0	0	0	0	0	0	0	0	0	0	0	0	0	0	0	0	0	0	0	0	0	0	0	0
1496	Olfr1459	NM_146689	chr19	-	13220223	13220223	0	0	0	0	0	0	0	0	0	0	0	0	0	0	0	0	0	0	0	0	0	0	0	0	0	0	0	0	0	0	0	0	0	0	0	0	0	0	0	0	0	0	0
1497	Mum1l1	NM_001164633	chrX	+	135771299	135772874	1576	0	0	0	0	0	0	0	0	0	0	0	0	0	0	0	0	0	0	0	0	0	0	0	0	0	0	0	0	0	0	0	0	0	0	0	0	0	0	0	0	0	0
1498	Mum1l1	NM_001164632	chrX	+	135771299	135772874	1576	0	0	0	0	0	0	0	0	0	0	0	0	0	0	0	0	0	0	0	0	0	0	0	0	0	0	0	0	0	0	0	0	0	0	0	0	0	0	0	0	0	0
1499	Mum1l1	NM_001164631	chrX	+	135771299	135772874	1576	0	0	0	0	0	0	0	0	0	0	0	0	0	0	0	0	0	0	0	0	0	0	0	0	0	0	0	0	0	0	0	0	0	0	0	0	0	0	0	0	0	0
1500	Mum1l1	NM_001164630	chrX	+	135771299	135772874	1576	0	0	0	0	0	0	0	0	0	0	0	0	0	0	0	0	0	0	0	0	0	0	0	0	0	0	0	0	0	0	0	0	0	0	0	0	0	0	0	0	0	0
1501	Mfhas1	NM_001081279	chr8	+	36739817	36742503	2687	0	0	0	0	0	0	0	0	0	0	0	0	0	0	0	0	0	0	0	0	0	0	0	0	0	0	0	0	0	0	0	0	0	0	0	0	0	0	0	0	0	0
1502	Nanp	NM_026086	chr2	-	150855421	150855995	575	0	0	0	0	0	0	0	0	0	0	0	0	0	0	0	0	0	0	0	0	0	0	0	0	0	0	0	0	0	0	0	0	0	0	0	0	0	0	0	0	0	0
1503	Faim2	NM_028224	chr15	-	99327435	99330578	3144	0	0	0	0	0	0	0	0	0	0	0	0	0	0	0	0	0	0	0	0	0	0	0	0	0	0	0	0	0	0	0	0	0	0	0	0	0	0	0	0	0	0
1504	Myo1f	NM_053214	chr17	+	33744320	33744709	390	0	0	0	0	0	0	0	0	0	0	0	0	0	0	0	0	0	0	0	0	0	0	0	0	0	0	0	0	0	0	0	0	0	0	0	0	0	0	0	0	0	0
1505	Gfap	NM_010277	chr11	-	102748649	102749990	1342	0	0	0	0	0	0	0	0	0	0	0	0	0	0	0	0	0	0	0	0	0	0	0	0	0	0	0	0	0	0	0	0	0	0	0	0	0	0	0	0	0	0
1506	Hmgcs1	NM_145942	chr13_random	-	114709	116308	1600	0	0	0	0	0	0	0	0	0	0	0	0	0	0	0	0	0	0	0	0	0	0	0	0	0	0	0	0	0	0	0	0	0	0	0	0	0	0	0	0	0	0
1507	4933433P14Rik	NM_178613	chr12	+	106939009	106941267	2259	0	0	0	0	0	0	0	0	0	0	0	0	0	0	0	0	0	0	0	0	0	0	0	0	0	0	0	0	0	0	0	0	0	0	0	0	0	0	0	0	0	0
1508	Marveld2	NM_178410	chr13	-	101365913	101367243	1331	1	1331,	1331,	91	0	0	0	0	0	47	0	0	0	0	0	79	0	0	0	0	0	185	0	0	0	0	0	61	0	0	0	0	0	15	0	0	0	0	0	14	0	0
1509	Gpr153	NM_178406	chr4	+	151657698	151659446	1749	0	0	0	0	0	0	0	0	0	0	0	0	0	0	0	0	0	0	0	0	0	0	0	0	0	0	0	0	0	0	0	0	0	0	0	0	0	0	0	0	0	0
1510	Zc3h6	NM_178404	chr2	+	128843320	128844299	980	1	980,	980,	861	0	0	0	0	0	1827	0	0	0	0	0	44	0	0	0	0	0	11	0	0	0	0	0	0	0	0	0	0	0	0	0	0	0	0	0	0	0	0
1511	Slc25a31	NM_178386	chr3	+	40528990	40530016	1027	1	461,	524,	269	0	0	0	0	0	235	0	0	0	0	0	216	0	0	0	0	0	231	0	0	0	0	0	23	0	0	0	0	0	23	0	0	0	0	0	22	0	0
1512	Tbcc	NM_178385	chr17	+	47028664	47029412	749	1	79,	255,	48	0	0	0	0	0	307	0	0	0	0	0	842	0	0	0	0	0	371	0	0	0	0	0	86	0	0	0	0	0	152	0	0	0	0	0	102	0	0
1513	Cox10	NM_178379	chr11	-	63777387	63777623	237	1	237,	237,	2747	0	0	0	0	0	1492	0	0	0	0	0	296	0	0	0	0	0	218	0	0	0	0	0	104	0	0	0	0	0	79	0	0	0	0	0	56	0	0
1514	Cdc42se1	NM_172395	chr3	+	95037487	95040331	2176	2	545,2176,	616,2176,	107	496	0	0	0	0	222	415	0	0	0	0	168	337	0	0	0	0	119	211	0	0	0	0	86	64	0	0	0	0	53	122	0	0	0	0	138	173	0
1515	Kif21a	NM_001109042	chr15	-	90763706	90764880	1175	0	0	0	0	0	0	0	0	0	0	0	0	0	0	0	0	0	0	0	0	0	0	0	0	0	0	0	0	0	0	0	0	0	0	0	0	0	0	0	0	0	0
1516	Dgkh	NM_001081336	chr14	-	78969415	78969911	497	0	0	0	0	0	0	0	0	0	0	0	0	0	0	0	0	0	0	0	0	0	0	0	0	0	0	0	0	0	0	0	0	0	0	0	0	0	0	0	0	0	0
1517	Glod5	NM_027227	chrX	-	7581326	7581502	177	1	177,	177,	0	0	0	0	0	0	34	0	0	0	0	0	163	0	0	0	0	0	67	0	0	0	0	0	13	0	0	0	0	0	13	0	0	0	0	0	154	0	0
1518	Eif3d	NM_018749	chr15	-	77789427	77789538	112	1	112,	112,	62	0	0	0	0	0	82	0	0	0	0	0	887	0	0	0	0	0	1728	0	0	0	0	0	260	0	0	0	0	0	680	0	0	0	0	0	1042	0	0
1519	Golga4	NM_018748	chr9	+	118490990	118491637	648	1	648,	648,	36	0	0	0	0	0	512	0	0	0	0	0	211	0	0	0	0	0	267	0	0	0	0	0	37	0	0	0	0	0	285	0	0	0	0	0	292	0	0
1520	Mvk	NM_023556	chr5	+	114910200	114910599	400	1	400,	400,	0	0	0	0	0	0	96	0	0	0	0	0	164	0	0	0	0	0	31	0	0	0	0	0	10	0	0	0	0	0	16	0	0	0	0	0	87	0	0
1521	Dnaja4	NM_021422	chr9	+	54562483	54564119	1637	0	0	0	0	0	0	0	0	0	0	0	0	0	0	0	0	0	0	0	0	0	0	0	0	0	0	0	0	0	0	0	0	0	0	0	0	0	0	0	0	0	0
1522	Srpr	NM_026130	chr9	+	35023651	35024588	938	0	0	0	0	0	0	0	0	0	0	0	0	0	0	0	0	0	0	0	0	0	0	0	0	0	0	0	0	0	0	0	0	0	0	0	0	0	0	0	0	0	0
1523	Hadhb	NM_145558	chr5	+	30510628	30511123	496	0	0	0	0	0	0	0	0	0	0	0	0	0	0	0	0	0	0	0	0	0	0	0	0	0	0	0	0	0	0	0	0	0	0	0	0	0	0	0	0	0	0
1524	Psg29	NM_054064	chr7	+	17797262	17801105	3844	0	0	0	0	0	0	0	0	0	0	0	0	0	0	0	0	0	0	0	0	0	0	0	0	0	0	0	0	0	0	0	0	0	0	0	0	0	0	0	0	0	0
1525	Psg28	NM_054063	chr7	-	19007886	19008238	353	0	0	0	0	0	0	0	0	0	0	0	0	0	0	0	0	0	0	0	0	0	0	0	0	0	0	0	0	0	0	0	0	0	0	0	0	0	0	0	0	0	0
1526	Cp	NM_001042611	chr3	+	19905558	19907609	1075	0	0	0	0	0	0	0	0	0	0	0	0	0	0	0	0	0	0	0	0	0	0	0	0	0	0	0	0	0	0	0	0	0	0	0	0	0	0	0	0	0	0
1527	Atf1	NM_007497	chr15	+	100090390	100091679	1290	1	832,	937,	0	0	0	0	0	0	521	0	0	0	0	0	683	0	0	0	0	0	899	0	0	0	0	0	145	0	0	0	0	0	243	0	0	0	0	0	472	0	0
1528	Itga7	NM_008398	chr10	+	128394907	128395340	434	0	0	0	0	0	0	0	0	0	0	0	0	0	0	0	0	0	0	0	0	0	0	0	0	0	0	0	0	0	0	0	0	0	0	0	0	0	0	0	0	0	0
1529	Rsc1a1	NM_023544	chr4	-	141239479	141239765	287	1	287,	287,	772	0	0	0	0	0	781	0	0	0	0	0	786	0	0	0	0	0	364	0	0	0	0	0	79	0	0	0	0	0	330	0	0	0	0	0	253	0	0
1530	Retn	NM_022984	chr8	+	3657386	3658095	710	0	0	0	0	0	0	0	0	0	0	0	0	0	0	0	0	0	0	0	0	0	0	0	0	0	0	0	0	0	0	0	0	0	0	0	0	0	0	0	0	0	0
1531	Zfp110	NM_022981	chr7	+	13435274	13435933	660	1	453,	660,	15	0	0	0	0	0	75	0	0	0	0	0	196	0	0	0	0	0	473	0	0	0	0	0	0	0	0	0	0	0	0	0	0	0	0	0	0	0	0
1532	Polr2f	NM_027231	chr15	+	78982109	78982197	89	1	89,	89,	245	0	0	0	0	0	549	0	0	0	0	0	2543	0	0	0	0	0	2126	0	0	0	0	0	178	0	0	0	0	0	585	0	0	0	0	0	360	0	0
1533	Ttyh3	NM_175274	chr5	-	141096536	141099410	2875	1	2875,	2875,	1080	0	0	0	0	0	363	0	0	0	0	0	292	0	0	0	0	0	72	0	0	0	0	0	19	0	0	0	0	0	97	0	0	0	0	0	70	0	0
1534	Nav2	NM_175272	chr7	+	56862191	56865458	3268	1	3023,	3268,	701	0	0	0	0	0	1219	0	0	0	0	0	108	0	0	0	0	0	51	0	0	0	0	0	63	0	0	0	0	0	13	0	0	0	0	0	112	0	0
1535	Sfxn1	NM_027324	chr13	+	54201972	54203712	1741	1	1,	50,	11	0	0	0	0	0	11	0	0	0	0	0	78	0	0	0	0	0	236	0	0	0	0	0	50	0	0	0	0	0	74	0	0	0	0	0	163	0	0
1536	Lpar4	NM_175271	chrX	+	104126663	104129238	2576	0	0	0	0	0	0	0	0	0	0	0	0	0	0	0	0	0	0	0	0	0	0	0	0	0	0	0	0	0	0	0	0	0	0	0	0	0	0	0	0	0	0
1537	Ankrd56	NM_175270	chr5	-	93470148	93471601	1454	0	0	0	0	0	0	0	0	0	0	0	0	0	0	0	0	0	0	0	0	0	0	0	0	0	0	0	0	0	0	0	0	0	0	0	0	0	0	0	0	0	0
1538	Epm2aip1	NM_175266	chr9	+	111176285	111181595	5311	1	5311,	5311,	0	0	0	0	0	0	24	0	0	0	0	0	126	0	0	0	0	0	188	0	0	0	0	0	23	0	0	0	0	0	14	0	0	0	0	0	93	0	0
1539	Fam53b	NM_175268	chr7	-	139903766	139907325	3560	0	0	0	0	0	0	0	0	0	0	0	0	0	0	0	0	0	0	0	0	0	0	0	0	0	0	0	0	0	0	0	0	0	0	0	0	0	0	0	0	0	0
1540	Txndc8	NM_026132	chr4	-	57996900	57997039	140	0	0	0	0	0	0	0	0	0	0	0	0	0	0	0	0	0	0	0	0	0	0	0	0	0	0	0	0	0	0	0	0	0	0	0	0	0	0	0	0	0	0
1541	Gm5878	NM_001034902	chr6	-	85061409	85065399	3991	0	0	0	0	0	0	0	0	0	0	0	0	0	0	0	0	0	0	0	0	0	0	0	0	0	0	0	0	0	0	0	0	0	0	0	0	0	0	0	0	0	0
1542	Magea6	NM_020019	chrX	-	151358554	151358623	70	0	0	0	0	0	0	0	0	0	0	0	0	0	0	0	0	0	0	0	0	0	0	0	0	0	0	0	0	0	0	0	0	0	0	0	0	0	0	0	0	0	0
1543	Txndc11	NM_029582	chr16	-	11075003	11075110	108	1	108,	108,	576	0	0	0	0	0	354	0	0	0	0	0	481	0	0	0	0	0	287	0	0	0	0	0	47	0	0	0	0	0	104	0	0	0	0	0	56	0	0
1544	Olfr476	NM_146924	chr7	+	115111845	115111845	0	0	0	0	0	0	0	0	0	0	0	0	0	0	0	0	0	0	0	0	0	0	0	0	0	0	0	0	0	0	0	0	0	0	0	0	0	0	0	0	0	0	0
1545	Agxt2l1	NM_001163587	chr3	+	130337595	130338666	1072	0	0	0	0	0	0	0	0	0	0	0	0	0	0	0	0	0	0	0	0	0	0	0	0	0	0	0	0	0	0	0	0	0	0	0	0	0	0	0	0	0	0
1546	Gm10147	NM_001099919	chrX	-	27228255	27228377	123	0	0	0	0	0	0	0	0	0	0	0	0	0	0	0	0	0	0	0	0	0	0	0	0	0	0	0	0	0	0	0	0	0	0	0	0	0	0	0	0	0	0
1547	Gm10147	NM_001099919	chrX	-	27574931	27575053	123	0	0	0	0	0	0	0	0	0	0	0	0	0	0	0	0	0	0	0	0	0	0	0	0	0	0	0	0	0	0	0	0	0	0	0	0	0	0	0	0	0	0
1548	Gm10147	NM_001099919	chrX	-	27889230	27889352	123	0	0	0	0	0	0	0	0	0	0	0	0	0	0	0	0	0	0	0	0	0	0	0	0	0	0	0	0	0	0	0	0	0	0	0	0	0	0	0	0	0	0
1549	Lsm11	NM_028185	chr11	-	45741770	45747114	5345	1	1,	39,	0	0	0	0	0	0	19	0	0	0	0	0	39	0	0	0	0	0	73	0	0	0	0	0	12	0	0	0	0	0	56	0	0	0	0	0	0	0	0
1550	Oraov1	NM_028184	chr7	+	152105583	152107042	1460	1	1460,	1460,	0	0	0	0	0	0	19	0	0	0	0	0	283	0	0	0	0	0	0	0	0	0	0	0	27	0	0	0	0	0	28	0	0	0	0	0	53	0	0
1551	2200002D01Rik	NM_028179	chr7	-	30032539	30032612	74	0	0	0	0	0	0	0	0	0	0	0	0	0	0	0	0	0	0	0	0	0	0	0	0	0	0	0	0	0	0	0	0	0	0	0	0	0	0	0	0	0	0
1552	1700030F18Rik	NM_028180	chr15	-	99748778	99748881	104	0	0	0	0	0	0	0	0	0	0	0	0	0	0	0	0	0	0	0	0	0	0	0	0	0	0	0	0	0	0	0	0	0	0	0	0	0	0	0	0	0	0
1553	Rab31	NM_133685	chr17	-	66001065	66003745	2681	1	2681,	2681,	54	0	0	0	0	0	146	0	0	0	0	0	103	0	0	0	0	0	66	0	0	0	0	0	11	0	0	0	0	0	31	0	0	0	0	0	303	0	0
1554	Cttn	NM_007803	chr7	-	151621628	151622869	1242	1	1242,	1242,	47	0	0	0	0	0	160	0	0	0	0	0	912	0	0	0	0	0	613	0	0	0	0	0	304	0	0	0	0	0	597	0	0	0	0	0	565	0	0
1555	Olfr690	NM_020290	chr7	-	112477730	112477756	27	0	0	0	0	0	0	0	0	0	0	0	0	0	0	0	0	0	0	0	0	0	0	0	0	0	0	0	0	0	0	0	0	0	0	0	0	0	0	0	0	0	0
1556	Hs2st1	NM_011828	chr3	-	144094070	144097451	3382	3	813,2634,3382,	1038,2750,3382,	0	631	226	0	0	0	0	294	123	0	0	0	179	0	90	0	0	0	160	0	135	0	0	0	42	12	10	0	0	0	106	0	39	0	0	0	140	76	36
1557	Hax1	NM_011826	chr3	-	89799378	89799546	169	0	0	0	0	0	0	0	0	0	0	0	0	0	0	0	0	0	0	0	0	0	0	0	0	0	0	0	0	0	0	0	0	0	0	0	0	0	0	0	0	0	0
1558	Pole	NM_011132	chr5	+	110766264	110766472	209	1	209,	209,	0	0	0	0	0	0	87	0	0	0	0	0	349	0	0	0	0	0	248	0	0	0	0	0	54	0	0	0	0	0	226	0	0	0	0	0	432	0	0
1559	Ddx3x	NM_010028	chrX	+	12868618	12871109	2492	2	1124,2492,	1132,2492,	1592	0	0	0	0	0	3278	117	0	0	0	0	2359	4341	0	0	0	0	2379	4342	0	0	0	0	314	557	0	0	0	0	677	1208	0	0	0	0	0	62	0
1560	Tbx3	NM_198052	chr5	+	120133101	120134610	1510	2	920,1510,	965,1510,	0	31	0	0	0	0	349	170	0	0	0	0	794	346	0	0	0	0	982	757	0	0	0	0	191	126	0	0	0	0	1199	791	0	0	0	0	0	20	0
1561	Syt14	NM_181546	chr1	-	194723500	194723500	0	0	0	0	0	0	0	0	0	0	0	0	0	0	0	0	0	0	0	0	0	0	0	0	0	0	0	0	0	0	0	0	0	0	0	0	0	0	0	0	0	0	0
1562	Slfn8	NM_181545	chr11	-	82815659	82816580	922	0	0	0	0	0	0	0	0	0	0	0	0	0	0	0	0	0	0	0	0	0	0	0	0	0	0	0	0	0	0	0	0	0	0	0	0	0	0	0	0	0	0
1563	Atp5l	NM_013795	chr9	-	44721332	44721450	119	0	0	0	0	0	0	0	0	0	0	0	0	0	0	0	0	0	0	0	0	0	0	0	0	0	0	0	0	0	0	0	0	0	0	0	0	0	0	0	0	0	0
1564	Klra15	NM_013793	chr6	-	129922110	129994056	284	0	0	0	0	0	0	0	0	0	0	0	0	0	0	0	0	0	0	0	0	0	0	0	0	0	0	0	0	0	0	0	0	0	0	0	0	0	0	0	0	0	0
1565	Rgs18	NM_022881	chr1	-	146599970	146600941	972	0	0	0	0	0	0	0	0	0	0	0	0	0	0	0	0	0	0	0	0	0	0	0	0	0	0	0	0	0	0	0	0	0	0	0	0	0	0	0	0	0	0
1566	Fkbp9	NM_012056	chr6	+	56828204	56829354	1151	1	1151,	1151,	0	0	0	0	0	0	46	0	0	0	0	0	127	0	0	0	0	0	362	0	0	0	0	0	145	0	0	0	0	0	265	0	0	0	0	0	994	0	0
1567	Dnlz	NM_026828	chr2	-	26203638	26205924	2287	2	1,2287,	1,2287,	0	0	0	0	0	0	10	0	0	0	0	0	50	50	0	0	0	0	84	186	0	0	0	0	14	16	0	0	0	0	50	38	0	0	0	0	100	29	0
1568	2210404J11Rik	NM_001039552	chr17	+	15200581	15201196	616	0	0	0	0	0	0	0	0	0	0	0	0	0	0	0	0	0	0	0	0	0	0	0	0	0	0	0	0	0	0	0	0	0	0	0	0	0	0	0	0	0	0
1569	Hoxc4	NM_013553	chr15	+	102866423	102867283	861	0	0	0	0	0	0	0	0	0	0	0	0	0	0	0	0	0	0	0	0	0	0	0	0	0	0	0	0	0	0	0	0	0	0	0	0	0	0	0	0	0	0
1570	Sipa1	NM_011379	chr19	-	5651184	5651415	232	1	232,	232,	10	0	0	0	0	0	183	0	0	0	0	0	144	0	0	0	0	0	161	0	0	0	0	0	13	0	0	0	0	0	50	0	0	0	0	0	79	0	0
1571	Twsg1	NM_023053	chr17	-	66272405	66275624	3220	1	3061,	3220,	0	0	0	0	0	0	48	0	0	0	0	0	67	0	0	0	0	0	0	0	0	0	0	0	0	0	0	0	0	0	17	0	0	0	0	0	177	0	0
1572	Zc3hav1l	NM_172467	chr6	-	38241871	38243021	1151	0	0	0	0	0	0	0	0	0	0	0	0	0	0	0	0	0	0	0	0	0	0	0	0	0	0	0	0	0	0	0	0	0	0	0	0	0	0	0	0	0	0
1573	Daam1	NM_172464	chr12	+	73090875	73093354	2480	1	2237,	2480,	1492	0	0	0	0	0	1981	0	0	0	0	0	53	0	0	0	0	0	0	0	0	0	0	0	0	0	0	0	0	0	136	0	0	0	0	0	86	0	0
1574	Gng7	NM_010319	chr10	-	80411368	80414365	2998	0	0	0	0	0	0	0	0	0	0	0	0	0	0	0	0	0	0	0	0	0	0	0	0	0	0	0	0	0	0	0	0	0	0	0	0	0	0	0	0	0	0
1575	Tarbp2	NM_009319	chr15	+	102353773	102354107	335	0	0	0	0	0	0	0	0	0	0	0	0	0	0	0	0	0	0	0	0	0	0	0	0	0	0	0	0	0	0	0	0	0	0	0	0	0	0	0	0	0	0
1576	Htatsf1	NM_028242	chrX	+	54320031	54320359	329	1	329,	329,	179	0	0	0	0	0	256	0	0	0	0	0	542	0	0	0	0	0	525	0	0	0	0	0	115	0	0	0	0	0	153	0	0	0	0	0	364	0	0
1577	Shmt2	NM_028230	chr10	-	126954194	126954844	651	1	473,	651,	655	0	0	0	0	0	705	0	0	0	0	0	383	0	0	0	0	0	188	0	0	0	0	0	72	0	0	0	0	0	175	0	0	0	0	0	376	0	0
1578	Atad1	NM_026487	chr19	-	32747052	32748733	1682	1	1422,	1596,	0	0	0	0	0	0	763	0	0	0	0	0	166	0	0	0	0	0	258	0	0	0	0	0	0	0	0	0	0	0	128	0	0	0	0	0	588	0	0
1579	Abca2	NM_007379	chr2	+	25303396	25304059	664	1	664,	664,	104	0	0	0	0	0	84	0	0	0	0	0	51	0	0	0	0	0	16	0	0	0	0	0	37	0	0	0	0	0	19	0	0	0	0	0	68	0	0
1580	Cttnbp2nl	NM_030249	chr3	-	104804834	104807567	2734	2	908,2734,	912,2734,	37	492	0	0	0	0	1050	3322	0	0	0	0	98	470	0	0	0	0	142	190	0	0	0	0	99	38	0	0	0	0	73	80	0	0	0	0	45	209	0
1581	Tmem164	NM_177592	chrX	+	139268934	139272781	3848	1	3848,	3848,	117	0	0	0	0	0	174	0	0	0	0	0	233	0	0	0	0	0	261	0	0	0	0	0	41	0	0	0	0	0	0	0	0	0	0	0	127	0	0
1582	Shbg	NM_011367	chr11	-	69428317	69428469	153	0	0	0	0	0	0	0	0	0	0	0	0	0	0	0	0	0	0	0	0	0	0	0	0	0	0	0	0	0	0	0	0	0	0	0	0	0	0	0	0	0	0
1583	Cacna2d1	NM_009784	chr5	+	15876492	15880329	3838	0	0	0	0	0	0	0	0	0	0	0	0	0	0	0	0	0	0	0	0	0	0	0	0	0	0	0	0	0	0	0	0	0	0	0	0	0	0	0	0	0	0
1584	Cd2bp2	NM_027353	chr7	-	134335173	134337333	2161	2	105,1655,	108,1795,	0	326	0	0	0	0	85	266	0	0	0	0	658	0	0	0	0	0	621	241	0	0	0	0	65	88	0	0	0	0	108	127	0	0	0	0	33	433	0
1585	Ctgf	NM_010217	chr10	+	24317417	24318488	1072	1	1072,	1072,	0	0	0	0	0	0	0	0	0	0	0	0	31	0	0	0	0	0	129	0	0	0	0	0	26	0	0	0	0	0	16	0	0	0	0	0	120	0	0
1586	Srm	NM_009272	chr4	+	147968416	147968728	313	1	313,	313,	0	0	0	0	0	0	164	0	0	0	0	0	624	0	0	0	0	0	891	0	0	0	0	0	226	0	0	0	0	0	557	0	0	0	0	0	1401	0	0
1587	Pla2g2d	NM_011109	chr4	+	138336308	138338058	1751	0	0	0	0	0	0	0	0	0	0	0	0	0	0	0	0	0	0	0	0	0	0	0	0	0	0	0	0	0	0	0	0	0	0	0	0	0	0	0	0	0	0
1588	Fam122a	NM_026520	chr19	-	24550268	24550991	724	1	163,	309,	0	0	0	0	0	0	232	0	0	0	0	0	126	0	0	0	0	0	179	0	0	0	0	0	20	0	0	0	0	0	28	0	0	0	0	0	40	0	0
1589	Rnf146	NM_026518	chr10	-	29063981	29066614	2634	2	327,2634,	551,2634,	110	83	0	0	0	0	1556	191	0	0	0	0	150	20	0	0	0	0	126	20	0	0	0	0	17	24	0	0	0	0	80	28	0	0	0	0	225	17	0
1590	Cd82	NM_007656	chr2	-	93259268	93260021	754	0	0	0	0	0	0	0	0	0	0	0	0	0	0	0	0	0	0	0	0	0	0	0	0	0	0	0	0	0	0	0	0	0	0	0	0	0	0	0	0	0	0
1591	Ivns1abp	NM_054102	chr1	+	153210495	153211575	1081	1	1034,	1081,	0	0	0	0	0	0	149	0	0	0	0	0	1562	0	0	0	0	0	2459	0	0	0	0	0	297	0	0	0	0	0	741	0	0	0	0	0	912	0	0
1592	2310034C09Rik	NM_054100	chr16	+	88759789	88760034	246	0	0	0	0	0	0	0	0	0	0	0	0	0	0	0	0	0	0	0	0	0	0	0	0	0	0	0	0	0	0	0	0	0	0	0	0	0	0	0	0	0	0
1593	Pnpla3	NM_054088	chr15	+	84016515	84019951	3437	1	3437,	3437,	0	0	0	0	0	0	85	0	0	0	0	0	53	0	0	0	0	0	83	0	0	0	0	0	0	0	0	0	0	0	13	0	0	0	0	0	12	0	0
1594	Msi2	NM_054043	chr11	-	88152883	88160585	5312	0	0	0	0	0	0	0	0	0	0	0	0	0	0	0	0	0	0	0	0	0	0	0	0	0	0	0	0	0	0	0	0	0	0	0	0	0	0	0	0	0	0
1595	Suox	NM_173733	chr10	-	128106942	128107572	631	1	188,	330,	163	0	0	0	0	0	52	0	0	0	0	0	0	0	0	0	0	0	50	0	0	0	0	0	0	0	0	0	0	0	26	0	0	0	0	0	22	0	0
1596	Tmem194	NM_173732	chr10	+	127131714	127132222	509	0	0	0	0	0	0	0	0	0	0	0	0	0	0	0	0	0	0	0	0	0	0	0	0	0	0	0	0	0	0	0	0	0	0	0	0	0	0	0	0	0	0
1597	Hmgcll1	NM_173731	chr9	+	75981672	75984157	2486	1	2486,	2486,	523	0	0	0	0	0	868	0	0	0	0	0	221	0	0	0	0	0	31	0	0	0	0	0	0	0	0	0	0	0	0	0	0	0	0	0	16	0	0
1598	LOC100040911	NM_001160131	chrY_random	+	18519992	18520123	132	0	0	0	0	0	0	0	0	0	0	0	0	0	0	0	0	0	0	0	0	0	0	0	0	0	0	0	0	0	0	0	0	0	0	0	0	0	0	0	0	0	0
1599	Dynlrb2	NM_029297	chr8	+	119039623	119039815	193	0	0	0	0	0	0	0	0	0	0	0	0	0	0	0	0	0	0	0	0	0	0	0	0	0	0	0	0	0	0	0	0	0	0	0	0	0	0	0	0	0	0
1600	Rpusd2	NM_173450	chr2	+	118864495	118867931	3437	0	0	0	0	0	0	0	0	0	0	0	0	0	0	0	0	0	0	0	0	0	0	0	0	0	0	0	0	0	0	0	0	0	0	0	0	0	0	0	0	0	0
1601	Vmn2r55	NM_001104645	chr7	-	13237054	13237054	0	0	0	0	0	0	0	0	0	0	0	0	0	0	0	0	0	0	0	0	0	0	0	0	0	0	0	0	0	0	0	0	0	0	0	0	0	0	0	0	0	0	0
1602	Vmn2r53	NM_001104644	chr7	-	13166818	13166818	0	0	0	0	0	0	0	0	0	0	0	0	0	0	0	0	0	0	0	0	0	0	0	0	0	0	0	0	0	0	0	0	0	0	0	0	0	0	0	0	0	0	0
1603	Acvr2a	NM_007396	chr2	+	48755308	48758784	3477	2	409,3477,	552,3477,	13	20	0	0	0	0	49	114	0	0	0	0	115	86	0	0	0	0	149	72	0	0	0	0	13	29	0	0	0	0	17	32	0	0	0	0	61	82	0
1604	Rasa2	NM_053268	chr9	-	96439718	96442863	3146	2	402,3042,	464,3146,	605	1528	0	0	0	0	919	5182	0	0	0	0	122	275	0	0	0	0	75	111	0	0	0	0	0	21	0	0	0	0	11	20	0	0	0	0	0	53	0
1605	Thumpd1	NM_145585	chr7	-	126858607	126860185	1579	1	1579,	1579,	1247	0	0	0	0	0	74	0	0	0	0	0	583	0	0	0	0	0	895	0	0	0	0	0	106	0	0	0	0	0	379	0	0	0	0	0	660	0	0
1606	Zmynd10	NM_053253	chr9	+	107453367	107453650	284	0	0	0	0	0	0	0	0	0	0	0	0	0	0	0	0	0	0	0	0	0	0	0	0	0	0	0	0	0	0	0	0	0	0	0	0	0	0	0	0	0	0
1607	Mypop	NM_145579	chr7	+	19586510	19587115	606	1	454,	606,	104	0	0	0	0	0	491	0	0	0	0	0	158	0	0	0	0	0	50	0	0	0	0	0	31	0	0	0	0	0	27	0	0	0	0	0	0	0	0
1608	Trim63	NM_001039048	chr4	+	133884830	133885544	715	0	0	0	0	0	0	0	0	0	0	0	0	0	0	0	0	0	0	0	0	0	0	0	0	0	0	0	0	0	0	0	0	0	0	0	0	0	0	0	0	0	0
1609	Fgf8	NM_001166363	chr19	-	45811288	45811479	192	0	0	0	0	0	0	0	0	0	0	0	0	0	0	0	0	0	0	0	0	0	0	0	0	0	0	0	0	0	0	0	0	0	0	0	0	0	0	0	0	0	0
1610	Cela1	NM_033612	chr15	-	100504852	100505130	279	0	0	0	0	0	0	0	0	0	0	0	0	0	0	0	0	0	0	0	0	0	0	0	0	0	0	0	0	0	0	0	0	0	0	0	0	0	0	0	0	0	0
1611	Bhlhb9	NM_001098222	chrX	+	132425199	132425620	422	1	422,	422,	0	0	0	0	0	0	0	0	0	0	0	0	47	0	0	0	0	0	74	0	0	0	0	0	25	0	0	0	0	0	21	0	0	0	0	0	315	0	0
1612	Gad2	NM_008078	chr2	+	22545866	22549397	3532	0	0	0	0	0	0	0	0	0	0	0	0	0	0	0	0	0	0	0	0	0	0	0	0	0	0	0	0	0	0	0	0	0	0	0	0	0	0	0	0	0	0
1613	Krt4	NM_008475	chr15	-	101748965	101749455	491	0	0	0	0	0	0	0	0	0	0	0	0	0	0	0	0	0	0	0	0	0	0	0	0	0	0	0	0	0	0	0	0	0	0	0	0	0	0	0	0	0	0
1614	Col9a1	NM_007740	chr1	+	24258700	24259577	878	0	0	0	0	0	0	0	0	0	0	0	0	0	0	0	0	0	0	0	0	0	0	0	0	0	0	0	0	0	0	0	0	0	0	0	0	0	0	0	0	0	0
1615	Cacnb3	NM_007581	chr15	+	98474002	98474961	960	1	960,	960,	0	0	0	0	0	0	280	0	0	0	0	0	190	0	0	0	0	0	110	0	0	0	0	0	69	0	0	0	0	0	87	0	0	0	0	0	261	0	0
1616	Krt75	NM_133357	chr15	-	101393773	101395312	1540	0	0	0	0	0	0	0	0	0	0	0	0	0	0	0	0	0	0	0	0	0	0	0	0	0	0	0	0	0	0	0	0	0	0	0	0	0	0	0	0	0	0
1617	1700034O15Rik	NM_029671	chr6	+	41635389	41635716	328	0	0	0	0	0	0	0	0	0	0	0	0	0	0	0	0	0	0	0	0	0	0	0	0	0	0	0	0	0	0	0	0	0	0	0	0	0	0	0	0	0	0
1618	Lce1i	NM_029667	chr3	-	92581131	92581339	209	0	0	0	0	0	0	0	0	0	0	0	0	0	0	0	0	0	0	0	0	0	0	0	0	0	0	0	0	0	0	0	0	0	0	0	0	0	0	0	0	0	0
1619	Ipo11	NM_029665	chr13	-	107584518	107585710	1193	1	1193,	1193,	10	0	0	0	0	0	50	0	0	0	0	0	498	0	0	0	0	0	786	0	0	0	0	0	138	0	0	0	0	0	281	0	0	0	0	0	413	0	0
1620	Slc25a26	NM_026255	chr6	+	94553663	94554644	982	1	982,	982,	104	0	0	0	0	0	92	0	0	0	0	0	125	0	0	0	0	0	142	0	0	0	0	0	16	0	0	0	0	0	28	0	0	0	0	0	110	0	0
1621	Ush1g	NM_176847	chr11	-	115176505	115178240	1736	0	0	0	0	0	0	0	0	0	0	0	0	0	0	0	0	0	0	0	0	0	0	0	0	0	0	0	0	0	0	0	0	0	0	0	0	0	0	0	0	0	0
1622	Vmn2r74	NM_001105187	chr7	-	93100376	93100376	0	0	0	0	0	0	0	0	0	0	0	0	0	0	0	0	0	0	0	0	0	0	0	0	0	0	0	0	0	0	0	0	0	0	0	0	0	0	0	0	0	0	0
1623	Cryab	NM_009964	chr9	+	50564600	50564738	139	0	0	0	0	0	0	0	0	0	0	0	0	0	0	0	0	0	0	0	0	0	0	0	0	0	0	0	0	0	0	0	0	0	0	0	0	0	0	0	0	0	0
1624	Ankrd1	NM_013468	chr19	-	36186454	36187196	743	0	0	0	0	0	0	0	0	0	0	0	0	0	0	0	0	0	0	0	0	0	0	0	0	0	0	0	0	0	0	0	0	0	0	0	0	0	0	0	0	0	0
1625	Pdcd4	NM_011050	chr19	+	54003633	54004351	719	1	719,	719,	115	0	0	0	0	0	406	0	0	0	0	0	104	0	0	0	0	0	138	0	0	0	0	0	0	0	0	0	0	0	172	0	0	0	0	0	80	0	0
1626	Nkx2-2as	NR_030769	chr2	+	147157417	147157417	0	0	0	0	0	0	0	0	0	0	0	0	0	0	0	0	0	0	0	0	0	0	0	0	0	0	0	0	0	0	0	0	0	0	0	0	0	0	0	0	0	0	0
1627	Zyg11a	NM_001167936	chr4	-	107854539	107854706	168	0	0	0	0	0	0	0	0	0	0	0	0	0	0	0	0	0	0	0	0	0	0	0	0	0	0	0	0	0	0	0	0	0	0	0	0	0	0	0	0	0	0
1628	Slc4a4	NM_018760	chr5	+	89663865	89668681	4188	0	0	0	0	0	0	0	0	0	0	0	0	0	0	0	0	0	0	0	0	0	0	0	0	0	0	0	0	0	0	0	0	0	0	0	0	0	0	0	0	0	0
1629	Gm14308	NM_001099349	chr2	+	175652992	175652992	0	0	0	0	0	0	0	0	0	0	0	0	0	0	0	0	0	0	0	0	0	0	0	0	0	0	0	0	0	0	0	0	0	0	0	0	0	0	0	0	0	0	0
1630	Cd101	NM_001099332	chr3	-	100797452	100797587	136	0	0	0	0	0	0	0	0	0	0	0	0	0	0	0	0	0	0	0	0	0	0	0	0	0	0	0	0	0	0	0	0	0	0	0	0	0	0	0	0	0	0
1631	Pfn4	NM_028376	chr12	+	4785014	4785072	59	0	0	0	0	0	0	0	0	0	0	0	0	0	0	0	0	0	0	0	0	0	0	0	0	0	0	0	0	0	0	0	0	0	0	0	0	0	0	0	0	0	0
1632	Puf60	NM_028364	chr15	-	75900613	75900757	145	1	145,	145,	14	0	0	0	0	0	424	0	0	0	0	0	1633	0	0	0	0	0	1575	0	0	0	0	0	174	0	0	0	0	0	485	0	0	0	0	0	1339	0	0
1633	Nrxn1	NM_020252	chr17	-	90432983	90436416	3434	0	0	0	0	0	0	0	0	0	0	0	0	0	0	0	0	0	0	0	0	0	0	0	0	0	0	0	0	0	0	0	0	0	0	0	0	0	0	0	0	0	0
1634	Sec13	NM_024206	chr6	-	113678045	113678343	299	1	299,	299,	1259	0	0	0	0	0	966	0	0	0	0	0	751	0	0	0	0	0	1002	0	0	0	0	0	224	0	0	0	0	0	542	0	0	0	0	0	740	0	0
1635	Tmem9b	NM_020050	chr7	-	116879349	116880349	1001	2	171,989,	270,1001,	322	0	0	0	0	0	167	0	0	0	0	0	275	88	0	0	0	0	346	158	0	0	0	0	53	28	0	0	0	0	75	55	0	0	0	0	25	24	0
1636	Cyyr1	NM_144853	chr16	-	85456489	85457759	1271	0	0	0	0	0	0	0	0	0	0	0	0	0	0	0	0	0	0	0	0	0	0	0	0	0	0	0	0	0	0	0	0	0	0	0	0	0	0	0	0	0	0
1637	Fig4	NM_133999	chr10	-	40907977	40908327	351	1	351,	351,	0	0	0	0	0	0	0	0	0	0	0	0	144	0	0	0	0	0	378	0	0	0	0	0	37	0	0	0	0	0	152	0	0	0	0	0	102	0	0
1638	Ddx42	NM_028074	chr11	+	106109480	106110454	975	1	783,	975,	54	0	0	0	0	0	418	0	0	0	0	0	991	0	0	0	0	0	1741	0	0	0	0	0	229	0	0	0	0	0	511	0	0	0	0	0	724	0	0
1639	Sulf2	NM_028072	chr2	-	165898588	165900287	1700	1	846,	853,	0	0	0	0	0	0	941	0	0	0	0	0	436	0	0	0	0	0	191	0	0	0	0	0	57	0	0	0	0	0	401	0	0	0	0	0	593	0	0
1640	D17H6S53E	NM_033477	chr17	+	35264941	35264941	0	0	0	0	0	0	0	0	0	0	0	0	0	0	0	0	0	0	0	0	0	0	0	0	0	0	0	0	0	0	0	0	0	0	0	0	0	0	0	0	0	0	0
1641	Rab34	NM_033475	chr11	+	78005343	78005695	353	1	353,	353,	0	0	0	0	0	0	66	0	0	0	0	0	467	0	0	0	0	0	300	0	0	0	0	0	36	0	0	0	0	0	41	0	0	0	0	0	260	0	0
1642	Tcfcp2	NM_033476	chr15	-	100333226	100334836	1611	2	244,1611,	283,1611,	0	64	0	0	0	0	0	61	0	0	0	0	153	346	0	0	0	0	126	370	0	0	0	0	17	26	0	0	0	0	11	33	0	0	0	0	10	14	0
1643	Hapln2	NM_022031	chr3	-	87825671	87826463	793	0	0	0	0	0	0	0	0	0	0	0	0	0	0	0	0	0	0	0	0	0	0	0	0	0	0	0	0	0	0	0	0	0	0	0	0	0	0	0	0	0	0
1644	Impg1	NM_022016	chr9	-	80161136	80162177	1042	0	0	0	0	0	0	0	0	0	0	0	0	0	0	0	0	0	0	0	0	0	0	0	0	0	0	0	0	0	0	0	0	0	0	0	0	0	0	0	0	0	0
1645	Tcf3	NM_001164150	chr10	-	79871909	79872876	968	1	384,	582,	579	0	0	0	0	0	650	0	0	0	0	0	789	0	0	0	0	0	814	0	0	0	0	0	62	0	0	0	0	0	160	0	0	0	0	0	989	0	0
1646	Ptar1	NM_028208	chr19	+	23794890	23795619	730	0	0	0	0	0	0	0	0	0	0	0	0	0	0	0	0	0	0	0	0	0	0	0	0	0	0	0	0	0	0	0	0	0	0	0	0	0	0	0	0	0	0
1647	Sprr2a2	NM_001164787	chr3	+	92023265	92026413	3149	0	0	0	0	0	0	0	0	0	0	0	0	0	0	0	0	0	0	0	0	0	0	0	0	0	0	0	0	0	0	0	0	0	0	0	0	0	0	0	0	0	0
1648	Klf13	NM_021366	chr7	-	71031237	71036393	5157	2	104,2690,	110,2770,	139	0	0	0	0	0	155	27	0	0	0	0	356	56	0	0	0	0	124	103	0	0	0	0	63	61	0	0	0	0	42	106	0	0	0	0	41	28	0
1649	Tmem30a	NM_133718	chr9	-	79616750	79619092	2343	2	429,2291,	491,2343,	25	200	0	0	0	0	0	232	0	0	0	0	324	303	0	0	0	0	481	616	0	0	0	0	80	125	0	0	0	0	0	126	0	0	0	0	87	202	0
1650	Sec23a	NM_009147	chr12	-	60059370	60060983	1614	2	1159,1614,	1212,1614,	631	0	0	0	0	0	357	21	0	0	0	0	489	31	0	0	0	0	538	85	0	0	0	0	100	0	0	0	0	0	284	27	0	0	0	0	183	24	0
1651	Acp1	NM_021330	chr12	-	31578190	31580740	2551	0	0	0	0	0	0	0	0	0	0	0	0	0	0	0	0	0	0	0	0	0	0	0	0	0	0	0	0	0	0	0	0	0	0	0	0	0	0	0	0	0	0
1652	Tk1	NM_009387	chr11	-	117676832	117677264	433	1	433,	433,	83	0	0	0	0	0	80	0	0	0	0	0	1317	0	0	0	0	0	1619	0	0	0	0	0	242	0	0	0	0	0	535	0	0	0	0	0	392	0	0
1653	Spag6	NM_015773	chr16	-	16753109	16753906	798	1	553,	798,	32	0	0	0	0	0	0	0	0	0	0	0	0	0	0	0	0	0	48	0	0	0	0	0	0	0	0	0	0	0	0	0	0	0	0	0	28	0	0
1654	Gpr137b	NM_031999	chr13	-	13449887	13451578	1692	2	380,1276,	544,1316,	0	0	0	0	0	0	54	0	0	0	0	0	88	72	0	0	0	0	0	145	0	0	0	0	16	16	0	0	0	0	39	20	0	0	0	0	46	16	0
1655	Tmem120a	NM_172541	chr5	-	136211359	136211561	203	1	203,	203,	0	0	0	0	0	0	607	0	0	0	0	0	1787	0	0	0	0	0	1074	0	0	0	0	0	224	0	0	0	0	0	273	0	0	0	0	0	133	0	0
1656	Carkd	NM_026995	chr8	+	11513045	11513284	240	1	240,	240,	0	0	0	0	0	0	23	0	0	0	0	0	267	0	0	0	0	0	261	0	0	0	0	0	54	0	0	0	0	0	172	0	0	0	0	0	150	0	0
1657	Mmp13	NM_008607	chr9	+	7282118	7283331	1214	0	0	0	0	0	0	0	0	0	0	0	0	0	0	0	0	0	0	0	0	0	0	0	0	0	0	0	0	0	0	0	0	0	0	0	0	0	0	0	0	0	0
1658	Mmp11	NM_008606	chr10	-	75385968	75386726	759	0	0	0	0	0	0	0	0	0	0	0	0	0	0	0	0	0	0	0	0	0	0	0	0	0	0	0	0	0	0	0	0	0	0	0	0	0	0	0	0	0	0
1659	Hoxb8	NM_010461	chr11	+	96145784	96146639	856	0	0	0	0	0	0	0	0	0	0	0	0	0	0	0	0	0	0	0	0	0	0	0	0	0	0	0	0	0	0	0	0	0	0	0	0	0	0	0	0	0	0
1660	Bzrap1	NM_172449	chr11	+	87596191	87599430	1216	0	0	0	0	0	0	0	0	0	0	0	0	0	0	0	0	0	0	0	0	0	0	0	0	0	0	0	0	0	0	0	0	0	0	0	0	0	0	0	0	0	0
1661	Olfr50	NM_146946	chr2	+	36649696	36649696	0	0	0	0	0	0	0	0	0	0	0	0	0	0	0	0	0	0	0	0	0	0	0	0	0	0	0	0	0	0	0	0	0	0	0	0	0	0	0	0	0	0	0
1662	Olfr338	NM_146947	chr2	+	36233218	36233218	0	0	0	0	0	0	0	0	0	0	0	0	0	0	0	0	0	0	0	0	0	0	0	0	0	0	0	0	0	0	0	0	0	0	0	0	0	0	0	0	0	0	0
1663	Slc38a9	NM_178746	chr13	+	113521872	113523106	1235	1	1235,	1235,	33	0	0	0	0	0	27	0	0	0	0	0	0	0	0	0	0	0	0	0	0	0	0	0	0	0	0	0	0	0	0	0	0	0	0	0	51	0	0
1664	Hecw1	NM_001081348	chr13	-	14318704	14322915	4212	0	0	0	0	0	0	0	0	0	0	0	0	0	0	0	0	0	0	0	0	0	0	0	0	0	0	0	0	0	0	0	0	0	0	0	0	0	0	0	0	0	0
1665	Rpl22l1	NM_026517	chr3	+	28706253	28706337	85	0	0	0	0	0	0	0	0	0	0	0	0	0	0	0	0	0	0	0	0	0	0	0	0	0	0	0	0	0	0	0	0	0	0	0	0	0	0	0	0	0	0
1666	Agpat4	NM_026644	chr17	+	12411945	12412506	562	0	0	0	0	0	0	0	0	0	0	0	0	0	0	0	0	0	0	0	0	0	0	0	0	0	0	0	0	0	0	0	0	0	0	0	0	0	0	0	0	0	0
1667	Ift80	NM_026641	chr3	-	68696432	68697992	1561	1	1356,	1561,	46	0	0	0	0	0	309	0	0	0	0	0	23	0	0	0	0	0	0	0	0	0	0	0	0	0	0	0	0	0	42	0	0	0	0	0	77	0	0
1668	Pcolce2	NM_029620	chr9	+	95595515	95595970	456	0	0	0	0	0	0	0	0	0	0	0	0	0	0	0	0	0	0	0	0	0	0	0	0	0	0	0	0	0	0	0	0	0	0	0	0	0	0	0	0	0	0
1669	Duox2	NM_177610	chr2	-	122106172	122106172	0	0	0	0	0	0	0	0	0	0	0	0	0	0	0	0	0	0	0	0	0	0	0	0	0	0	0	0	0	0	0	0	0	0	0	0	0	0	0	0	0	0	0
1670	Tbc1d14	NM_133910	chr5	-	36833252	36835697	2446	1	2207,	2231,	763	0	0	0	0	0	0	0	0	0	0	0	162	0	0	0	0	0	97	0	0	0	0	0	0	0	0	0	0	0	54	0	0	0	0	0	186	0	0
1671	Sf3a3	NM_029157	chr4	+	124409509	124409666	158	1	158,	158,	262	0	0	0	0	0	421	0	0	0	0	0	1136	0	0	0	0	0	1707	0	0	0	0	0	242	0	0	0	0	0	664	0	0	0	0	0	1112	0	0
1672	Brd8	NM_030147	chr18	-	34758268	34759835	1568	1	293,	333,	210	0	0	0	0	0	493	0	0	0	0	0	709	0	0	0	0	0	631	0	0	0	0	0	61	0	0	0	0	0	181	0	0	0	0	0	593	0	0
1673	Cdc7	NM_009863	chr5	+	107412374	107413450	1077	1	1077,	1077,	458	0	0	0	0	0	105	0	0	0	0	0	576	0	0	0	0	0	579	0	0	0	0	0	88	0	0	0	0	0	186	0	0	0	0	0	235	0	0
1674	Atp6v0a4	NM_080467	chr6	-	37998482	37998989	508	1	508,	508,	0	0	0	0	0	0	138	0	0	0	0	0	241	0	0	0	0	0	180	0	0	0	0	0	47	0	0	0	0	0	65	0	0	0	0	0	0	0	0
1675	Elfn1	NM_175522	chr5	+	140449683	140450676	994	0	0	0	0	0	0	0	0	0	0	0	0	0	0	0	0	0	0	0	0	0	0	0	0	0	0	0	0	0	0	0	0	0	0	0	0	0	0	0	0	0	0
1676	Tgif2	NM_173396	chr2	+	156679386	156681267	1882	1	1882,	1882,	58	0	0	0	0	0	251	0	0	0	0	0	448	0	0	0	0	0	437	0	0	0	0	0	39	0	0	0	0	0	155	0	0	0	0	0	214	0	0
1677	Ticam2	NM_173394	chr18	-	46717884	46719973	2090	0	0	0	0	0	0	0	0	0	0	0	0	0	0	0	0	0	0	0	0	0	0	0	0	0	0	0	0	0	0	0	0	0	0	0	0	0	0	0	0	0	0
1678	Ankrd46	NM_175134	chr15	-	36407422	36409011	1590	1	1590,	1590,	22	0	0	0	0	0	64	0	0	0	0	0	150	0	0	0	0	0	72	0	0	0	0	0	15	0	0	0	0	0	37	0	0	0	0	0	224	0	0
1679	Saps1	NM_172894	chr7	-	4583096	4583842	747	1	747,	747,	26	0	0	0	0	0	92	0	0	0	0	0	161	0	0	0	0	0	159	0	0	0	0	0	26	0	0	0	0	0	53	0	0	0	0	0	82	0	0
1680	Olfr133	NM_146831	chr17	+	38286473	38286473	0	0	0	0	0	0	0	0	0	0	0	0	0	0	0	0	0	0	0	0	0	0	0	0	0	0	0	0	0	0	0	0	0	0	0	0	0	0	0	0	0	0	0
1681	Olfr44	NM_146830	chr9	-	39291788	39291891	104	0	0	0	0	0	0	0	0	0	0	0	0	0	0	0	0	0	0	0	0	0	0	0	0	0	0	0	0	0	0	0	0	0	0	0	0	0	0	0	0	0	0
1682	Gpr37	NM_010338	chr6	-	25618522	25619040	519	0	0	0	0	0	0	0	0	0	0	0	0	0	0	0	0	0	0	0	0	0	0	0	0	0	0	0	0	0	0	0	0	0	0	0	0	0	0	0	0	0	0
1683	2410017P07Rik	NM_026643	chr10	-	41438651	41439500	850	1	769,	850,	1123	0	0	0	0	0	402	0	0	0	0	0	149	0	0	0	0	0	435	0	0	0	0	0	51	0	0	0	0	0	133	0	0	0	0	0	186	0	0
1684	Zbed4	NM_181412	chr15	+	88613667	88614946	1280	0	0	0	0	0	0	0	0	0	0	0	0	0	0	0	0	0	0	0	0	0	0	0	0	0	0	0	0	0	0	0	0	0	0	0	0	0	0	0	0	0	0
1685	Aftph	NM_181411	chr11	-	20585087	20586053	967	1	913,	967,	0	0	0	0	0	0	348	0	0	0	0	0	166	0	0	0	0	0	409	0	0	0	0	0	78	0	0	0	0	0	71	0	0	0	0	0	84	0	0
1686	Podxl2	NM_176973	chr6	-	88792551	88792760	210	0	0	0	0	0	0	0	0	0	0	0	0	0	0	0	0	0	0	0	0	0	0	0	0	0	0	0	0	0	0	0	0	0	0	0	0	0	0	0	0	0	0
1687	Usp37	NM_176972	chr1	-	74482084	74485964	3881	2	1616,3795,	1802,3881,	148	440	0	0	0	0	451	699	0	0	0	0	617	644	0	0	0	0	296	804	0	0	0	0	44	104	0	0	0	0	68	181	0	0	0	0	0	280	0
1688	Gm11390	NM_001076790	chr13	+	33763341	33763454	114	0	0	0	0	0	0	0	0	0	0	0	0	0	0	0	0	0	0	0	0	0	0	0	0	0	0	0	0	0	0	0	0	0	0	0	0	0	0	0	0	0	0
1689	Olfr11	NM_146542	chr13	-	21730448	21730448	0	0	0	0	0	0	0	0	0	0	0	0	0	0	0	0	0	0	0	0	0	0	0	0	0	0	0	0	0	0	0	0	0	0	0	0	0	0	0	0	0	0	0
1690	Dpp3	NM_133803	chr19	-	4907228	4907621	394	1	394,	394,	0	0	0	0	0	0	18	0	0	0	0	0	164	0	0	0	0	0	309	0	0	0	0	0	135	0	0	0	0	0	171	0	0	0	0	0	732	0	0
1691	Sh2d4b	NM_177816	chr14	-	41629156	41629156	0	0	0	0	0	0	0	0	0	0	0	0	0	0	0	0	0	0	0	0	0	0	0	0	0	0	0	0	0	0	0	0	0	0	0	0	0	0	0	0	0	0	0
1692	E130311K13Rik	NM_177856	chr3	-	63718617	63719258	642	1	642,	642,	126	0	0	0	0	0	291	0	0	0	0	0	145	0	0	0	0	0	67	0	0	0	0	0	10	0	0	0	0	0	12	0	0	0	0	0	0	0	0
1693	6030405A18Rik	NM_177854	chr3	-	54700990	54703200	2211	0	0	0	0	0	0	0	0	0	0	0	0	0	0	0	0	0	0	0	0	0	0	0	0	0	0	0	0	0	0	0	0	0	0	0	0	0	0	0	0	0	0
1694	Gzmf	NM_010374	chr14	-	56824099	56824211	113	0	0	0	0	0	0	0	0	0	0	0	0	0	0	0	0	0	0	0	0	0	0	0	0	0	0	0	0	0	0	0	0	0	0	0	0	0	0	0	0	0	0
1695	Prrx1	NM_175686	chr1	-	165175249	165184124	3297	0	0	0	0	0	0	0	0	0	0	0	0	0	0	0	0	0	0	0	0	0	0	0	0	0	0	0	0	0	0	0	0	0	0	0	0	0	0	0	0	0	0
1696	Upk3b	NM_175309	chr5	+	136519964	136520863	900	1	900,	900,	31	0	0	0	0	0	20	0	0	0	0	0	22	0	0	0	0	0	19	0	0	0	0	0	0	0	0	0	0	0	0	0	0	0	0	0	0	0	0
1697	G3bp2	NM_011816	chr5	-	92481171	92483806	2636	3	267,1053,2290,	275,1072,2301,	4877	0	3718	0	0	0	2609	568	2174	0	0	0	1921	925	2694	0	0	0	2274	826	0	0	0	0	443	406	554	0	0	0	830	590	1040	0	0	0	1209	1117	2390
1698	Shisa7	NM_172737	chr7	-	4777154	4781236	4083	0	0	0	0	0	0	0	0	0	0	0	0	0	0	0	0	0	0	0	0	0	0	0	0	0	0	0	0	0	0	0	0	0	0	0	0	0	0	0	0	0	0
1699	Hps4	NM_138646	chr5	+	112807150	112807443	294	1	294,	294,	14	0	0	0	0	0	92	0	0	0	0	0	104	0	0	0	0	0	118	0	0	0	0	0	13	0	0	0	0	0	58	0	0	0	0	0	52	0	0
1700	Rab30	NM_029494	chr7	+	99984449	99985627	1179	1	418,	557,	0	0	0	0	0	0	28	0	0	0	0	0	22	0	0	0	0	0	16	0	0	0	0	0	0	0	0	0	0	0	14	0	0	0	0	0	0	0	0
1701	Ap3m2	NM_029505	chr8	-	23897825	23899824	2000	1	2000,	2000,	249	0	0	0	0	0	121	0	0	0	0	0	68	0	0	0	0	0	0	0	0	0	0	0	0	0	0	0	0	0	0	0	0	0	0	0	29	0	0
1702	Ttpal	NM_029512	chr2	+	163441377	163444749	3373	1	3373,	3373,	12	0	0	0	0	0	154	0	0	0	0	0	131	0	0	0	0	0	161	0	0	0	0	0	23	0	0	0	0	0	28	0	0	0	0	0	36	0	0
1703	2310008H09Rik	NM_001168220	chr7	-	125985733	125989296	3564	3	1,1935,3564,	1,1995,3564,	0	0	0	0	0	0	16	0	11	0	0	0	161	270	212	0	0	0	108	205	268	0	0	0	0	92	44	0	0	0	143	49	153	0	0	0	0	157	373
1704	Zdhhc20	NM_029492	chr14	-	58451538	58456466	3986	3	428,1351,3854,	494,1499,3986,	230	95	35	0	0	0	372	59	36	0	0	0	0	284	333	0	0	0	244	466	309	0	0	0	57	105	29	0	0	0	78	76	60	0	0	0	0	67	69
1705	Pcgf5	NM_029508	chr19	+	36530158	36530694	537	1	537,	537,	25	0	0	0	0	0	895	0	0	0	0	0	804	0	0	0	0	0	853	0	0	0	0	0	104	0	0	0	0	0	79	0	0	0	0	0	91	0	0
1706	Gbp8	NM_029509	chr5	-	105443171	105443967	797	0	0	0	0	0	0	0	0	0	0	0	0	0	0	0	0	0	0	0	0	0	0	0	0	0	0	0	0	0	0	0	0	0	0	0	0	0	0	0	0	0	0
1707	Depdc1a	NM_029523	chr3	+	159192103	159192540	438	0	0	0	0	0	0	0	0	0	0	0	0	0	0	0	0	0	0	0	0	0	0	0	0	0	0	0	0	0	0	0	0	0	0	0	0	0	0	0	0	0	0
1708	2310008H09Rik	NM_001168218	chr7	-	125985733	125989296	3564	3	1,1935,3564,	1,1995,3564,	0	0	0	0	0	0	16	0	11	0	0	0	161	270	212	0	0	0	108	205	268	0	0	0	0	92	44	0	0	0	143	49	153	0	0	0	0	157	373
1709	Pqlc3	NM_172574	chr12	-	16995454	16996609	1156	1	1156,	1156,	0	0	0	0	0	0	0	0	0	0	0	0	21	0	0	0	0	0	91	0	0	0	0	0	18	0	0	0	0	0	44	0	0	0	0	0	84	0	0
1710	Vsig8	NM_177723	chr1	+	174493435	174493847	413	0	0	0	0	0	0	0	0	0	0	0	0	0	0	0	0	0	0	0	0	0	0	0	0	0	0	0	0	0	0	0	0	0	0	0	0	0	0	0	0	0	0
1711	Tgm6	NM_177726	chr2	+	129978849	129979961	1113	0	0	0	0	0	0	0	0	0	0	0	0	0	0	0	0	0	0	0	0	0	0	0	0	0	0	0	0	0	0	0	0	0	0	0	0	0	0	0	0	0	0
1712	Lrrc8a	NM_177725	chr2	+	30117643	30119310	1668	1	1668,	1668,	411	0	0	0	0	0	426	0	0	0	0	0	617	0	0	0	0	0	441	0	0	0	0	0	95	0	0	0	0	0	139	0	0	0	0	0	134	0	0
1713	Oas1d	NM_133893	chr5	+	121371074	121371654	581	1	581,	581,	13208	0	0	0	0	0	5494	0	0	0	0	0	738	0	0	0	0	0	225	0	0	0	0	0	39	0	0	0	0	0	34	0	0	0	0	0	0	0	0
1714	Npsr1	NM_175678	chr9	+	24118257	24120842	2586	0	0	0	0	0	0	0	0	0	0	0	0	0	0	0	0	0	0	0	0	0	0	0	0	0	0	0	0	0	0	0	0	0	0	0	0	0	0	0	0	0	0
1715	Spcs2	NM_025668	chr7	-	106986078	106988206	2129	1	599,	769,	294	0	0	0	0	0	437	0	0	0	0	0	247	0	0	0	0	0	200	0	0	0	0	0	35	0	0	0	0	0	199	0	0	0	0	0	459	0	0
1716	Ubr7	NM_025666	chr12	+	104013996	104015911	1916	1	1916,	1916,	177	0	0	0	0	0	214	0	0	0	0	0	245	0	0	0	0	0	224	0	0	0	0	0	52	0	0	0	0	0	165	0	0	0	0	0	1310	0	0
1717	Hist2h3c1	NM_178216	chr3	-	96042453	96042453	0	0	0	0	0	0	0	0	0	0	0	0	0	0	0	0	0	0	0	0	0	0	0	0	0	0	0	0	0	0	0	0	0	0	0	0	0	0	0	0	0	0	0
1718	Hist2h3c1	NM_178216	chr3	+	96051219	96051219	0	0	0	0	0	0	0	0	0	0	0	0	0	0	0	0	0	0	0	0	0	0	0	0	0	0	0	0	0	0	0	0	0	0	0	0	0	0	0	0	0	0	0
1719	Tshz3	NM_172298	chr7	+	37556852	37558476	1625	0	0	0	0	0	0	0	0	0	0	0	0	0	0	0	0	0	0	0	0	0	0	0	0	0	0	0	0	0	0	0	0	0	0	0	0	0	0	0	0	0	0
1720	Mobkl2c	NM_175308	chr4	+	115506756	115508788	2033	0	0	0	0	0	0	0	0	0	0	0	0	0	0	0	0	0	0	0	0	0	0	0	0	0	0	0	0	0	0	0	0	0	0	0	0	0	0	0	0	0	0
1721	Lcor	NM_172154	chr19	+	41633770	41634271	502	0	0	0	0	0	0	0	0	0	0	0	0	0	0	0	0	0	0	0	0	0	0	0	0	0	0	0	0	0	0	0	0	0	0	0	0	0	0	0	0	0	0
1722	Dock5	NM_177780	chr14	-	68369984	68374474	4491	2	694,4491,	762,4491,	22	354	0	0	0	0	176	270	0	0	0	0	31	189	0	0	0	0	14	79	0	0	0	0	0	0	0	0	0	0	24	75	0	0	0	0	45	102	0
1723	Nacc2	NM_001037098	chr2	-	25911055	25915481	4427	2	912,4427,	949,4427,	80	113	0	0	0	0	35	43	0	0	0	0	82	294	0	0	0	0	116	379	0	0	0	0	29	45	0	0	0	0	18	40	0	0	0	0	0	0	0
1724	Tmem116	NM_029912	chr5	+	121945203	121945429	227	1	227,	227,	0	0	0	0	0	0	17	0	0	0	0	0	35	0	0	0	0	0	13	0	0	0	0	0	18	0	0	0	0	0	12	0	0	0	0	0	0	0	0
1725	Asb8	NM_030121	chr15	-	97965070	97966236	1167	1	1167,	1167,	0	0	0	0	0	0	1407	0	0	0	0	0	167	0	0	0	0	0	131	0	0	0	0	0	16	0	0	0	0	0	70	0	0	0	0	0	72	0	0
1726	Asb8	NM_001170711	chr15	-	97965070	97966236	1167	1	1167,	1167,	0	0	0	0	0	0	1407	0	0	0	0	0	167	0	0	0	0	0	131	0	0	0	0	0	16	0	0	0	0	0	70	0	0	0	0	0	72	0	0
1727	Olfr525	NM_146956	chr7	+	147509529	147509529	0	0	0	0	0	0	0	0	0	0	0	0	0	0	0	0	0	0	0	0	0	0	0	0	0	0	0	0	0	0	0	0	0	0	0	0	0	0	0	0	0	0	0
1728	Olfr57	NM_147041	chr10	+	78498502	78498502	0	0	0	0	0	0	0	0	0	0	0	0	0	0	0	0	0	0	0	0	0	0	0	0	0	0	0	0	0	0	0	0	0	0	0	0	0	0	0	0	0	0	0
1729	Nhlrc1	NM_175340	chr13	-	47107926	47108942	1017	0	0	0	0	0	0	0	0	0	0	0	0	0	0	0	0	0	0	0	0	0	0	0	0	0	0	0	0	0	0	0	0	0	0	0	0	0	0	0	0	0	0
1730	A130022J15Rik	NM_175313	chr6	-	97060937	97062053	1117	1	303,	469,	0	0	0	0	0	0	25	0	0	0	0	0	50	0	0	0	0	0	58	0	0	0	0	0	0	0	0	0	0	0	37	0	0	0	0	0	12	0	0
1731	Zfp513	NM_175311	chr5	-	31501353	31501693	341	1	341,	341,	2229	0	0	0	0	0	3695	0	0	0	0	0	2525	0	0	0	0	0	602	0	0	0	0	0	130	0	0	0	0	0	164	0	0	0	0	0	176	0	0
1732	Dse	NM_172508	chr10	-	33871198	33872021	824	1	824,	824,	585	0	0	0	0	0	66	0	0	0	0	0	29	0	0	0	0	0	119	0	0	0	0	0	0	0	0	0	0	0	124	0	0	0	0	0	296	0	0
1733	Gga1	NM_145929	chr15	+	78724274	78725014	741	1	741,	741,	46	0	0	0	0	0	113	0	0	0	0	0	761	0	0	0	0	0	440	0	0	0	0	0	95	0	0	0	0	0	147	0	0	0	0	0	120	0	0
1734	Zfp677	NM_172486	chr17	+	21535551	21536229	679	0	0	0	0	0	0	0	0	0	0	0	0	0	0	0	0	0	0	0	0	0	0	0	0	0	0	0	0	0	0	0	0	0	0	0	0	0	0	0	0	0	0
1735	Hscb	NM_153571	chr5	-	111258088	111258138	51	1	51,	51,	60	0	0	0	0	0	334	0	0	0	0	0	187	0	0	0	0	0	123	0	0	0	0	0	16	0	0	0	0	0	114	0	0	0	0	0	51	0	0
1736	Camta2	NM_178116	chr11	-	70482967	70483700	734	1	734,	734,	33	0	0	0	0	0	100	0	0	0	0	0	121	0	0	0	0	0	18	0	0	0	0	0	0	0	0	0	0	0	0	0	0	0	0	0	17	0	0
1737	Ccm2	NM_146014	chr11	+	6496364	6496747	384	1	364,	384,	0	0	0	0	0	0	56	0	0	0	0	0	384	0	0	0	0	0	133	0	0	0	0	0	45	0	0	0	0	0	98	0	0	0	0	0	301	0	0
1738	Rgp1	NM_172866	chr4	+	43595955	43600359	4405	1	4405,	4405,	239	0	0	0	0	0	94	0	0	0	0	0	280	0	0	0	0	0	167	0	0	0	0	0	23	0	0	0	0	0	35	0	0	0	0	0	168	0	0
1739	Capn6	NM_007603	chrX	-	140236779	140238186	1408	1	1408,	1408,	0	0	0	0	0	0	36	0	0	0	0	0	12	0	0	0	0	0	12	0	0	0	0	0	32	0	0	0	0	0	81	0	0	0	0	0	16	0	0
1740	Cox7a2	NM_009945	chr9	-	79603047	79603353	307	1	307,	307,	296	0	0	0	0	0	1475	0	0	0	0	0	3206	0	0	0	0	0	3607	0	0	0	0	0	785	0	0	0	0	0	1525	0	0	0	0	0	3861	0	0
1741	Lipg	NM_010720	chr18	-	75098975	75100970	1996	0	0	0	0	0	0	0	0	0	0	0	0	0	0	0	0	0	0	0	0	0	0	0	0	0	0	0	0	0	0	0	0	0	0	0	0	0	0	0	0	0	0
1742	Sp1	NM_013672	chr15	+	102261463	102266835	5373	2	1901,5373,	1914,5373,	0	90	0	0	0	0	240	201	0	0	0	0	474	351	0	0	0	0	175	597	0	0	0	0	109	56	0	0	0	0	132	253	0	0	0	0	93	709	0
1743	Timm10	NM_013899	chr2	+	84670148	84670370	223	1	223,	223,	29	0	0	0	0	0	31	0	0	0	0	0	1456	0	0	0	0	0	1258	0	0	0	0	0	233	0	0	0	0	0	864	0	0	0	0	0	498	0	0
1744	Cdrt4	NM_025496	chr11	+	62806515	62806597	83	0	0	0	0	0	0	0	0	0	0	0	0	0	0	0	0	0	0	0	0	0	0	0	0	0	0	0	0	0	0	0	0	0	0	0	0	0	0	0	0	0	0
1745	C3	NM_009778	chr17	-	57343395	57343435	41	0	0	0	0	0	0	0	0	0	0	0	0	0	0	0	0	0	0	0	0	0	0	0	0	0	0	0	0	0	0	0	0	0	0	0	0	0	0	0	0	0	0
1746	Slc13a1	NM_019481	chr6	-	24038282	24038964	683	0	0	0	0	0	0	0	0	0	0	0	0	0	0	0	0	0	0	0	0	0	0	0	0	0	0	0	0	0	0	0	0	0	0	0	0	0	0	0	0	0	0
1747	Slc43a1	NM_001081349	chr2	+	84703186	84703743	558	0	0	0	0	0	0	0	0	0	0	0	0	0	0	0	0	0	0	0	0	0	0	0	0	0	0	0	0	0	0	0	0	0	0	0	0	0	0	0	0	0	0
1748	Rhobtb1	NM_001081347	chr10	+	68752437	68754532	2096	2	167,2096,	215,2096,	45	468	0	0	0	0	47	91	0	0	0	0	99	205	0	0	0	0	40	112	0	0	0	0	0	20	0	0	0	0	0	26	0	0	0	0	0	0	0
1749	Nol8	NM_001081350	chr13	+	49773805	49774384	580	1	471,	580,	173	0	0	0	0	0	1039	0	0	0	0	0	506	0	0	0	0	0	510	0	0	0	0	0	88	0	0	0	0	0	99	0	0	0	0	0	413	0	0
1750	Upp2	NM_029692	chr2	+	58642591	58643079	489	0	0	0	0	0	0	0	0	0	0	0	0	0	0	0	0	0	0	0	0	0	0	0	0	0	0	0	0	0	0	0	0	0	0	0	0	0	0	0	0	0	0
1751	Niacr1	NM_030701	chr5	-	124313580	124314364	785	0	0	0	0	0	0	0	0	0	0	0	0	0	0	0	0	0	0	0	0	0	0	0	0	0	0	0	0	0	0	0	0	0	0	0	0	0	0	0	0	0	0
1752	Sacm1l	NM_030692	chr9	+	123500055	123501716	1662	1	1662,	1662,	0	0	0	0	0	0	61	0	0	0	0	0	144	0	0	0	0	0	100	0	0	0	0	0	41	0	0	0	0	0	184	0	0	0	0	0	256	0	0
1753	Sox4	NM_009238	chr13	-	29042598	29043567	970	0	0	0	0	0	0	0	0	0	0	0	0	0	0	0	0	0	0	0	0	0	0	0	0	0	0	0	0	0	0	0	0	0	0	0	0	0	0	0	0	0	0
1754	Pcdhgc5	NM_033583	chr18	+	37999783	38001526	1744	1	1744,	1744,	0	0	0	0	0	0	27	0	0	0	0	0	28	0	0	0	0	0	75	0	0	0	0	0	0	0	0	0	0	0	14	0	0	0	0	0	217	0	0
1755	Pcdhgb4	NM_033576	chr18	+	37999783	38001524	1742	1	1742,	1742,	0	0	0	0	0	0	27	0	0	0	0	0	28	0	0	0	0	0	75	0	0	0	0	0	0	0	0	0	0	0	14	0	0	0	0	0	217	0	0
1756	Spred1	NM_033524	chr2	+	117003685	117005072	1388	1	1388,	1388,	71	0	0	0	0	0	70	0	0	0	0	0	157	0	0	0	0	0	355	0	0	0	0	0	34	0	0	0	0	0	68	0	0	0	0	0	269	0	0
1757	Vangl2	NM_033509	chr1	-	173934501	173934732	232	0	0	0	0	0	0	0	0	0	0	0	0	0	0	0	0	0	0	0	0	0	0	0	0	0	0	0	0	0	0	0	0	0	0	0	0	0	0	0	0	0	0
1758	Oxct1	NM_024188	chr15	+	4103769	4105344	1576	2	89,1524,	198,1576,	362	35	0	0	0	0	179	143	0	0	0	0	243	222	0	0	0	0	682	882	0	0	0	0	103	90	0	0	0	0	68	113	0	0	0	0	106	172	0
1759	Bmpr2	NM_007561	chr1	+	59927329	59927703	375	1	375,	375,	15	0	0	0	0	0	129	0	0	0	0	0	45	0	0	0	0	0	39	0	0	0	0	0	0	0	0	0	0	0	0	0	0	0	0	0	11	0	0
1760	Efna5	NM_207654	chr17	-	62952305	62956690	4386	0	0	0	0	0	0	0	0	0	0	0	0	0	0	0	0	0	0	0	0	0	0	0	0	0	0	0	0	0	0	0	0	0	0	0	0	0	0	0	0	0	0
1761	Cflar	NM_207653	chr1	+	58810766	58815726	4961	0	0	0	0	0	0	0	0	0	0	0	0	0	0	0	0	0	0	0	0	0	0	0	0	0	0	0	0	0	0	0	0	0	0	0	0	0	0	0	0	0	0
1762	Ace	NM_207624	chr11	+	105850348	105851259	912	0	0	0	0	0	0	0	0	0	0	0	0	0	0	0	0	0	0	0	0	0	0	0	0	0	0	0	0	0	0	0	0	0	0	0	0	0	0	0	0	0	0
1763	Cyp2u1	NM_027816	chr3	-	130993408	130994046	639	0	0	0	0	0	0	0	0	0	0	0	0	0	0	0	0	0	0	0	0	0	0	0	0	0	0	0	0	0	0	0	0	0	0	0	0	0	0	0	0	0	0
1764	Ceacam16	NM_001033419	chr7	-	20437445	20437651	207	0	0	0	0	0	0	0	0	0	0	0	0	0	0	0	0	0	0	0	0	0	0	0	0	0	0	0	0	0	0	0	0	0	0	0	0	0	0	0	0	0	0
1765	Cpa5	NM_144537	chr6	+	30581399	30581521	123	0	0	0	0	0	0	0	0	0	0	0	0	0	0	0	0	0	0	0	0	0	0	0	0	0	0	0	0	0	0	0	0	0	0	0	0	0	0	0	0	0	0
1766	Kif2b	NM_028547	chr11	-	91436599	91436762	164	0	0	0	0	0	0	0	0	0	0	0	0	0	0	0	0	0	0	0	0	0	0	0	0	0	0	0	0	0	0	0	0	0	0	0	0	0	0	0	0	0	0
1767	Rasip1	NM_028544	chr7	+	52894254	52894462	209	0	0	0	0	0	0	0	0	0	0	0	0	0	0	0	0	0	0	0	0	0	0	0	0	0	0	0	0	0	0	0	0	0	0	0	0	0	0	0	0	0	0
1768	Spop	NM_025287	chr11	+	95353155	95354724	1570	2	703,1056,	822,1146,	63	0	0	0	0	0	267	0	0	0	0	0	0	568	0	0	0	0	0	709	0	0	0	0	76	40	0	0	0	0	198	101	0	0	0	0	250	0	0
1769	Mknk2	NM_021462	chr10	-	80128073	80129851	1779	1	1779,	1779,	151	0	0	0	0	0	849	0	0	0	0	0	2368	0	0	0	0	0	1231	0	0	0	0	0	179	0	0	0	0	0	241	0	0	0	0	0	342	0	0
1770	Mknk1	NM_021461	chr4	+	115550789	115551853	1065	1	1065,	1065,	1112	0	0	0	0	0	159	0	0	0	0	0	478	0	0	0	0	0	501	0	0	0	0	0	44	0	0	0	0	0	51	0	0	0	0	0	77	0	0
1771	Reg4	NM_026328	chr3	+	98040288	98040671	384	0	0	0	0	0	0	0	0	0	0	0	0	0	0	0	0	0	0	0	0	0	0	0	0	0	0	0	0	0	0	0	0	0	0	0	0	0	0	0	0	0	0
1772	Ttc30a1	NM_030188	chr2	-	75817162	75817799	638	1	638,	638,	0	0	0	0	0	0	0	0	0	0	0	0	94	0	0	0	0	0	0	0	0	0	0	0	14	0	0	0	0	0	15	0	0	0	0	0	117	0	0
1773	Cx3cl1	NM_009142	chr8	+	97304456	97306326	1871	0	0	0	0	0	0	0	0	0	0	0	0	0	0	0	0	0	0	0	0	0	0	0	0	0	0	0	0	0	0	0	0	0	0	0	0	0	0	0	0	0	0
1774	Cxcl5	NM_009141	chr5	+	91189539	91190651	1113	0	0	0	0	0	0	0	0	0	0	0	0	0	0	0	0	0	0	0	0	0	0	0	0	0	0	0	0	0	0	0	0	0	0	0	0	0	0	0	0	0	0
1775	Cxcl2	NM_009140	chr5	+	91334230	91334964	735	0	0	0	0	0	0	0	0	0	0	0	0	0	0	0	0	0	0	0	0	0	0	0	0	0	0	0	0	0	0	0	0	0	0	0	0	0	0	0	0	0	0
1776	Lix1	NM_025681	chr17	+	17594357	17596351	1995	0	0	0	0	0	0	0	0	0	0	0	0	0	0	0	0	0	0	0	0	0	0	0	0	0	0	0	0	0	0	0	0	0	0	0	0	0	0	0	0	0	0
1777	Spef1	NM_027641	chr2	-	130995996	130997418	1423	0	0	0	0	0	0	0	0	0	0	0	0	0	0	0	0	0	0	0	0	0	0	0	0	0	0	0	0	0	0	0	0	0	0	0	0	0	0	0	0	0	0
1778	Serpinb1a	NM_025429	chr13	-	32933960	32934686	727	0	0	0	0	0	0	0	0	0	0	0	0	0	0	0	0	0	0	0	0	0	0	0	0	0	0	0	0	0	0	0	0	0	0	0	0	0	0	0	0	0	0
1779	Sertad1	NM_018820	chr7	+	28274985	28275333	349	1	349,	349,	0	0	0	0	0	0	663	0	0	0	0	0	1714	0	0	0	0	0	846	0	0	0	0	0	122	0	0	0	0	0	186	0	0	0	0	0	52	0	0
1780	Apom	NM_018816	chr17	-	35265941	35266054	114	0	0	0	0	0	0	0	0	0	0	0	0	0	0	0	0	0	0	0	0	0	0	0	0	0	0	0	0	0	0	0	0	0	0	0	0	0	0	0	0	0	0
1781	Serpinb9b	NM_011452	chr13	+	33131829	33132427	599	1	388,	599,	0	0	0	0	0	0	0	0	0	0	0	0	41	0	0	0	0	0	37	0	0	0	0	0	144	0	0	0	0	0	59	0	0	0	0	0	60	0	0
1782	Serpinb9d	NM_011460	chr13	+	33294953	33295849	897	0	0	0	0	0	0	0	0	0	0	0	0	0	0	0	0	0	0	0	0	0	0	0	0	0	0	0	0	0	0	0	0	0	0	0	0	0	0	0	0	0	0
1783	Serpinb9e	NM_011456	chr13	+	33352001	33352715	715	0	0	0	0	0	0	0	0	0	0	0	0	0	0	0	0	0	0	0	0	0	0	0	0	0	0	0	0	0	0	0	0	0	0	0	0	0	0	0	0	0	0
1784	Serpinb9f	NM_183197	chr13	+	33426521	33427235	715	0	0	0	0	0	0	0	0	0	0	0	0	0	0	0	0	0	0	0	0	0	0	0	0	0	0	0	0	0	0	0	0	0	0	0	0	0	0	0	0	0	0
1785	Abi3bp	NM_001014399	chr16	+	56689162	56690241	1080	0	0	0	0	0	0	0	0	0	0	0	0	0	0	0	0	0	0	0	0	0	0	0	0	0	0	0	0	0	0	0	0	0	0	0	0	0	0	0	0	0	0
1786	Eif4b	NM_145625	chr15	+	101925764	101927604	1841	2	1,1841,	1,1841,	51	171	0	0	0	0	1163	432	0	0	0	0	1644	603	0	0	0	0	1193	1617	0	0	0	0	188	295	0	0	0	0	230	799	0	0	0	0	245	2882	0
1787	Serpinb6c	NM_148942	chr13	-	33971684	33971799	116	1	116,	116,	0	0	0	0	0	0	0	0	0	0	0	0	26	0	0	0	0	0	29	0	0	0	0	0	52	0	0	0	0	0	137	0	0	0	0	0	89	0	0
1788	Spint2	NM_011464	chr7	-	30041348	30041689	342	1	342,	342,	403	0	0	0	0	0	202	0	0	0	0	0	2115	0	0	0	0	0	1832	0	0	0	0	0	427	0	0	0	0	0	939	0	0	0	0	0	672	0	0
1789	Fam40a	NM_153563	chr3	-	107415449	107416136	688	1	688,	688,	491	0	0	0	0	0	336	0	0	0	0	0	1124	0	0	0	0	0	344	0	0	0	0	0	90	0	0	0	0	0	121	0	0	0	0	0	222	0	0
1790	1300014I06Rik	NM_025831	chr13	-	34719709	34720639	931	0	0	0	0	0	0	0	0	0	0	0	0	0	0	0	0	0	0	0	0	0	0	0	0	0	0	0	0	0	0	0	0	0	0	0	0	0	0	0	0	0	0
1791	Prl7a1	NM_008930	chr13	-	27725239	27725347	109	0	0	0	0	0	0	0	0	0	0	0	0	0	0	0	0	0	0	0	0	0	0	0	0	0	0	0	0	0	0	0	0	0	0	0	0	0	0	0	0	0	0
1792	Tmed1	NM_010744	chr9	-	21311823	21312616	794	1	794,	794,	11	0	0	0	0	0	242	0	0	0	0	0	400	0	0	0	0	0	365	0	0	0	0	0	44	0	0	0	0	0	107	0	0	0	0	0	260	0	0
1793	Muc13	NM_010739	chr16	+	33815955	33820013	1054	0	0	0	0	0	0	0	0	0	0	0	0	0	0	0	0	0	0	0	0	0	0	0	0	0	0	0	0	0	0	0	0	0	0	0	0	0	0	0	0	0	0
1794	Prpf4b	NM_013830	chr13	+	34993465	34994747	1283	1	1283,	1283,	65	0	0	0	0	0	162	0	0	0	0	0	772	0	0	0	0	0	817	0	0	0	0	0	112	0	0	0	0	0	135	0	0	0	0	0	334	0	0
1795	Odz2	NM_011856	chr11	-	35820170	35821536	1367	0	0	0	0	0	0	0	0	0	0	0	0	0	0	0	0	0	0	0	0	0	0	0	0	0	0	0	0	0	0	0	0	0	0	0	0	0	0	0	0	0	0
1796	Ccdc65	NM_153518	chr15	+	98553538	98553764	227	0	0	0	0	0	0	0	0	0	0	0	0	0	0	0	0	0	0	0	0	0	0	0	0	0	0	0	0	0	0	0	0	0	0	0	0	0	0	0	0	0	0
1797	Exoc6	NM_175353	chr19	+	37757468	37757739	272	1	272,	272,	143	0	0	0	0	0	116	0	0	0	0	0	72	0	0	0	0	0	76	0	0	0	0	0	26	0	0	0	0	0	68	0	0	0	0	0	153	0	0
1798	Eif4enif1	NM_001166547	chr11	+	3144092	3144590	499	1	361,	409,	1709	0	0	0	0	0	5236	0	0	0	0	0	1334	0	0	0	0	0	744	0	0	0	0	0	101	0	0	0	0	0	177	0	0	0	0	0	416	0	0
1799	Gtf2a1	NM_175335	chr12	-	92793702	92798183	4482	1	4236,	4482,	1022	0	0	0	0	0	1572	0	0	0	0	0	767	0	0	0	0	0	258	0	0	0	0	0	65	0	0	0	0	0	102	0	0	0	0	0	97	0	0
1800	Cpne2	NM_153507	chr8	+	97093978	97094429	452	0	0	0	0	0	0	0	0	0	0	0	0	0	0	0	0	0	0	0	0	0	0	0	0	0	0	0	0	0	0	0	0	0	0	0	0	0	0	0	0	0	0
1801	Pfn2	NM_019410	chr3	-	57645817	57647138	1322	1	1322,	1322,	49	0	0	0	0	0	488	0	0	0	0	0	56	0	0	0	0	0	13	0	0	0	0	0	0	0	0	0	0	0	30	0	0	0	0	0	130	0	0
1802	A830010M20Rik	NM_001007574	chr5	+	107938158	107941575	3418	0	0	0	0	0	0	0	0	0	0	0	0	0	0	0	0	0	0	0	0	0	0	0	0	0	0	0	0	0	0	0	0	0	0	0	0	0	0	0	0	0	0
1803	Dazap2	NM_011873	chr15	+	100449927	100451192	1266	1	1266,	1266,	2601	0	0	0	0	0	4883	0	0	0	0	0	1312	0	0	0	0	0	1411	0	0	0	0	0	257	0	0	0	0	0	718	0	0	0	0	0	881	0	0
1804	Spr	NM_011467	chr6	-	85083673	85084091	419	1	419,	419,	0	0	0	0	0	0	10	0	0	0	0	0	464	0	0	0	0	0	693	0	0	0	0	0	131	0	0	0	0	0	206	0	0	0	0	0	517	0	0
1805	Serpinb9c	NM_011453	chr13	-	33241143	33241846	704	0	0	0	0	0	0	0	0	0	0	0	0	0	0	0	0	0	0	0	0	0	0	0	0	0	0	0	0	0	0	0	0	0	0	0	0	0	0	0	0	0	0
1806	Timm17a	NM_011590	chr1	-	137198111	137198494	384	1	384,	384,	20	0	0	0	0	0	1010	0	0	0	0	0	8336	0	0	0	0	0	9678	0	0	0	0	0	983	0	0	0	0	0	1819	0	0	0	0	0	1325	0	0
1807	Clcn7	NM_011930	chr17	+	25297476	25299044	1569	1	1569,	1569,	17	0	0	0	0	0	0	0	0	0	0	0	223	0	0	0	0	0	244	0	0	0	0	0	99	0	0	0	0	0	139	0	0	0	0	0	159	0	0
1808	1700016D06Rik	NM_024271	chr8	-	11654923	11655604	682	0	0	0	0	0	0	0	0	0	0	0	0	0	0	0	0	0	0	0	0	0	0	0	0	0	0	0	0	0	0	0	0	0	0	0	0	0	0	0	0	0	0
1809	Lrba	NM_001077688	chr3	+	86580167	86580893	727	0	0	0	0	0	0	0	0	0	0	0	0	0	0	0	0	0	0	0	0	0	0	0	0	0	0	0	0	0	0	0	0	0	0	0	0	0	0	0	0	0	0
1810	Apof	NM_133997	chr10	+	127707015	127707207	193	0	0	0	0	0	0	0	0	0	0	0	0	0	0	0	0	0	0	0	0	0	0	0	0	0	0	0	0	0	0	0	0	0	0	0	0	0	0	0	0	0	0
1811	Ankrd36	NM_023816	chr11	+	5589340	5589340	0	0	0	0	0	0	0	0	0	0	0	0	0	0	0	0	0	0	0	0	0	0	0	0	0	0	0	0	0	0	0	0	0	0	0	0	0	0	0	0	0	0	0
1812	Trip13	NM_027182	chr13	-	74049909	74050691	783	1	592,	774,	0	0	0	0	0	0	0	0	0	0	0	0	1307	0	0	0	0	0	1352	0	0	0	0	0	193	0	0	0	0	0	543	0	0	0	0	0	0	0	0
1813	Tcerg1l	NM_183289	chr7	-	145400654	145401373	720	0	0	0	0	0	0	0	0	0	0	0	0	0	0	0	0	0	0	0	0	0	0	0	0	0	0	0	0	0	0	0	0	0	0	0	0	0	0	0	0	0	0
1814	Npc2	NM_023409	chr12	-	86095508	86098075	2568	1	607,	719,	220	0	0	0	0	0	600	0	0	0	0	0	4025	0	0	0	0	0	4614	0	0	0	0	0	738	0	0	0	0	0	1216	0	0	0	0	0	479	0	0
1815	Rps8	NM_009098	chr4	-	116826440	116826482	43	1	43,	43,	0	0	0	0	0	0	31	0	0	0	0	0	324	0	0	0	0	0	341	0	0	0	0	0	28	0	0	0	0	0	129	0	0	0	0	0	347	0	0
1816	Cdc25c	NM_009860	chr18	-	34892650	34892894	245	1	245,	245,	0	0	0	0	0	0	740	0	0	0	0	0	1783	0	0	0	0	0	786	0	0	0	0	0	105	0	0	0	0	0	196	0	0	0	0	0	127	0	0
1817	Aff1	NM_133919	chr5	+	104279842	104284341	4500	2	277,4500,	386,4500,	44	0	0	0	0	0	0	277	0	0	0	0	1023	571	0	0	0	0	213	592	0	0	0	0	43	69	0	0	0	0	71	111	0	0	0	0	0	56	0
1818	Mfsd11	NM_178620	chr11	+	116735259	116736951	1693	1	632,	747,	0	0	0	0	0	0	26	0	0	0	0	0	149	0	0	0	0	0	197	0	0	0	0	0	20	0	0	0	0	0	46	0	0	0	0	0	75	0	0
1819	1810026J23Rik	NM_178619	chr9	+	21398282	21400391	2110	1	2110,	2110,	0	0	0	0	0	0	91	0	0	0	0	0	948	0	0	0	0	0	570	0	0	0	0	0	66	0	0	0	0	0	126	0	0	0	0	0	165	0	0
1820	Fam83g	NM_178618	chr11	+	61521229	61523452	2224	1	376,	382,	19	0	0	0	0	0	0	0	0	0	0	0	26	0	0	0	0	0	21	0	0	0	0	0	0	0	0	0	0	0	0	0	0	0	0	0	23	0	0
1821	Necab1	NM_178617	chr4	-	14879393	14883039	3647	0	0	0	0	0	0	0	0	0	0	0	0	0	0	0	0	0	0	0	0	0	0	0	0	0	0	0	0	0	0	0	0	0	0	0	0	0	0	0	0	0	0
1822	Cry2	NM_009963	chr2	-	92243803	92251784	2178	1	2178,	2178,	0	0	0	0	0	0	34	0	0	0	0	0	217	0	0	0	0	0	121	0	0	0	0	0	14	0	0	0	0	0	61	0	0	0	0	0	170	0	0
1823	Gpr44	NM_009962	chr19	+	11015759	11017001	1243	1	1243,	1243,	0	0	0	0	0	0	68	0	0	0	0	0	812	0	0	0	0	0	481	0	0	0	0	0	77	0	0	0	0	0	141	0	0	0	0	0	161	0	0
1824	Dll3	NM_007866	chr7	-	29078573	29078939	367	1	190,	367,	41	0	0	0	0	0	120	0	0	0	0	0	594	0	0	0	0	0	484	0	0	0	0	0	56	0	0	0	0	0	43	0	0	0	0	0	171	0	0
1825	Snrpa	NM_015782	chr7	-	27972024	27972223	200	1	200,	200,	39	0	0	0	0	0	266	0	0	0	0	0	1421	0	0	0	0	0	1162	0	0	0	0	0	222	0	0	0	0	0	582	0	0	0	0	0	579	0	0
1826	Gpr124	NM_054044	chr8	+	28232507	28233892	1386	0	0	0	0	0	0	0	0	0	0	0	0	0	0	0	0	0	0	0	0	0	0	0	0	0	0	0	0	0	0	0	0	0	0	0	0	0	0	0	0	0	0
1827	Hist2h3c2	NM_054045	chr3	-	96042038	96042453	416	0	0	0	0	0	0	0	0	0	0	0	0	0	0	0	0	0	0	0	0	0	0	0	0	0	0	0	0	0	0	0	0	0	0	0	0	0	0	0	0	0	0
1828	Cd248	NM_054042	chr19	+	5070423	5070639	217	0	0	0	0	0	0	0	0	0	0	0	0	0	0	0	0	0	0	0	0	0	0	0	0	0	0	0	0	0	0	0	0	0	0	0	0	0	0	0	0	0	0
1829	Otof	NM_031875	chr5	-	30669350	30672470	999	0	0	0	0	0	0	0	0	0	0	0	0	0	0	0	0	0	0	0	0	0	0	0	0	0	0	0	0	0	0	0	0	0	0	0	0	0	0	0	0	0	0
1830	Dhcr24	NM_053272	chr4	+	106259370	106261718	2349	1	2349,	2349,	15	0	0	0	0	0	59	0	0	0	0	0	273	0	0	0	0	0	180	0	0	0	0	0	51	0	0	0	0	0	161	0	0	0	0	0	861	0	0
1831	2310042D19Rik	NM_172417	chr4	+	155594331	155595416	1086	0	0	0	0	0	0	0	0	0	0	0	0	0	0	0	0	0	0	0	0	0	0	0	0	0	0	0	0	0	0	0	0	0	0	0	0	0	0	0	0	0	0
1832	Xylt2	NM_145828	chr11	-	94525160	94525900	741	1	741,	741,	0	0	0	0	0	0	0	0	0	0	0	0	95	0	0	0	0	0	85	0	0	0	0	0	17	0	0	0	0	0	74	0	0	0	0	0	97	0	0
1833	Plxna2	NM_008882	chr1	+	196638355	196643062	4708	1	128,	244,	34	0	0	0	0	0	37	0	0	0	0	0	0	0	0	0	0	0	0	0	0	0	0	0	0	0	0	0	0	0	23	0	0	0	0	0	16	0	0
1834	Pml	NM_008884	chr9	-	58064986	58067609	2624	1	1141,	1236,	0	0	0	0	0	0	57	0	0	0	0	0	243	0	0	0	0	0	57	0	0	0	0	0	0	0	0	0	0	0	183	0	0	0	0	0	943	0	0
1835	Pld2	NM_008876	chr11	+	70371065	70371612	548	1	519,	548,	239	0	0	0	0	0	638	0	0	0	0	0	107	0	0	0	0	0	54	0	0	0	0	0	0	0	0	0	0	0	12	0	0	0	0	0	19	0	0
1836	4930522H14Rik	NM_026291	chr4	-	109177979	109178032	54	0	0	0	0	0	0	0	0	0	0	0	0	0	0	0	0	0	0	0	0	0	0	0	0	0	0	0	0	0	0	0	0	0	0	0	0	0	0	0	0	0	0
1837	Gm13718	NM_001145100	chr2	+	84508348	84508938	591	1	591,	591,	0	0	0	0	0	0	1551	0	0	0	0	0	7480	0	0	0	0	0	3050	0	0	0	0	0	450	0	0	0	0	0	476	0	0	0	0	0	0	0	0
1838	H2-Ea	NM_010381	chr17	-	34479156	34479877	97	0	0	0	0	0	0	0	0	0	0	0	0	0	0	0	0	0	0	0	0	0	0	0	0	0	0	0	0	0	0	0	0	0	0	0	0	0	0	0	0	0	0
1839	Mmp1a	NM_032006	chr9	+	7476295	7476869	575	0	0	0	0	0	0	0	0	0	0	0	0	0	0	0	0	0	0	0	0	0	0	0	0	0	0	0	0	0	0	0	0	0	0	0	0	0	0	0	0	0	0
1840	Sez6l2	NM_144926	chr7	+	134113596	134113783	188	1	188,	188,	0	0	0	0	0	0	36	0	0	0	0	0	93	0	0	0	0	0	69	0	0	0	0	0	11	0	0	0	0	0	0	0	0	0	0	0	16	0	0
1841	Gpr160	NM_001134386	chr3	+	30795713	30796114	402	0	0	0	0	0	0	0	0	0	0	0	0	0	0	0	0	0	0	0	0	0	0	0	0	0	0	0	0	0	0	0	0	0	0	0	0	0	0	0	0	0	0
1842	Slc4a2	NM_009207	chr5	+	23946570	23946765	196	1	196,	196,	71	0	0	0	0	0	58	0	0	0	0	0	18	0	0	0	0	0	11	0	0	0	0	0	51	0	0	0	0	0	29	0	0	0	0	0	22	0	0
1843	Fga	NM_010196	chr3	+	82835915	82837539	1625	0	0	0	0	0	0	0	0	0	0	0	0	0	0	0	0	0	0	0	0	0	0	0	0	0	0	0	0	0	0	0	0	0	0	0	0	0	0	0	0	0	0
1844	Mc2r	NM_008560	chr18	-	68566560	68566983	424	0	0	0	0	0	0	0	0	0	0	0	0	0	0	0	0	0	0	0	0	0	0	0	0	0	0	0	0	0	0	0	0	0	0	0	0	0	0	0	0	0	0
1845	Hgd	NM_013547	chr16	+	37631911	37632111	201	0	0	0	0	0	0	0	0	0	0	0	0	0	0	0	0	0	0	0	0	0	0	0	0	0	0	0	0	0	0	0	0	0	0	0	0	0	0	0	0	0	0
1846	Tnni1	NM_021467	chr1	+	137706310	137707566	381	0	0	0	0	0	0	0	0	0	0	0	0	0	0	0	0	0	0	0	0	0	0	0	0	0	0	0	0	0	0	0	0	0	0	0	0	0	0	0	0	0	0
1847	Eefsec	NM_023060	chr6	-	88207327	88208194	868	1	245,	320,	0	0	0	0	0	0	253	0	0	0	0	0	105	0	0	0	0	0	39	0	0	0	0	0	20	0	0	0	0	0	62	0	0	0	0	0	115	0	0
1848	Pkmyt1	NM_023058	chr17	+	23873573	23873696	124	0	0	0	0	0	0	0	0	0	0	0	0	0	0	0	0	0	0	0	0	0	0	0	0	0	0	0	0	0	0	0	0	0	0	0	0	0	0	0	0	0	0
1849	Hbxip	NM_026774	chr3	+	107086613	107086997	385	1	385,	385,	0	0	0	0	0	0	286	0	0	0	0	0	462	0	0	0	0	0	842	0	0	0	0	0	157	0	0	0	0	0	614	0	0	0	0	0	842	0	0
1850	Erf	NM_010155	chr7	-	26027579	26029267	1689	2	851,1689,	922,1689,	12	0	0	0	0	0	57	11	0	0	0	0	242	15	0	0	0	0	434	36	0	0	0	0	200	45	0	0	0	0	299	22	0	0	0	0	134	0	0
1851	Slc3a1	NM_009205	chr17	+	85463419	85463581	163	0	0	0	0	0	0	0	0	0	0	0	0	0	0	0	0	0	0	0	0	0	0	0	0	0	0	0	0	0	0	0	0	0	0	0	0	0	0	0	0	0	0
1852	Sgk1	NM_011361	chr10	+	21718633	21719706	1074	1	1074,	1074,	0	0	0	0	0	0	62	0	0	0	0	0	1220	0	0	0	0	0	2906	0	0	0	0	0	387	0	0	0	0	0	997	0	0	0	0	0	1766	0	0
1853	Sgce	NM_011360	chr6	-	4624349	4624615	267	0	0	0	0	0	0	0	0	0	0	0	0	0	0	0	0	0	0	0	0	0	0	0	0	0	0	0	0	0	0	0	0	0	0	0	0	0	0	0	0	0	0
1854	Slc16a2	NM_009197	chrX	-	100892752	100895085	2334	0	0	0	0	0	0	0	0	0	0	0	0	0	0	0	0	0	0	0	0	0	0	0	0	0	0	0	0	0	0	0	0	0	0	0	0	0	0	0	0	0	0
1855	Wee1	NM_009516	chr7	+	117285626	117286813	1188	1	1175,	1188,	0	0	0	0	0	0	61	0	0	0	0	0	259	0	0	0	0	0	415	0	0	0	0	0	76	0	0	0	0	0	216	0	0	0	0	0	267	0	0
1856	Apoc3	NM_023114	chr9	-	46041133	46041305	173	0	0	0	0	0	0	0	0	0	0	0	0	0	0	0	0	0	0	0	0	0	0	0	0	0	0	0	0	0	0	0	0	0	0	0	0	0	0	0	0	0	0
1857	Inpp5d	NM_001110193	chr1	+	89615898	89617083	1186	1	1062,	1186,	106	0	0	0	0	0	63	0	0	0	0	0	141	0	0	0	0	0	280	0	0	0	0	0	66	0	0	0	0	0	278	0	0	0	0	0	233	0	0
1858	Klc3	NM_146182	chr7	-	19979788	19979989	202	0	0	0	0	0	0	0	0	0	0	0	0	0	0	0	0	0	0	0	0	0	0	0	0	0	0	0	0	0	0	0	0	0	0	0	0	0	0	0	0	0	0
1859	Snrpg	NM_026506	chr6	+	86328777	86328896	120	1	120,	120,	24	0	0	0	0	0	32	0	0	0	0	0	49	0	0	0	0	0	20	0	0	0	0	0	11	0	0	0	0	0	15	0	0	0	0	0	165	0	0
1860	Syt10	NM_018803	chr15	-	89612823	89613005	183	0	0	0	0	0	0	0	0	0	0	0	0	0	0	0	0	0	0	0	0	0	0	0	0	0	0	0	0	0	0	0	0	0	0	0	0	0	0	0	0	0	0
1861	Fam113b	NM_172293	chr15	+	97215814	97216120	307	1	307,	307,	243	0	0	0	0	0	179	0	0	0	0	0	913	0	0	0	0	0	893	0	0	0	0	0	160	0	0	0	0	0	238	0	0	0	0	0	257	0	0
1862	Nacc2	NM_026495	chr2	-	25911055	25915481	4427	2	912,4427,	949,4427,	80	113	0	0	0	0	35	43	0	0	0	0	82	294	0	0	0	0	116	379	0	0	0	0	29	45	0	0	0	0	18	40	0	0	0	0	0	0	0
1863	Ppcs	NM_026494	chr4	-	119091137	119091574	438	1	438,	438,	0	0	0	0	0	0	0	0	0	0	0	0	603	0	0	0	0	0	337	0	0	0	0	0	54	0	0	0	0	0	195	0	0	0	0	0	257	0	0
1864	Grk4	NM_001080743	chr5	+	35041605	35043737	2133	0	0	0	0	0	0	0	0	0	0	0	0	0	0	0	0	0	0	0	0	0	0	0	0	0	0	0	0	0	0	0	0	0	0	0	0	0	0	0	0	0	0
1865	V1rc14	NM_134169	chr6	-	66561644	66561644	0	0	0	0	0	0	0	0	0	0	0	0	0	0	0	0	0	0	0	0	0	0	0	0	0	0	0	0	0	0	0	0	0	0	0	0	0	0	0	0	0	0	0
1866	Prss29	NM_053260	chr17	+	25459452	25459629	178	0	0	0	0	0	0	0	0	0	0	0	0	0	0	0	0	0	0	0	0	0	0	0	0	0	0	0	0	0	0	0	0	0	0	0	0	0	0	0	0	0	0
1867	Ajap1	NM_001099299	chr4	-	152747329	152756373	1157	0	0	0	0	0	0	0	0	0	0	0	0	0	0	0	0	0	0	0	0	0	0	0	0	0	0	0	0	0	0	0	0	0	0	0	0	0	0	0	0	0	0
1868	Hbb-bh1	NM_008219	chr7	-	110990151	110990265	115	0	0	0	0	0	0	0	0	0	0	0	0	0	0	0	0	0	0	0	0	0	0	0	0	0	0	0	0	0	0	0	0	0	0	0	0	0	0	0	0	0	0
1869	Pygm	NM_011224	chr19	+	6398194	6398459	266	0	0	0	0	0	0	0	0	0	0	0	0	0	0	0	0	0	0	0	0	0	0	0	0	0	0	0	0	0	0	0	0	0	0	0	0	0	0	0	0	0	0
1870	Eif3g	NM_016876	chr9	-	20698792	20698870	79	1	79,	79,	0	0	0	0	0	0	96	0	0	0	0	0	3235	0	0	0	0	0	3945	0	0	0	0	0	505	0	0	0	0	0	1404	0	0	0	0	0	1064	0	0
1871	Masp2	NM_010767	chr4	+	147978378	147978522	145	0	0	0	0	0	0	0	0	0	0	0	0	0	0	0	0	0	0	0	0	0	0	0	0	0	0	0	0	0	0	0	0	0	0	0	0	0	0	0	0	0	0
1872	Gzf1	NM_028986	chr2	+	148516784	148518683	1900	1	1900,	1900,	814	0	0	0	0	0	799	0	0	0	0	0	369	0	0	0	0	0	215	0	0	0	0	0	44	0	0	0	0	0	192	0	0	0	0	0	242	0	0
1873	1700022A21Rik	NR_003953	chr5	+	24154678	24154678	0	0	0	0	0	0	0	0	0	0	0	0	0	0	0	0	0	0	0	0	0	0	0	0	0	0	0	0	0	0	0	0	0	0	0	0	0	0	0	0	0	0	0
1874	Gm9079	NR_004052	chr10	-	121515167	121516935	1769	0	0	0	0	0	0	0	0	0	0	0	0	0	0	0	0	0	0	0	0	0	0	0	0	0	0	0	0	0	0	0	0	0	0	0	0	0	0	0	0	0	0
1875	Btnl5	NR_004051	chr17	-	34624350	34634374	2601	0	0	0	0	0	0	0	0	0	0	0	0	0	0	0	0	0	0	0	0	0	0	0	0	0	0	0	0	0	0	0	0	0	0	0	0	0	0	0	0	0	0
1876	Prok2	NM_001170419	chr6	-	99661293	99662346	1054	0	0	0	0	0	0	0	0	0	0	0	0	0	0	0	0	0	0	0	0	0	0	0	0	0	0	0	0	0	0	0	0	0	0	0	0	0	0	0	0	0	0
1877	Prok2	NM_015768	chr6	-	99661293	99662346	1054	0	0	0	0	0	0	0	0	0	0	0	0	0	0	0	0	0	0	0	0	0	0	0	0	0	0	0	0	0	0	0	0	0	0	0	0	0	0	0	0	0	0
1878	Foxj2	NM_021899	chr6	+	122792870	122795382	2513	1	2513,	2513,	26	0	0	0	0	0	26	0	0	0	0	0	21	0	0	0	0	0	42	0	0	0	0	0	0	0	0	0	0	0	11	0	0	0	0	0	0	0	0
1879	Ndufs7	NM_029272	chr10	+	79719478	79719537	60	1	60,	60,	0	0	0	0	0	0	26	0	0	0	0	0	662	0	0	0	0	0	908	0	0	0	0	0	184	0	0	0	0	0	819	0	0	0	0	0	496	0	0
1880	Nup155	NM_133227	chr15	+	8107764	8109859	2096	2	1,2096,	1,2096,	0	27	0	0	0	0	76	62	0	0	0	0	513	349	0	0	0	0	342	335	0	0	0	0	96	78	0	0	0	0	87	130	0	0	0	0	149	556	0
1881	1810046K07Rik	NM_027217	chr9	-	51097791	51098151	361	0	0	0	0	0	0	0	0	0	0	0	0	0	0	0	0	0	0	0	0	0	0	0	0	0	0	0	0	0	0	0	0	0	0	0	0	0	0	0	0	0	0
1882	Pigw	NM_001077636	chr11	-	84689814	84690491	678	0	0	0	0	0	0	0	0	0	0	0	0	0	0	0	0	0	0	0	0	0	0	0	0	0	0	0	0	0	0	0	0	0	0	0	0	0	0	0	0	0	0
1883	AU040829	NM_001099288	chr11	-	64815540	64816812	1273	1	1273,	1273,	41	0	0	0	0	0	112	0	0	0	0	0	54	0	0	0	0	0	23	0	0	0	0	0	0	0	0	0	0	0	30	0	0	0	0	0	84	0	0
1884	D4Wsu53e	NM_023665	chr4	+	134482962	134483285	324	1	324,	324,	510	0	0	0	0	0	448	0	0	0	0	0	2135	0	0	0	0	0	1158	0	0	0	0	0	221	0	0	0	0	0	299	0	0	0	0	0	825	0	0
1885	Pcm1	NM_023662	chr8	+	42417362	42419441	2080	1	39,	221,	122	0	0	0	0	0	0	0	0	0	0	0	115	0	0	0	0	0	130	0	0	0	0	0	19	0	0	0	0	0	58	0	0	0	0	0	156	0	0
1886	Mocos	NM_026779	chr18	+	24859997	24860057	61	0	0	0	0	0	0	0	0	0	0	0	0	0	0	0	0	0	0	0	0	0	0	0	0	0	0	0	0	0	0	0	0	0	0	0	0	0	0	0	0	0	0
1887	Fam174a	NM_026321	chr1	+	97230516	97231861	1346	0	0	0	0	0	0	0	0	0	0	0	0	0	0	0	0	0	0	0	0	0	0	0	0	0	0	0	0	0	0	0	0	0	0	0	0	0	0	0	0	0	0
1888	Gna12	NM_010302	chr5	-	141235897	141236502	606	0	0	0	0	0	0	0	0	0	0	0	0	0	0	0	0	0	0	0	0	0	0	0	0	0	0	0	0	0	0	0	0	0	0	0	0	0	0	0	0	0	0
1889	Mmp12	NM_008605	chr9	+	7358327	7360461	2135	0	0	0	0	0	0	0	0	0	0	0	0	0	0	0	0	0	0	0	0	0	0	0	0	0	0	0	0	0	0	0	0	0	0	0	0	0	0	0	0	0	0
1890	Pak3	NM_008778	chrX	+	140225867	140226343	477	0	0	0	0	0	0	0	0	0	0	0	0	0	0	0	0	0	0	0	0	0	0	0	0	0	0	0	0	0	0	0	0	0	0	0	0	0	0	0	0	0	0
1891	Nr5a2	NM_001159769	chr1	-	138740160	138742039	1880	3	82,1185,1880,	118,1321,1880,	30	0	15	0	0	0	269	0	122	0	0	0	1637	809	220	0	0	0	0	673	180	0	0	0	98	121	34	0	0	0	85	148	48	0	0	0	0	0	71
1892	Cd36	NM_001159556	chr5	-	17287507	17291539	1661	0	0	0	0	0	0	0	0	0	0	0	0	0	0	0	0	0	0	0	0	0	0	0	0	0	0	0	0	0	0	0	0	0	0	0	0	0	0	0	0	0	0
1893	Cd36	NM_001159557	chr5	-	17287507	17291539	1661	0	0	0	0	0	0	0	0	0	0	0	0	0	0	0	0	0	0	0	0	0	0	0	0	0	0	0	0	0	0	0	0	0	0	0	0	0	0	0	0	0	0
1894	Cd36	NM_001159558	chr5	-	17287507	17291539	1661	0	0	0	0	0	0	0	0	0	0	0	0	0	0	0	0	0	0	0	0	0	0	0	0	0	0	0	0	0	0	0	0	0	0	0	0	0	0	0	0	0	0
1895	Il1rn	NM_001159562	chr2	+	24205150	24207010	1861	0	0	0	0	0	0	0	0	0	0	0	0	0	0	0	0	0	0	0	0	0	0	0	0	0	0	0	0	0	0	0	0	0	0	0	0	0	0	0	0	0	0
1896	Kdm5a	NM_145997	chr6	+	120389211	120394592	5382	2	963,2526,	1085,2549,	0	0	0	0	0	0	46	52	0	0	0	0	212	0	0	0	0	0	112	298	0	0	0	0	18	52	0	0	0	0	27	106	0	0	0	0	69	173	0
1897	Gab2	NM_010248	chr7	+	104453529	104457461	3933	0	0	0	0	0	0	0	0	0	0	0	0	0	0	0	0	0	0	0	0	0	0	0	0	0	0	0	0	0	0	0	0	0	0	0	0	0	0	0	0	0	0
1898	Snora21	NR_028078	chr11	-	97642953	97643080	128	1	128,	128,	0	0	0	0	0	0	47	0	0	0	0	0	78	0	0	0	0	0	225	0	0	0	0	0	15	0	0	0	0	0	21	0	0	0	0	0	63	0	0
1899	Gm8615	NR_028061	chr5	-	149965704	149967768	2065	1	2065,	2065,	0	0	0	0	0	0	97	0	0	0	0	0	1072	0	0	0	0	0	1383	0	0	0	0	0	157	0	0	0	0	0	395	0	0	0	0	0	561	0	0
1900	Prl4a1	NM_011165	chr13	+	28115297	28115415	119	0	0	0	0	0	0	0	0	0	0	0	0	0	0	0	0	0	0	0	0	0	0	0	0	0	0	0	0	0	0	0	0	0	0	0	0	0	0	0	0	0	0
1901	Meis2	NM_010825	chr2	-	115686999	115689962	2964	1	1491,	1517,	222	0	0	0	0	0	580	0	0	0	0	0	80	0	0	0	0	0	0	0	0	0	0	0	0	0	0	0	0	0	24	0	0	0	0	0	0	0	0
1902	Mpl	NM_010823	chr4	-	118115021	118116033	1013	0	0	0	0	0	0	0	0	0	0	0	0	0	0	0	0	0	0	0	0	0	0	0	0	0	0	0	0	0	0	0	0	0	0	0	0	0	0	0	0	0	0
1903	Th1l	NM_020580	chr2	+	174252566	174253003	438	1	438,	438,	194	0	0	0	0	0	136	0	0	0	0	0	1149	0	0	0	0	0	1274	0	0	0	0	0	136	0	0	0	0	0	251	0	0	0	0	0	416	0	0
1904	Zfp799	NM_177359	chr17	-	32954148	32956288	2141	0	0	0	0	0	0	0	0	0	0	0	0	0	0	0	0	0	0	0	0	0	0	0	0	0	0	0	0	0	0	0	0	0	0	0	0	0	0	0	0	0	0
1905	Pphln1	NM_175363	chr15	+	93319599	93322343	2745	3	1,801,2745,	146,975,2745,	44	17	16	0	0	0	0	0	126	0	0	0	988	11	262	0	0	0	1345	32	573	0	0	0	164	18	99	0	0	0	250	15	197	0	0	0	106	13	278
1906	Cabp5	NM_013877	chr7	+	13993157	13994227	1071	0	0	0	0	0	0	0	0	0	0	0	0	0	0	0	0	0	0	0	0	0	0	0	0	0	0	0	0	0	0	0	0	0	0	0	0	0	0	0	0	0	0
1907	Mup2	NM_008647	chr4	-	60961070	60962131	274	0	0	0	0	0	0	0	0	0	0	0	0	0	0	0	0	0	0	0	0	0	0	0	0	0	0	0	0	0	0	0	0	0	0	0	0	0	0	0	0	0	0
1908	Hnf1a	NM_009327	chr5	-	115398988	115400069	1082	1	1082,	1082,	0	0	0	0	0	0	0	0	0	0	0	0	48	0	0	0	0	0	39	0	0	0	0	0	10	0	0	0	0	0	0	0	0	0	0	0	38	0	0
1909	Olfr62	NM_146315	chr4	+	118339070	118339070	0	0	0	0	0	0	0	0	0	0	0	0	0	0	0	0	0	0	0	0	0	0	0	0	0	0	0	0	0	0	0	0	0	0	0	0	0	0	0	0	0	0	0
1910	Olfr1513	NM_001012269	chr14	-	52968778	52968778	0	0	0	0	0	0	0	0	0	0	0	0	0	0	0	0	0	0	0	0	0	0	0	0	0	0	0	0	0	0	0	0	0	0	0	0	0	0	0	0	0	0	0
1911	Krit1	NM_030675	chr5	+	3840942	3844515	3574	1	218,	394,	0	0	0	0	0	0	73	0	0	0	0	0	79	0	0	0	0	0	144	0	0	0	0	0	14	0	0	0	0	0	67	0	0	0	0	0	132	0	0
1912	Olfr437	NM_146296	chr6	+	43117991	43117991	0	0	0	0	0	0	0	0	0	0	0	0	0	0	0	0	0	0	0	0	0	0	0	0	0	0	0	0	0	0	0	0	0	0	0	0	0	0	0	0	0	0	0
1913	Ms4a7	NM_001025610	chr19	-	11395902	11396006	105	0	0	0	0	0	0	0	0	0	0	0	0	0	0	0	0	0	0	0	0	0	0	0	0	0	0	0	0	0	0	0	0	0	0	0	0	0	0	0	0	0	0
1914	Tmem171	NM_001025606	chr13	-	99456192	99456275	84	1	84,	84,	386	0	0	0	0	0	327	0	0	0	0	0	38	0	0	0	0	0	0	0	0	0	0	0	15	0	0	0	0	0	0	0	0	0	0	0	0	0	0
1915	Ints8	NM_178112	chr4	-	11126304	11131613	299	1	299,	299,	92	0	0	0	0	0	819	0	0	0	0	0	67	0	0	0	0	0	59	0	0	0	0	0	0	0	0	0	0	0	0	0	0	0	0	0	53	0	0
1916	Chd6	NM_173368	chr2	-	160772713	160775035	2323	2	1697,2323,	1804,2323,	14	0	0	0	0	0	0	217	0	0	0	0	46	25	0	0	0	0	89	54	0	0	0	0	0	0	0	0	0	0	19	14	0	0	0	0	167	44	0
1917	Tktl2	NM_028927	chr8	+	69037574	69037677	104	0	0	0	0	0	0	0	0	0	0	0	0	0	0	0	0	0	0	0	0	0	0	0	0	0	0	0	0	0	0	0	0	0	0	0	0	0	0	0	0	0	0
1918	Tmem81	NM_029025	chr1	+	134404814	134405216	403	0	0	0	0	0	0	0	0	0	0	0	0	0	0	0	0	0	0	0	0	0	0	0	0	0	0	0	0	0	0	0	0	0	0	0	0	0	0	0	0	0	0
1919	Susd4	NM_144796	chr1	+	184825358	184825785	428	0	0	0	0	0	0	0	0	0	0	0	0	0	0	0	0	0	0	0	0	0	0	0	0	0	0	0	0	0	0	0	0	0	0	0	0	0	0	0	0	0	0
1920	Abcf1	NM_013854	chr17	-	36093763	36094367	605	1	605,	605,	62	0	0	0	0	0	558	0	0	0	0	0	4552	0	0	0	0	0	4908	0	0	0	0	0	651	0	0	0	0	0	1272	0	0	0	0	0	980	0	0
1921	Fmc1	NM_025363	chr6	+	38489362	38489449	88	1	88,	88,	380	0	0	0	0	0	665	0	0	0	0	0	407	0	0	0	0	0	530	0	0	0	0	0	65	0	0	0	0	0	179	0	0	0	0	0	489	0	0
1922	Tspan13	NM_025359	chr12	-	36741141	36742284	1144	0	0	0	0	0	0	0	0	0	0	0	0	0	0	0	0	0	0	0	0	0	0	0	0	0	0	0	0	0	0	0	0	0	0	0	0	0	0	0	0	0	0
1923	Cd52	NM_013706	chr4	-	133649452	133649641	190	1	190,	190,	0	0	0	0	0	0	0	0	0	0	0	0	183	0	0	0	0	0	266	0	0	0	0	0	14	0	0	0	0	0	15	0	0	0	0	0	0	0	0
1924	Cops4	NM_012001	chr5	+	100976456	100976820	365	1	365,	365,	152	0	0	0	0	0	1775	0	0	0	0	0	1987	0	0	0	0	0	2366	0	0	0	0	0	333	0	0	0	0	0	909	0	0	0	0	0	1054	0	0
1925	Aldh1a3	NM_053080	chr7	-	73535778	73537574	1797	0	0	0	0	0	0	0	0	0	0	0	0	0	0	0	0	0	0	0	0	0	0	0	0	0	0	0	0	0	0	0	0	0	0	0	0	0	0	0	0	0	0
1926	Gnai1	NM_010305	chr5	-	17770952	17772836	1885	1	1652,	1885,	570	0	0	0	0	0	1032	0	0	0	0	0	193	0	0	0	0	0	187	0	0	0	0	0	53	0	0	0	0	0	48	0	0	0	0	0	171	0	0
1927	Igf2	NM_010514	chr7	-	149836672	149839720	3049	1	3049,	3049,	32	0	0	0	0	0	78	0	0	0	0	0	31	0	0	0	0	0	16	0	0	0	0	0	45	0	0	0	0	0	26	0	0	0	0	0	89	0	0
1928	Hs3st2	NM_001081327	chr7	+	128644550	128645282	733	0	0	0	0	0	0	0	0	0	0	0	0	0	0	0	0	0	0	0	0	0	0	0	0	0	0	0	0	0	0	0	0	0	0	0	0	0	0	0	0	0	0
1929	Gstm4	NM_026764	chr3	-	107843327	107844153	827	1	827,	827,	0	0	0	0	0	0	0	0	0	0	0	0	14	0	0	0	0	0	10	0	0	0	0	0	56	0	0	0	0	0	25	0	0	0	0	0	44	0	0
1930	Rasgrf1	NM_011245	chr9	+	89921601	89921817	217	0	0	0	0	0	0	0	0	0	0	0	0	0	0	0	0	0	0	0	0	0	0	0	0	0	0	0	0	0	0	0	0	0	0	0	0	0	0	0	0	0	0
1931	Lilrb3	NM_011095	chr7	-	3664106	3664252	147	0	0	0	0	0	0	0	0	0	0	0	0	0	0	0	0	0	0	0	0	0	0	0	0	0	0	0	0	0	0	0	0	0	0	0	0	0	0	0	0	0	0
1932	Ppa1	NM_026438	chr10	+	61136598	61136913	316	1	316,	316,	799	0	0	0	0	0	1504	0	0	0	0	0	1234	0	0	0	0	0	1003	0	0	0	0	0	235	0	0	0	0	0	938	0	0	0	0	0	2203	0	0
1933	Rbm18	NM_026434	chr2	-	35971598	35973334	1737	2	167,1610,	278,1737,	0	4010	0	0	0	0	587	1769	0	0	0	0	166	120	0	0	0	0	63	202	0	0	0	0	40	75	0	0	0	0	69	92	0	0	0	0	50	178	0
1934	Pxmp4	NM_021534	chr2	-	154412779	154413564	786	0	0	0	0	0	0	0	0	0	0	0	0	0	0	0	0	0	0	0	0	0	0	0	0	0	0	0	0	0	0	0	0	0	0	0	0	0	0	0	0	0	0
1935	Abcc9	NM_021041	chr6	-	142536381	142542524	2682	0	0	0	0	0	0	0	0	0	0	0	0	0	0	0	0	0	0	0	0	0	0	0	0	0	0	0	0	0	0	0	0	0	0	0	0	0	0	0	0	0	0
1936	Slc4a8	NM_021530	chr15	+	100646062	100654402	8341	1	191,	268,	26	0	0	0	0	0	892	0	0	0	0	0	99	0	0	0	0	0	10	0	0	0	0	0	0	0	0	0	0	0	0	0	0	0	0	0	11	0	0
1937	Tmem57	NM_025382	chr4	-	134358677	134360276	1600	2	203,1600,	253,1600,	63	15	0	0	0	0	582	722	0	0	0	0	269	178	0	0	0	0	240	385	0	0	0	0	0	50	0	0	0	0	77	84	0	0	0	0	184	244	0
1938	Zfp14	NM_011748	chr7	-	30821377	30823071	1695	0	0	0	0	0	0	0	0	0	0	0	0	0	0	0	0	0	0	0	0	0	0	0	0	0	0	0	0	0	0	0	0	0	0	0	0	0	0	0	0	0	0
1939	Map3k3	NM_011947	chr11	+	106015508	106016748	1241	1	1241,	1241,	0	0	0	0	0	0	79	0	0	0	0	0	429	0	0	0	0	0	252	0	0	0	0	0	47	0	0	0	0	0	57	0	0	0	0	0	50	0	0
1940	Prss21	NM_020487	chr17	+	24010001	24010080	80	0	0	0	0	0	0	0	0	0	0	0	0	0	0	0	0	0	0	0	0	0	0	0	0	0	0	0	0	0	0	0	0	0	0	0	0	0	0	0	0	0	0
1941	Xdh	NM_011723	chr17	-	74233247	74233772	526	0	0	0	0	0	0	0	0	0	0	0	0	0	0	0	0	0	0	0	0	0	0	0	0	0	0	0	0	0	0	0	0	0	0	0	0	0	0	0	0	0	0
1942	6330408A02Rik	NM_177312	chr7	-	13844315	13845026	712	0	0	0	0	0	0	0	0	0	0	0	0	0	0	0	0	0	0	0	0	0	0	0	0	0	0	0	0	0	0	0	0	0	0	0	0	0	0	0	0	0	0
1943	Xpnpep3	NM_177310	chr15	+	81281436	81285318	2041	1	2041,	2041,	28	0	0	0	0	0	15	0	0	0	0	0	0	0	0	0	0	0	10	0	0	0	0	0	0	0	0	0	0	0	13	0	0	0	0	0	54	0	0
1944	Pisd	NM_177298	chr5	-	33078961	33079877	917	0	0	0	0	0	0	0	0	0	0	0	0	0	0	0	0	0	0	0	0	0	0	0	0	0	0	0	0	0	0	0	0	0	0	0	0	0	0	0	0	0	0
1945	Copg	NM_201244	chr6	+	87840306	87840753	448	0	0	0	0	0	0	0	0	0	0	0	0	0	0	0	0	0	0	0	0	0	0	0	0	0	0	0	0	0	0	0	0	0	0	0	0	0	0	0	0	0	0
1946	Rfx6	NM_177306	chr10	+	51449612	51450235	624	0	0	0	0	0	0	0	0	0	0	0	0	0	0	0	0	0	0	0	0	0	0	0	0	0	0	0	0	0	0	0	0	0	0	0	0	0	0	0	0	0	0
1947	Nek2	NM_010892	chr1	+	193655236	193656928	1693	1	1230,	1347,	28	0	0	0	0	0	1007	0	0	0	0	0	1543	0	0	0	0	0	1443	0	0	0	0	0	173	0	0	0	0	0	332	0	0	0	0	0	344	0	0
1948	Gm14203	NM_001145015	chr2	+	158376362	158376362	0	0	0	0	0	0	0	0	0	0	0	0	0	0	0	0	0	0	0	0	0	0	0	0	0	0	0	0	0	0	0	0	0	0	0	0	0	0	0	0	0	0	0
1949	Reg3d	NM_001161741	chr6	-	78325867	78326064	198	0	0	0	0	0	0	0	0	0	0	0	0	0	0	0	0	0	0	0	0	0	0	0	0	0	0	0	0	0	0	0	0	0	0	0	0	0	0	0	0	0	0
1950	Crym	NM_016669	chr7	-	127329897	127330147	251	1	251,	251,	52	0	0	0	0	0	180	0	0	0	0	0	0	0	0	0	0	0	11	0	0	0	0	0	0	0	0	0	0	0	0	0	0	0	0	0	58	0	0
1951	Med23	NM_027347	chr10	+	24632633	24633335	703	1	459,	635,	282	0	0	0	0	0	1185	0	0	0	0	0	712	0	0	0	0	0	822	0	0	0	0	0	0	0	0	0	0	0	178	0	0	0	0	0	165	0	0
1952	Uox	NM_009474	chr3	+	146293571	146294447	877	0	0	0	0	0	0	0	0	0	0	0	0	0	0	0	0	0	0	0	0	0	0	0	0	0	0	0	0	0	0	0	0	0	0	0	0	0	0	0	0	0	0
1953	Rps26	NM_013765	chr10	-	128061585	128061656	72	1	72,	72,	0	0	0	0	0	0	1152	0	0	0	0	0	7686	0	0	0	0	0	9656	0	0	0	0	0	1790	0	0	0	0	0	4372	0	0	0	0	0	9902	0	0
1954	Csnk1e	NM_013767	chr15	-	79248281	79250365	1369	1	962,	1096,	1222	0	0	0	0	0	0	0	0	0	0	0	0	0	0	0	0	0	0	0	0	0	0	0	0	0	0	0	0	0	229	0	0	0	0	0	111	0	0
1955	4632411B12Rik	NM_172652	chr1	-	36392574	36394475	1902	1	1902,	1902,	0	0	0	0	0	0	207	0	0	0	0	0	578	0	0	0	0	0	280	0	0	0	0	0	71	0	0	0	0	0	138	0	0	0	0	0	222	0	0
1956	Hspa1l	NM_013558	chr17	+	35115857	35116173	317	0	0	0	0	0	0	0	0	0	0	0	0	0	0	0	0	0	0	0	0	0	0	0	0	0	0	0	0	0	0	0	0	0	0	0	0	0	0	0	0	0	0
1957	Elf5	NM_010125	chr2	+	103289817	103291143	1327	0	0	0	0	0	0	0	0	0	0	0	0	0	0	0	0	0	0	0	0	0	0	0	0	0	0	0	0	0	0	0	0	0	0	0	0	0	0	0	0	0	0
1958	Atxn2	NM_009125	chr5	+	122264375	122264959	585	1	366,	539,	657	0	0	0	0	0	925	0	0	0	0	0	488	0	0	0	0	0	617	0	0	0	0	0	105	0	0	0	0	0	228	0	0	0	0	0	509	0	0
1959	Ndufa13	NM_023312	chr8	-	72418080	72418119	40	1	40,	40,	84	0	0	0	0	0	168	0	0	0	0	0	923	0	0	0	0	0	1191	0	0	0	0	0	217	0	0	0	0	0	638	0	0	0	0	0	1109	0	0
1960	Yipf5	NM_023311	chr18	-	40364518	40365891	1374	2	654,1374,	694,1374,	309	112	0	0	0	0	141	59	0	0	0	0	602	64	0	0	0	0	613	65	0	0	0	0	226	0	0	0	0	0	395	87	0	0	0	0	449	41	0
1961	Ubap1	NM_023305	chr4	+	41335854	41336799	946	1	946,	946,	21	0	0	0	0	0	1171	0	0	0	0	0	1180	0	0	0	0	0	557	0	0	0	0	0	86	0	0	0	0	0	157	0	0	0	0	0	186	0	0
1962	Spata18	NM_178387	chr5	+	74070594	74070722	129	0	0	0	0	0	0	0	0	0	0	0	0	0	0	0	0	0	0	0	0	0	0	0	0	0	0	0	0	0	0	0	0	0	0	0	0	0	0	0	0	0	0
1963	Dnase1	NM_010061	chr16	+	4039865	4040024	160	1	160,	160,	0	0	0	0	0	0	141	0	0	0	0	0	408	0	0	0	0	0	246	0	0	0	0	0	50	0	0	0	0	0	312	0	0	0	0	0	495	0	0
1964	Rgs2	NM_009061	chr1	-	145846467	145848809	2343	0	0	0	0	0	0	0	0	0	0	0	0	0	0	0	0	0	0	0	0	0	0	0	0	0	0	0	0	0	0	0	0	0	0	0	0	0	0	0	0	0	0
1965	Adam28	NM_001048175	chr14	-	69224083	69224631	549	0	0	0	0	0	0	0	0	0	0	0	0	0	0	0	0	0	0	0	0	0	0	0	0	0	0	0	0	0	0	0	0	0	0	0	0	0	0	0	0	0	0
1966	Cxcl14	NM_019568	chr13	-	56390005	56391152	1148	0	0	0	0	0	0	0	0	0	0	0	0	0	0	0	0	0	0	0	0	0	0	0	0	0	0	0	0	0	0	0	0	0	0	0	0	0	0	0	0	0	0
1967	Vmn2r21	NM_001104635	chr6	-	123442525	123442525	0	0	0	0	0	0	0	0	0	0	0	0	0	0	0	0	0	0	0	0	0	0	0	0	0	0	0	0	0	0	0	0	0	0	0	0	0	0	0	0	0	0	0
1968	Gm14819	NM_001110250	chrX	-	24475577	24475699	123	0	0	0	0	0	0	0	0	0	0	0	0	0	0	0	0	0	0	0	0	0	0	0	0	0	0	0	0	0	0	0	0	0	0	0	0	0	0	0	0	0	0
1969	Pgam2	NM_018870	chr11	-	5701639	5701675	37	1	37,	37,	0	0	0	0	0	0	0	0	0	0	0	0	85	0	0	0	0	0	63	0	0	0	0	0	78	0	0	0	0	0	21	0	0	0	0	0	10	0	0
1970	Akr1e1	NM_018859	chr13	-	4591735	4592501	767	1	153,	356,	0	0	0	0	0	0	0	0	0	0	0	0	15	0	0	0	0	0	15	0	0	0	0	0	26	0	0	0	0	0	59	0	0	0	0	0	117	0	0
1971	Vax1	NM_009501	chr19	-	59240676	59240676	0	0	0	0	0	0	0	0	0	0	0	0	0	0	0	0	0	0	0	0	0	0	0	0	0	0	0	0	0	0	0	0	0	0	0	0	0	0	0	0	0	0	0
1972	Tcl1b2	NM_013775	chr12	+	106392311	106393435	600	1	1,	184,	5694	0	0	0	0	0	11084	0	0	0	0	0	614	0	0	0	0	0	50	0	0	0	0	0	17	0	0	0	0	0	12	0	0	0	0	0	0	0	0
1973	Tcl1b1	NM_013773	chr12	+	106403724	106404835	620	1	620,	620,	8757	0	0	0	0	0	32042	0	0	0	0	0	2892	0	0	0	0	0	325	0	0	0	0	0	85	0	0	0	0	0	79	0	0	0	0	0	0	0	0
1974	Tcl1b4	NM_013774	chr12	+	106444106	106445203	613	1	454,	613,	4425	0	0	0	0	0	9109	0	0	0	0	0	689	0	0	0	0	0	77	0	0	0	0	0	28	0	0	0	0	0	33	0	0	0	0	0	0	0	0
1975	Tcl1b3	NM_013772	chr12	+	106432710	106433609	407	1	407,	407,	0	0	0	0	0	0	7187	0	0	0	0	0	1493	0	0	0	0	0	116	0	0	0	0	0	28	0	0	0	0	0	39	0	0	0	0	0	0	0	0
1976	Cdh18	NM_001081299	chr15	+	23404173	23404173	0	0	0	0	0	0	0	0	0	0	0	0	0	0	0	0	0	0	0	0	0	0	0	0	0	0	0	0	0	0	0	0	0	0	0	0	0	0	0	0	0	0	0
1977	4631416L12Rik	NM_001081295	chr3	+	62264268	62266143	1876	1	1760,	1876,	0	0	0	0	0	0	163	0	0	0	0	0	68	0	0	0	0	0	163	0	0	0	0	0	28	0	0	0	0	0	22	0	0	0	0	0	0	0	0
1978	Prr19	NM_001081294	chr7	+	26089082	26089152	71	0	0	0	0	0	0	0	0	0	0	0	0	0	0	0	0	0	0	0	0	0	0	0	0	0	0	0	0	0	0	0	0	0	0	0	0	0	0	0	0	0	0
1979	Afp	NM_007423	chr5	+	90937500	90937933	203	0	0	0	0	0	0	0	0	0	0	0	0	0	0	0	0	0	0	0	0	0	0	0	0	0	0	0	0	0	0	0	0	0	0	0	0	0	0	0	0	0	0
1980	Cacna1d	NM_001083616	chr14	-	30853124	30855258	2135	0	0	0	0	0	0	0	0	0	0	0	0	0	0	0	0	0	0	0	0	0	0	0	0	0	0	0	0	0	0	0	0	0	0	0	0	0	0	0	0	0	0
1981	Npr3	NM_001039181	chr15	-	11769651	11774931	5281	0	0	0	0	0	0	0	0	0	0	0	0	0	0	0	0	0	0	0	0	0	0	0	0	0	0	0	0	0	0	0	0	0	0	0	0	0	0	0	0	0	0
1982	Arhgef9	NM_001033329	chrX	-	92244282	92247311	3030	0	0	0	0	0	0	0	0	0	0	0	0	0	0	0	0	0	0	0	0	0	0	0	0	0	0	0	0	0	0	0	0	0	0	0	0	0	0	0	0	0	0
1983	Zfp759	NM_172392	chr13	+	67241488	67242723	1236	0	0	0	0	0	0	0	0	0	0	0	0	0	0	0	0	0	0	0	0	0	0	0	0	0	0	0	0	0	0	0	0	0	0	0	0	0	0	0	0	0	0
1984	Rsl1	NM_001013769	chr13	+	67283883	67284434	552	0	0	0	0	0	0	0	0	0	0	0	0	0	0	0	0	0	0	0	0	0	0	0	0	0	0	0	0	0	0	0	0	0	0	0	0	0	0	0	0	0	0
1985	Zfp455	NM_001048204	chr13	+	67308991	67310234	1244	0	0	0	0	0	0	0	0	0	0	0	0	0	0	0	0	0	0	0	0	0	0	0	0	0	0	0	0	0	0	0	0	0	0	0	0	0	0	0	0	0	0
1986	Zfp457	NM_001003666	chr13	-	67393386	67393501	116	0	0	0	0	0	0	0	0	0	0	0	0	0	0	0	0	0	0	0	0	0	0	0	0	0	0	0	0	0	0	0	0	0	0	0	0	0	0	0	0	0	0
1987	Syce1l	NM_029139	chr8	+	116179058	116179433	150	0	0	0	0	0	0	0	0	0	0	0	0	0	0	0	0	0	0	0	0	0	0	0	0	0	0	0	0	0	0	0	0	0	0	0	0	0	0	0	0	0	0
1988	Cstad	NM_030137	chr2	+	30463989	30464465	477	0	0	0	0	0	0	0	0	0	0	0	0	0	0	0	0	0	0	0	0	0	0	0	0	0	0	0	0	0	0	0	0	0	0	0	0	0	0	0	0	0	0
1989	Has2as	NR_002874	chr15	+	56526015	56526015	0	0	0	0	0	0	0	0	0	0	0	0	0	0	0	0	0	0	0	0	0	0	0	0	0	0	0	0	0	0	0	0	0	0	0	0	0	0	0	0	0	0	0
1990	Gas7	NM_008088	chr11	+	67496953	67502494	5542	0	0	0	0	0	0	0	0	0	0	0	0	0	0	0	0	0	0	0	0	0	0	0	0	0	0	0	0	0	0	0	0	0	0	0	0	0	0	0	0	0	0
1991	Zfp456	NM_001001186	chr13	-	67464519	67467144	2626	0	0	0	0	0	0	0	0	0	0	0	0	0	0	0	0	0	0	0	0	0	0	0	0	0	0	0	0	0	0	0	0	0	0	0	0	0	0	0	0	0	0
1992	Slc25a43	NM_001085497	chrX	+	34317197	34317197	0	0	0	0	0	0	0	0	0	0	0	0	0	0	0	0	0	0	0	0	0	0	0	0	0	0	0	0	0	0	0	0	0	0	0	0	0	0	0	0	0	0	0
1993	Gm436	NM_001085504	chr4	-	144259839	144259839	0	0	0	0	0	0	0	0	0	0	0	0	0	0	0	0	0	0	0	0	0	0	0	0	0	0	0	0	0	0	0	0	0	0	0	0	0	0	0	0	0	0	0
1994	Kcnip2	NM_145703	chr19	-	45868159	45868159	0	0	0	0	0	0	0	0	0	0	0	0	0	0	0	0	0	0	0	0	0	0	0	0	0	0	0	0	0	0	0	0	0	0	0	0	0	0	0	0	0	0	0
1995	BC017647	NM_145430	chr11	+	77968805	77970841	2037	2	1268,1989,	1380,2037,	37	14	0	0	0	0	1859	52	0	0	0	0	382	61	0	0	0	0	247	29	0	0	0	0	32	0	0	0	0	0	99	17	0	0	0	0	172	45	0
1996	Atpaf2	NM_145427	chr11	-	60214127	60214902	776	1	310,	362,	61	0	0	0	0	0	83	0	0	0	0	0	0	0	0	0	0	0	472	0	0	0	0	0	51	0	0	0	0	0	98	0	0	0	0	0	182	0	0
1997	Npc1l1	NM_207242	chr11	-	6111013	6111460	448	0	0	0	0	0	0	0	0	0	0	0	0	0	0	0	0	0	0	0	0	0	0	0	0	0	0	0	0	0	0	0	0	0	0	0	0	0	0	0	0	0	0
1998	Wars	NM_011710	chr12	-	110098239	110098521	283	1	283,	283,	316	0	0	0	0	0	223	0	0	0	0	0	265	0	0	0	0	0	326	0	0	0	0	0	77	0	0	0	0	0	323	0	0	0	0	0	337	0	0
1999	Lgr6	NM_001033409	chr1	-	136882929	136883512	584	0	0	0	0	0	0	0	0	0	0	0	0	0	0	0	0	0	0	0	0	0	0	0	0	0	0	0	0	0	0	0	0	0	0	0	0	0	0	0	0	0	0
[truncated: 24,155 more rows]
[truncated: 9 more columns]
