# Supplementary material for: Deterministic and Stochastic Allele Specific Gene Expression in Single Mouse Blastomeres
Source: PLoS One. 2011 Jun 23;6(6):e21208. doi: 10.1371/journal.pone.0021208 (PMC3121735; doi:10.1371/journal.pone.0021208)
Supplement: Table S8 — Gene Ontology (GO) analysis results of functions, networks, and components for genes with their fold changes more than 2-fold and p-values <0.01 between two developmental stages. (XLS) [file pone.0021208.s008.xls]

## Sheet: Table-S8
Gene_Panel	go_category	go_id	go_term	gene_symbols_in_selected	genes_in_selected	total_selected_genes	genes_in_background	total_background_genes	p-values	FC_enrichment
FC(2cell/4cell)_f2_0.01p	Function	GO:0004114	3',5'-cyclic-nucleotide phosphodiesterase activity	Pde4a;Pde6g;Pde1c;Pde6a;Pde1b;Pde3a;Pde6d;Pde8a;Pde7a;Pde1a;Pde10a;Pde9a;Pde4c;Pde6b;Pde4d;Pde2a	16	9770	21	19971	0.00759415	1.55742
FC(2cell/4cell)_f2_0.01p	Process	GO:0000381	regulation of alternative nuclear mRNA splicing, via spliceosome	Mbnl1;Myod1	2	9770	2	19971	0.239313	2.04411
FC(2cell/4cell)_f2_0.01p	Process	GO:0030320	cellular monovalent inorganic anion homeostasis	Stc1	1	9770	1	19971	0.489209	2.04411
FC(2cell/4cell)_f2_0.01p	Component	GO:0005747	mitochondrial respiratory chain complex I	Ndufb8;Ndufa2;Ndufs4	3	9770	3	19971	0.117062	2.04411
FC(2cell/4cell)_f2_0.01p	Process	GO:0014044	Schwann cell development	Cdk5;Pou3f1	2	9770	4	19971	0.374688	1.02206
FC(2cell/4cell)_f2_0.01p	Process	GO:0032088	negative regulation of NF-kappaB transcription factor activity	Prdx2;Nod2	2	9770	8	19971	0.118996	0.511029
FC(2cell/4cell)_f2_0.01p	Process	GO:0019430	removal of superoxide radicals	Sod2;Prdx1;Fancc	3	9770	5	19971	0.3055	1.22647
FC(2cell/4cell)_f2_0.01p	Process	GO:0007492	endoderm development	Ext1;Smad3;Ankrd17;Onecut1;Mixl1;Notch1;Angpt1;Hhex;Bmpr1a;Hdac1;Tgfb1;Pthlh;Gata6	13	9770	25	19971	0.150877	1.06294
FC(2cell/4cell)_f2_0.01p	Function	GO:0008092	cytoskeletal protein binding	B4galt1;Sdc4;Gabarapl1;Rdx;Epb4.1l5;Msn;Sdc2;Pdlim3;Anxa2;Frmd3;Epb4.1l3;Ezr;Cdk5r2;Frmd5;Pacsin1;Pacsin2;Nf2;Gphn;Cdk5r1;Pacsin3;Mylip;Epb4.1l2;Epb4.1l4a;Epb4.1l1;Epb4.1	25	9770	31	19971	0.000223873	1.64848
FC(2cell/4cell)_f2_0.01p	Process	GO:0006817	phosphate transport	Slc20a1;Slc34a1	2	9770	7	19971	0.174747	0.584033
FC(2cell/4cell)_f2_0.01p	Function	GO:0008094	DNA-dependent ATPase activity	Dmc1;Smarcal1;Rad51l3;Xrcc2	4	9770	8	19971	0.272983	1.02206
FC(2cell/4cell)_f2_0.01p	Function	GO:0003845	11-beta-hydroxysteroid dehydrogenase activity	Hsd11b1	1	9770	1	19971	0.489209	2.04411
FC(2cell/4cell)_f2_0.01p	Process	GO:0016598	protein arginylation	Ate1	1	9770	1	19971	0.489209	2.04411
FC(2cell/4cell)_f2_0.01p	Process	GO:0002064	epithelial cell development	E2f4;Esr1;Onecut1;B4galt1;Trp63	5	9770	6	19971	0.0858518	1.70343
FC(2cell/4cell)_f2_0.01p	Process	GO:0006537	glutamate biosynthetic process	Slc1a3;Prodh	2	9770	3	19971	0.366754	1.36274
FC(2cell/4cell)_f2_0.01p	Process	GO:0002084	protein depalmitoylation	Ppt1	1	9770	1	19971	0.489209	2.04411
FC(2cell/4cell)_f2_0.01p	Process	GO:0006904	vesicle docking during exocytosis	Vps33a;Scfd2;Stxbp1;Vps33b;Exoc6;Ykt6;Exoc4;Pldn;Plek	9	9770	13	19971	0.0780856	1.41516
FC(2cell/4cell)_f2_0.01p	Process	GO:0045004	DNA replication proofreading	Pold1	1	9770	1	19971	0.489209	2.04411
FC(2cell/4cell)_f2_0.01p	Process	GO:0030168	platelet activation	Pik3cb;F2;Evl;Entpd2;Entpd1	5	9770	12	19971	0.201371	0.851714
FC(2cell/4cell)_f2_0.01p	Process	GO:0030538	embryonic genitalia morphogenesis	Tcf7;Ror2	2	9770	3	19971	0.366754	1.36274
FC(2cell/4cell)_f2_0.01p	Process	GO:0043508	negative regulation of JUN kinase activity	Trp73;Hipk3	2	9770	2	19971	0.239313	2.04411
FC(2cell/4cell)_f2_0.01p	Function	GO:0005368	taurine transmembrane transporter activity	Slc6a6	1	9770	1	19971	0.489209	2.04411
FC(2cell/4cell)_f2_0.01p	Process	GO:0001887	selenium metabolic process	Sepp1	1	9770	1	19971	0.489209	2.04411
FC(2cell/4cell)_f2_0.01p	Function	GO:0046539	histamine N-methyltransferase activity	Hnmt	1	9770	1	19971	0.489209	2.04411
FC(2cell/4cell)_f2_0.01p	Process	GO:0019439	aromatic compound catabolic process	Ephx1	1	9770	2	19971	0.499792	1.02206
FC(2cell/4cell)_f2_0.01p	Component	GO:0031362	anchored to external side of plasma membrane	Thy1;Raet1b;Cd59b	3	9770	4	19971	0.239213	1.53309
FC(2cell/4cell)_f2_0.01p	Process	GO:0051092	positive regulation of NF-kappaB transcription factor activity	Rela;Tlr3;Irak2;Ikbkb;Tlr2;Prkcq;Ticam1;Tgfbr3;Ripk2;Nod2;Irak3;Irak1;Ube2n	13	9770	21	19971	0.0866614	1.2654
FC(2cell/4cell)_f2_0.01p	Process	GO:0032713	negative regulation of interleukin-4 production	Ndfip1;Foxp3	2	9770	4	19971	0.374688	1.02206
FC(2cell/4cell)_f2_0.01p	Process	GO:0030104	water homeostasis	Igf1	1	9770	3	19971	0.382935	0.681372
FC(2cell/4cell)_f2_0.01p	Function	GO:0004558	alpha-glucosidase activity	Prkcsh;Ganc;Gaa	3	9770	3	19971	0.117062	2.04411
FC(2cell/4cell)_f2_0.01p	Process	GO:0060071	Wnt receptor signaling pathway, planar cell polarity pathway	Sfrp1	1	9770	1	19971	0.489209	2.04411
FC(2cell/4cell)_f2_0.01p	Process	GO:0048844	artery morphogenesis	Apoe;Foxc2;Prrx1;Prrx2;Eng;Foxc1	6	9770	13	19971	0.213463	0.943438
FC(2cell/4cell)_f2_0.01p	Process	GO:0050910	detection of mechanical stimulus involved in sensory perception of sound	Chrna9;Mkks;Myc;Chrna10;Pcdh15;Atp2b2;Slc12a2	7	9770	9	19971	0.0629591	1.58987
FC(2cell/4cell)_f2_0.01p	Process	GO:0015746	citrate transport	Oca2	1	9770	2	19971	0.499792	1.02206
FC(2cell/4cell)_f2_0.01p	Process	GO:0007143	female meiosis	Lfng;Ppp1ca;Sycp2;Spin1	4	9770	4	19971	0.0572589	2.04411
FC(2cell/4cell)_f2_0.01p	Function	GO:0016810	hydrolase activity, acting on carbon-nitrogen (but not peptide) bonds	Nit2;Btd;Vnn3;Vnn1;Nadsyn1	5	9770	8	19971	0.209135	1.27757
FC(2cell/4cell)_f2_0.01p	Process	GO:0015698	inorganic anion transport	Best3	1	9770	1	19971	0.489209	2.04411
FC(2cell/4cell)_f2_0.01p	Function	GO:0005030	neurotrophin receptor activity	Ntrk2	1	9770	3	19971	0.382935	0.681372
FC(2cell/4cell)_f2_0.01p	Process	GO:0030316	osteoclast differentiation	Cd300lf;Mitf;Ostm1;Ctnnb1;Chuk;Tm7sf4	6	9770	9	19971	0.153449	1.36274
FC(2cell/4cell)_f2_0.01p	Function	GO:0004657	proline dehydrogenase activity	Prodh	1	9770	2	19971	0.499792	1.02206
FC(2cell/4cell)_f2_0.01p	Process	GO:0006111	regulation of gluconeogenesis	Gnmt	1	9770	3	19971	0.382935	0.681372
FC(2cell/4cell)_f2_0.01p	Component	GO:0001940	male pronucleus	Dppa3	1	9770	5	19971	0.166494	0.408823
FC(2cell/4cell)_f2_0.01p	Process	GO:0048242	epinephrine secretion	Ly6e	1	9770	1	19971	0.489209	2.04411
FC(2cell/4cell)_f2_0.01p	Function	GO:0004856	xylulokinase activity	Xylb	1	9770	1	19971	0.489209	2.04411
FC(2cell/4cell)_f2_0.01p	Function	GO:0042289	MHC class II protein binding	Lag3;Cd74	2	9770	2	19971	0.239313	2.04411
FC(2cell/4cell)_f2_0.01p	Function	GO:0008234	cysteine-type peptidase activity	Usp40;Senp7;Senp5;Capn7;Capn9;Atg4b;Usp17l5;Capn2;Usp27x;Usp33;Dub1;Usp26;Usp36;Atg4d;Usp10;Casp6;Usp9y;Senp8;Usp30;Capn11;Usp50;Cflar;Ctsb;Usp22;Usp11;Usp19;Ctsl;Otub2;Senp1;Ctsz;Usp14;Uchl3;Usp21;Usp48;Usp2;Ctsc;Lgmn;Dub2a;Usp25;Uchl4;Uchl5;Otud5;Usp47;Uchl1;Usp46;Ufsp1;Senp3;Senp2;Usp43;Zranb1;Dub1a;Capn1;Usp5;Usp20;Usp15;Casp7;Usp28;Atg4c;Ctss;Tinagl1;Casp8;Usp3;Espl1;Capn3	64	9770	121	19971	0.0495272	1.08118
FC(2cell/4cell)_f2_0.01p	Process	GO:0030091	protein repair	Msrb3;Sepx1;Msrb2	3	9770	3	19971	0.117062	2.04411
FC(2cell/4cell)_f2_0.01p	Function	GO:0031489	myosin V binding	Rab27a	1	9770	2	19971	0.499792	1.02206
FC(2cell/4cell)_f2_0.01p	Function	GO:0050840	extracellular matrix binding	Vtn;Spock2;Sparc;Bgn;Nid1;Cyr61;Spp1	7	9770	17	19971	0.157716	0.841694
FC(2cell/4cell)_f2_0.01p	Function	GO:0004931	ATP-gated cation channel activity	P2rx4;P2rx5	2	9770	6	19971	0.244387	0.681372
FC(2cell/4cell)_f2_0.01p	Process	GO:0060017	parathyroid gland development	Hoxa3;Gcm2;Crkl	3	9770	6	19971	0.31211	1.02206
FC(2cell/4cell)_f2_0.01p	Process	GO:0006139	nucleobase, nucleoside, nucleotide and nucleic acid metabolic process	Wrn;Brip1;Pnp1;Ak3;Exd1;Rtel1;Nudt5;Xrn1;Ak3l1;Ak2;Ercc2;Tk2;Ak5;Exosc10;Pold1;C77370;Ddx11;Srbd1;Mettl14;Ak7;Dck;Pole;Exd2;Prnp;Rexo2	25	9770	37	19971	0.0100548	1.38116
FC(2cell/4cell)_f2_0.01p	Function	GO:0004889	nicotinic acetylcholine-activated cation-selective channel activity	Chrna10;Chrnb1;Chrna9;Chrne;Chrng;Chrna1;Chrna5;Chrnb4	8	9770	16	19971	0.195728	1.02206
FC(2cell/4cell)_f2_0.01p	Function	GO:0030380	interleukin-17E receptor binding	Il25	1	9770	1	19971	0.489209	2.04411
FC(2cell/4cell)_f2_0.01p	Function	GO:0016534	cyclin-dependent protein kinase 5 activator activity	Cdk5r1;Cdk5r2	2	9770	2	19971	0.239313	2.04411
FC(2cell/4cell)_f2_0.01p	Process	GO:0060458	right lung development	Shh	1	9770	1	19971	0.489209	2.04411
FC(2cell/4cell)_f2_0.01p	Process	GO:0030902	hindbrain development	Nfib;Aldh1a2;Gli2;En2;Shh;Gbx2;Smad1;Smarca4;Hoxa1	9	9770	15	19971	0.142679	1.22647
FC(2cell/4cell)_f2_0.01p	Process	GO:0060088	auditory receptor cell stereocilium organization	Tmhs;Atp2b2;Pcdh15	3	9770	7	19971	0.278992	0.876049
FC(2cell/4cell)_f2_0.01p	Function	GO:0004320	oleoyl-[acyl-carrier-protein] hydrolase activity	Fasn;Olah	2	9770	2	19971	0.239313	2.04411
FC(2cell/4cell)_f2_0.01p	Function	GO:0004305	ethanolamine kinase activity	Chkb;Etnk1;Chka	3	9770	3	19971	0.117062	2.04411
FC(2cell/4cell)_f2_0.01p	Function	GO:0008238	exopeptidase activity	Dpep2	1	9770	1	19971	0.489209	2.04411
FC(2cell/4cell)_f2_0.01p	Process	GO:0042310	vasoconstriction	Edn3;Cav1;Agt;Edn1	4	9770	7	19971	0.267201	1.16807
FC(2cell/4cell)_f2_0.01p	Process	GO:0007076	mitotic chromosome condensation	Nusap1	1	9770	2	19971	0.499792	1.02206
FC(2cell/4cell)_f2_0.01p	Process	GO:0008283	cell proliferation	Thpo;Id4;Lig4;Ercc1;Cse1l;Rap1b;Gbx2;Park7;Foxc2;Tgfb1;Bax;Tacc3;Srrt;Gng2;Pax3;Sh2d2a;Hgf;Ctnnb1;Cep120;Anxa7;Bop1;Enpep;Bcl2l1;Col4a3bp;Lrp2;Irs2;Kat2a;Cfb;Dph1;Bad;Prkar2b;Gnat1;Pelo;Cul1;Hras1;Lta;Gpx1;Ercc2;Rpl29;Uchl1;Kdm1a;Mcm7;Mki67;Prdx1;Asah2;Gli2;Oca2;Shh;Gsk3b;Uhrf1;Tacc2;Ncf1;E2f8;Purb;Mov10l1;Nasp;Stat4;Vegfa;Rrn3;Nbn;Appl2	61	9770	99	19971	0.00325517	1.2595
FC(2cell/4cell)_f2_0.01p	Function	GO:0043997	histone acetyltransferase activity (H4-K12 specific)	Kat2a	1	9770	1	19971	0.489209	2.04411
FC(2cell/4cell)_f2_0.01p	Process	GO:0032632	interleukin-3 production	Slc11a1	1	9770	1	19971	0.489209	2.04411
FC(2cell/4cell)_f2_0.01p	Process	GO:0060665	regulation of branching involved in salivary gland morphogenesis by mesenchymal-epithelial signaling	Hgf;Fgf10	2	9770	5	19971	0.31898	0.817646
FC(2cell/4cell)_f2_0.01p	Process	GO:0006562	proline catabolic process	Prodh	1	9770	2	19971	0.499792	1.02206
FC(2cell/4cell)_f2_0.01p	Component	GO:0005614	interstitial matrix	Mamdc2;Vwc2;Adamtsl4;Ecm2;Nav2;Abi3bp;Vwa1;Smoc2	8	9770	14	19971	0.175012	1.16807
FC(2cell/4cell)_f2_0.01p	Process	GO:0019217	regulation of fatty acid metabolic process	Ppara;Cav1;Ankrd26;Acsl4	4	9770	6	19971	0.224168	1.36274
FC(2cell/4cell)_f2_0.01p	Process	GO:0009143	nucleoside triphosphate catabolic process	Entpd3	1	9770	1	19971	0.489209	2.04411
FC(2cell/4cell)_f2_0.01p	Process	GO:0060586	multicellular organismal iron ion homeostasis	Slc11a2;Slc11a1	2	9770	3	19971	0.366754	1.36274
FC(2cell/4cell)_f2_0.01p	Process	GO:0051491	positive regulation of filopodium assembly	Tgfb3	1	9770	3	19971	0.382935	0.681372
FC(2cell/4cell)_f2_0.01p	Process	GO:0030336	negative regulation of cell migration	Rras;Pdgfb;Egfl7;Arap3;Shh;Abhd2;Pten	7	9770	16	19971	0.181643	0.8943
FC(2cell/4cell)_f2_0.01p	Process	GO:0045082	positive regulation of interleukin-10 biosynthetic process	Bcl3	1	9770	1	19971	0.489209	2.04411
FC(2cell/4cell)_f2_0.01p	Process	GO:0001947	heart looping	Fgf8;Ift52;Sufu;Smad3;Ovol2;Tbx3;Mib1;Hif1a;Gja1;Psen1;Shh;Zic3;Hand1;Wnt3a;Eng	15	9770	25	19971	0.0869309	1.22647
FC(2cell/4cell)_f2_0.01p	Function	GO:0005066	transmembrane receptor protein tyrosine kinase signaling protein activity	Dok5;Dok2	2	9770	5	19971	0.31898	0.817646
FC(2cell/4cell)_f2_0.01p	Process	GO:0046543	development of secondary female sexual characteristics	Stat5a;Stat5b	2	9770	2	19971	0.239313	2.04411
FC(2cell/4cell)_f2_0.01p	Process	GO:0008284	positive regulation of cell proliferation	Id4;Adm;Rara;Pura;Rpa1;Cdkn1b;Rtkn2;Tgfb1;Mdm4;Kit;Fgfr2;Fgf3;Pax3;Nanog;Flt3l;Mecp2;Rogdi;Egfr;Marcksl1;Fgf5;Tdgf1;Fgf9;Hoxa3;Aldh1a2;Edn3;Sp6;Fgf17;Stat5b;Nr2e1;Cnbp;Gli2;Shh;Mycn;Il6st;St8sia1;Fgfr4;Myc;Pbx1;Egf;D17Wsu104e;Vegfa;Wdr77;Traf5;Il11;Pthlh;Vsx2;Pdgfa;Cntf;Kras;Notch1;Fgf4;Fgf8;Odc1;Tial1;Rasip1;Bcl2l1;Cdca7l;Icmt;Hipk2;Tns3;Edn1;Fgfr3;Sphk1;Pdx1;Mab21l1;Hras1;Lta;Crip2;Suz12;Csf1;N…	83	9770	143	19971	0.0061155	1.18644
FC(2cell/4cell)_f2_0.01p	Function	GO:0004331	fructose-2,6-bisphosphate 2-phosphatase activity	9630033F20Rik;Pfkfb2;Pfkfb1;Pfkfb3	4	9770	5	19971	0.146266	1.63529
FC(2cell/4cell)_f2_0.01p	Process	GO:0045747	positive regulation of Notch signaling pathway	Jag1;Fgf10	2	9770	4	19971	0.374688	1.02206
FC(2cell/4cell)_f2_0.01p	Process	GO:0016560	protein import into peroxisome matrix, docking	Pex13	1	9770	1	19971	0.489209	2.04411
FC(2cell/4cell)_f2_0.01p	Function	GO:0004844	uracil DNA N-glycosylase activity	Ung;Smug1	2	9770	2	19971	0.239313	2.04411
FC(2cell/4cell)_f2_0.01p	Function	GO:0034038	deoxyhypusine synthase activity	Dhps	1	9770	1	19971	0.489209	2.04411
FC(2cell/4cell)_f2_0.01p	Process	GO:0030301	cholesterol transport	Npc1;Scarb1;Ldlr;Msr1;Cd36;Lcat;Npc1l1;Abcg1;Cftr	9	9770	15	19971	0.142679	1.22647
FC(2cell/4cell)_f2_0.01p	Process	GO:0090005	negative regulation of establishment of protein localization to plasma membrane	Rhoq	1	9770	1	19971	0.489209	2.04411
FC(2cell/4cell)_f2_0.01p	Function	GO:0004818	glutamate-tRNA ligase activity	Eprs;Ears2	2	9770	2	19971	0.239313	2.04411
FC(2cell/4cell)_f2_0.01p	Process	GO:0006265	DNA topological change	Top1mt;Top3a;Top2a	3	9770	6	19971	0.31211	1.02206
FC(2cell/4cell)_f2_0.01p	Process	GO:0006122	mitochondrial electron transport, ubiquinol to cytochrome c	Uqcr;Uqcrb;1110020P15Rik;Uqcrc1;Mecp2	5	9770	6	19971	0.0858518	1.70343
FC(2cell/4cell)_f2_0.01p	Process	GO:0051935	glutamate uptake during transmission of nerve impulse	Cln8	1	9770	1	19971	0.489209	2.04411
FC(2cell/4cell)_f2_0.01p	Process	GO:0007260	tyrosine phosphorylation of STAT protein	Jak2	1	9770	1	19971	0.489209	2.04411
FC(2cell/4cell)_f2_0.01p	Process	GO:0006612	protein targeting to membrane	Dusp18;Cacnb1	2	9770	3	19971	0.366754	1.36274
FC(2cell/4cell)_f2_0.01p	Process	GO:0000184	nuclear-transcribed mRNA catabolic process, nonsense-mediated decay	Smg5;Dcp1b;Gm672;Pan3;Dcp2;Dcp1a;Ncbp2;Smg7;1200011M11Rik;1500002O20Rik;Casc3;Usp52;Pnrc2;Exosc10;Dcps	15	9770	23	19971	0.0499437	1.33312
FC(2cell/4cell)_f2_0.01p	Process	GO:0006569	tryptophan catabolic process	Afmid	1	9770	3	19971	0.382935	0.681372
FC(2cell/4cell)_f2_0.01p	Process	GO:0031076	embryonic camera-type eye development	Tulp3;Pitx2;Aldh1a2;Aldh1a3;Fgf10	5	9770	6	19971	0.0858518	1.70343
FC(2cell/4cell)_f2_0.01p	Function	GO:0050897	cobalt ion binding	Mat2a;Mipep;Metapl1;Mat1a;Mmachc;Metap1;Lmbrd1	7	9770	14	19971	0.208863	1.02206
FC(2cell/4cell)_f2_0.01p	Function	GO:0050733	RS domain binding	Luc7l;Sfrs1;Sarnp;Sfrs5	4	9770	6	19971	0.224168	1.36274
FC(2cell/4cell)_f2_0.01p	Process	GO:0007156	homophilic cell adhesion	Pcdh15;Clstn1;Chl1;Fat3;L1cam;Cdh17;Cdh3;Esam;Pvrl3;Pvrl1;Pcdha4;Clstn3;Pcdh10;Pvrl2;Cdh4;Dsg1a;Frem2;Dsc2;Cdh8;Cdh24;Ret;Celsr1;Dsg2;Pik3cb;Pcdhgc3;Cdh11;Cdh9;Cdh20;Amigo2;Cdh15;Pcdh1	31	9770	64	19971	0.0992559	0.990118
FC(2cell/4cell)_f2_0.01p	Process	GO:0051904	pigment granule transport	Rab27a	1	9770	2	19971	0.499792	1.02206
FC(2cell/4cell)_f2_0.01p	Process	GO:0045944	positive regulation of transcription from RNA polymerase II promoter	Hoxd10;Plagl1;Gata4;Ablim3;Sox8;Mesp2;Rara;Hoxa7;Satb2;Foxp3;Tgfb1;Pknox1;Smad5;Klf12;Ncoa1;Utf1;Creb3l4;Smad1;Nr2e3;Nfatc2;Csrnp2;Calcoco1;Foxo1;Glis3;Cdx1;Foxa1;Pus1;Nfatc3;Tbx19;Rxra;Clock;Fus;Meis2;Kat2b;Pou3f1;Cbfb;Tead1;Stat5b;Alx1;Kdm1a;Nufip1;Foxo3;Shh;Barx2;Zbtb7b;Cebpb;Myc;Tead3;Irf1;Thrap3;Crebbp;Akirin2;Rb1;Tef;Pou2f3;Rfxank;Mafb;Srebf1;Nfix;Med6;Cebpd;Igf1;Foxc2;Cask;Adrb2;Rarb;Prdm9…	182	9770	314	19971	0.000245362	1.18481
FC(2cell/4cell)_f2_0.01p	Component	GO:0001518	voltage-gated sodium channel complex	Scn8a;Scn10a	2	9770	7	19971	0.174747	0.584033
FC(2cell/4cell)_f2_0.01p	Process	GO:0007044	cell-substrate junction assembly	Itga5;Tln1;Itgb3;Tns1	4	9770	5	19971	0.146266	1.63529
FC(2cell/4cell)_f2_0.01p	Process	GO:0051402	neuron apoptosis	Lig4;Aifm1;Psen1;Apaf1;Atm;Cdk5;Bax;Htt;Pigt;Trp63	10	9770	14	19971	0.0534658	1.46008
FC(2cell/4cell)_f2_0.01p	Process	GO:0006970	response to osmotic stress	Tsc22d4;Tsc22d2	2	9770	6	19971	0.244387	0.681372
FC(2cell/4cell)_f2_0.01p	Process	GO:0002904	positive regulation of B cell apoptosis	Bax;Myc	2	9770	4	19971	0.374688	1.02206
FC(2cell/4cell)_f2_0.01p	Process	GO:0009113	purine base biosynthetic process	Gart	1	9770	1	19971	0.489209	2.04411
FC(2cell/4cell)_f2_0.01p	Process	GO:0060023	soft palate development	Tshz1	1	9770	2	19971	0.499792	1.02206
FC(2cell/4cell)_f2_0.01p	Function	GO:0017065	single-strand selective uracil DNA N-glycosylase activity	Smug1	1	9770	1	19971	0.489209	2.04411
FC(2cell/4cell)_f2_0.01p	Function	GO:0008061	chitin binding	Chit1	1	9770	3	19971	0.382935	0.681372
FC(2cell/4cell)_f2_0.01p	Function	GO:0045309	protein phosphorylated amino acid binding	Crk	1	9770	2	19971	0.499792	1.02206
FC(2cell/4cell)_f2_0.01p	Process	GO:0007229	integrin-mediated signaling pathway	Adamts19;Itgb5;Adam19;Adamts14;Ptk2;Itga6;Gab2;Itgb6;Itgb3;Itga5;Adam4;Cib3;Itgav;Itgae;Itgbl1;Adam8;Pxn;Fut8;Adam5;Adam15;Itga8;Ctgf;Itgb7;Adam33;Rhoa;Itgal;Eif6;Itga9;Itga1;Itgb1;Itga10;Grlf1;Vav3;Adamts3;Itgb3bp;Itgb1bp3;Itga3;Itgb4	38	9770	69	19971	0.057025	1.12574
FC(2cell/4cell)_f2_0.01p	Function	GO:0003712	transcription cofactor activity	Sra1;Hes6;Rad54l2;Ldb2;Aip;Nrg1;Sqstm1;Nsd1;Crebbp	9	9770	14	19971	0.111708	1.31407
FC(2cell/4cell)_f2_0.01p	Function	GO:0008568	microtubule-severing ATPase activity	Katnal2;Katnal1;Spast	3	9770	4	19971	0.239213	1.53309
FC(2cell/4cell)_f2_0.01p	Process	GO:0040038	polar body extrusion after meiotic divisions	Fmn2	1	9770	1	19971	0.489209	2.04411
FC(2cell/4cell)_f2_0.01p	Process	GO:0060054	positive regulation of epithelial cell proliferation involved in wound healing	B4galt1	1	9770	1	19971	0.489209	2.04411
FC(2cell/4cell)_f2_0.01p	Process	GO:0007623	circadian rhythm	Clock;Kcnma1;Per1;Prokr2;Cry2;Per2;Csnk1e;Per3;Arntl2;Dbp;Arntl;Cry1	12	9770	20	19971	0.109687	1.22647
FC(2cell/4cell)_f2_0.01p	Process	GO:0001771	formation of immunological synapse	Dock2	1	9770	2	19971	0.499792	1.02206
FC(2cell/4cell)_f2_0.01p	Function	GO:0001735	prenylcysteine oxidase activity	Pcyox1	1	9770	1	19971	0.489209	2.04411
FC(2cell/4cell)_f2_0.01p	Function	GO:0004317	3-hydroxypalmitoyl-[acyl-carrier-protein] dehydratase activity	Fasn	1	9770	1	19971	0.489209	2.04411
FC(2cell/4cell)_f2_0.01p	Function	GO:0004081	bis(5'-nucleosyl)-tetraphosphatase (asymmetrical) activity	Nudt2	1	9770	1	19971	0.489209	2.04411
FC(2cell/4cell)_f2_0.01p	Process	GO:0030593	neutrophil chemotaxis	Itga1;Slc37a4;Il17b;Fcgr3;Csf3r;Cxcl3;Cx3cl1;Ifng	8	9770	15	19971	0.191581	1.09019
FC(2cell/4cell)_f2_0.01p	Function	GO:0004534	5'-3' exoribonuclease activity	Xrn1	1	9770	2	19971	0.499792	1.02206
FC(2cell/4cell)_f2_0.01p	Function	GO:0004616	phosphogluconate dehydrogenase (decarboxylating) activity	Glyr1;Pgd;Hibadh	3	9770	3	19971	0.117062	2.04411
FC(2cell/4cell)_f2_0.01p	Component	GO:0044442	microtubule-based flagellum part	Cabyr	1	9770	3	19971	0.382935	0.681372
FC(2cell/4cell)_f2_0.01p	Component	GO:0005882	intermediate filament	Krt72;Krt84;Krt42;Krt10;Krt79;Krt7;Lmna;Krt76;Krt12;Slc1a4;Nefm;Krt18;Krt28;Krt8;Krt26;Krt25;Krt20;Sync;Ina;Krt73;Lmnb2;Krt27;Krtap14;Eif6;Myo5a;Mns1;Krt71;Krt222;Bfsp1	29	9770	118	19971	3.17e-08	0.502367
FC(2cell/4cell)_f2_0.01p	Function	GO:0004088	carbamoyl-phosphate synthase (glutamine-hydrolyzing) activity	Cad	1	9770	1	19971	0.489209	2.04411
FC(2cell/4cell)_f2_0.01p	Function	GO:0031702	type 1 angiotensin receptor binding	Agt	1	9770	1	19971	0.489209	2.04411
FC(2cell/4cell)_f2_0.01p	Process	GO:0050856	regulation of T cell receptor signaling pathway	Lck	1	9770	3	19971	0.382935	0.681372
FC(2cell/4cell)_f2_0.01p	Process	GO:0045608	negative regulation of auditory receptor cell differentiation	Hes1	1	9770	2	19971	0.499792	1.02206
FC(2cell/4cell)_f2_0.01p	Process	GO:0032367	intracellular cholesterol transport	Npc2	1	9770	1	19971	0.489209	2.04411
FC(2cell/4cell)_f2_0.01p	Process	GO:0043966	histone H3 acetylation	Irf4	1	9770	2	19971	0.499792	1.02206
FC(2cell/4cell)_f2_0.01p	Process	GO:0048570	notochord morphogenesis	Epha2;Nog	2	9770	3	19971	0.366754	1.36274
FC(2cell/4cell)_f2_0.01p	Process	GO:0048643	positive regulation of skeletal muscle tissue development	Shh	1	9770	1	19971	0.489209	2.04411
FC(2cell/4cell)_f2_0.01p	Function	GO:0034602	oxoglutarate dehydrogenase (NAD+) activity	Ogdh	1	9770	1	19971	0.489209	2.04411
FC(2cell/4cell)_f2_0.01p	Function	GO:0003835	beta-galactoside alpha-2,6-sialyltransferase activity	St6gal1	1	9770	2	19971	0.499792	1.02206
FC(2cell/4cell)_f2_0.01p	Process	GO:0002730	regulation of dendritic cell cytokine production	Cenpf	1	9770	1	19971	0.489209	2.04411
FC(2cell/4cell)_f2_0.01p	Process	GO:0000052	citrulline metabolic process	Htt	1	9770	1	19971	0.489209	2.04411
FC(2cell/4cell)_f2_0.01p	Process	GO:0040019	positive regulation of embryonic development	Amot	1	9770	1	19971	0.489209	2.04411
FC(2cell/4cell)_f2_0.01p	Component	GO:0005960	glycine cleavage complex	Gcsh	1	9770	1	19971	0.489209	2.04411
FC(2cell/4cell)_f2_0.01p	Function	GO:0001517	N-acetylglucosamine 6-O-sulfotransferase activity	Chst5	1	9770	1	19971	0.489209	2.04411
FC(2cell/4cell)_f2_0.01p	Process	GO:0048738	cardiac muscle tissue development	Zfpm2;Mkl2;Gjc1;Hspg2;Pten	5	9770	10	19971	0.245582	1.02206
FC(2cell/4cell)_f2_0.01p	Component	GO:0031982	vesicle	Anxa7;Sri	2	9770	4	19971	0.374688	1.02206
FC(2cell/4cell)_f2_0.01p	Function	GO:0003697	single-stranded DNA binding	Spen;Ybx1;Purb;Refbp2;Lonp1;Obfc2a;Smug1;Mcm7;Ssbp1;Mcm6;Fubp3;Ercc5;Ssbp2	13	9770	20	19971	0.0646125	1.32867
FC(2cell/4cell)_f2_0.01p	Process	GO:0019853	L-ascorbic acid biosynthetic process	Gulo	1	9770	2	19971	0.499792	1.02206
FC(2cell/4cell)_f2_0.01p	Process	GO:0016558	protein import into peroxisome matrix	Pex7;Pex16	2	9770	2	19971	0.239313	2.04411
FC(2cell/4cell)_f2_0.01p	Function	GO:0004741	[pyruvate dehydrogenase (lipoamide)] phosphatase activity	Pdp1	1	9770	1	19971	0.489209	2.04411
FC(2cell/4cell)_f2_0.01p	Process	GO:0043066	negative regulation of apoptosis	Mitf;Pnp1;Cln8;Ints1;Map3k7;Ercc1;Gcm2;Atg5;Rps6;Notch1;Pik3ca;Msx1;Cdkn1b;Psen2;Fgf4;Bcl11b;Angptl4;Atg7;Fgf8;Sod2;Bcl6;G2e3;Bcl3;Cflar;Bcl2l1;Msx2;Ppp2cb;Trp73;Atm;Sphk1;Grina;Trp53;Apbb3;Ada;Eya1;Apip;Cidea;Bag3;Pik3r1;Tmbim6;Mapk8;Gpx1;Cx3cl1;Ercc2;Sycp3;Stat5b;Nr2e1;Gsk3b;Chst11;Btg2;Kitl;Sin3a;Cenpf;Stat5a;Xiap;Rrn3;Il7;Proc;Apbb2;Sgms1;Bmi1;Prnp;Pten;Ube2b	64	9770	108	19971	0.00758874	1.21133
FC(2cell/4cell)_f2_0.01p	Process	GO:0060438	trachea development	Shh;Bmp4	2	9770	3	19971	0.366754	1.36274
FC(2cell/4cell)_f2_0.01p	Function	GO:0016714	oxidoreductase activity, acting on paired donors, with incorporation or reduction of molecular oxygen, reduced pteridine as one donor, and incorporation of one atom of oxygen	Tph2;Th;Pah;Tph1	4	9770	4	19971	0.0572589	2.04411
FC(2cell/4cell)_f2_0.01p	Function	GO:0005539	glycosaminoglycan binding	Mamdc2;Bgn;Spock2;Spock3;Abi3bp;Smoc2	6	9770	14	19971	0.190804	0.876049
FC(2cell/4cell)_f2_0.01p	Process	GO:0042745	circadian sleep/wake cycle	Npas2	1	9770	1	19971	0.489209	2.04411
FC(2cell/4cell)_f2_0.01p	Process	GO:0030514	negative regulation of BMP signaling pathway	Fstl3;Nanog;Htra1;Sost;Grem1;Tob1	6	9770	12	19971	0.225024	1.02206
FC(2cell/4cell)_f2_0.01p	Function	GO:0031177	phosphopantetheine binding	Fasn;Aldh1l2	2	9770	5	19971	0.31898	0.817646
FC(2cell/4cell)_f2_0.01p	Function	GO:0008108	UDP-glucose:hexose-1-phosphate uridylyltransferase activity	Galt	1	9770	1	19971	0.489209	2.04411
FC(2cell/4cell)_f2_0.01p	Function	GO:0000215	tRNA 2'-phosphotransferase activity	Trpt1	1	9770	1	19971	0.489209	2.04411
FC(2cell/4cell)_f2_0.01p	Function	GO:0030144	alpha-1,6-mannosyl-glycoprotein 6-beta-N-acetylglucosaminyltransferase activity	Mgat5	1	9770	2	19971	0.499792	1.02206
FC(2cell/4cell)_f2_0.01p	Component	GO:0017177	alpha-glucosidase II complex	Prkcsh	1	9770	2	19971	0.499792	1.02206
FC(2cell/4cell)_f2_0.01p	Process	GO:0002829	negative regulation of T-helper 2 type immune response	Ndfip1;Stat6;Bcl6	3	9770	4	19971	0.239213	1.53309
FC(2cell/4cell)_f2_0.01p	Function	GO:0051117	ATPase binding	Pkd2	1	9770	1	19971	0.489209	2.04411
FC(2cell/4cell)_f2_0.01p	Process	GO:0002474	antigen processing and presentation of peptide antigen via MHC class I	H2-Q7;H2-D1;H2-Q10;H2-K1;B2m	5	9770	13	19971	0.16713	0.786198
FC(2cell/4cell)_f2_0.01p	Process	GO:0042490	mechanoreceptor differentiation	Ntrk2	1	9770	7	19971	0.0607951	0.292016
FC(2cell/4cell)_f2_0.01p	Function	GO:0034450	ubiquitin-ubiquitin ligase activity	Ubox5;Ppil2;Prpf19;Stub1	4	9770	6	19971	0.224168	1.36274
FC(2cell/4cell)_f2_0.01p	Process	GO:0009296	flagellum assembly	Mkks;Bbs1	2	9770	2	19971	0.239313	2.04411
FC(2cell/4cell)_f2_0.01p	Function	GO:0004051	arachidonate 5-lipoxygenase activity	Alox5	1	9770	1	19971	0.489209	2.04411
FC(2cell/4cell)_f2_0.01p	Process	GO:0045907	positive regulation of vasoconstriction	Cav1	1	9770	3	19971	0.382935	0.681372
FC(2cell/4cell)_f2_0.01p	Function	GO:0008486	diphosphoinositol-polyphosphate diphosphatase activity	Nudt10;Nudt11;Nudt4	3	9770	3	19971	0.117062	2.04411
FC(2cell/4cell)_f2_0.01p	Process	GO:0030225	macrophage differentiation	Casp8;Sfpi1;Nkx2-3;Cebpa;Gab3	5	9770	7	19971	0.153514	1.46008
FC(2cell/4cell)_f2_0.01p	Process	GO:0006178	guanine salvage	Hprt1	1	9770	1	19971	0.489209	2.04411
FC(2cell/4cell)_f2_0.01p	Process	GO:0044249	cellular biosynthetic process	Prps1;Mri1	2	9770	3	19971	0.366754	1.36274
FC(2cell/4cell)_f2_0.01p	Process	GO:0001561	fatty acid alpha-oxidation	Pex13;Phyh	2	9770	2	19971	0.239313	2.04411
FC(2cell/4cell)_f2_0.01p	Function	GO:0042020	interleukin-23 receptor activity	Il23r	1	9770	1	19971	0.489209	2.04411
FC(2cell/4cell)_f2_0.01p	Process	GO:0046325	negative regulation of glucose import	Rhoq;Sh2b2	2	9770	5	19971	0.31898	0.817646
FC(2cell/4cell)_f2_0.01p	Function	GO:0070736	protein-glycine ligase activity, initiating	Ttll3	1	9770	2	19971	0.499792	1.02206
FC(2cell/4cell)_f2_0.01p	Process	GO:0046755	non-lytic virus budding	Tsg101	1	9770	1	19971	0.489209	2.04411
FC(2cell/4cell)_f2_0.01p	Function	GO:0001761	beta-alanine transmembrane transporter activity	Slc6a6	1	9770	1	19971	0.489209	2.04411
FC(2cell/4cell)_f2_0.01p	Component	GO:0030008	TRAPP complex	Trappc3;Trappc2;Trappc1	3	9770	5	19971	0.3055	1.22647
FC(2cell/4cell)_f2_0.01p	Process	GO:0019752	carboxylic acid metabolic process	Gad2;Ddc;Mcfd2;Gadl1;Hdc;Csad;Sgpl1	7	9770	9	19971	0.0629591	1.58987
FC(2cell/4cell)_f2_0.01p	Component	GO:0000228	nuclear chromosome	Zbtb32;Hmga2;Baz1a;Rec8;Atrx	5	9770	7	19971	0.153514	1.46008
FC(2cell/4cell)_f2_0.01p	Process	GO:0001817	regulation of cytokine production	Ticam2;Zbtb32	2	9770	4	19971	0.374688	1.02206
FC(2cell/4cell)_f2_0.01p	Process	GO:0045578	negative regulation of B cell differentiation	Hmgb3	1	9770	2	19971	0.499792	1.02206
FC(2cell/4cell)_f2_0.01p	Process	GO:0070193	synaptonemal complex organization	Ube2b	1	9770	1	19971	0.489209	2.04411
FC(2cell/4cell)_f2_0.01p	Process	GO:0008635	activation of caspase activity by cytochrome c	Bax;Cycs	2	9770	3	19971	0.366754	1.36274
FC(2cell/4cell)_f2_0.01p	Process	GO:0006836	neurotransmitter transport	Slc32a1;Slc6a9;Slc6a20a;Slc6a14;Rims1;Slc6a15;Rims3;Slc6a4;Cplx1;Slc6a12;Slc6a6;Stx3;Stx4a;Slc6a8;Slc6a3;Slc18a2;Ica1;Slc6a13;Slc17a6;Slc6a7;Slc6a20b;Stx1a;Synj1;Rims2	24	9770	42	19971	0.069955	1.16807
FC(2cell/4cell)_f2_0.01p	Function	GO:0008324	cation transmembrane transporter activity	Slc30a3;Sfxn2;Slc30a5;Sfxn1;Slc30a7;Sfxn5;Slc41a2;Slc30a6;Sfxn4	9	9770	18	19971	0.184777	1.02206
FC(2cell/4cell)_f2_0.01p	Function	GO:0019899	enzyme binding	Dnmt3l;Parp4;Lamb1-1;Hand1	4	9770	9	19971	0.250989	0.908495
FC(2cell/4cell)_f2_0.01p	Function	GO:0030305	heparanase activity	Hpse	1	9770	1	19971	0.489209	2.04411
FC(2cell/4cell)_f2_0.01p	Process	GO:0046068	cGMP metabolic process	Atp2b2;Rora	2	9770	2	19971	0.239313	2.04411
FC(2cell/4cell)_f2_0.01p	Function	GO:0003860	3-hydroxyisobutyryl-CoA hydrolase activity	Hibch	1	9770	1	19971	0.489209	2.04411
FC(2cell/4cell)_f2_0.01p	Function	GO:0005142	interleukin-11 receptor binding	Il11	1	9770	1	19971	0.489209	2.04411
FC(2cell/4cell)_f2_0.01p	Process	GO:0042446	hormone biosynthetic process	Dio1;Tpo;Dio2	3	9770	6	19971	0.31211	1.02206
FC(2cell/4cell)_f2_0.01p	Process	GO:0001649	osteoblast differentiation	Wwox;Mef2c;Igfbp5;Runx2;Cbfb;Igfbp3;Bmp4;Igf1;Bmp6;Fgf9;Wwtr1	11	9770	21	19971	0.163871	1.07073
FC(2cell/4cell)_f2_0.01p	Process	GO:0051643	ER localization	Myo5a	1	9770	1	19971	0.489209	2.04411
FC(2cell/4cell)_f2_0.01p	Process	GO:0006175	dATP biosynthetic process	Adk	1	9770	1	19971	0.489209	2.04411
FC(2cell/4cell)_f2_0.01p	Process	GO:0048012	hepatocyte growth factor receptor signaling pathway	Muc20;Hgf	2	9770	3	19971	0.366754	1.36274
FC(2cell/4cell)_f2_0.01p	Process	GO:0009082	branched chain family amino acid biosynthetic process	Bcat2	1	9770	2	19971	0.499792	1.02206
FC(2cell/4cell)_f2_0.01p	Process	GO:0014037	Schwann cell differentiation	Nab2;Nab1	2	9770	4	19971	0.374688	1.02206
FC(2cell/4cell)_f2_0.01p	Component	GO:0001527	microfibril	Mfap2;Fbn2;Mfap5	3	9770	4	19971	0.239213	1.53309
FC(2cell/4cell)_f2_0.01p	Process	GO:0030041	actin filament polymerization	Mtss1;Diap1;Was	3	9770	6	19971	0.31211	1.02206
FC(2cell/4cell)_f2_0.01p	Process	GO:0007215	glutamate signaling pathway	Gnaq	1	9770	3	19971	0.382935	0.681372
FC(2cell/4cell)_f2_0.01p	Function	GO:0016208	AMP binding	Acss1;Aprt;Acss2	3	9770	4	19971	0.239213	1.53309
FC(2cell/4cell)_f2_0.01p	Process	GO:0044262	cellular carbohydrate metabolic process	Ldha;Mdh2;Cs;Uevld;Ldhb;Ldhc;Mdh1	7	9770	8	19971	0.0273824	1.7886
FC(2cell/4cell)_f2_0.01p	Process	GO:0033365	protein localization in organelle	Bbs2;Bbs4;Dusp18	3	9770	5	19971	0.3055	1.22647
FC(2cell/4cell)_f2_0.01p	Process	GO:0002666	positive regulation of T cell tolerance induction	Foxp3	1	9770	3	19971	0.382935	0.681372
FC(2cell/4cell)_f2_0.01p	Component	GO:0000776	kinetochore	Zwilch;Sin3a;Cenpf;Mad2l1;Nuf2;Pbrm1;Kat2b;Spag5;Cbx5;Bub1b	10	9770	14	19971	0.0534658	1.46008
FC(2cell/4cell)_f2_0.01p	Process	GO:0030032	lamellipodium assembly	Cyfip1;Nck1;Wasf2;Pxn;Nup85;Vav3;Jub;Fgd4;Vav2;Capzb;Sh2b1;Nck2;Rac1	13	9770	15	19971	0.00251119	1.77157
FC(2cell/4cell)_f2_0.01p	Process	GO:0014070	response to organic cyclic substance	Ephx1	1	9770	3	19971	0.382935	0.681372
FC(2cell/4cell)_f2_0.01p	Component	GO:0000922	spindle pole	Tubgcp3;Aspm;Lats2	3	9770	9	19971	0.174676	0.681372
FC(2cell/4cell)_f2_0.01p	Process	GO:0006269	DNA replication, synthesis of RNA primer	Prim1;Ccdc111;Helb;Prim2	4	9770	4	19971	0.0572589	2.04411
FC(2cell/4cell)_f2_0.01p	Process	GO:0007088	regulation of mitosis	Tubg1;Cdc2l1	2	9770	5	19971	0.31898	0.817646
FC(2cell/4cell)_f2_0.01p	Process	GO:0060214	endocardium formation	Ovol2;Prox1	2	9770	2	19971	0.239313	2.04411
FC(2cell/4cell)_f2_0.01p	Process	GO:0060136	embryonic process involved in female pregnancy	Junb;Acsl4	2	9770	7	19971	0.174747	0.584033
FC(2cell/4cell)_f2_0.01p	Function	GO:0015355	secondary active monocarboxylate transmembrane transporter activity	Slc16a3;Slc16a7	2	9770	4	19971	0.374688	1.02206
FC(2cell/4cell)_f2_0.01p	Function	GO:0019789	SUMO ligase activity	Pias3;Pias2;Sumo1;Pias4	4	9770	6	19971	0.224168	1.36274
FC(2cell/4cell)_f2_0.01p	Process	GO:0010460	positive regulation of heart rate	Ada	1	9770	1	19971	0.489209	2.04411
FC(2cell/4cell)_f2_0.01p	Process	GO:0046883	regulation of hormone secretion	Hnf1a	1	9770	2	19971	0.499792	1.02206
FC(2cell/4cell)_f2_0.01p	Process	GO:0002504	antigen processing and presentation of peptide or polysaccharide antigen via MHC class II	H2-Aa	1	9770	9	19971	0.0203832	0.227124
FC(2cell/4cell)_f2_0.01p	Function	GO:0046523	S-methyl-5-thioribose-1-phosphate isomerase activity	Mri1	1	9770	1	19971	0.489209	2.04411
FC(2cell/4cell)_f2_0.01p	Function	GO:0004718	Janus kinase activity	Jak2;Tyk2;Jak1	3	9770	4	19971	0.239213	1.53309
FC(2cell/4cell)_f2_0.01p	Component	GO:0009331	glycerol-3-phosphate dehydrogenase complex	Gpd2;Gpd1l;Gpd1	3	9770	3	19971	0.117062	2.04411
FC(2cell/4cell)_f2_0.01p	Process	GO:0051301	cell division	Tipin;Lig4;Nek9;Senp5;Dctn3;Ube2c;Mapre1;Mapre3;Nup37;Cep55;Ccnd2;Stag2;Cdc20;Maea;Pard3;Vps24;Ccng2;Syce2;Ccrk;Sac3d1;Cdk4;Tsg101;2610002M06Rik;Lzts2;Ppp1cb;Cdc45l;Cenpv;Sept9;Cdc25b;E4f1;Ska1;Ccnb3;Seh1l;Cdk7;Pelo;Pard3b;Hmga2;Cenpo;Ccne2;Cep164;Pdcd6ip;Spag5;Ccnd1;Cinp;Ruvbl1;Cks1b;Sycp3;Kif11;Anapc11;9130404D08Rik;Anapc7;Nek1;Cytsa;Nedd9;Ppp1ca;Nsl1;Txnl4a;Bin3;Nek3;Sycp2;Nusap1;Mad2l1;Cdc7;C…	139	9770	245	19971	0.00248408	1.15972
FC(2cell/4cell)_f2_0.01p	Component	GO:0030529	ribonucleoprotein complex	Zrsr2;Tdrd7;Rps23;Rplp1;Mrpl40;Lsm2;Mrpl19;Mrpl47;Mrpl11;Rrp9;Fau;Nop10;Rps5;Hnrnpm;Mrpl46;Snrpb;Lsm5;Mrpl30;Rps24;Rps11;Snrpc;Hnrnpu;Ruvbl2;Lsm1;Rps3;Rpl41;Rps7;Mrps15;Rpl37;Ruvbl1;Mrpl44;Hnrnpa3;Rbmxrt;Pcbp3;Rps19;Rps16;Mrpl16;Rpl27;Nsa2;Snrpa;Hnrnpl;Hnrnpab;Puf60;Mrpl33;Rpl18a;Gar1;Mrps10;Lsm6;Rpl6;Mrpl15;Nhp2l1;Lsm8;Eef2;Rpl22l1;Rps8;Rps2;Rps29;Mrps28;Mrps18c;Mrps7;Mrps16;Rps10;Rps6;Jrk;Ssb;M…	206	9770	281	19971	0	1.49853
FC(2cell/4cell)_f2_0.01p	Process	GO:0021695	cerebellar cortex development	Cdk5	1	9770	1	19971	0.489209	2.04411
FC(2cell/4cell)_f2_0.01p	Process	GO:0050982	detection of mechanical stimulus	Pkd2;Pkd1	2	9770	2	19971	0.239313	2.04411
FC(2cell/4cell)_f2_0.01p	Function	GO:0015450	P-P-bond-hydrolysis-driven protein transmembrane transporter activity	Mrpl45;Timm17a;Sec61a2;Sec61a1;Timm17b;Timm44;Tomm7;Sec61g	8	9770	9	19971	0.0150654	1.81699
FC(2cell/4cell)_f2_0.01p	Function	GO:0031727	CCR2 chemokine receptor binding	Nup85	1	9770	1	19971	0.489209	2.04411
FC(2cell/4cell)_f2_0.01p	Component	GO:0016514	SWI/SNF complex	Smarca2;Smarcc1;Smarca4	3	9770	6	19971	0.31211	1.02206
FC(2cell/4cell)_f2_0.01p	Function	GO:0047316	glutamine-phenylpyruvate transaminase activity	Ccbl1	1	9770	1	19971	0.489209	2.04411
FC(2cell/4cell)_f2_0.01p	Function	GO:0008375	acetylglucosaminyltransferase activity	Xylt2;Gcnt1;Gcnt3;Mgat5	4	9770	9	19971	0.250989	0.908495
FC(2cell/4cell)_f2_0.01p	Process	GO:0050794	regulation of cellular process	Wnk4	1	9770	2	19971	0.499792	1.02206
FC(2cell/4cell)_f2_0.01p	Process	GO:0046907	intracellular transport	Ranbp1;Ranbp3;Appbp2;Ranbp2;Enah	5	9770	7	19971	0.153514	1.46008
FC(2cell/4cell)_f2_0.01p	Process	GO:0046061	dATP catabolic process	Ada	1	9770	1	19971	0.489209	2.04411
FC(2cell/4cell)_f2_0.01p	Function	GO:0003690	double-stranded DNA binding	Purb;Smad3;Ctnnb1;Tef;Pura	5	9770	11	19971	0.229978	0.929143
FC(2cell/4cell)_f2_0.01p	Process	GO:0030193	regulation of blood coagulation	F12	1	9770	3	19971	0.382935	0.681372
FC(2cell/4cell)_f2_0.01p	Process	GO:0006884	cell volume homeostasis	Clns1a;E2f4;Kcnn4	3	9770	6	19971	0.31211	1.02206
FC(2cell/4cell)_f2_0.01p	Function	GO:0003906	DNA-(apurinic or apyrimidinic site) lyase activity	Apex1;Neil1;Neil3;Aplf	4	9770	8	19971	0.272983	1.02206
FC(2cell/4cell)_f2_0.01p	Process	GO:0006467	protein thiol-disulfide exchange	Txndc2	1	9770	3	19971	0.382935	0.681372
FC(2cell/4cell)_f2_0.01p	Function	GO:0008445	D-aspartate oxidase activity	Ddo	1	9770	1	19971	0.489209	2.04411
FC(2cell/4cell)_f2_0.01p	Process	GO:0007066	female meiosis sister chromatid cohesion	Rad51c;Stag3;Sycp3	3	9770	4	19971	0.239213	1.53309
FC(2cell/4cell)_f2_0.01p	Function	GO:0046922	peptide-O-fucosyltransferase activity	Pofut1;Pofut2	2	9770	2	19971	0.239313	2.04411
FC(2cell/4cell)_f2_0.01p	Component	GO:0048471	perinuclear region of cytoplasm	Ighmbp2;Anxa6;Zdhhc8;Pick1;Rps6;Slc2a4;Uaca;Cisd2;Cav2;Optn;Syt5;Stx4a;Cenpf;Dab1;Dgki;Rasgrp3;Rasip1;Nhlrc1;Uso1;Cav1;Vamp2;Golga1;Cyfip1;Rangap1;Chodl;Tfrc;Hcrt;Fgfr3;Ap1g1;Fzd9;Tdgf1;Sec23b;Ggn	33	9770	50	19971	0.00608343	1.34912
FC(2cell/4cell)_f2_0.01p	Function	GO:0004022	alcohol dehydrogenase (NAD) activity	Adh4;Adh7;Adh5	3	9770	4	19971	0.239213	1.53309
FC(2cell/4cell)_f2_0.01p	Function	GO:0004703	G-protein coupled receptor kinase activity	Adrbk1;Grk4;Grk6	3	9770	6	19971	0.31211	1.02206
FC(2cell/4cell)_f2_0.01p	Component	GO:0031371	ubiquitin conjugating enzyme complex	Stub1	1	9770	1	19971	0.489209	2.04411
FC(2cell/4cell)_f2_0.01p	Process	GO:0006626	protein targeting to mitochondrion	Bid;Timm9;Fxc1;Timm10;Mtx1;Mtx2;Dusp18	7	9770	11	19971	0.150645	1.3008
FC(2cell/4cell)_f2_0.01p	Component	GO:0005932	microtubule basal body	Ezr;Ift88;Cys1;Kncn;Ift57;Ift172;1500035H01Rik;Pkd2;Rpgrip1l;Cetn4	10	9770	17	19971	0.138543	1.20242
FC(2cell/4cell)_f2_0.01p	Process	GO:0006857	oligopeptide transport	Slco3a1;Slc15a2;Cdh17;Slc15a4	4	9770	7	19971	0.267201	1.16807
FC(2cell/4cell)_f2_0.01p	Function	GO:0003840	gamma-glutamyltransferase activity	Ggt6	1	9770	4	19971	0.260787	0.511029
FC(2cell/4cell)_f2_0.01p	Process	GO:0046146	tetrahydrobiopterin metabolic process	Spr	1	9770	1	19971	0.489209	2.04411
FC(2cell/4cell)_f2_0.01p	Function	GO:0003830	beta-1,4-mannosylglycoprotein 4-beta-N-acetylglucosaminyltransferase activity	Mgat3	1	9770	1	19971	0.489209	2.04411
FC(2cell/4cell)_f2_0.01p	Process	GO:0006433	prolyl-tRNA aminoacylation	Eprs;Pars2	2	9770	2	19971	0.239313	2.04411
FC(2cell/4cell)_f2_0.01p	Process	GO:0055015	ventricular cardiac muscle cell development	Atg5	1	9770	6	19971	0.102038	0.340686
FC(2cell/4cell)_f2_0.01p	Process	GO:0008203	cholesterol metabolic process	Soat2;Nsdhl;Srebf1;Cyp7b1;Hnf1a;Fdxr;Dhcr24;Apoe;Mbtps1;Lcat;Apof;Insig1;Lepr;Sorl1;Ldlr;Cyp7a1;Apoc1;Pcsk9;Mbtps2;Npc1l1;Ldlrap1	21	9770	48	19971	0.0892859	0.8943
FC(2cell/4cell)_f2_0.01p	Process	GO:0019226	transmission of nerve impulse	Cacng4	1	9770	10	19971	0.0115645	0.204411
FC(2cell/4cell)_f2_0.01p	Process	GO:0010933	positive regulation of macrophage tolerance induction	Irak3	1	9770	1	19971	0.489209	2.04411
FC(2cell/4cell)_f2_0.01p	Process	GO:0007283	spermatogenesis	Zfp37;Acsbg2;Dazl;Adcyap1r1;Spata19;Nr2c2;BC054059;Tnrc4;Bik;Tsnaxip1;Gal3st1;Txndc2;Bcl6;Creb3l4;Nanos2;Htt;Pafah1b2;Nkd1;Tle3;Nlrp14;Herpud2;Odf2;Azi1;Sohlh2;Crtap;Txnrd3;Mlh1;Sycp3;Slco4c1;Bcap31;Hsf2;Crem;Slc26a8;Tdrd1;Inpp5b;Dzip1;H2afx;Zfp105;Theg;Gamt;Gm16517;Ube2b;Rad51c;Zfx;Ggnbp1;Pgm3;Zfp541;Dmc1;Gpx4;Ercc1;Mea1;Tcp11;Piwil2;Piwil1;Herc2;Ros1;Bax;Mtl5;Ift81;Hist1h1a;Msh4;Morc1;Slc22a16;…	87	9770	196	19971	0.0254517	0.907337
FC(2cell/4cell)_f2_0.01p	Function	GO:0003730	mRNA 3'-UTR binding	Dazl;Ybx2	2	9770	4	19971	0.374688	1.02206
FC(2cell/4cell)_f2_0.01p	Process	GO:0045636	positive regulation of melanocyte differentiation	Adamts9;Kitl	2	9770	4	19971	0.374688	1.02206
FC(2cell/4cell)_f2_0.01p	Process	GO:0045103	intermediate filament-based process	Sync	1	9770	3	19971	0.382935	0.681372
FC(2cell/4cell)_f2_0.01p	Component	GO:0020017	flagellar membrane	1500035H01Rik	1	9770	1	19971	0.489209	2.04411
FC(2cell/4cell)_f2_0.01p	Function	GO:0051019	mitogen-activated protein kinase binding	Dusp2;Gtf2i	2	9770	2	19971	0.239313	2.04411
FC(2cell/4cell)_f2_0.01p	Process	GO:0045582	positive regulation of T cell differentiation	Zap70;Cd27;H2-Aa;Bad;Cd74;Ada;Il7	7	9770	9	19971	0.0629591	1.58987
FC(2cell/4cell)_f2_0.01p	Process	GO:0006984	ER-nuclear signaling pathway	Atp2a2	1	9770	1	19971	0.489209	2.04411
FC(2cell/4cell)_f2_0.01p	Process	GO:0060160	negative regulation of dopamine receptor signaling pathway	Drd3	1	9770	2	19971	0.499792	1.02206
FC(2cell/4cell)_f2_0.01p	Process	GO:0050770	regulation of axonogenesis	Efna1;Grin1;Wnt7a	3	9770	7	19971	0.278992	0.876049
FC(2cell/4cell)_f2_0.01p	Process	GO:0031668	cellular response to extracellular stimulus	Ldha;Itga6;Fos;Adora2b;Fosl1	5	9770	13	19971	0.16713	0.786198
FC(2cell/4cell)_f2_0.01p	Function	GO:0043022	ribosome binding	Ighmbp2;Hspa5;Sec61a2;Sec61a1;Sec61b;Spcs1;Eif6;Eif3k;Eif3c;Eri1	10	9770	13	19971	0.0298958	1.5724
FC(2cell/4cell)_f2_0.01p	Process	GO:0007525	somatic muscle development	Hspb2	1	9770	1	19971	0.489209	2.04411
FC(2cell/4cell)_f2_0.01p	Function	GO:0018114	threonine racemase activity	Srr	1	9770	1	19971	0.489209	2.04411
FC(2cell/4cell)_f2_0.01p	Process	GO:0034136	negative regulation of toll-like receptor 2 signaling pathway	Nod2	1	9770	1	19971	0.489209	2.04411
FC(2cell/4cell)_f2_0.01p	Component	GO:0030017	sarcomere	Syne1;Trpc1;Abcc9;Lman1;Arf1;Tnni3;Ankrd2;Mmp2	8	9770	13	19971	0.146817	1.25792
FC(2cell/4cell)_f2_0.01p	Function	GO:0004090	carbonyl reductase (NADPH) activity	Cbr2;Cbr1	2	9770	3	19971	0.366754	1.36274
FC(2cell/4cell)_f2_0.01p	Function	GO:0004516	nicotinate phosphoribosyltransferase activity	Dffb;Naprt1	2	9770	2	19971	0.239313	2.04411
FC(2cell/4cell)_f2_0.01p	Process	GO:0032469	endoplasmic reticulum calcium ion homeostasis	Psen1;Itpr1	2	9770	3	19971	0.366754	1.36274
FC(2cell/4cell)_f2_0.01p	Process	GO:0007435	salivary gland morphogenesis	Egfr;Fgf10;Bmp7	3	9770	7	19971	0.278992	0.876049
FC(2cell/4cell)_f2_0.01p	Function	GO:0015125	bile acid transmembrane transporter activity	Slco1a5	1	9770	1	19971	0.489209	2.04411
FC(2cell/4cell)_f2_0.01p	Process	GO:0042270	protection from natural killer cell mediated cytotoxicity	Clec2d	1	9770	2	19971	0.499792	1.02206
FC(2cell/4cell)_f2_0.01p	Process	GO:0002360	T cell lineage commitment	Prkdc;Trp53;Il7	3	9770	5	19971	0.3055	1.22647
FC(2cell/4cell)_f2_0.01p	Process	GO:0060503	bud dilation involved in lung branching	Bmp4	1	9770	1	19971	0.489209	2.04411
FC(2cell/4cell)_f2_0.01p	Function	GO:0032403	protein complex binding	Lyn;Ankrd54	2	9770	4	19971	0.374688	1.02206
FC(2cell/4cell)_f2_0.01p	Process	GO:0021935	granule cell precursor tangential migration	Plxna2	1	9770	1	19971	0.489209	2.04411
FC(2cell/4cell)_f2_0.01p	Process	GO:0050863	regulation of T cell activation	Il20rb;Cenpf	2	9770	3	19971	0.366754	1.36274
FC(2cell/4cell)_f2_0.01p	Function	GO:0003828	alpha-N-acetylneuraminate alpha-2,8-sialyltransferase activity	St8sia1	1	9770	5	19971	0.166494	0.408823
FC(2cell/4cell)_f2_0.01p	Process	GO:0021813	cell-cell adhesion involved in neuronal-glial interactions involved in cerebral cortex radial glia guided migration	Dab1	1	9770	1	19971	0.489209	2.04411
FC(2cell/4cell)_f2_0.01p	Process	GO:0019370	leukotriene biosynthetic process	Alox5;Aloxe3;Alox15;Ltc4s;2010111I01Rik;Lta4h;Rnpep	7	9770	15	19971	0.200038	0.95392
FC(2cell/4cell)_f2_0.01p	Function	GO:0050038	L-xylulose reductase (NADP+) activity	Dcxr	1	9770	1	19971	0.489209	2.04411
FC(2cell/4cell)_f2_0.01p	Function	GO:0030215	semaphorin receptor binding	Sema3c;Sema6a	2	9770	2	19971	0.239313	2.04411
FC(2cell/4cell)_f2_0.01p	Process	GO:0006032	chitin catabolic process	Ctbs;Chit1;Ovgp1;Chid1	4	9770	8	19971	0.272983	1.02206
FC(2cell/4cell)_f2_0.01p	Function	GO:0008373	sialyltransferase activity	St3gal3;St6galnac2;St3gal5;St6galnac3;St3gal2;St6galnac6;St6galnac4;St3gal6;St6gal1;St3gal4;St8sia6;St8sia1	12	9770	20	19971	0.109687	1.22647
FC(2cell/4cell)_f2_0.01p	Process	GO:0014003	oligodendrocyte development	Shh	1	9770	4	19971	0.260787	0.511029
FC(2cell/4cell)_f2_0.01p	Process	GO:0000012	single strand break repair	Trpc2;Xrcc1;Tdp1;Aptx	4	9770	4	19971	0.0572589	2.04411
FC(2cell/4cell)_f2_0.01p	Function	GO:0046933	hydrogen ion transporting ATP synthase activity, rotational mechanism	Atp5o;Atp5d;Atp6v1b2;Atp5e;Atp5c1;Atp5a1;Atp6ap1;Atp5b	8	9770	10	19971	0.03849	1.63529
FC(2cell/4cell)_f2_0.01p	Function	GO:0016702	oxidoreductase activity, acting on single donors with incorporation of molecular oxygen, incorporation of two atoms of oxygen	Alox5;Bco2;Alkbh2;Egln3;Hgd;Alox15;Kdm3b;Phyhd1;Uty;Tet1;Kdm6b;1110031I02Rik;Alkbh3;Kdm6a;Kdm4b;Egln2;P4ha2;Plod3;Ogfod2;Jmjd1c;Lepre1;Phyh;Aloxe3;Jmjd6;Adi1;Cdo1;Ado;P4htm;Asph;Kdm4c;Bcmo1;Kdm5b;Kdm5a;Ptgs2;Tet2	35	9770	64	19971	0.0651798	1.11788
FC(2cell/4cell)_f2_0.01p	Process	GO:0007213	muscarinic acetylcholine receptor signaling pathway	Chrm3	1	9770	3	19971	0.382935	0.681372
FC(2cell/4cell)_f2_0.01p	Function	GO:0005502	11-cis retinal binding	Rlbp1	1	9770	1	19971	0.489209	2.04411
FC(2cell/4cell)_f2_0.01p	Process	GO:0015886	heme transport	Slc46a1	1	9770	1	19971	0.489209	2.04411
FC(2cell/4cell)_f2_0.01p	Function	GO:0047017	prostaglandin-F synthase activity	2810405K02Rik	1	9770	1	19971	0.489209	2.04411
FC(2cell/4cell)_f2_0.01p	Process	GO:0048147	negative regulation of fibroblast proliferation	Sod2;Ifi30;Bax;Pmaip1;Nupr1;Morc3;Trp53	7	9770	7	19971	0.00669863	2.04411
FC(2cell/4cell)_f2_0.01p	Function	GO:0017159	pantetheine hydrolase activity	Vnn3;Vnn1	2	9770	2	19971	0.239313	2.04411
FC(2cell/4cell)_f2_0.01p	Process	GO:0060558	regulation of calcidiol 1-monooxygenase activity	Vdr	1	9770	1	19971	0.489209	2.04411
FC(2cell/4cell)_f2_0.01p	Process	GO:0042590	antigen processing and presentation of exogenous peptide antigen via MHC class I	H2-K1;Fcgr1;Fcgr3	3	9770	4	19971	0.239213	1.53309
FC(2cell/4cell)_f2_0.01p	Function	GO:0046975	histone methyltransferase activity (H3-K36 specific)	Nsd1	1	9770	1	19971	0.489209	2.04411
FC(2cell/4cell)_f2_0.01p	Process	GO:0030889	negative regulation of B cell proliferation	Btla;Tnfrsf13b;Inpp5d;Fcgr2b	4	9770	9	19971	0.250989	0.908495
FC(2cell/4cell)_f2_0.01p	Process	GO:0015939	pantothenate metabolic process	Vnn3	1	9770	1	19971	0.489209	2.04411
FC(2cell/4cell)_f2_0.01p	Process	GO:0002019	regulation of renal output by angiotensin	Agtr1a;Agt	2	9770	2	19971	0.239313	2.04411
FC(2cell/4cell)_f2_0.01p	Function	GO:0004370	glycerol kinase activity	Gyk;Gk5	2	9770	3	19971	0.366754	1.36274
FC(2cell/4cell)_f2_0.01p	Process	GO:0043278	response to morphine	Ppp5c;Drd3;Grin1	3	9770	6	19971	0.31211	1.02206
FC(2cell/4cell)_f2_0.01p	Function	GO:0016679	oxidoreductase activity, acting on diphenols and related substances as donors	Uqcrfs1	1	9770	1	19971	0.489209	2.04411
FC(2cell/4cell)_f2_0.01p	Process	GO:0032317	regulation of Rap GTPase activity	Dgki	1	9770	1	19971	0.489209	2.04411
FC(2cell/4cell)_f2_0.01p	Process	GO:0045638	negative regulation of myeloid cell differentiation	Hmgb3;Rbm15;Zfp36	3	9770	6	19971	0.31211	1.02206
FC(2cell/4cell)_f2_0.01p	Process	GO:0006891	intra-Golgi vesicle-mediated transport	Gabarapl2;Cux1	2	9770	2	19971	0.239313	2.04411
FC(2cell/4cell)_f2_0.01p	Process	GO:0042246	tissue regeneration	Ninj1;Ninj2	2	9770	3	19971	0.366754	1.36274
FC(2cell/4cell)_f2_0.01p	Process	GO:0045879	negative regulation of smoothened signaling pathway	Runx2;Sufu	2	9770	6	19971	0.244387	0.681372
FC(2cell/4cell)_f2_0.01p	Process	GO:0002003	angiotensin maturation	Ren1	1	9770	1	19971	0.489209	2.04411
FC(2cell/4cell)_f2_0.01p	Component	GO:0005868	cytoplasmic dynein complex	Dync1li1;Dctn4;Dynll1	3	9770	5	19971	0.3055	1.22647
FC(2cell/4cell)_f2_0.01p	Process	GO:0030953	spindle astral microtubule organization	Cep120;Tacc2;Tacc3	3	9770	3	19971	0.117062	2.04411
FC(2cell/4cell)_f2_0.01p	Process	GO:0016197	endosome transport	Vps36;Ehd1;Als2;Mcoln1;Htt;Lrba;Was	7	9770	10	19971	0.107224	1.43088
FC(2cell/4cell)_f2_0.01p	Function	GO:0004042	amino-acid N-acetyltransferase activity	Nags	1	9770	1	19971	0.489209	2.04411
FC(2cell/4cell)_f2_0.01p	Function	GO:0004525	ribonuclease III activity	Mrpl44	1	9770	3	19971	0.382935	0.681372
FC(2cell/4cell)_f2_0.01p	Function	GO:0004435	phosphoinositide phospholipase C activity	Plcd1;Plcl2;Plcl1;Plcd4;Plcb1;Plcd3;Plce1	7	9770	14	19971	0.208863	1.02206
FC(2cell/4cell)_f2_0.01p	Process	GO:0033382	maintenance of granzyme B location in T cell secretory granule	Srgn	1	9770	1	19971	0.489209	2.04411
FC(2cell/4cell)_f2_0.01p	Process	GO:0006222	UMP biosynthetic process	Dhodh	1	9770	2	19971	0.499792	1.02206
FC(2cell/4cell)_f2_0.01p	Function	GO:0005080	protein kinase C binding	Gnb2l1;Flna;Marcks;Pea15a;Pick1	5	9770	8	19971	0.209135	1.27757
FC(2cell/4cell)_f2_0.01p	Process	GO:0006680	glucosylceramide catabolic process	Gba2	1	9770	1	19971	0.489209	2.04411
FC(2cell/4cell)_f2_0.01p	Process	GO:0030913	paranodal junction assembly	Cd9	1	9770	2	19971	0.499792	1.02206
FC(2cell/4cell)_f2_0.01p	Process	GO:0006997	nucleus organization	Prm2	1	9770	3	19971	0.382935	0.681372
FC(2cell/4cell)_f2_0.01p	Function	GO:0008020	G-protein coupled photoreceptor activity	Tulp1	1	9770	3	19971	0.382935	0.681372
FC(2cell/4cell)_f2_0.01p	Process	GO:0002218	activation of innate immune response	Tbk1	1	9770	2	19971	0.499792	1.02206
FC(2cell/4cell)_f2_0.01p	Process	GO:0006526	arginine biosynthetic process	Nags;Ass1;Asl	3	9770	4	19971	0.239213	1.53309
FC(2cell/4cell)_f2_0.01p	Process	GO:0007500	mesodermal cell fate determination	Bmp4	1	9770	1	19971	0.489209	2.04411
FC(2cell/4cell)_f2_0.01p	Process	GO:0051480	cytosolic calcium ion homeostasis	Cln3	1	9770	1	19971	0.489209	2.04411
FC(2cell/4cell)_f2_0.01p	Process	GO:0007341	penetration of zona pellucida	Hyal5;Hexb;B4galt1	3	9770	6	19971	0.31211	1.02206
FC(2cell/4cell)_f2_0.01p	Function	GO:0003855	3-dehydroquinate dehydratase activity	Tor3a	1	9770	1	19971	0.489209	2.04411
FC(2cell/4cell)_f2_0.01p	Function	GO:0050809	diazepam binding	Htt	1	9770	1	19971	0.489209	2.04411
FC(2cell/4cell)_f2_0.01p	Function	GO:0004823	leucine-tRNA ligase activity	Lars2;Lars	2	9770	2	19971	0.239313	2.04411
FC(2cell/4cell)_f2_0.01p	Process	GO:0001702	gastrulation with mouth forming second	Cml2;Gata4;Amot;Ugdh;Ctnnb1;Acvr2a;Acvr1;Nsd1;Smad4;Lrp5;Cml1;Zbtb17;Celsr1	13	9770	26	19971	0.154145	1.02206
FC(2cell/4cell)_f2_0.01p	Process	GO:0006812	cation transport	Slc30a3;Sfxn2;Atp12a;Atp2c1;Grin1;Nhedc1;Atp1a1;Slc30a7;Atp2a1;Slc9a4;Atp2c2;Sfxn5;Slc9a8;Slc30a6;Atp4a;Atp2b2;Atp10d;Tmco3;Atp1a3;Stim1;Chrna10;Atp13a3;Slc30a5;Sfxn1;Chrna9;Accn2;Atp13a1;Atp2a2;Slc41a2;Sfxn4	30	9770	59	19971	0.0991516	1.03938
FC(2cell/4cell)_f2_0.01p	Function	GO:0015280	amiloride-sensitive sodium channel activity	Accn2;Scnn1b	2	9770	7	19971	0.174747	0.584033
FC(2cell/4cell)_f2_0.01p	Function	GO:0042277	peptide binding	Ppid;Bdkrb1;Nktr;Ppic;Pcsk5	5	9770	9	19971	0.24038	1.13562
FC(2cell/4cell)_f2_0.01p	Process	GO:0043045	DNA methylation during embryonic development	Zfp57;Dnmt3a	2	9770	3	19971	0.366754	1.36274
FC(2cell/4cell)_f2_0.01p	Component	GO:0030141	secretory granule	Ap2a2;Sytl4;Hspd1;Angptl6;Rab27a;Syt1;Pcsk5;Scg3;Exoc3l;Actn1;Myo5a;Ltf;Rab3b;Plat;Slc30a5;Vamp2;Pcsk1n;Pomc;Mpo	19	9770	39	19971	0.127072	0.995851
FC(2cell/4cell)_f2_0.01p	Process	GO:0021535	cell migration in hindbrain	Pou4f1	1	9770	1	19971	0.489209	2.04411
FC(2cell/4cell)_f2_0.01p	Process	GO:0048087	positive regulation of pigmentation during development	Bax	1	9770	2	19971	0.499792	1.02206
FC(2cell/4cell)_f2_0.01p	Process	GO:0001880	Mullerian duct regression	Bmpr1a	1	9770	1	19971	0.489209	2.04411
FC(2cell/4cell)_f2_0.01p	Function	GO:0015169	glycerol-3-phosphate transmembrane transporter activity	Slc37a2	1	9770	1	19971	0.489209	2.04411
FC(2cell/4cell)_f2_0.01p	Function	GO:0017134	fibroblast growth factor binding	Cep57;Kl;Fibp;Fgfr2;Fgfr3	5	9770	6	19971	0.0858518	1.70343
FC(2cell/4cell)_f2_0.01p	Process	GO:0006400	tRNA modification	Mettl1;Qtrtd1;Aars;Qtrt1;Cdk5rap1;Gtpbp3	6	9770	6	19971	0.0136971	2.04411
FC(2cell/4cell)_f2_0.01p	Function	GO:0003796	lysozyme activity	Lyg2;Lyz1	2	9770	9	19971	0.0781334	0.454248
FC(2cell/4cell)_f2_0.01p	Process	GO:0046007	negative regulation of activated T cell proliferation	Lrrc32	1	9770	3	19971	0.382935	0.681372
FC(2cell/4cell)_f2_0.01p	Function	GO:0016651	oxidoreductase activity, acting on NADH or NADPH	Ndufs7;Ndufs8;Ndufs4;Ndufv1;Ndufs1;Ndufs3;Ndufs2;Miox;Ndufa5	9	9770	9	19971	0.0016019	2.04411
FC(2cell/4cell)_f2_0.01p	Process	GO:0043403	skeletal muscle tissue regeneration	Gja1;Gpx1;Sox15	3	9770	4	19971	0.239213	1.53309
FC(2cell/4cell)_f2_0.01p	Function	GO:0015485	cholesterol binding	Stard5;Stard3;Npc2;Stard4	4	9770	8	19971	0.272983	1.02206
FC(2cell/4cell)_f2_0.01p	Process	GO:0034620	cellular response to unfolded protein	Aars	1	9770	1	19971	0.489209	2.04411
FC(2cell/4cell)_f2_0.01p	Process	GO:0006944	membrane fusion	Vamp2;Pldn	2	9770	2	19971	0.239313	2.04411
FC(2cell/4cell)_f2_0.01p	Function	GO:0004911	interleukin-2 receptor activity	Il2ra;Il2rb	2	9770	2	19971	0.239313	2.04411
FC(2cell/4cell)_f2_0.01p	Function	GO:0001727	lipid kinase activity	Agk;Pik3c2b	2	9770	2	19971	0.239313	2.04411
FC(2cell/4cell)_f2_0.01p	Process	GO:0032808	lacrimal gland development	Foxc1;Fgfr2;Fgf10	3	9770	4	19971	0.239213	1.53309
FC(2cell/4cell)_f2_0.01p	Process	GO:0070076	histone lysine demethylation	Ube2b	1	9770	1	19971	0.489209	2.04411
FC(2cell/4cell)_f2_0.01p	Process	GO:0045453	bone resorption	Ctnnb1;Nox4;Ncdn;Hnf1a;Adrb2;Acp5;Il7	7	9770	9	19971	0.0629591	1.58987
FC(2cell/4cell)_f2_0.01p	Process	GO:0009411	response to UV	Tipin;Ercc6;Casp7;Mapk8;Msh6;Ercc2;Uaca;Xpa;Pml;Pmaip1;Trp53;Ercc5;Brsk1	13	9770	20	19971	0.0646125	1.32867
FC(2cell/4cell)_f2_0.01p	Process	GO:0042060	wound healing	Pecam1;B4galt1;Ppara;Cx3cl1;Slc11a1;Grhl3;Pou2f3	7	9770	15	19971	0.200038	0.95392
FC(2cell/4cell)_f2_0.01p	Process	GO:0035108	limb morphogenesis	Fgf8;Mfsd7b;Hoxd13;Tbx3;Pcsk5;Asph;Tbx4;Bax;Rpgrip1l;Fbn2;Fgf10	11	9770	16	19971	0.0583013	1.40533
FC(2cell/4cell)_f2_0.01p	Process	GO:0007190	activation of adenylate cyclase activity	Adcy1;Gnal;Adcy2;Adcy3	4	9770	11	19971	0.171486	0.743314
FC(2cell/4cell)_f2_0.01p	Process	GO:0030501	positive regulation of bone mineralization	Adrb2;Cd276;Bmp4	3	9770	4	19971	0.239213	1.53309
FC(2cell/4cell)_f2_0.01p	Process	GO:0006446	regulation of translational initiation	Eif2ak4;Eif4g2;Eif4ebp1;Ppp1r15b;Trmt6;Eif4ebp2;Impact;Eif3k	8	9770	9	19971	0.0150654	1.81699
FC(2cell/4cell)_f2_0.01p	Process	GO:0008306	associative learning	Ppt1;Gabra5;Cln8;Cdk5;Htt;Grin1;Accn2;Cln3	8	9770	16	19971	0.195728	1.02206
FC(2cell/4cell)_f2_0.01p	Process	GO:0043410	positive regulation of MAPKKK cascade	Lif;Agt;Osm;Gab1;Ctnnb1;Lpar1;Sorbs3;Adra1a;Fgfr3;Nod2;Il11;Nenf;Fgf9;Lpar2	14	9770	21	19971	0.0473979	1.36274
FC(2cell/4cell)_f2_0.01p	Process	GO:0018916	nitrobenzene metabolic process	Gstm4	1	9770	1	19971	0.489209	2.04411
FC(2cell/4cell)_f2_0.01p	Process	GO:0050658	RNA transport	Nup133	1	9770	1	19971	0.489209	2.04411
FC(2cell/4cell)_f2_0.01p	Function	GO:0008478	pyridoxal kinase activity	Pdxk	1	9770	1	19971	0.489209	2.04411
FC(2cell/4cell)_f2_0.01p	Process	GO:0006426	glycyl-tRNA aminoacylation	Polg2	1	9770	2	19971	0.499792	1.02206
FC(2cell/4cell)_f2_0.01p	Process	GO:0021766	hippocampus development	Id4;Dlx2;Bbs2;Lrp8;Bbs1;Cdk5;Lef1;Dlx1;Mkks;Trp73;Bbs4;Hdac1;Wnt3a	13	9770	23	19971	0.127184	1.15537
FC(2cell/4cell)_f2_0.01p	Process	GO:0010837	regulation of keratinocyte proliferation	Ovol2	1	9770	1	19971	0.489209	2.04411
FC(2cell/4cell)_f2_0.01p	Process	GO:0035247	peptidyl-arginine omega-N-methylation	Prmt1	1	9770	1	19971	0.489209	2.04411
FC(2cell/4cell)_f2_0.01p	Process	GO:0030728	ovulation	Nrip1	1	9770	2	19971	0.499792	1.02206
FC(2cell/4cell)_f2_0.01p	Process	GO:0035282	segmentation	Acd;Psen1	2	9770	2	19971	0.239313	2.04411
FC(2cell/4cell)_f2_0.01p	Process	GO:0030878	thyroid gland development	Hhex;Hoxa3;Foxe1;Smad3;Six1	5	9770	14	19971	0.132778	0.730041
FC(2cell/4cell)_f2_0.01p	Process	GO:0019100	male germ-line sex determination	Sox9	1	9770	1	19971	0.489209	2.04411
FC(2cell/4cell)_f2_0.01p	Function	GO:0004656	procollagen-proline 4-dioxygenase activity	P4hb;P4ha2	2	9770	4	19971	0.374688	1.02206
FC(2cell/4cell)_f2_0.01p	Function	GO:0004573	mannosyl-oligosaccharide glucosidase activity	Mogs	1	9770	1	19971	0.489209	2.04411
FC(2cell/4cell)_f2_0.01p	Function	GO:0004832	valine-tRNA ligase activity	Vars	1	9770	2	19971	0.499792	1.02206
FC(2cell/4cell)_f2_0.01p	Process	GO:0051875	pigment granule localization	Rab27a	1	9770	2	19971	0.499792	1.02206
FC(2cell/4cell)_f2_0.01p	Process	GO:0045941	positive regulation of transcription	Sertad3;Gata4;Etv1;Smad3;Churc1;Gtf2f1;Hnf1a;Mkl2;Ncoa1;Mef2c;Ppara;Ctnnb1;Foxo4;Nfatc2;Glis2;Smarcd3;Klf2;Hivep3;Gli3;Irf6;Trp53;Rxra;Etv5;Rgmb;Pcbd1;Kat2b;Men1;Glis1;Cited4;Gli2;Klf5;Cebpa;Gata6;Cebpb;Sertad1;Arnt;Dcp1a;Zfp326;Supt4h1;Usf2;Elk1;Ebf1;Crebbp;Pparg;Ebf2;Topors;Pou2f2;Ebf3;Trim24;Grhl3;Rhog	51	9770	82	19971	0.0048624	1.27134
FC(2cell/4cell)_f2_0.01p	Process	GO:0008152	metabolic process	Acsbg2;Dhrs13;Atp8a1;Asns;Mgea5;Ung;Blvrb;Scp2;Manba;Hsd17b10;Atp1a3;Man1a2;Gfod1;Psat1;Fuca2;Mmp2;Pld2;Ctbs;Alpl;Uevld;Eya1;Wwox;Arsa;Decr2;Gsto1;Nceh1;Nags;Kat2b;Hmgcl;Tsta3;Smpd1;Nat13;9630033F20Rik;Ndufa9;Acss1;Hmgcll1;Phospho1;Smpdl3a;Glyr1;Ccno;Arsb;Acsl1;Bckdhb;G6pdx;Dip2b;Sptlc3;Acadm;Tkt;Decr1;Echdc2;Arsg;BC048355;Enpp5;Mmp1b;Gstm6;Galk1;Hsd17b6;Tph1;Pdhb;Slc27a2;Nat15;Hadh;Pld1;Grhpr;Su…	339	9770	583	19971	1.19e-06	1.1886
FC(2cell/4cell)_f2_0.01p	Function	GO:0019135	deoxyhypusine monooxygenase activity	Dohh	1	9770	1	19971	0.489209	2.04411
FC(2cell/4cell)_f2_0.01p	Component	GO:0016607	nuclear speck	Sfrs2;Rsrc1;rp9;Glis2;Prpf31	5	9770	13	19971	0.16713	0.786198
FC(2cell/4cell)_f2_0.01p	Function	GO:0042054	histone methyltransferase activity	Suz12;Ezh2;Nsd1	3	9770	5	19971	0.3055	1.22647
FC(2cell/4cell)_f2_0.01p	Function	GO:0003924	GTPase activity	Tuba1a;Rab27a;Eif2s3y;Kras;Gnaz;Gnb2;Rragc;Eftud2;Dnm1l;Tubb5;Tuba1b;Gnai1;Gng2;Gnas;Ehd2;Gna15;Tufm;Ehd1;Gnal;Tubb2a;Gfm2;Gng3;Atl3;Opa1;Gng13;Rab34;Tube1;Gna14;Gnat1;Agap1;Atl2;Arfrp1;Gna12;Tubb2c;Arl4a;Igtp;Rhoq;Gnaq;Rhou;Rap1a;Gnat2;Gng4;Guf1;Eefsec;Ehd4;Ehd3;Rhoa;Gtpbp3;Atl1;Gnat3;Gtpbp1;Tubg2;Ran;Rasl2-9;Srpr;Tubb3;Rab5a;Gnb4;Rac1;Rab13;Eftud1;Tubb2b;Tubg1;Tubal3;Rhog;Eef2	66	9770	112	19971	0.00795386	1.20457
FC(2cell/4cell)_f2_0.01p	Function	GO:0035014	phosphoinositide 3-kinase regulator activity	Dapp1;Pik3r2;Pik3r1	3	9770	5	19971	0.3055	1.22647
FC(2cell/4cell)_f2_0.01p	Component	GO:0045323	interleukin-1 receptor complex	Ticam2	1	9770	1	19971	0.489209	2.04411
FC(2cell/4cell)_f2_0.01p	Process	GO:0002544	chronic inflammatory response	Vnn1	1	9770	1	19971	0.489209	2.04411
FC(2cell/4cell)_f2_0.01p	Process	GO:0002432	granuloma formation	Unc13d	1	9770	1	19971	0.489209	2.04411
FC(2cell/4cell)_f2_0.01p	Function	GO:0033814	propanoyl-CoA C-acyltransferase activity	Scp2	1	9770	1	19971	0.489209	2.04411
FC(2cell/4cell)_f2_0.01p	Process	GO:0000278	mitotic cell cycle	Plk2;Uba3;Chfr	3	9770	6	19971	0.31211	1.02206
FC(2cell/4cell)_f2_0.01p	Process	GO:0045190	isotype switching	Lig4;Ercc1;Nbn;Msh6;Mlh1;Swap70;Icosl;Aicda	8	9770	12	19971	0.110527	1.36274
FC(2cell/4cell)_f2_0.01p	Process	GO:0019229	regulation of vasoconstriction	Edn3;Tbxa2r;Edn1	3	9770	7	19971	0.278992	0.876049
FC(2cell/4cell)_f2_0.01p	Function	GO:0004938	alpha2-adrenergic receptor activity	Adra2c	1	9770	3	19971	0.382935	0.681372
FC(2cell/4cell)_f2_0.01p	Component	GO:0005673	transcription factor TFIIE complex	Gtf2e2	1	9770	1	19971	0.489209	2.04411
FC(2cell/4cell)_f2_0.01p	Function	GO:0015075	ion transmembrane transporter activity	Svop;Slc22a3;Slc22a21	3	9770	10	19971	0.127443	0.613234
FC(2cell/4cell)_f2_0.01p	Process	GO:0002456	T cell mediated immunity	Foxp3;Lyst	2	9770	3	19971	0.366754	1.36274
FC(2cell/4cell)_f2_0.01p	Process	GO:0008347	glial cell migration	Nr2e1	1	9770	3	19971	0.382935	0.681372
FC(2cell/4cell)_f2_0.01p	Process	GO:0021513	spinal cord dorsal/ventral patterning	Gli3;Gli2;Sufu;Shh	4	9770	5	19971	0.146266	1.63529
FC(2cell/4cell)_f2_0.01p	Process	GO:0002520	immune system development	Smad3	1	9770	2	19971	0.499792	1.02206
FC(2cell/4cell)_f2_0.01p	Process	GO:0060745	mammary gland branching involved in pregnancy	Vdr;Esr1	2	9770	3	19971	0.366754	1.36274
FC(2cell/4cell)_f2_0.01p	Process	GO:0051549	positive regulation of keratinocyte migration	Hbegf	1	9770	1	19971	0.489209	2.04411
FC(2cell/4cell)_f2_0.01p	Component	GO:0001674	female germ cell nucleus	Coil;H1foo	2	9770	3	19971	0.366754	1.36274
FC(2cell/4cell)_f2_0.01p	Process	GO:0019884	antigen processing and presentation of exogenous antigen	Psme2;Psme1;Fcgr1	3	9770	3	19971	0.117062	2.04411
FC(2cell/4cell)_f2_0.01p	Function	GO:0005360	insulin-responsive hydrogen:glucose symporter activity	Slc2a4	1	9770	1	19971	0.489209	2.04411
FC(2cell/4cell)_f2_0.01p	Component	GO:0005831	steroid hormone aporeceptor complex	Sra1	1	9770	1	19971	0.489209	2.04411
FC(2cell/4cell)_f2_0.01p	Function	GO:0003869	4-nitrophenylphosphatase activity	Atp1a1	1	9770	1	19971	0.489209	2.04411
FC(2cell/4cell)_f2_0.01p	Process	GO:0015986	ATP synthesis coupled proton transport	Atp5d;Atp6v0a2;Atp6v0a4;Atp5k;Atp6v0a1;Atp6v1c2;Atp5j;Atp5a1;Atp6v0b;Atp5o;Atp5g3;Atp6v1b2;Atp6ap1;Atp5b;Atp6v0e;Atp5h;Atp5g1;Atp5c1;Atp5e;Atp6v0e2;Atp5f1	21	9770	33	19971	0.0337012	1.3008
FC(2cell/4cell)_f2_0.01p	Process	GO:0005997	xylulose metabolic process	Dcxr	1	9770	1	19971	0.489209	2.04411
FC(2cell/4cell)_f2_0.01p	Function	GO:0004578	chitobiosyldiphosphodolichol beta-mannosyltransferase activity	Alg1	1	9770	1	19971	0.489209	2.04411
FC(2cell/4cell)_f2_0.01p	Process	GO:0033631	cell-cell adhesion mediated by integrin	Itga5;L1cam	2	9770	2	19971	0.239313	2.04411
FC(2cell/4cell)_f2_0.01p	Process	GO:0006379	mRNA cleavage	Nudt21	1	9770	2	19971	0.499792	1.02206
FC(2cell/4cell)_f2_0.01p	Process	GO:0050665	hydrogen peroxide biosynthetic process	Ncf1	1	9770	5	19971	0.166494	0.408823
FC(2cell/4cell)_f2_0.01p	Function	GO:0016876	ligase activity, forming aminoacyl-tRNA and related compounds	Aars;Aarsd1;Tars2;Aars2;Tars	5	9770	6	19971	0.0858518	1.70343
FC(2cell/4cell)_f2_0.01p	Function	GO:0004830	tryptophan-tRNA ligase activity	Wars2	1	9770	2	19971	0.499792	1.02206
FC(2cell/4cell)_f2_0.01p	Process	GO:0060135	maternal process involved in female pregnancy	Lif;Men1	2	9770	6	19971	0.244387	0.681372
FC(2cell/4cell)_f2_0.01p	Process	GO:0050930	induction of positive chemotaxis	Fgf10	1	9770	8	19971	0.0354813	0.255514
FC(2cell/4cell)_f2_0.01p	Process	GO:0001829	trophectodermal cell differentiation	Junb;Cdx2;Hopx;Foxd3;Ada	5	9770	13	19971	0.16713	0.786198
FC(2cell/4cell)_f2_0.01p	Process	GO:0042759	long-chain fatty acid biosynthetic process	Fads1;Plp1;Myo5a;Qk	4	9770	4	19971	0.0572589	2.04411
FC(2cell/4cell)_f2_0.01p	Function	GO:0008120	ceramide glucosyltransferase activity	Ugt8a;Ugcg	2	9770	2	19971	0.239313	2.04411
FC(2cell/4cell)_f2_0.01p	Process	GO:0002765	immune response-inhibiting signal transduction	Il20rb	1	9770	1	19971	0.489209	2.04411
FC(2cell/4cell)_f2_0.01p	Process	GO:0006925	inflammatory cell apoptosis	Ifng	1	9770	2	19971	0.499792	1.02206
FC(2cell/4cell)_f2_0.01p	Function	GO:0008510	sodium:bicarbonate symporter activity	Slc4a4	1	9770	1	19971	0.489209	2.04411
FC(2cell/4cell)_f2_0.01p	Process	GO:0001570	vasculogenesis	Sox18;Epha2;Ptk2;Tiparp;Egfl7;Shh;Ntrk2;Wars2;Junb;Amot;Sox17;Zfpm2;Kdr;Tnni3;Cul7;Qk;Sgpl1;Smarca4;Cav1;Myo1e;Zfp36l1;Hey2;Tdgf1;Gjc1;Hey1;Cited1	26	9770	40	19971	0.0160887	1.32867
FC(2cell/4cell)_f2_0.01p	Function	GO:0030267	glyoxylate reductase (NADP) activity	Grhpr	1	9770	1	19971	0.489209	2.04411
FC(2cell/4cell)_f2_0.01p	Function	GO:0030586	[methionine synthase] reductase activity	Mtrr	1	9770	1	19971	0.489209	2.04411
FC(2cell/4cell)_f2_0.01p	Process	GO:0060512	prostate gland morphogenesis	Serpinb5;Sox9;Fgfr2;Bmp4	4	9770	4	19971	0.0572589	2.04411
FC(2cell/4cell)_f2_0.01p	Process	GO:0001783	B cell apoptosis	Bax;Traf3ip2;Myc;Bcl2l11	4	9770	5	19971	0.146266	1.63529
FC(2cell/4cell)_f2_0.01p	Function	GO:0015385	sodium:hydrogen antiporter activity	Slc9a3;Slc9a8;Slc9a2;Slc9a4	4	9770	7	19971	0.267201	1.16807
FC(2cell/4cell)_f2_0.01p	Process	GO:0045806	negative regulation of endocytosis	Pacsin3;Pacsin1;Pacsin2;Snph	4	9770	4	19971	0.0572589	2.04411
FC(2cell/4cell)_f2_0.01p	Process	GO:0045899	positive regulation of RNA polymerase II transcriptional preinitiation complex assembly	Ahr	1	9770	1	19971	0.489209	2.04411
FC(2cell/4cell)_f2_0.01p	Function	GO:0030676	Rac guanyl-nucleotide exchange factor activity	Vav3;Prex2	2	9770	3	19971	0.366754	1.36274
FC(2cell/4cell)_f2_0.01p	Process	GO:0006696	ergosterol biosynthetic process	Sigmar1	1	9770	1	19971	0.489209	2.04411
FC(2cell/4cell)_f2_0.01p	Function	GO:0004781	sulfate adenylyltransferase (ATP) activity	Papss2;Papss1	2	9770	2	19971	0.239313	2.04411
FC(2cell/4cell)_f2_0.01p	Function	GO:0004446	multiple inositol-polyphosphate phosphatase activity	Minpp1	1	9770	1	19971	0.489209	2.04411
FC(2cell/4cell)_f2_0.01p	Process	GO:0031214	biomineral formation	Cnnm4;Spp1;Tuft1;Tfip11;Srgn;Fam83h	6	9770	20	19971	0.0436861	0.613234
FC(2cell/4cell)_f2_0.01p	Process	GO:0034613	cellular protein localization	Optn;Sin3a;Ctnnb1	3	9770	4	19971	0.239213	1.53309
FC(2cell/4cell)_f2_0.01p	Process	GO:0009446	putrescine biosynthetic process	Agmat	1	9770	1	19971	0.489209	2.04411
FC(2cell/4cell)_f2_0.01p	Function	GO:0033971	hydroxyisourate hydrolase activity	1190003J15Rik	1	9770	1	19971	0.489209	2.04411
FC(2cell/4cell)_f2_0.01p	Process	GO:0001991	regulation of systemic arterial blood pressure by circulatory renin-angiotensin	Agtr1a;Agt	2	9770	4	19971	0.374688	1.02206
FC(2cell/4cell)_f2_0.01p	Process	GO:0022605	oogenesis stage	Rps6	1	9770	1	19971	0.489209	2.04411
FC(2cell/4cell)_f2_0.01p	Process	GO:0042404	thyroid hormone catabolic process	Dio2	1	9770	2	19971	0.499792	1.02206
FC(2cell/4cell)_f2_0.01p	Process	GO:0009404	toxin metabolic process	Cyp1b1;Atn1	2	9770	4	19971	0.374688	1.02206
FC(2cell/4cell)_f2_0.01p	Function	GO:0004000	adenosine deaminase activity	Adad2;Adar;Adarb2;Adat1;Ada	5	9770	7	19971	0.153514	1.46008
FC(2cell/4cell)_f2_0.01p	Process	GO:0006950	response to stress	Prkab1;Hsp90ab1;Hspb6;Hspa2;Hspb2;Eif2ak1;Park7;Hspa1a;Prkag1;Tacc3;Trap1;Ern1;Hspb1;Trp53inp1;Mecp2;Mapkap1;Fam129a;Casc3;Prkaa2;Sumo1;Sgk1;Prkra;Ppp1r15b;Ppp1r15a;Hdac5;Uchl1;Idh2;Hsf2;Gsk3b;Hspa8;Hspa4;Hspb8;Smpd3;Ahsa1;2310016C08Rik;Map2k7;Hsf2bp;Dnajb1;Mknk1;Hspa1b;Prkag2;Mknk2;Hspa4l;Fgf10;Hspb11	45	9770	79	19971	0.0323809	1.16437
FC(2cell/4cell)_f2_0.01p	Process	GO:0051270	regulation of cell motion	B4galt1	1	9770	1	19971	0.489209	2.04411
FC(2cell/4cell)_f2_0.01p	Process	GO:0003014	renal system process	Rrm2b	1	9770	3	19971	0.382935	0.681372
FC(2cell/4cell)_f2_0.01p	Function	GO:0015278	calcium-release channel activity	Itpr2	1	9770	1	19971	0.489209	2.04411
FC(2cell/4cell)_f2_0.01p	Process	GO:0032743	positive regulation of interleukin-2 production	Ripk2	1	9770	3	19971	0.382935	0.681372
FC(2cell/4cell)_f2_0.01p	Function	GO:0017174	glycine N-methyltransferase activity	Gnmt	1	9770	1	19971	0.489209	2.04411
FC(2cell/4cell)_f2_0.01p	Component	GO:0005667	transcription factor complex	Smad3;Tcfeb;Usf1;Ep300;Satb2;Nrf1;Fos;Pknox1;Smad5;E2f5;Crx;Atf3;Pax3;Hoxb13;Cdk4;Mlxipl;Foxd3;Foxh1;Smad1;Nr2e3;Lef1;Nobox;Tcfap2a;Hivep2;Hes6;Hoxa10;Pus1;Cops5;Wwtr1;Tcf12;Clock;Sall4;Ecsit;Pitx2;Yap1;Pou3f1;Tead1;Nfyb;Alx1;Kdm1a;Tcfcp2l1;Cebpa;Barx2;Crem;E2f8;Dcp1a;Rcor2;Tead3;Pbx1;Tcfcp2;Tcf4;Crebbp;Npas2;Tbl1x;Rb1;Six1;Pou2f3;Mafb;Tfam;Olig1;Hnf1a;Med17;Rarg;Sap18;Gcm1;Sfpi1;Ascc1;E2f4;Sox6;…	104	9770	184	19971	0.0069309	1.15537
FC(2cell/4cell)_f2_0.01p	Process	GO:0006144	purine base metabolic process	Ampd1;1190003J15Rik;Ampd3	3	9770	6	19971	0.31211	1.02206
FC(2cell/4cell)_f2_0.01p	Process	GO:0055070	copper ion homeostasis	Cutc	1	9770	1	19971	0.489209	2.04411
FC(2cell/4cell)_f2_0.01p	Process	GO:0016246	RNA interference	Snd1	1	9770	1	19971	0.489209	2.04411
FC(2cell/4cell)_f2_0.01p	Function	GO:0030971	receptor tyrosine kinase binding	Shc4;Flt3l	2	9770	2	19971	0.239313	2.04411
FC(2cell/4cell)_f2_0.01p	Component	GO:0000775	chromosome, centromeric region	Aurkc;Cenpo;Cenpi;Suv39h2;C79407;Sgol2;Tigd2;Jrk;Mki67;Nuf2;Dnmt3a;Ndc80;Cenpf;Mad2l1;Zw10;Suv39h1;Smc1b;Kif2c;2610036L11Rik;Cbx5;Tigd3;Itgb3bp;Ppp2cb;Cenpn;Aurkb;Cenpt;Cenpb;Rcc2;Oip5;Ss18l1	30	9770	54	19971	0.0675549	1.13562
FC(2cell/4cell)_f2_0.01p	Process	GO:0006996	organelle organization	Hps3;Atg7;Dtnbp1;Atp2b2	4	9770	8	19971	0.272983	1.02206
FC(2cell/4cell)_f2_0.01p	Process	GO:0042542	response to hydrogen peroxide	Sod2;Ppp2cb;Ppp1r15b;Park7;Trpa1;Gpx1	6	9770	8	19971	0.100118	1.53309
FC(2cell/4cell)_f2_0.01p	Process	GO:0001676	long-chain fatty acid metabolic process	Slc27a1;Slc27a3;Slc27a2;Acsbg1;Acot3;Slc27a4;Slc27a5	7	9770	10	19971	0.107224	1.43088
FC(2cell/4cell)_f2_0.01p	Process	GO:0032206	positive regulation of telomere maintenance	Terf2	1	9770	1	19971	0.489209	2.04411
FC(2cell/4cell)_f2_0.01p	Component	GO:0031253	cell projection membrane	Ctnnb1;Mapre1	2	9770	4	19971	0.374688	1.02206
FC(2cell/4cell)_f2_0.01p	Process	GO:0008340	determination of adult lifespan	Inpp5d;Msh6;Htt;Ercc5;Tcfcp2l1	5	9770	8	19971	0.209135	1.27757
FC(2cell/4cell)_f2_0.01p	Process	GO:0043316	cytotoxic T cell degranulation	Rab27a	1	9770	1	19971	0.489209	2.04411
FC(2cell/4cell)_f2_0.01p	Process	GO:0048563	post-embryonic organ morphogenesis	Bcl2l11	1	9770	3	19971	0.382935	0.681372
FC(2cell/4cell)_f2_0.01p	Function	GO:0017022	myosin binding	Myrip;Gipc1;Ush2a;Trim32	4	9770	8	19971	0.272983	1.02206
FC(2cell/4cell)_f2_0.01p	Process	GO:0040007	growth	Inhbb;Gdf3;Safb;Bmp7;Tgfb3;Cntf;Bcl2l1;Bmp4;Sepp1;Bmp6;Tgfb1;Gdf5;Tgfb2;Foxp2;Bmp5	15	9770	30	19971	0.143565	1.02206
FC(2cell/4cell)_f2_0.01p	Process	GO:0050821	protein stabilization	Ifi30;Tbrg1;Stxbp1;Mtrr;Apbb1;Morc3;Apbb2	7	9770	12	19971	0.184705	1.1924
FC(2cell/4cell)_f2_0.01p	Process	GO:0001578	microtubule bundle formation	Nav1;Mtap2;Mtap1b;Psrc1	4	9770	5	19971	0.146266	1.63529
FC(2cell/4cell)_f2_0.01p	Process	GO:0032689	negative regulation of interferon-gamma production	Nod2;Il20rb;Foxp3	3	9770	5	19971	0.3055	1.22647
FC(2cell/4cell)_f2_0.01p	Function	GO:0003707	steroid hormone receptor activity	Rxra;Nr1i2;Nr1h4;Nr2c2;Esr1;Esrrg;Thrb;Rara;Nr2e1;Rarg;Nr1h3;Nr1d2;Rarb;Esr2;Vdr;Ppara;Nr1h2;Thra;Nr2e3;Hnf4a;Esrra;Nr2c1;Nr6a1;Pparg;Rorb;Esrrb;Rora;Nr2f6;Nr5a2;Rxrb	30	9770	48	19971	0.0197605	1.27757
FC(2cell/4cell)_f2_0.01p	Process	GO:0021984	adenohypophysis development	Slc6a3	1	9770	6	19971	0.102038	0.340686
FC(2cell/4cell)_f2_0.01p	Component	GO:0000781	chromosome, telomeric region	Terf1;Tep1;Terf2;Acd;Nbn;Telo2;Terf2ip	7	9770	15	19971	0.200038	0.95392
FC(2cell/4cell)_f2_0.01p	Component	GO:0032444	activin responsive factor complex	Foxh1	1	9770	1	19971	0.489209	2.04411
FC(2cell/4cell)_f2_0.01p	Process	GO:0043616	keratinocyte proliferation	Sfn;Irf6;Fgf10;Trp63	4	9770	8	19971	0.272983	1.02206
FC(2cell/4cell)_f2_0.01p	Process	GO:0033194	response to hydroperoxide	Gpx1	1	9770	2	19971	0.499792	1.02206
FC(2cell/4cell)_f2_0.01p	Process	GO:0034720	histone H3-K4 demethylation	Kdm1b	1	9770	1	19971	0.489209	2.04411
FC(2cell/4cell)_f2_0.01p	Process	GO:0048936	peripheral nervous system neuron axonogenesis	Tbce	1	9770	1	19971	0.489209	2.04411
FC(2cell/4cell)_f2_0.01p	Process	GO:0048172	regulation of short-term neuronal synaptic plasticity	Syngr1;Grik2	2	9770	4	19971	0.374688	1.02206
FC(2cell/4cell)_f2_0.01p	Process	GO:0045446	endothelial cell differentiation	Kdr;Prox1	2	9770	3	19971	0.366754	1.36274
FC(2cell/4cell)_f2_0.01p	Process	GO:0009156	ribonucleoside monophosphate biosynthetic process	Prps1	1	9770	2	19971	0.499792	1.02206
FC(2cell/4cell)_f2_0.01p	Process	GO:0032259	methylation	Hemk1;Ftsj3;Trmt11;N6amt2;Ftsjd1	5	9770	9	19971	0.24038	1.13562
FC(2cell/4cell)_f2_0.01p	Function	GO:0047220	galactosylxylosylprotein 3-beta-galactosyltransferase activity	B3galt6	1	9770	1	19971	0.489209	2.04411
FC(2cell/4cell)_f2_0.01p	Process	GO:0045793	positive regulation of cell size	Trp73	1	9770	2	19971	0.499792	1.02206
FC(2cell/4cell)_f2_0.01p	Process	GO:0007005	mitochondrion organization	Sod2;Man2a1;Fxn;Cxadr;Epas1;Dctn6;Htt;Spg7;Cav2;Nrf1;Cox10;Sharpin;Cebpa	13	9770	22	19971	0.108234	1.20789
FC(2cell/4cell)_f2_0.01p	Process	GO:0042427	serotonin biosynthetic process	Tph2;Tph1	2	9770	2	19971	0.239313	2.04411
FC(2cell/4cell)_f2_0.01p	Process	GO:0033603	positive regulation of dopamine secretion	Pink1	1	9770	2	19971	0.499792	1.02206
FC(2cell/4cell)_f2_0.01p	Process	GO:0006515	misfolded or incompletely synthesized protein catabolic process	Clpp	1	9770	1	19971	0.489209	2.04411
FC(2cell/4cell)_f2_0.01p	Process	GO:0016236	macroautophagy	Cln3	1	9770	1	19971	0.489209	2.04411
FC(2cell/4cell)_f2_0.01p	Process	GO:0043200	response to amino acid stimulus	Aars;Slc1a3	2	9770	5	19971	0.31898	0.817646
FC(2cell/4cell)_f2_0.01p	Process	GO:0014898	cardiac muscle hypertrophy	Camta2	1	9770	1	19971	0.489209	2.04411
FC(2cell/4cell)_f2_0.01p	Component	GO:0070044	synaptobrevin 2-SNAP-25-syntaxin-1a complex	Vamp2;Napa;Stx1a	3	9770	4	19971	0.239213	1.53309
FC(2cell/4cell)_f2_0.01p	Function	GO:0008456	alpha-N-acetylgalactosaminidase activity	Naga	1	9770	1	19971	0.489209	2.04411
FC(2cell/4cell)_f2_0.01p	Process	GO:0045841	negative regulation of mitotic metaphase/anaphase transition	Mad2l1	1	9770	1	19971	0.489209	2.04411
FC(2cell/4cell)_f2_0.01p	Process	GO:0021913	regulation of transcription from RNA polymerase II promoter involved in ventral spinal cord interneuron specification	Nkx6-1;Evx1;Nkx6-2	3	9770	4	19971	0.239213	1.53309
FC(2cell/4cell)_f2_0.01p	Component	GO:0032983	kainate selective glutamate receptor complex	Grik2	1	9770	4	19971	0.260787	0.511029
FC(2cell/4cell)_f2_0.01p	Function	GO:0004103	choline kinase activity	Chkb;Chka	2	9770	2	19971	0.239313	2.04411
FC(2cell/4cell)_f2_0.01p	Function	GO:0008009	chemokine activity	Ccl2;Cx3cl1;Cxcl14;Cxcl10;Cxcl3;Cxcl9;Ccl6;Cxcl16;Ccl3;Ccl25;Ccl17;Ccl11;Cxcl13	13	9770	36	19971	0.0413276	0.738153
FC(2cell/4cell)_f2_0.01p	Process	GO:0021873	forebrain neuroblast division	Aspm	1	9770	1	19971	0.489209	2.04411
FC(2cell/4cell)_f2_0.01p	Process	GO:0045408	regulation of interleukin-6 biosynthetic process	Cebpb	1	9770	2	19971	0.499792	1.02206
FC(2cell/4cell)_f2_0.01p	Process	GO:0042476	odontogenesis	Zfp422;Pitx2;Myo5a	3	9770	3	19971	0.117062	2.04411
FC(2cell/4cell)_f2_0.01p	Component	GO:0005575	cellular_component	Hmbox1;Paip1;Prdm14;Asb13;Chpt1;Bbs1;Mmab;Smyd5;Cpne7;Hdx;Tmem126a;Asb6;Scaper;Atp10d;Sema6d;Pqbp1;Cpeb3;Sec61b;Snx3;Commd3;Hspa12a;C1ql3;1110004F10Rik;Fig4;Fam96b;Ube2z;Tshz2;Mrpl44;Itpka;Tmem106a;Dock2;Kbtbd8;Ubl3;Dub1a;Calr4;Cep63;Rpl18a;Fryl;Obox6;Tmem120a;Oog2;Ccdc3;1810043G02Rik;BC002230;Espl1;Pcdh24;Il28ra;Ppp1r3c;Zfp511;Bola3;Mvd;Sssca1;Prcc;Sh3yl1;Zscan10;Nfil3;Arcn1;Ccdc138;Csmd3;Ddit4;…	790	9770	1444	19971	6.4e-07	1.11832
FC(2cell/4cell)_f2_0.01p	Process	GO:0006044	N-acetylglucosamine metabolic process	Amdhd2;Chst5;Gnpda2;Nagk;Gnpda1;Renbp;Chst2	7	9770	7	19971	0.00669863	2.04411
FC(2cell/4cell)_f2_0.01p	Process	GO:0002553	histamine secretion by mast cell	Adora3	1	9770	1	19971	0.489209	2.04411
FC(2cell/4cell)_f2_0.01p	Process	GO:0045639	positive regulation of myeloid cell differentiation	Jag1	1	9770	3	19971	0.382935	0.681372
FC(2cell/4cell)_f2_0.01p	Function	GO:0034649	histone demethylase activity (H3-monomethyl-K4 specific)	Kdm1b	1	9770	1	19971	0.489209	2.04411
FC(2cell/4cell)_f2_0.01p	Process	GO:0001667	ameboidal cell migration	Cxcr4;Cap1;Wasf2	3	9770	4	19971	0.239213	1.53309
FC(2cell/4cell)_f2_0.01p	Process	GO:0006563	L-serine metabolic process	Srr;Shmt1;Phgdh	3	9770	3	19971	0.117062	2.04411
FC(2cell/4cell)_f2_0.01p	Function	GO:0003779	actin binding	Klhl1;Ssh2;Ablim3;Shroom1;Myo9b;Cnn2;Maea;Tmsb10;Epb4.1l3;Pstpip1;Mtss1;Tmod1;Myot;Vill;Lima1;Whamm;Spnb2;Flna;Nrap;Wipf2;Cnn3;Epb4.1;Myo16;Wdr1;Shroom2;Kptn;Myo3a;Inppl1;Limch1;Vasp;Sntb2;Tnni3;Tpm3;Clmn;Cap1;Parvb;Gipc1;Daam1;Fmn1;Svil;Myo7b;Wasl;Mtss1l;Mylk;Epb4.9;Fmnl1;Gsn;Coro2a;Pstpip2;2310014H01Rik;Actn3;Actn1;Evl;Spnb1;Mybpc2;Ablim2;Lsp1;Tln1;Cnn1;Vil1;Vps18;Wipf1;Marcks;Epb4.1l2;Pfn1;Pha…	155	9770	254	19971	2.61e-05	1.24739
FC(2cell/4cell)_f2_0.01p	Function	GO:0016757	transferase activity, transferring glycosyl groups	Galnt1;Parp14;Pnp1;Mgat4c;Rfng;Art5;Galnt6;Art3;Uggt1;B4galt3;St6gal1;Glt25d2;Gyg;Uprt;B4galt4;Pomgnt1;Wbscr17;B4galt7;Ugt8a;C1galt1;B3gnt3;Alg6;Galnt7;Dpagt1;Fut2;Ggta1;Alg3;B3galt6;Mgat2;B3galt4;Ext1;B4galt1;Naprt1;Qtrtd1;Pofut2;Qtrt1;Hprt1;Pygm;Alg10b;St3gal2;Pomt1;Parp1;Fut10;Pigm;Gbe1;St8sia1;A130022J15Rik;Lfng;Mgat1;St3gal5;Large;Alg5;Mfng;B3galt1;Parp11;Pigv;St3gal3;B4galnt2;Pigp;Galnt2;Mg…	116	9770	207	19971	0.00671134	1.14549
FC(2cell/4cell)_f2_0.01p	Component	GO:0045263	proton-transporting ATP synthase complex, coupling factor F(o)	Atp5h;Atp5s;Atp5g1;Atp5g3;Atp5j2;Atp5j;Atp5k;Atp5f1	8	9770	11	19971	0.0721098	1.48663
FC(2cell/4cell)_f2_0.01p	Process	GO:0060338	regulation of type I interferon-mediated signaling pathway	Cdc37	1	9770	1	19971	0.489209	2.04411
FC(2cell/4cell)_f2_0.01p	Function	GO:0004677	DNA-dependent protein kinase activity	Prkdc	1	9770	1	19971	0.489209	2.04411
FC(2cell/4cell)_f2_0.01p	Process	GO:0009165	nucleotide biosynthetic process	Prps1;Tyms;Dtymk;Prpsap2	4	9770	9	19971	0.250989	0.908495
FC(2cell/4cell)_f2_0.01p	Process	GO:0009253	peptidoglycan catabolic process	Lyg2;Pglyrp2;Pglyrp1	3	9770	6	19971	0.31211	1.02206
FC(2cell/4cell)_f2_0.01p	Function	GO:0008670	2,4-dienoyl-CoA reductase (NADPH) activity	Decr1;Decr2	2	9770	2	19971	0.239313	2.04411
FC(2cell/4cell)_f2_0.01p	Process	GO:0035039	male pronucleus formation	Wbp2nl	1	9770	1	19971	0.489209	2.04411
FC(2cell/4cell)_f2_0.01p	Function	GO:0005328	neurotransmitter:sodium symporter activity	Slc6a9;Slc6a8;Slc6a20a;Slc6a14;Slc6a3;Slc6a15;Slc6a13;Slc6a7;Slc6a4;Slc6a12;Slc6a6;Slc6a20b	12	9770	19	19971	0.0858727	1.29102
FC(2cell/4cell)_f2_0.01p	Component	GO:0043186	P granule	Piwil2;Tdrd7;Tdrd1	3	9770	6	19971	0.31211	1.02206
FC(2cell/4cell)_f2_0.01p	Function	GO:0004362	glutathione-disulfide reductase activity	Gsr	1	9770	1	19971	0.489209	2.04411
FC(2cell/4cell)_f2_0.01p	Process	GO:0060486	Clara cell differentiation	Gata6	1	9770	2	19971	0.499792	1.02206
FC(2cell/4cell)_f2_0.01p	Process	GO:0006572	tyrosine catabolic process	Tat;Hgd;Fah	3	9770	5	19971	0.3055	1.22647
FC(2cell/4cell)_f2_0.01p	Function	GO:0050510	N-acetylgalactosaminyl-proteoglycan 3-beta-glucuronosyltransferase activity	Chsy1	1	9770	3	19971	0.382935	0.681372
FC(2cell/4cell)_f2_0.01p	Process	GO:0009088	threonine biosynthetic process	Thnsl1	1	9770	2	19971	0.499792	1.02206
FC(2cell/4cell)_f2_0.01p	Component	GO:0005912	adherens junction	Shroom3;Nf2;Pard3;Ctnnb1;Fmn1;Mllt4;Ctnna2;Esam	8	9770	15	19971	0.191581	1.09019
FC(2cell/4cell)_f2_0.01p	Process	GO:0030033	microvillus assembly	Rdx;Klf5	2	9770	3	19971	0.366754	1.36274
FC(2cell/4cell)_f2_0.01p	Component	GO:0019008	molybdopterin synthase complex	Mocs1	1	9770	1	19971	0.489209	2.04411
FC(2cell/4cell)_f2_0.01p	Process	GO:0006264	mitochondrial DNA replication	Tk2;Peo1;Rrm2b;Rnaseh1	4	9770	6	19971	0.224168	1.36274
FC(2cell/4cell)_f2_0.01p	Process	GO:0010592	positive regulation of lamellipodium assembly	Rac1	1	9770	2	19971	0.499792	1.02206
FC(2cell/4cell)_f2_0.01p	Process	GO:0021589	cerebellum structural organization	Dab1	1	9770	1	19971	0.489209	2.04411
FC(2cell/4cell)_f2_0.01p	Component	GO:0035253	ciliary rootlet	Klc3;Psen1;Crocc;Kif5c;Klc1	5	9770	9	19971	0.24038	1.13562
FC(2cell/4cell)_f2_0.01p	Process	GO:0006355	regulation of transcription, DNA-dependent	Zfp382;Hoxd10;Hmbox1;Gata4;Etv1;Meis3;Lhx5;Cux2;Bmyc;Mafk;Hoxa7;Dmrt1;Csdc2;Hdx;Satb2;Foxp3;Rps6ka5;Pknox1;Smad5;Foxp2;Ncoa1;Tsc22d1;Nr2e3;Nfatc2;Foxo1;Foxk1;Esrrb;Lhx2;Nr2f6;Nfatc3;Egr1;Etv5;Hoxa3;Tshz2;Kat2b;Foxn3;Tead1;Alx1;Zhx3;Uncx;Kcnh2;Foxo3;Relb;Myt1;Myc;Stat4;Tead3;Elk1;Crebbp;Arntl2;Hira;Pou2f3;L3mbtl4;Creb3l2;Tbx6;Nkx6-1;Zfp354b;Gcm2;Mllt3;Nfix;Rnf141;Foxc2;Nfil3;Nr1d2;Bhlhe40;Rarb;Tcf…	388	9770	727	19971	0.00152153	1.09094
FC(2cell/4cell)_f2_0.01p	Function	GO:0004566	beta-glucuronidase activity	Kl	1	9770	3	19971	0.382935	0.681372
FC(2cell/4cell)_f2_0.01p	Process	GO:0000070	mitotic sister chromatid segregation	Nusap1;Mad2l1	2	9770	5	19971	0.31898	0.817646
FC(2cell/4cell)_f2_0.01p	Function	GO:0019900	kinase binding	Rasgrp3	1	9770	1	19971	0.489209	2.04411
FC(2cell/4cell)_f2_0.01p	Process	GO:0009755	hormone-mediated signaling pathway	Ren1;Agrp;Adipor1;Trh	4	9770	8	19971	0.272983	1.02206
FC(2cell/4cell)_f2_0.01p	Function	GO:0001540	beta-amyloid binding	Dlgap3;Apbb1;Fbxo2	3	9770	5	19971	0.3055	1.22647
FC(2cell/4cell)_f2_0.01p	Function	GO:0008467	[heparan sulfate]-glucosamine 3-sulfotransferase 1 activity	Hs3st5;Hs3st6	2	9770	5	19971	0.31898	0.817646
FC(2cell/4cell)_f2_0.01p	Component	GO:0005813	centrosome	Fgfr1op;Cenpj;Procr;Ranbp1;Pcnt;Fez1;H2afy;Uxt;Bbs4;Cdk5rap2;Cep57;Als2;Ranbp9;Tacc3;Cenpf;Sac3d1;Tubg2;Ndel1;Cep120;Ankrd32;Marcks;Rpgrip1l;Tubg1;Cep110	24	9770	43	19971	0.0808954	1.1409
FC(2cell/4cell)_f2_0.01p	Process	GO:0060259	regulation of feeding behavior	Ankrd26	1	9770	3	19971	0.382935	0.681372
FC(2cell/4cell)_f2_0.01p	Process	GO:0046638	positive regulation of alpha-beta T cell differentiation	Itpkb;Zap70;Pnp1;Ada	4	9770	5	19971	0.146266	1.63529
FC(2cell/4cell)_f2_0.01p	Process	GO:0009060	aerobic respiration	Cox10;Fxn	2	9770	3	19971	0.366754	1.36274
FC(2cell/4cell)_f2_0.01p	Function	GO:0047961	glycine N-acyltransferase activity	Keg1	1	9770	3	19971	0.382935	0.681372
FC(2cell/4cell)_f2_0.01p	Process	GO:0007601	visual perception	Cnnm4;Pcdh15;Cln8;Pde6d;Unc119;Gucy2e;Glra1;Ush2a;Rdh12;Rrh;Ppt1;Rgs9bp;Cln5;Pde6a;Prph2;Rorb;Opa1;Cacnb2;Sag;Cnga3;Gjc1;Rp1;Gnat1;Abca4;Epas1;Th;Kcnv2;Spata7;Nr2e1;Rpgr;Gnat2;Slc45a2;Gprc5c;Pde6b;Myo3a;Mfrp;Rpgrip1;Opn3;Dtnbp1;Rlbp1;Tulp1;Rom1;Myo5a;Pde6g;Myo3b;Crb1;Guca1a;Rd3;Nyx	49	9770	89	19971	0.0433087	1.12541
FC(2cell/4cell)_f2_0.01p	Function	GO:0004500	dopamine beta-monooxygenase activity	Frrs1	1	9770	4	19971	0.260787	0.511029
FC(2cell/4cell)_f2_0.01p	Process	GO:0060004	reflex	Satb1	1	9770	1	19971	0.489209	2.04411
FC(2cell/4cell)_f2_0.01p	Process	GO:0000185	activation of MAPKKK activity	Map3k7ip1	1	9770	1	19971	0.489209	2.04411
FC(2cell/4cell)_f2_0.01p	Function	GO:0044020	histone methyltransferase activity (H4-R3 specific)	Prmt7	1	9770	1	19971	0.489209	2.04411
FC(2cell/4cell)_f2_0.01p	Process	GO:0006354	RNA elongation	Tcea3	1	9770	4	19971	0.260787	0.511029
FC(2cell/4cell)_f2_0.01p	Process	GO:0007224	smoothened signaling pathway	Cdon;Ift52;Ift88;Nsdhl;Nkx6-1;Ift172;Hes1;Hipk2;Hhat;Gli2;Shh;Gli3	12	9770	28	19971	0.122796	0.876049
FC(2cell/4cell)_f2_0.01p	Process	GO:0042157	lipoprotein metabolic process	Apobec1;Apoc1;Pcsk9;Apom;Ldlr;Mttp;Apoe	7	9770	14	19971	0.208863	1.02206
FC(2cell/4cell)_f2_0.01p	Process	GO:0007270	nerve-nerve synaptic transmission	Kif1b	1	9770	7	19971	0.0607951	0.292016
FC(2cell/4cell)_f2_0.01p	Process	GO:0006689	ganglioside catabolic process	Hexb;Gm2a;Hexa	3	9770	3	19971	0.117062	2.04411
FC(2cell/4cell)_f2_0.01p	Process	GO:0046544	development of secondary male sexual characteristics	Stat5a;Stat5b	2	9770	2	19971	0.239313	2.04411
FC(2cell/4cell)_f2_0.01p	Process	GO:0001682	tRNA 5'-leader removal	Rpp40	1	9770	1	19971	0.489209	2.04411
FC(2cell/4cell)_f2_0.01p	Process	GO:0051606	detection of stimulus	Crtam	1	9770	2	19971	0.499792	1.02206
FC(2cell/4cell)_f2_0.01p	Function	GO:0004473	malate dehydrogenase (oxaloacetate-decarboxylating) (NADP+) activity	Me1	1	9770	2	19971	0.499792	1.02206
FC(2cell/4cell)_f2_0.01p	Function	GO:0005146	leukemia inhibitory factor receptor binding	Lif	1	9770	2	19971	0.499792	1.02206
FC(2cell/4cell)_f2_0.01p	Process	GO:0015816	glycine transport	Slc32a1;Slc6a9;Slc36a1	3	9770	4	19971	0.239213	1.53309
FC(2cell/4cell)_f2_0.01p	Function	GO:0004197	cysteine-type endopeptidase activity	Ctsc;Lgmn;Capn7;Capn9;Atg4b;Capn2;Cradd;Atg4d;Casp6;Pycard;Capn1;Capn11;Casp7;Cflar;Atg4c;Ctsb;Ctsl;Ctss;Tinagl1;Ctsz;Casp8;Capn3	22	9770	47	19971	0.111348	0.95682
FC(2cell/4cell)_f2_0.01p	Process	GO:0006436	tryptophanyl-tRNA aminoacylation	Wars2	1	9770	2	19971	0.499792	1.02206
FC(2cell/4cell)_f2_0.01p	Process	GO:0048663	neuron fate commitment	Pax3;Wnt1;Nrg1;Notch1;Isl1;Smad4;Olig1;Notch3;Shh;Bmp4;Gli3;Tgfb2	12	9770	25	19971	0.157541	0.981175
FC(2cell/4cell)_f2_0.01p	Process	GO:0060124	positive regulation of growth hormone secretion	Serp1	1	9770	4	19971	0.260787	0.511029
FC(2cell/4cell)_f2_0.01p	Function	GO:0004396	hexokinase activity	Hkdc1;Gck;Hk1	3	9770	6	19971	0.31211	1.02206
FC(2cell/4cell)_f2_0.01p	Function	GO:0008559	xenobiotic-transporting ATPase activity	Abcb4;Abcb1b	2	9770	3	19971	0.366754	1.36274
FC(2cell/4cell)_f2_0.01p	Process	GO:0042462	eye photoreceptor cell development	Rpgr;Rorb;Crb1;Rpgrip1;Prkci;Th;Vegfa;Gnat1	8	9770	12	19971	0.110527	1.36274
FC(2cell/4cell)_f2_0.01p	Component	GO:0031941	filamentous actin	Rac3;Shroom2;Fermt2;Tpm1;Tpm4;Tpm3;Tmod3	7	9770	13	19971	0.204438	1.10068
FC(2cell/4cell)_f2_0.01p	Process	GO:0001300	chronological cell aging	Eng	1	9770	1	19971	0.489209	2.04411
FC(2cell/4cell)_f2_0.01p	Component	GO:0042995	cell projection	Bbs9;Park2;Mbp;Mapre1;Mapk8ip3;Tiam2;Clstn1;4930506M07Rik;Pstpip1;Ngdn;Cttn;Dock7;Dbnl;Rufy3;Plek2;Ncdn;Cys1;Grid2ip;Ttll11;Ift57;Ttc30b;Ttc30a1;Arap3;Odf2;Ift20;Lca5;Shank2;Ighmbp2;Slc1a3;Ift80;Gtf2i;Synpo;Car9;Anks1b;Sigmar1;Swap70;Rhou;Whrn;Klhl24;Kptn;Ngef;Muc20;Atl1;Spef1;Ezr;Bbs2;Vasp;Cabyr;Rtn4;Rac1;Cyfip1;Scyl3;Gamt;Gm16517;Actr3;Ttll3;Ttll6;Svil;Sept11;Myoc;Rac3;Samd4;Ttc21b;Cdk5;Fabp7;T…	112	9770	185	19971	0.000376945	1.23752
FC(2cell/4cell)_f2_0.01p	Process	GO:0001820	serotonin secretion	Fcgr3	1	9770	3	19971	0.382935	0.681372
FC(2cell/4cell)_f2_0.01p	Process	GO:0060068	vagina development	Esr1;Bax;Esr2	3	9770	6	19971	0.31211	1.02206
FC(2cell/4cell)_f2_0.01p	Process	GO:0006895	Golgi to endosome transport	Slc30a6	1	9770	1	19971	0.489209	2.04411
FC(2cell/4cell)_f2_0.01p	Function	GO:0004962	endothelin receptor activity	Ednrb	1	9770	2	19971	0.499792	1.02206
FC(2cell/4cell)_f2_0.01p	Process	GO:0051151	negative regulation of smooth muscle cell differentiation	Prdm6	1	9770	1	19971	0.489209	2.04411
FC(2cell/4cell)_f2_0.01p	Function	GO:0003976	UDP-N-acetylglucosamine-lysosomal-enzyme N-acetylglucosaminephosphotransferase activity	Dpagt1;Gnptab	2	9770	2	19971	0.239313	2.04411
FC(2cell/4cell)_f2_0.01p	Function	GO:0047749	cholestanetriol 26-monooxygenase activity	Cyp27a1;Cyp2r1	2	9770	2	19971	0.239313	2.04411
FC(2cell/4cell)_f2_0.01p	Process	GO:0000902	cell morphogenesis	Prdm14;Shroom4;Shroom1;Stradb;Shroom2;Ect2;Tcfcp2l1;Atp2b2;Rhoa;Upk3a;Hgf;Stk4;Sox6;Bcl6;Nrg1;Arhgef2;Epb4.2;Col4a3bp;Cap1;Nox4;Egfr;Gp1ba;Klhl10;Lst1	24	9770	40	19971	0.0476063	1.22647
FC(2cell/4cell)_f2_0.01p	Process	GO:0021549	cerebellum development	Cdk5;Rpgrip1l;Atp2b2;Foxp2;Lhx5;Mecp2;Gbx2	7	9770	10	19971	0.107224	1.43088
FC(2cell/4cell)_f2_0.01p	Function	GO:0042801	polo kinase kinase activity	Plk2	1	9770	4	19971	0.260787	0.511029
FC(2cell/4cell)_f2_0.01p	Process	GO:0007228	positive regulation of hh target transcription factor activity	Shh	1	9770	1	19971	0.489209	2.04411
FC(2cell/4cell)_f2_0.01p	Process	GO:0006651	diacylglycerol biosynthetic process	Mogat1;Ppap2a	2	9770	3	19971	0.366754	1.36274
FC(2cell/4cell)_f2_0.01p	Function	GO:0017040	ceramidase activity	Asah2;Asah1;Acer1	3	9770	4	19971	0.239213	1.53309
FC(2cell/4cell)_f2_0.01p	Process	GO:0007417	central nervous system development	Zic1;Lig4;Zic2;Nrcam;Shh;Reln;Celsr1;Runx1;Trp53bp2;Dab1;Htt;Fmr1;Gli3;Pten;Trp53;Nog	16	9770	36	19971	0.115038	0.908495
FC(2cell/4cell)_f2_0.01p	Process	GO:0009887	organ morphogenesis	Rela;Pdgfa;Nlrp5;Bmp7;Cxcr4;Wnt1;Ep300;Tgfb1;Tymp;Wnt3a;Wnt7a;Pdgfra;E2f5;Fgfr2;Wnt10b;E2f4;Ift88;Vdr;Tgfb3;Trp63;Tgm1;Crkl;Smarcc1;Prkar2b;Eya1;Hoxa3;Cul1;Pitx2;Th;Thrb;Traf6;Gsk3b;Slit3;Slc26a4;Sycp2;Pbx1;Tbx3;Thra;Phlda2;Igf2;Hhex;Wnt5b;Jag1;Grem1;Gamt;Insr;Mapk3;Fgf10	48	9770	97	19971	0.0805055	1.01152
FC(2cell/4cell)_f2_0.01p	Process	GO:0006497	protein amino acid lipidation	Atg7;Mttp	2	9770	4	19971	0.374688	1.02206
FC(2cell/4cell)_f2_0.01p	Function	GO:0005221	intracellular cyclic nucleotide activated cation channel activity	Cnga3	1	9770	1	19971	0.489209	2.04411
FC(2cell/4cell)_f2_0.01p	Process	GO:0042220	response to cocaine	Cdk5;Drd3;Slc6a3;Hdac5	4	9770	9	19971	0.250989	0.908495
FC(2cell/4cell)_f2_0.01p	Process	GO:0033554	cellular response to stress	Krt20	1	9770	1	19971	0.489209	2.04411
FC(2cell/4cell)_f2_0.01p	Function	GO:0004356	glutamate-ammonia ligase activity	Lgsn;Glul	2	9770	2	19971	0.239313	2.04411
FC(2cell/4cell)_f2_0.01p	Function	GO:0008601	protein phosphatase type 2A regulator activity	Ppp2r5c	1	9770	8	19971	0.0354813	0.255514
FC(2cell/4cell)_f2_0.01p	Function	GO:0016251	general RNA polymerase II transcription factor activity	Gtf2h3;Taf4a;Abt1	3	9770	7	19971	0.278992	0.876049
FC(2cell/4cell)_f2_0.01p	Component	GO:0043514	interleukin-12 complex	Il12b	1	9770	2	19971	0.499792	1.02206
FC(2cell/4cell)_f2_0.01p	Process	GO:0017004	cytochrome complex assembly	Cox10	1	9770	1	19971	0.489209	2.04411
FC(2cell/4cell)_f2_0.01p	Process	GO:0051260	protein homooligomerization	Ighmbp2;C1qtnf2;Kcnma1;Pick1;Lnx1;Cav1;Lnx2;Spag9;Cep57;Als2;Bax;Muc20;Prnp	13	9770	23	19971	0.127184	1.15537
FC(2cell/4cell)_f2_0.01p	Process	GO:0021854	hypothalamus development	Bax	1	9770	4	19971	0.260787	0.511029
FC(2cell/4cell)_f2_0.01p	Function	GO:0004768	stearoyl-CoA 9-desaturase activity	Scd1;Cyb5;Scd2	3	9770	5	19971	0.3055	1.22647
FC(2cell/4cell)_f2_0.01p	Process	GO:0006378	mRNA polyadenylation	Cpsf3;Aplp1	2	9770	6	19971	0.244387	0.681372
FC(2cell/4cell)_f2_0.01p	Process	GO:0045672	positive regulation of osteoclast differentiation	Gnas;Klf10;Csf1	3	9770	4	19971	0.239213	1.53309
FC(2cell/4cell)_f2_0.01p	Process	GO:0042360	vitamin E metabolic process	Ttpa	1	9770	1	19971	0.489209	2.04411
FC(2cell/4cell)_f2_0.01p	Process	GO:0016973	poly(A)+ mRNA export from nucleus	Gle1;Nxf1	2	9770	4	19971	0.374688	1.02206
FC(2cell/4cell)_f2_0.01p	Process	GO:0045835	negative regulation of meiosis	Lif;Osm	2	9770	2	19971	0.239313	2.04411
FC(2cell/4cell)_f2_0.01p	Process	GO:0009229	thiamin diphosphate biosynthetic process	Tpk1	1	9770	1	19971	0.489209	2.04411
FC(2cell/4cell)_f2_0.01p	Function	GO:0050291	sphingosine N-acyltransferase activity	Lass2;Lass6	2	9770	5	19971	0.31898	0.817646
FC(2cell/4cell)_f2_0.01p	Process	GO:0035084	flagellar axoneme assembly	1500035H01Rik	1	9770	1	19971	0.489209	2.04411
FC(2cell/4cell)_f2_0.01p	Process	GO:0042698	ovulation cycle	Bmpr1b	1	9770	3	19971	0.382935	0.681372
FC(2cell/4cell)_f2_0.01p	Process	GO:0042059	negative regulation of epidermal growth factor receptor signaling pathway	Nup62	1	9770	1	19971	0.489209	2.04411
FC(2cell/4cell)_f2_0.01p	Component	GO:0000214	tRNA-intron endonuclease complex	Tsen2;Tsen34	2	9770	2	19971	0.239313	2.04411
FC(2cell/4cell)_f2_0.01p	Function	GO:0047237	glucuronylgalactosylproteoglycan 4-beta-N-acetylgalactosaminyltransferase activity	Csgalnact2	1	9770	2	19971	0.499792	1.02206
FC(2cell/4cell)_f2_0.01p	Process	GO:0045761	regulation of adenylate cyclase activity	Gng7	1	9770	1	19971	0.489209	2.04411
FC(2cell/4cell)_f2_0.01p	Process	GO:0001711	endodermal cell fate commitment	Ctnnb1	1	9770	2	19971	0.499792	1.02206
FC(2cell/4cell)_f2_0.01p	Function	GO:0004030	aldehyde dehydrogenase [NAD(P)+] activity	Aldh1a3;Aldh3a2	2	9770	4	19971	0.374688	1.02206
FC(2cell/4cell)_f2_0.01p	Process	GO:0042491	auditory receptor cell differentiation	Cux1;Hes1;Jag1;Kcnma1;Pcdh15;Gfi1	6	9770	14	19971	0.190804	0.876049
FC(2cell/4cell)_f2_0.01p	Process	GO:0035089	establishment of apical/basal cell polarity	Prkci	1	9770	2	19971	0.499792	1.02206
FC(2cell/4cell)_f2_0.01p	Function	GO:0017116	single-stranded DNA-dependent ATP-dependent DNA helicase activity	Helq	1	9770	1	19971	0.489209	2.04411
FC(2cell/4cell)_f2_0.01p	Process	GO:0016578	histone deubiquitination	Usp21	1	9770	1	19971	0.489209	2.04411
FC(2cell/4cell)_f2_0.01p	Component	GO:0042470	melanosome	Myrip;Myo5a;Lamp1;Sytl1;Sytl2;Si	6	9770	11	19971	0.220256	1.11497
FC(2cell/4cell)_f2_0.01p	Process	GO:0001754	eye photoreceptor cell differentiation	Stat3	1	9770	1	19971	0.489209	2.04411
FC(2cell/4cell)_f2_0.01p	Process	GO:0006825	copper ion transport	Mmgt1;Sco1;Atox1;Sco2;Hephl1;Cox17;Mmgt2	7	9770	13	19971	0.204438	1.10068
FC(2cell/4cell)_f2_0.01p	Function	GO:0016868	intramolecular transferase activity, phosphotransferases	Pgam2;Bpgm;Pgm5;Pgm3	4	9770	6	19971	0.224168	1.36274
FC(2cell/4cell)_f2_0.01p	Function	GO:0004487	methylenetetrahydrofolate dehydrogenase (NAD+) activity	Mthfd2	1	9770	1	19971	0.489209	2.04411
FC(2cell/4cell)_f2_0.01p	Process	GO:0030948	negative regulation of vascular endothelial growth factor receptor signaling pathway	Lect1	1	9770	1	19971	0.489209	2.04411
FC(2cell/4cell)_f2_0.01p	Function	GO:0004945	angiotensin type II receptor activity	Agtr1a;Agtrap	2	9770	5	19971	0.31898	0.817646
FC(2cell/4cell)_f2_0.01p	Process	GO:0017145	stem cell division	Nanog;Tial1	2	9770	2	19971	0.239313	2.04411
FC(2cell/4cell)_f2_0.01p	Process	GO:0033147	negative regulation of estrogen receptor signaling pathway	Phb2;Cyp7b1	2	9770	2	19971	0.239313	2.04411
FC(2cell/4cell)_f2_0.01p	Process	GO:0006916	anti-apoptosis	Bag3;Cfdp1;Bag1;Pik3ca;Stradb;Bcl2l10;Traf2;Gsk3b;Igf1;Qars;Foxc2;Tpt1;Stambp;Rnf7;Mapk8ip1;Cebpb;Birc6;Hgf;Sgk3;Cd27;Xiap;Vnn1;Vegfa;Htt;Atf5;Bcl2l1;Il7;Foxc1;Trp63;Dapk1;Zc3hc1;Pak7;Aven;Polb;Hspa1b;Pgap2;Prdx2;Serpinb9	38	9770	61	19971	0.0115517	1.27338
FC(2cell/4cell)_f2_0.01p	Function	GO:0005000	vasopressin receptor activity	Npsr1;Avpr1a	2	9770	5	19971	0.31898	0.817646
FC(2cell/4cell)_f2_0.01p	Process	GO:0048678	response to axon injury	Sod2;Bax	2	9770	3	19971	0.366754	1.36274
FC(2cell/4cell)_f2_0.01p	Function	GO:0005247	voltage-gated chloride channel activity	Clcn7;Clcn5;Clcn4-2;Clic1;Clcnka;Clcn2;Clcn3	7	9770	14	19971	0.208863	1.02206
FC(2cell/4cell)_f2_0.01p	Process	GO:0006957	complement activation, alternative pathway	C8b;C8a;Cfb;Cfp	4	9770	10	19971	0.213663	0.817646
FC(2cell/4cell)_f2_0.01p	Process	GO:0002761	regulation of myeloid leukocyte differentiation	Ndfip1	1	9770	1	19971	0.489209	2.04411
FC(2cell/4cell)_f2_0.01p	Process	GO:0030029	actin filament-based process	Acap2;Elmo1	2	9770	3	19971	0.366754	1.36274
FC(2cell/4cell)_f2_0.01p	Component	GO:0030127	COPII vesicle coat	Sec23b	1	9770	3	19971	0.382935	0.681372
FC(2cell/4cell)_f2_0.01p	Function	GO:0004067	asparaginase activity	Aspg	1	9770	2	19971	0.499792	1.02206
FC(2cell/4cell)_f2_0.01p	Component	GO:0000153	cytoplasmic ubiquitin ligase complex	Atg3	1	9770	1	19971	0.489209	2.04411
FC(2cell/4cell)_f2_0.01p	Process	GO:0055012	ventricular cardiac muscle cell differentiation	Rxra;Rarb;Rara;Rxrb	4	9770	4	19971	0.0572589	2.04411
FC(2cell/4cell)_f2_0.01p	Component	GO:0019898	extrinsic to membrane	Ezr;Sytl4;Frmd5;Gfra1;Rdx;Epb4.1l5;Msn;Ghr;Nf2;Frmd3;Epb4.1l3;Mylip;Epb4.1l2;Epb4.1l4a;Epb4.1;Epb4.1l1	16	9770	22	19971	0.0142311	1.48663
FC(2cell/4cell)_f2_0.01p	Component	GO:0043025	cell soma	Klhl1;Rac3;Cyp17a1;Gnb2l1;Mapk8ip2;Mbp;Crmp1;Fabp7;Tac1;Psen1;Psen2;Kndc1;Syt5;Tgfb2;Atp2b2;Dennd1a;Ppt1;Scn8a;Nrsn1;Spnb3;Dpysl2;Psd2;Cacna1b;Cbx6-Nptxr;Hdac1;Ulk1;Ighmbp2;Slc1a3;Cpne5;Gtf2i;Uchl1;Shroom2;Tnk2;Gsk3b;Cplx1;Grik2;Dpysl5;Myo5a;Grinl1a;Grin3b;Arhgef2;Rtn4;Kncn;Mtap2;Tbx21	45	9770	79	19971	0.0323809	1.16437
FC(2cell/4cell)_f2_0.01p	Function	GO:0005178	integrin binding	Itgb6;Itgb1;Itgb5;Itgb3;Gpnmb;Ctgf;Itga5;Itga6;Tnn;L1cam;Mfge8	11	9770	20	19971	0.152753	1.12426
FC(2cell/4cell)_f2_0.01p	Component	GO:0005623	cell	Zfp105	1	9770	2	19971	0.499792	1.02206
FC(2cell/4cell)_f2_0.01p	Process	GO:0001818	negative regulation of cytokine production	Pparg;Slc11a1;Nfkb1	3	9770	3	19971	0.117062	2.04411
FC(2cell/4cell)_f2_0.01p	Process	GO:0060662	salivary gland cavitation	Eda;Shh	2	9770	5	19971	0.31898	0.817646
FC(2cell/4cell)_f2_0.01p	Process	GO:0030204	chondroitin sulfate metabolic process	Chst11	1	9770	1	19971	0.489209	2.04411
FC(2cell/4cell)_f2_0.01p	Function	GO:0016784	3-mercaptopyruvate sulfurtransferase activity	Mpst	1	9770	1	19971	0.489209	2.04411
FC(2cell/4cell)_f2_0.01p	Process	GO:0050806	positive regulation of synaptic transmission	Slc1a3	1	9770	3	19971	0.382935	0.681372
FC(2cell/4cell)_f2_0.01p	Process	GO:0000712	resolution of meiotic joint molecules as recombinants	Mlh1	1	9770	2	19971	0.499792	1.02206
FC(2cell/4cell)_f2_0.01p	Process	GO:0007342	fusion of sperm to egg plasma membrane	Itga3;Spam1;Cd9;Adam1a;Izumo1	5	9770	7	19971	0.153514	1.46008
FC(2cell/4cell)_f2_0.01p	Function	GO:0008368	Gram-negative bacterial binding	Dmbt1	1	9770	1	19971	0.489209	2.04411
FC(2cell/4cell)_f2_0.01p	Process	GO:0035284	brain segmentation	Mafb	1	9770	3	19971	0.382935	0.681372
FC(2cell/4cell)_f2_0.01p	Component	GO:0005764	lysosome	Vps33a;Naaa;Clcn7;Mmd;Rab27a;Slc17a5;Pnpla7;Manba;Prcp;Lamp1;Tm9sf1;Hpse;Dram1;Ppt1;Neu1;Acp5;Cln5;Psap;Ctsa;Npc1;Ctbs;Ifi30;Ctsl;Doc2a;Trim23;Arl8b;Siae;Prdx6;Use1;Mpo;Ctsz;Gabarap;Dnase2a;Trip10;Galns;Mt1;Dpp7;Ctsc;Sgsh;Arsa;Lgmn;Slc48a1;Fnbp1;Naga;Glb1;Hexb;4930471M23Rik;Smpd1;Tmem55a;0610031J06Rik;Hgsnat;Vps33b;Pla2g4f;Tmem55b;Igf2r;Arsb;Fam176a;Syt7;Mcoln1;Ppt2;Pla2g4e;Slc36a1;Mfsd8;Plbd2;Tm…	110	9770	166	19971	2.36e-06	1.35453
FC(2cell/4cell)_f2_0.01p	Process	GO:0060399	positive regulation of growth hormone receptor signaling pathway	Jak2	1	9770	1	19971	0.489209	2.04411
FC(2cell/4cell)_f2_0.01p	Function	GO:0004609	phosphatidylserine decarboxylase activity	Pisd	1	9770	2	19971	0.499792	1.02206
FC(2cell/4cell)_f2_0.01p	Component	GO:0000790	nuclear chromatin	Calcoco1;H2afx;Satb2;Klhdc3;Hira;Msh6;Ube2b	7	9770	11	19971	0.150645	1.3008
FC(2cell/4cell)_f2_0.01p	Function	GO:0003887	DNA-directed DNA polymerase activity	Pold1;C77370;Pole2;Polh;Poln;Poli;Polq;Polk;Chrac1;Pole3;Esco2;Pole;Esco1;Polb;Pols;Polg2;Pola2;Mybbp1a	18	9770	30	19971	0.0702508	1.22647
FC(2cell/4cell)_f2_0.01p	Function	GO:0004809	tRNA (guanine-N2-)-methyltransferase activity	Trmt1;1190005F20Rik	2	9770	2	19971	0.239313	2.04411
FC(2cell/4cell)_f2_0.01p	Function	GO:0030883	endogenous lipid antigen binding	Cd1d1	1	9770	1	19971	0.489209	2.04411
FC(2cell/4cell)_f2_0.01p	Process	GO:0060442	branching involved in prostate gland morphogenesis	Cd44;Shh;Fgfr2;Bmp4	4	9770	7	19971	0.267201	1.16807
FC(2cell/4cell)_f2_0.01p	Process	GO:0048845	venous blood vessel morphogenesis	Prox1;Eng	2	9770	2	19971	0.239313	2.04411
FC(2cell/4cell)_f2_0.01p	Process	GO:0035166	post-embryonic hemopoiesis	Slc37a4;Ercc1;Myo1e	3	9770	3	19971	0.117062	2.04411
FC(2cell/4cell)_f2_0.01p	Process	GO:0033625	positive regulation of integrin activation	Plek	1	9770	2	19971	0.499792	1.02206
FC(2cell/4cell)_f2_0.01p	Process	GO:0043089	positive regulation of Cdc42 GTPase activity	Ralbp1	1	9770	1	19971	0.489209	2.04411
FC(2cell/4cell)_f2_0.01p	Process	GO:0055003	cardiac myofibril assembly	Myl2	1	9770	5	19971	0.166494	0.408823
FC(2cell/4cell)_f2_0.01p	Process	GO:0032438	melanosome organization	Bloc1s3;Shroom2;Cno;Lyst	4	9770	6	19971	0.224168	1.36274
FC(2cell/4cell)_f2_0.01p	Process	GO:0010259	multicellular organismal aging	Wrn;Serp1;Ercc1;Trp63	4	9770	6	19971	0.224168	1.36274
FC(2cell/4cell)_f2_0.01p	Process	GO:0017126	nucleologenesis	Polr1b	1	9770	1	19971	0.489209	2.04411
FC(2cell/4cell)_f2_0.01p	Function	GO:0017057	6-phosphogluconolactonase activity	Pgls	1	9770	2	19971	0.499792	1.02206
FC(2cell/4cell)_f2_0.01p	Function	GO:0047115	trans-1,2-dihydrobenzene-1,2-diol dehydrogenase activity	Dhdh	1	9770	1	19971	0.489209	2.04411
FC(2cell/4cell)_f2_0.01p	Process	GO:0046671	negative regulation of retinal cell programmed cell death	Bhlhe23	1	9770	2	19971	0.499792	1.02206
FC(2cell/4cell)_f2_0.01p	Function	GO:0004921	interleukin-11 receptor activity	Il6st	1	9770	2	19971	0.499792	1.02206
FC(2cell/4cell)_f2_0.01p	Function	GO:0005164	tumor necrosis factor receptor binding	Bre;Ltb;Lta;Tnfsf10;Eda;Tnfsf12	6	9770	19	19971	0.0598879	0.64551
FC(2cell/4cell)_f2_0.01p	Function	GO:0008425	2-polyprenyl-6-methoxy-1,4-benzoquinone methyltransferase activity	Coq3	1	9770	1	19971	0.489209	2.04411
FC(2cell/4cell)_f2_0.01p	Process	GO:0009651	response to salt stress	Bax;Anxa7;Agt;Trp53	4	9770	5	19971	0.146266	1.63529
FC(2cell/4cell)_f2_0.01p	Process	GO:0018283	iron incorporation into metallo-sulfur cluster	Nfs1	1	9770	1	19971	0.489209	2.04411
FC(2cell/4cell)_f2_0.01p	Process	GO:0002455	humoral immune response mediated by circulating immunoglobulin	Bcl3	1	9770	2	19971	0.499792	1.02206
FC(2cell/4cell)_f2_0.01p	Process	GO:0001996	positive regulation of heart rate by epinephrine-norepinephrine	Adra1a	1	9770	3	19971	0.382935	0.681372
FC(2cell/4cell)_f2_0.01p	Process	GO:0032319	regulation of Rho GTPase activity	Bcl6	1	9770	2	19971	0.499792	1.02206
FC(2cell/4cell)_f2_0.01p	Function	GO:0004070	aspartate carbamoyltransferase activity	Cad	1	9770	1	19971	0.489209	2.04411
FC(2cell/4cell)_f2_0.01p	Process	GO:0001894	tissue homeostasis	Acaca;Ankrd11	2	9770	8	19971	0.118996	0.511029
FC(2cell/4cell)_f2_0.01p	Component	GO:0000930	gamma-tubulin complex	Uxt	1	9770	1	19971	0.489209	2.04411
FC(2cell/4cell)_f2_0.01p	Function	GO:0004185	serine-type carboxypeptidase activity	Ctsa;Cpvl	2	9770	4	19971	0.374688	1.02206
FC(2cell/4cell)_f2_0.01p	Process	GO:0022037	metencephalon development	Kat2a	1	9770	1	19971	0.489209	2.04411
FC(2cell/4cell)_f2_0.01p	Function	GO:0005344	oxygen transporter activity	Hba-x;Mb	2	9770	13	19971	0.0115098	0.314479
FC(2cell/4cell)_f2_0.01p	Process	GO:0008624	induction of apoptosis by extracellular signals	Dapk1;Ticam1;Spn;Traf6;AY074887;Bax;Bad	7	9770	15	19971	0.200038	0.95392
FC(2cell/4cell)_f2_0.01p	Process	GO:0048260	positive regulation of receptor-mediated endocytosis	Hip1;Fgf10	2	9770	2	19971	0.239313	2.04411
FC(2cell/4cell)_f2_0.01p	Process	GO:0006303	double-strand break repair via nonhomologous end joining	Lig4;Prkdc;Xrcc6;Mlh1	4	9770	7	19971	0.267201	1.16807
FC(2cell/4cell)_f2_0.01p	Process	GO:0006060	sorbitol metabolic process	Sord	1	9770	1	19971	0.489209	2.04411
FC(2cell/4cell)_f2_0.01p	Component	GO:0032045	guanyl-nucleotide exchange factor complex	Rap1a;Kndc1;Dgki;Rasgrp3	4	9770	4	19971	0.0572589	2.04411
FC(2cell/4cell)_f2_0.01p	Component	GO:0045179	apical cortex	Prkcz;2410004A20Rik;Nlrp5	3	9770	3	19971	0.117062	2.04411
FC(2cell/4cell)_f2_0.01p	Component	GO:0000300	peripheral to membrane of membrane fraction	Reck;Bcl2l11;Rpl29;Bsn	4	9770	7	19971	0.267201	1.16807
FC(2cell/4cell)_f2_0.01p	Function	GO:0003839	gamma-glutamylcyclotransferase activity	Ggct	1	9770	1	19971	0.489209	2.04411
FC(2cell/4cell)_f2_0.01p	Function	GO:0050700	CARD domain binding	Ripk2;Nod1	2	9770	2	19971	0.239313	2.04411
FC(2cell/4cell)_f2_0.01p	Process	GO:0000720	pyrimidine dimer repair by nucleotide-excision repair	Ercc1	1	9770	2	19971	0.499792	1.02206
FC(2cell/4cell)_f2_0.01p	Process	GO:0050896	response to stimulus	Cnnm4;Crb2;Pcdh15;Gucy2e;Slc24a6;Cnga2;Rgs9bp;Pde6a;Prph2;Opa1;Sag;Rspo2;Abca4;Cry2;Rpgr;Gnat2;Slc45a2;Cnga4;Myo3a;Rpgrip1;Dtnbp1;Opn3;Rom1;Pde6g;Myo3b;Scnn1b;Slc24a5;Pde6d;Unc119;Ush2a;Rdh12;Rrh;Rorb;Cnga3;Rp1;Gnat1;Adcy3;Kcnv2;Spata7;Pde6b;Trpa1;Tulp1;Rlbp1;Hmox1;Grm8;Guca1a;Crb1;Rd3;Arrb1;Nyx;Cry1	51	9770	205	19971	7.63e-13	0.508536
FC(2cell/4cell)_f2_0.01p	Process	GO:0019233	sensory perception of pain	Cdk5;Grin1;Mecp2;Tac1;Dlg2;Mapk3	6	9770	20	19971	0.0436861	0.613234
FC(2cell/4cell)_f2_0.01p	Component	GO:0000118	histone deacetylase complex	Phf21a;Nrip1;Hdac9;Cbx5;Hdac5;Mta2;Mbd2;Satb2;Hdac1;Sap18;Hdac3;Hdac10;Ncor2	13	9770	19	19971	0.0442572	1.3986
FC(2cell/4cell)_f2_0.01p	Process	GO:0051967	negative regulation of synaptic transmission, glutamatergic	Grik2	1	9770	3	19971	0.382935	0.681372
FC(2cell/4cell)_f2_0.01p	Function	GO:0003880	C-terminal protein carboxyl methyltransferase activity	Lcmt2;Lcmt1	2	9770	2	19971	0.239313	2.04411
FC(2cell/4cell)_f2_0.01p	Process	GO:0010999	regulation of eIF2 alpha phosphorylation by heme	Eif2ak1	1	9770	3	19971	0.382935	0.681372
FC(2cell/4cell)_f2_0.01p	Process	GO:0006622	protein targeting to lysosome	Ap3b1	1	9770	1	19971	0.489209	2.04411
FC(2cell/4cell)_f2_0.01p	Process	GO:0043393	regulation of protein binding	Smarcd3;Psen1	2	9770	3	19971	0.366754	1.36274
FC(2cell/4cell)_f2_0.01p	Function	GO:0004855	xanthine oxidase activity	Xdh	1	9770	1	19971	0.489209	2.04411
FC(2cell/4cell)_f2_0.01p	Function	GO:0042799	histone methyltransferase activity (H4-K20 specific)	Suv420h2;Suv420h1;Nsd1	3	9770	3	19971	0.117062	2.04411
FC(2cell/4cell)_f2_0.01p	Function	GO:0000253	3-keto sterol reductase activity	Hsd17b7	1	9770	1	19971	0.489209	2.04411
FC(2cell/4cell)_f2_0.01p	Process	GO:0009266	response to temperature stimulus	Trpv2;Trpv3	2	9770	4	19971	0.374688	1.02206
FC(2cell/4cell)_f2_0.01p	Process	GO:0035058	sensory cilium assembly	Mkks;Bbs1;Bbs2;Bbs4;Pcdh15	5	9770	6	19971	0.0858518	1.70343
FC(2cell/4cell)_f2_0.01p	Process	GO:0010524	positive regulation of calcium ion transport into cytosol	Cav1;Bax	2	9770	3	19971	0.366754	1.36274
FC(2cell/4cell)_f2_0.01p	Process	GO:0021522	spinal cord motor neuron differentiation	Cln8;Isl1;Ighmbp2;Abt1	4	9770	5	19971	0.146266	1.63529
FC(2cell/4cell)_f2_0.01p	Process	GO:0016482	cytoplasmic transport	Sfrs13a	1	9770	1	19971	0.489209	2.04411
FC(2cell/4cell)_f2_0.01p	Function	GO:0005525	GTP binding	Rab27a;Gnaz;Rap1b;Rhob;Rab40b;Tuba1b;Dock7;Rab12;Rab22a;Rhoh;Arhgap5;Rab34;Tube1;Ak3;Tubb2c;Arl14;Rhoq;Rerg;Rasl11b;Rasl10a;Rab39;Ralb;Srpr;Rab15;Tubb3;Arf5;Dock6;Rab26;Rac1;Rhobtb1;Dock10;Eftud1;Rabl3;Rtkn;Eef2;Sept11;Rac3;Nin;Agap3;Rragc;Eftud2;Rab6b;Npr1;Gnas;Ehd2;Rab31;Rab14;Eef1a1;Rab8b;Tubb2a;Gfm2;Atl3;Suclg1;Agap1;Gnl3;Gna12;Gimap8;Rab36;Gnaq;Rasef;Sept1;Rap2b;Eefsec;Rab18;Sept10;Ehd4;Nkir…	189	9770	329	19971	0.000341555	1.17428
FC(2cell/4cell)_f2_0.01p	Process	GO:0042113	B cell activation	Blnk;Skap2;Lat2;Igbp1;Cr2;Cd40;Gapt;Bank1;Pik3cd;Ms4a1;Icosl	11	9770	18	19971	0.110888	1.24918
FC(2cell/4cell)_f2_0.01p	Process	GO:0009132	nucleoside diphosphate metabolic process	Nudt7	1	9770	1	19971	0.489209	2.04411
FC(2cell/4cell)_f2_0.01p	Function	GO:0030552	cAMP binding	Pde10a;Cnga4;Hcn3;Rapgef4;Cnga2;Prkar2b	6	9770	13	19971	0.213463	0.943438
FC(2cell/4cell)_f2_0.01p	Process	GO:0006166	purine ribonucleoside salvage	Hprt1;Adk;Aprt	3	9770	3	19971	0.117062	2.04411
FC(2cell/4cell)_f2_0.01p	Function	GO:0003993	acid phosphatase activity	Acp2;Hisppd2a;Acp5;Hisppd1;Minpp1;Acp6;Acpp;C330005M16Rik;Acpl2;Acp1	10	9770	10	19971	0.000783295	2.04411
FC(2cell/4cell)_f2_0.01p	Process	GO:0016444	somatic cell DNA recombination	Swap70	1	9770	1	19971	0.489209	2.04411
FC(2cell/4cell)_f2_0.01p	Process	GO:0022409	positive regulation of cell-cell adhesion	L1cam;Itgal;Itga6	3	9770	5	19971	0.3055	1.22647
FC(2cell/4cell)_f2_0.01p	Process	GO:0042417	dopamine metabolic process	Spr;Park2;Sncaip;Hprt1	4	9770	10	19971	0.213663	0.817646
FC(2cell/4cell)_f2_0.01p	Process	GO:0032252	secretory granule localization	Myo5a	1	9770	1	19971	0.489209	2.04411
FC(2cell/4cell)_f2_0.01p	Process	GO:0018208	peptidyl-proline modification	Fkbp6	1	9770	1	19971	0.489209	2.04411
FC(2cell/4cell)_f2_0.01p	Function	GO:0004594	pantothenate kinase activity	Pank1;Pank4	2	9770	4	19971	0.374688	1.02206
FC(2cell/4cell)_f2_0.01p	Component	GO:0030659	cytoplasmic vesicle membrane	Appbp2;Ulk1;Slc2a4;Kif1b	4	9770	5	19971	0.146266	1.63529
FC(2cell/4cell)_f2_0.01p	Process	GO:0045995	regulation of embryonic development	Lama3;Lama2;Lama4;Lama1	4	9770	6	19971	0.224168	1.36274
FC(2cell/4cell)_f2_0.01p	Function	GO:0000030	mannosyltransferase activity	Pomt1;Pigm;Pomt2	3	9770	4	19971	0.239213	1.53309
FC(2cell/4cell)_f2_0.01p	Function	GO:0005415	nucleoside:sodium symporter activity	Slc28a3;Slc28a2	2	9770	2	19971	0.239313	2.04411
FC(2cell/4cell)_f2_0.01p	Process	GO:0031589	cell-substrate adhesion	Sorbs3;Rpl29	2	9770	5	19971	0.31898	0.817646
FC(2cell/4cell)_f2_0.01p	Process	GO:0060414	aorta smooth muscle tissue morphogenesis	Prox1	1	9770	1	19971	0.489209	2.04411
FC(2cell/4cell)_f2_0.01p	Function	GO:0005031	tumor necrosis factor receptor activity	Tnfrsf1a	1	9770	3	19971	0.382935	0.681372
FC(2cell/4cell)_f2_0.01p	Process	GO:0015976	carbon utilization	1700020C11Rik	1	9770	1	19971	0.489209	2.04411
FC(2cell/4cell)_f2_0.01p	Process	GO:0009725	response to hormone stimulus	Lyn;Foxc2	2	9770	5	19971	0.31898	0.817646
FC(2cell/4cell)_f2_0.01p	Process	GO:0045542	positive regulation of cholesterol biosynthetic process	Srebf1	1	9770	1	19971	0.489209	2.04411
FC(2cell/4cell)_f2_0.01p	Process	GO:0006601	creatine biosynthetic process	Gatm;Gamt	2	9770	2	19971	0.239313	2.04411
FC(2cell/4cell)_f2_0.01p	Process	GO:0022027	interkinetic nuclear migration	Hhex;Cep120;Tacc2;Tacc3	4	9770	5	19971	0.146266	1.63529
FC(2cell/4cell)_f2_0.01p	Process	GO:0030224	monocyte differentiation	Gmpr2	1	9770	2	19971	0.499792	1.02206
FC(2cell/4cell)_f2_0.01p	Process	GO:0015904	tetracycline transport	Hiatl1;Mfsd9	2	9770	5	19971	0.31898	0.817646
FC(2cell/4cell)_f2_0.01p	Process	GO:0050672	negative regulation of lymphocyte proliferation	Il2ra;Foxp3	2	9770	3	19971	0.366754	1.36274
FC(2cell/4cell)_f2_0.01p	Process	GO:0035094	response to nicotine	Chrna5;Chrnb4	2	9770	5	19971	0.31898	0.817646
FC(2cell/4cell)_f2_0.01p	Function	GO:0004032	aldehyde reductase activity	Akr1b8;Akr1b3;Adh4	3	9770	5	19971	0.3055	1.22647
FC(2cell/4cell)_f2_0.01p	Process	GO:0006266	DNA ligation	Lig4;Aptx	2	9770	3	19971	0.366754	1.36274
FC(2cell/4cell)_f2_0.01p	Function	GO:0045502	dynein binding	Dctn6	1	9770	3	19971	0.382935	0.681372
FC(2cell/4cell)_f2_0.01p	Process	GO:0003065	positive regulation of heart rate by epinephrine	Tpm1	1	9770	1	19971	0.489209	2.04411
FC(2cell/4cell)_f2_0.01p	Process	GO:0006020	inositol metabolic process	Impa2;Itpka;Ip6k1;Impa1;Slc5a3;Mecp2	6	9770	6	19971	0.0136971	2.04411
FC(2cell/4cell)_f2_0.01p	Process	GO:0042231	interleukin-13 biosynthetic process	Il18	1	9770	1	19971	0.489209	2.04411
FC(2cell/4cell)_f2_0.01p	Process	GO:0016577	histone demethylation	Kdm1a;Kdm6b	2	9770	2	19971	0.239313	2.04411
FC(2cell/4cell)_f2_0.01p	Process	GO:0006777	Mo-molybdopterin cofactor biosynthetic process	Mocs1;Mocos;Nfs1;Gphn	4	9770	6	19971	0.224168	1.36274
FC(2cell/4cell)_f2_0.01p	Process	GO:0060592	mammary gland formation	Bmp4	1	9770	1	19971	0.489209	2.04411
FC(2cell/4cell)_f2_0.01p	Process	GO:0009451	RNA modification	Cdk5rap1;Trub1;Rpusd1;Pusl1;Rpusd3;Pus1;Rpusd2	7	9770	11	19971	0.150645	1.3008
FC(2cell/4cell)_f2_0.01p	Component	GO:0030315	T-tubule	Cacna2d1;Dysf;Cacnb1;Ryr1	4	9770	12	19971	0.131372	0.681372
FC(2cell/4cell)_f2_0.01p	Function	GO:0004080	biotin-[propionyl-CoA-carboxylase (ATP-hydrolyzing)] ligase activity	Hlcs	1	9770	1	19971	0.489209	2.04411
FC(2cell/4cell)_f2_0.01p	Process	GO:0045577	regulation of B cell differentiation	Card11	1	9770	5	19971	0.166494	0.408823
FC(2cell/4cell)_f2_0.01p	Process	GO:0042448	progesterone metabolic process	Stat5b	1	9770	3	19971	0.382935	0.681372
FC(2cell/4cell)_f2_0.01p	Function	GO:0003711	transcription elongation regulator activity	Tceanc;Tcea3;Supt5h	3	9770	6	19971	0.31211	1.02206
FC(2cell/4cell)_f2_0.01p	Function	GO:0008504	monoamine transmembrane transporter activity	Slc6a4;Slc6a3	2	9770	4	19971	0.374688	1.02206
FC(2cell/4cell)_f2_0.01p	Function	GO:0005272	sodium channel activity	Scn8a;Hcn3;Accn2;Nalcn;Scn10a;Scnn1b	6	9770	26	19971	0.00459514	0.471719
FC(2cell/4cell)_f2_0.01p	Process	GO:0030509	BMP signaling pathway	Rgmb;Bmp7;Ecsit;Acvr2a;Smad1;Msx1;Msx2;Bmpr1b;Bmpr1a;Bmp4;Id1;Bmp6;Smad5;Nog	14	9770	23	19971	0.0869681	1.24424
FC(2cell/4cell)_f2_0.01p	Process	GO:0007157	heterophilic cell adhesion	Amigo3;Cdh4;Selp;Pvrl1;Amigo2;Itga5;Vcam1;L1cam	8	9770	19	19971	0.153173	0.86068
FC(2cell/4cell)_f2_0.01p	Function	GO:0005518	collagen binding	Pdgfb;Smad4;Pdgfa;Ush2a;Smad3;Ecm2;Abi3bp	7	9770	14	19971	0.208863	1.02206
FC(2cell/4cell)_f2_0.01p	Process	GO:0007140	male meiosis	Sycp2;Fanca;Suv39h2;Mlh3;Mlh1	5	9770	9	19971	0.24038	1.13562
FC(2cell/4cell)_f2_0.01p	Function	GO:0015559	multidrug efflux pump activity	Abcc4	1	9770	1	19971	0.489209	2.04411
FC(2cell/4cell)_f2_0.01p	Process	GO:0051493	regulation of cytoskeleton organization	Stmn3;Mycbp2	2	9770	2	19971	0.239313	2.04411
FC(2cell/4cell)_f2_0.01p	Function	GO:0016308	1-phosphatidylinositol-4-phosphate 5-kinase activity	Pip5k1a	1	9770	6	19971	0.102038	0.340686
FC(2cell/4cell)_f2_0.01p	Function	GO:0004812	aminoacyl-tRNA ligase activity	Mars2;Yars2;Farsb;Dars;Cars;Nars2;Yars;Eif2ak4;Tars2;Aars2;Farsa;Qars;Cars2;Fars2;Aars;Polg2;Hars2;Dars2;Wars2;Pars2;Rars;Iars2;Nars;Tars;Vars;Hars;Lars;Eprs;Lars2;Rars2;Mars;Ears2;Sars2	33	9770	41	19971	2.47e-05	1.64526
FC(2cell/4cell)_f2_0.01p	Process	GO:0001569	patterning of blood vessels	Fgf8;Rbm15;Ctnnb1;Cxcr4;Pitx2;Acvr1;Vegfa;Notch4;Sema5a;Shh;Edn1;Flt1;Gbx2;Foxc2;Nrp1;Eng	16	9770	24	19971	0.0366353	1.36274
FC(2cell/4cell)_f2_0.01p	Process	GO:0016559	peroxisome fission	Pex11a;Pex11b	2	9770	3	19971	0.366754	1.36274
FC(2cell/4cell)_f2_0.01p	Function	GO:0042809	vitamin D receptor binding	Tob2	1	9770	2	19971	0.499792	1.02206
FC(2cell/4cell)_f2_0.01p	Function	GO:0003917	DNA topoisomerase type I activity	Top1mt;Top3a	2	9770	4	19971	0.374688	1.02206
FC(2cell/4cell)_f2_0.01p	Function	GO:0008565	protein transporter activity	Ap2a2;Ap4b1;Ap3s2;Timm17b;Ap1s3;Cse1l;Timm22;Ap1s2;Ipo4;Timm17a;Ap3d1;Ipo11;Ap1s1;Tnpo1;Ap3b1;Ap4s1;Kpnb1;Ipo8;Xpo1;Ndufa11;Ramp1;Rufy1;Xpo5;Xpo7;Snx1;Kpna4;Tnpo2;Ipo5;Uso1;Ramp3;Rab4a;Snupn;Ipo13;Kpna3;Ramp2;Ap1g1	36	9770	54	19971	0.00357451	1.36274
FC(2cell/4cell)_f2_0.01p	Function	GO:0004145	diamine N-acetyltransferase activity	Sat1;Sat2	2	9770	2	19971	0.239313	2.04411
FC(2cell/4cell)_f2_0.01p	Process	GO:0070669	response to interleukin-2	Stat5b	1	9770	1	19971	0.489209	2.04411
FC(2cell/4cell)_f2_0.01p	Process	GO:0021797	forebrain anterior/posterior pattern formation	Wnt1	1	9770	3	19971	0.382935	0.681372
FC(2cell/4cell)_f2_0.01p	Process	GO:0060738	epithelial-mesenchymal signaling involved in prostate gland development	Foxa1;Shh	2	9770	2	19971	0.239313	2.04411
FC(2cell/4cell)_f2_0.01p	Process	GO:0001922	B-1 B cell homeostasis	Sh2b2	1	9770	1	19971	0.489209	2.04411
FC(2cell/4cell)_f2_0.01p	Function	GO:0008508	bile acid:sodium symporter activity	Slc10a6;Slc10a3;Slc10a7	3	9770	7	19971	0.278992	0.876049
FC(2cell/4cell)_f2_0.01p	Process	GO:0042256	mature ribosome assembly	Eif6	1	9770	1	19971	0.489209	2.04411
FC(2cell/4cell)_f2_0.01p	Function	GO:0030507	spectrin binding	Epb4.1l2;Epb4.1	2	9770	3	19971	0.366754	1.36274
FC(2cell/4cell)_f2_0.01p	Process	GO:0016568	chromatin modification	Epc1;Ring1;Suds3;H2afy;Banp;Ing4;Suv39h1;Kdm6b;Phf21a;Usp22;Rcor1;Mll1;Chd9;Smarcd3;Kdm6a;Ing3;Kdm4b;Hmg20a;Usp21;Prdm5;L3mbtl2;Eya1;Ruvbl2;Prmt7;Prmt5;Cbx6;2210018M11Rik;Jmjd6;Suv39h2;Rcbtb1;Ruvbl1;Hdac5;Kdm1a;Phf1;Brd8;Ehmt2;Kdm5b;Bre;Msl3;2410016O06Rik;Dapk3;Cbx3;Mysm1;Kdm5a;Ep400;Rb1;Hira;Bmi1;Eya4;Yeats4;Hdac9;Prdm6;Kdm3b;Sap18;Atxn7l3;Hdac10;Uty;Tspyl2;Cbx8;Apbb1;Prdm9;Setdb1;Nsd1;Smarcd2;H…	95	9770	175	19971	0.0219584	1.10966
FC(2cell/4cell)_f2_0.01p	Process	GO:0010463	mesenchymal cell proliferation	Shh	1	9770	1	19971	0.489209	2.04411
FC(2cell/4cell)_f2_0.01p	Function	GO:0016814	hydrolase activity, acting on carbon-nitrogen (but not peptide) bonds, in cyclic amidines	Apobec1;Ampd1;Apobec2;Ampd3;Apobec4;Apobec3;Aicda	7	9770	8	19971	0.0273824	1.7886
FC(2cell/4cell)_f2_0.01p	Process	GO:0045931	positive regulation of mitotic cell cycle	Nanog;Stat5a;Stat5b	3	9770	6	19971	0.31211	1.02206
FC(2cell/4cell)_f2_0.01p	Function	GO:0004617	phosphoglycerate dehydrogenase activity	Phgdh	1	9770	1	19971	0.489209	2.04411
FC(2cell/4cell)_f2_0.01p	Process	GO:0002381	immunoglobulin production during immune response	Nod2	1	9770	1	19971	0.489209	2.04411
FC(2cell/4cell)_f2_0.01p	Component	GO:0008537	proteasome activator complex	Psme2;Psme1	2	9770	3	19971	0.366754	1.36274
FC(2cell/4cell)_f2_0.01p	Process	GO:0048169	regulation of long-term neuronal synaptic plasticity	Rims1;Hras1;Syngr1;Grik2;Kras;Grin1	6	9770	14	19971	0.190804	0.876049
FC(2cell/4cell)_f2_0.01p	Process	GO:0050701	interleukin-1 secretion	Nlrp3	1	9770	1	19971	0.489209	2.04411
FC(2cell/4cell)_f2_0.01p	Function	GO:0004740	pyruvate dehydrogenase (acetyl-transferring) kinase activity	Pdk1;Pdk3;Pdk2	3	9770	4	19971	0.239213	1.53309
FC(2cell/4cell)_f2_0.01p	Function	GO:0004133	glycogen debranching enzyme activity	Agl	1	9770	1	19971	0.489209	2.04411
FC(2cell/4cell)_f2_0.01p	Process	GO:0002009	morphogenesis of an epithelium	Hoxb13;Crygs;Frem2;Pcdh15;Car9;Serpinb5;Gli2;Fras1;Fgfr3;Tbx4	10	9770	17	19971	0.138543	1.20242
FC(2cell/4cell)_f2_0.01p	Process	GO:0048739	cardiac muscle fiber development	Cxadr	1	9770	3	19971	0.382935	0.681372
FC(2cell/4cell)_f2_0.01p	Process	GO:0018149	peptide cross-linking	Tgm1;F13a1;Epb4.2	3	9770	7	19971	0.278992	0.876049
FC(2cell/4cell)_f2_0.01p	Function	GO:0003863	3-methyl-2-oxobutanoate dehydrogenase (2-methylpropanoyl-transferring) activity	Bckdhb;Bckdha	2	9770	2	19971	0.239313	2.04411
FC(2cell/4cell)_f2_0.01p	Function	GO:0003963	RNA-3'-phosphate cyclase activity	Rcl1	1	9770	2	19971	0.499792	1.02206
FC(2cell/4cell)_f2_0.01p	Process	GO:0048627	myoblast development	Sox15	1	9770	2	19971	0.499792	1.02206
FC(2cell/4cell)_f2_0.01p	Process	GO:0009249	protein lipoylation	Lipt1	1	9770	1	19971	0.489209	2.04411
FC(2cell/4cell)_f2_0.01p	Process	GO:0001516	prostaglandin biosynthetic process	Ptgs2;Ptgis;Ptges2;Ptgds	4	9770	8	19971	0.272983	1.02206
FC(2cell/4cell)_f2_0.01p	Process	GO:0002070	epithelial cell maturation	Gja1;Xbp1;Tcfcp2l1	3	9770	6	19971	0.31211	1.02206
FC(2cell/4cell)_f2_0.01p	Process	GO:0001560	regulation of cell growth by extracellular stimulus	Ppan	1	9770	2	19971	0.499792	1.02206
FC(2cell/4cell)_f2_0.01p	Process	GO:0045066	regulatory T cell differentiation	Tgfb1;Foxp3	2	9770	2	19971	0.239313	2.04411
FC(2cell/4cell)_f2_0.01p	Function	GO:0019807	aspartoacylase activity	Acy3;Aspa	2	9770	2	19971	0.239313	2.04411
FC(2cell/4cell)_f2_0.01p	Function	GO:0008190	eukaryotic initiation factor 4E binding	Eif4ebp2;Eif4ebp1	2	9770	4	19971	0.374688	1.02206
FC(2cell/4cell)_f2_0.01p	Process	GO:0051702	interaction with symbiont	Gpx2;Gpx1	2	9770	2	19971	0.239313	2.04411
FC(2cell/4cell)_f2_0.01p	Function	GO:0005427	proton-dependent oligopeptide secondary active transmembrane transporter activity	Cdh17	1	9770	2	19971	0.499792	1.02206
FC(2cell/4cell)_f2_0.01p	Process	GO:0015864	pyrimidine nucleoside transport	Slc28a3	1	9770	1	19971	0.489209	2.04411
FC(2cell/4cell)_f2_0.01p	Process	GO:0009416	response to light stimulus	Slc1a3;Ric8	2	9770	8	19971	0.118996	0.511029
FC(2cell/4cell)_f2_0.01p	Process	GO:0032720	negative regulation of tumor necrosis factor production	Nod2;H47;Foxp3	3	9770	5	19971	0.3055	1.22647
FC(2cell/4cell)_f2_0.01p	Process	GO:0009074	aromatic amino acid family catabolic process	Tat	1	9770	1	19971	0.489209	2.04411
FC(2cell/4cell)_f2_0.01p	Process	GO:0016079	synaptic vesicle exocytosis	Vamp2;Cplx1;Stx4a	3	9770	9	19971	0.174676	0.681372
FC(2cell/4cell)_f2_0.01p	Component	GO:0000307	cyclin-dependent protein kinase holoenzyme complex	Ccne1;Cdk4;Ccnd1	3	9770	6	19971	0.31211	1.02206
FC(2cell/4cell)_f2_0.01p	Component	GO:0030286	dynein complex	Dync1li2;Dync1li1;Dnaic2;Dnahc2;Dnahc8;Dync1h1;Dynlt3;Dync1i2;Dynll1;Dnalc4;Dnahc5;Dctn2;Dnaic1;Dctn1	14	9770	22	19971	0.066603	1.3008
FC(2cell/4cell)_f2_0.01p	Process	GO:0006177	GMP biosynthetic process	Impdh2;Impdh1	2	9770	3	19971	0.366754	1.36274
FC(2cell/4cell)_f2_0.01p	Process	GO:0048839	inner ear development	Cdkn1b;Jag1;Pcdh15;Fgfr3;Atp2b2	5	9770	15	19971	0.101714	0.681372
FC(2cell/4cell)_f2_0.01p	Process	GO:0030510	regulation of BMP signaling pathway	Acvr2a;Nog	2	9770	5	19971	0.31898	0.817646
FC(2cell/4cell)_f2_0.01p	Process	GO:0060035	notochord cell development	Epha2	1	9770	1	19971	0.489209	2.04411
FC(2cell/4cell)_f2_0.01p	Process	GO:0006531	aspartate metabolic process	Ddo	1	9770	1	19971	0.489209	2.04411
FC(2cell/4cell)_f2_0.01p	Process	GO:0045055	regulated secretory pathway	Tmed10	1	9770	2	19971	0.499792	1.02206
FC(2cell/4cell)_f2_0.01p	Function	GO:0001632	leukotriene B4 receptor activity	Ltb4r1	1	9770	2	19971	0.499792	1.02206
FC(2cell/4cell)_f2_0.01p	Process	GO:0046986	negative regulation of hemoglobin biosynthetic process	Eif2ak1	1	9770	1	19971	0.489209	2.04411
FC(2cell/4cell)_f2_0.01p	Function	GO:0047184	1-acylglycerophosphocholine O-acyltransferase activity	Lpcat3;Lpcat2	2	9770	4	19971	0.374688	1.02206
FC(2cell/4cell)_f2_0.01p	Function	GO:0008476	protein-tyrosine sulfotransferase activity	Tpst1;Tpst2	2	9770	2	19971	0.239313	2.04411
FC(2cell/4cell)_f2_0.01p	Process	GO:0001816	cytokine production	S1pr3;Cd226;Slc37a4;Maf;Nfatc2ip;Nfatc2;Rel;G6pdx;Cd4;Foxp3	10	9770	17	19971	0.138543	1.20242
FC(2cell/4cell)_f2_0.01p	Function	GO:0005143	interleukin-12 receptor binding	Jak2	1	9770	2	19971	0.499792	1.02206
FC(2cell/4cell)_f2_0.01p	Process	GO:0006835	dicarboxylic acid transport	Slc1a3;Slc1a4;Slc1a5;Slc13a3;Slc1a1	5	9770	8	19971	0.209135	1.27757
FC(2cell/4cell)_f2_0.01p	Function	GO:0030159	receptor signaling complex scaffold activity	Pxn	1	9770	2	19971	0.499792	1.02206
FC(2cell/4cell)_f2_0.01p	Process	GO:0060670	branching involved in embryonic placenta morphogenesis	Adm;Socs3;Spint1;Grb2;Gcm1;Fgfr2	6	9770	8	19971	0.100118	1.53309
FC(2cell/4cell)_f2_0.01p	Function	GO:0030306	ADP-ribosylation factor binding	Gga2	1	9770	2	19971	0.499792	1.02206
FC(2cell/4cell)_f2_0.01p	Function	GO:0019905	syntaxin binding	Napa;Nsf;Cplx1;Napb;Snap29;Stxbp5	6	9770	11	19971	0.220256	1.11497
FC(2cell/4cell)_f2_0.01p	Process	GO:0006527	arginine catabolic process	Ddah2;Fah	2	9770	2	19971	0.239313	2.04411
FC(2cell/4cell)_f2_0.01p	Function	GO:0047341	fucose-1-phosphate guanylyltransferase activity	Fpgt	1	9770	1	19971	0.489209	2.04411
FC(2cell/4cell)_f2_0.01p	Process	GO:0046470	phosphatidylcholine metabolic process	Pnpla7;Mecp2	2	9770	3	19971	0.366754	1.36274
FC(2cell/4cell)_f2_0.01p	Function	GO:0005260	channel-conductance-controlling ATPase activity	Cftr	1	9770	1	19971	0.489209	2.04411
FC(2cell/4cell)_f2_0.01p	Process	GO:0050677	positive regulation of urothelial cell proliferation	Fgf10	1	9770	1	19971	0.489209	2.04411
FC(2cell/4cell)_f2_0.01p	Process	GO:0048103	somatic stem cell division	Wnt3a;Bmi1;Tgfb2;Notch1	4	9770	6	19971	0.224168	1.36274
FC(2cell/4cell)_f2_0.01p	Process	GO:0030885	regulation of myeloid dendritic cell activation	Cenpf	1	9770	1	19971	0.489209	2.04411
FC(2cell/4cell)_f2_0.01p	Process	GO:0006024	glycosaminoglycan biosynthetic process	B3galt6;Ndst2	2	9770	3	19971	0.366754	1.36274
FC(2cell/4cell)_f2_0.01p	Function	GO:0008026	ATP-dependent helicase activity	Ddx51;Ddx17;Wrn;Ddx28;Brip1;Ddx58;Dhx40;Dhx30;Ddx54;Ddx10;Rtel1;Bat1a;Skiv2l2;Fancm;Ercc2;Dhx57;Dhx15;Ddx52;Eif4a2;Ddx27;Helq;Chd1;Ythdc2;Ddx19a;Ddx59;Ddx3y;Ddx41;Ddx49;Ddx11;Ddx20;Dhx33;Ddx47;Ddx24;Dhx9;Ddx1;Ddx55;Ddx56;Ddx21	38	9770	64	19971	0.0247254	1.21369
FC(2cell/4cell)_f2_0.01p	Function	GO:0070403	NAD binding	Sirt6;Sirt7;Aldh1a3	3	9770	7	19971	0.278992	0.876049
FC(2cell/4cell)_f2_0.01p	Function	GO:0033858	N-acetylgalactosamine kinase activity	Galk2	1	9770	1	19971	0.489209	2.04411
FC(2cell/4cell)_f2_0.01p	Function	GO:0060072	large conductance calcium-activated potassium channel activity	Kcnma1	1	9770	1	19971	0.489209	2.04411
FC(2cell/4cell)_f2_0.01p	Function	GO:0004306	ethanolamine-phosphate cytidylyltransferase activity	Pcyt2	1	9770	1	19971	0.489209	2.04411
FC(2cell/4cell)_f2_0.01p	Process	GO:0051225	spindle assembly	Tpx2;Sac3d1;Tubb5	3	9770	5	19971	0.3055	1.22647
FC(2cell/4cell)_f2_0.01p	Function	GO:0003905	alkylbase DNA N-glycosylase activity	Mpg	1	9770	1	19971	0.489209	2.04411
FC(2cell/4cell)_f2_0.01p	Function	GO:0016403	dimethylargininase activity	Ddah2	1	9770	2	19971	0.499792	1.02206
FC(2cell/4cell)_f2_0.01p	Function	GO:0001784	phosphotyrosine binding	Zap70;Mapk3	2	9770	6	19971	0.244387	0.681372
FC(2cell/4cell)_f2_0.01p	Process	GO:0007000	nucleolus organization	Rrn3;Nolc1	2	9770	3	19971	0.366754	1.36274
FC(2cell/4cell)_f2_0.01p	Process	GO:0007628	adult walking behavior	Klhl1;Scn8a;Fxn;Hexa;Kcnma1;Pcdh15;Cln8;Cacnb4;Uchl1;Trh;Glra1;Hipk2;Uchl3;Atg7;Epha4	15	9770	26	19971	0.104982	1.1793
FC(2cell/4cell)_f2_0.01p	Process	GO:0060644	mammary gland epithelial cell differentiation	Prlr;Cebpb;Irf6	3	9770	6	19971	0.31211	1.02206
FC(2cell/4cell)_f2_0.01p	Component	GO:0043227	membrane-bounded organelle	Psen1;Gsk3b;Klc1	3	9770	4	19971	0.239213	1.53309
FC(2cell/4cell)_f2_0.01p	Function	GO:0047391	alkylglycerophosphoethanolamine phosphodiesterase activity	Enpp2	1	9770	1	19971	0.489209	2.04411
FC(2cell/4cell)_f2_0.01p	Component	GO:0016600	flotillin complex	Sorbs1;Cbl	2	9770	3	19971	0.366754	1.36274
FC(2cell/4cell)_f2_0.01p	Process	GO:0006678	glucosylceramide metabolic process	Aldh5a1	1	9770	1	19971	0.489209	2.04411
FC(2cell/4cell)_f2_0.01p	Process	GO:0046500	S-adenosylmethionine metabolic process	Gnmt	1	9770	1	19971	0.489209	2.04411
FC(2cell/4cell)_f2_0.01p	Component	GO:0043235	receptor complex	Csf1	1	9770	3	19971	0.382935	0.681372
FC(2cell/4cell)_f2_0.01p	Function	GO:0004415	hyalurononglucosaminidase activity	Hyal5;Spam1	2	9770	6	19971	0.244387	0.681372
FC(2cell/4cell)_f2_0.01p	Process	GO:0018101	peptidyl-citrulline biosynthetic process from peptidyl-arginine	Padi3	1	9770	5	19971	0.166494	0.408823
FC(2cell/4cell)_f2_0.01p	Function	GO:0001592	dopamine D3 receptor activity	Drd3	1	9770	1	19971	0.489209	2.04411
FC(2cell/4cell)_f2_0.01p	Process	GO:0030539	male genitalia development	Lgr4;Fgf8;Asb1;Dhcr24;Shh;Hoxd13;Pdgfra	7	9770	11	19971	0.150645	1.3008
FC(2cell/4cell)_f2_0.01p	Process	GO:0002677	negative regulation of chronic inflammatory response	Foxp3	1	9770	1	19971	0.489209	2.04411
FC(2cell/4cell)_f2_0.01p	Function	GO:0016881	acid-amino acid ligase activity	Rnf41;Uba3;Wwp2;Park2;Hecw2;G2e3;Nedd4;Ubr5;Herc4;Herc2;Hectd2;Smurf2;Hecw1;Wwp1;Nedd4l;Hace1;Smurf1;Ube2m	18	9770	26	19971	0.0186071	1.41516
FC(2cell/4cell)_f2_0.01p	Process	GO:0001831	trophectodermal cellular morphogenesis	Esrrb	1	9770	3	19971	0.382935	0.681372
FC(2cell/4cell)_f2_0.01p	Component	GO:0001650	fibrillar center	Eif3l	1	9770	1	19971	0.489209	2.04411
FC(2cell/4cell)_f2_0.01p	Function	GO:0016151	nickel ion binding	Adi1	1	9770	4	19971	0.260787	0.511029
FC(2cell/4cell)_f2_0.01p	Function	GO:0016627	oxidoreductase activity, acting on the CH-CH group of donors	Acadvl;Acad9;Acox3;Acad8;Acads;Gcdh;Acad10;Srd5a1;Acadsb;Acad11;Acadm;Acoxl;Srd5a3;Acadl;Sdha	15	9770	21	19971	0.0211666	1.46008
FC(2cell/4cell)_f2_0.01p	Function	GO:0008095	inositol-1,4,5-trisphosphate receptor activity	Itpr2;Itpr1;Itpr3	3	9770	3	19971	0.117062	2.04411
FC(2cell/4cell)_f2_0.01p	Function	GO:0003724	RNA helicase activity	Ddx21	1	9770	2	19971	0.499792	1.02206
FC(2cell/4cell)_f2_0.01p	Process	GO:0051607	defense response to virus	Ticam1;Abcc9;Unc13d;Nlrp3;Lyst	5	9770	9	19971	0.24038	1.13562
FC(2cell/4cell)_f2_0.01p	Process	GO:0032682	negative regulation of chemokine production	Slc37a4	1	9770	1	19971	0.489209	2.04411
FC(2cell/4cell)_f2_0.01p	Function	GO:0003676	nucleic acid binding	Zfp382;Wrn;Zrsr2;Maz;Dazl;Raver2;Rbm42;Ewsr1;Zfp367;Larp5;Rpa2;Csdc2;Pias2;Akap1;Hnrnpm;Rad54b;Cpeb3;Ppargc1b;Obfc2a;Glis3;Zfp385b;Ptbp2;Dhx34;Egr1;Dhx30;Gfi1;Ralyl;Eif3b;Thap4;Klf8;Dhx15;Ddx52;A2bp1;Hnrnpa3;Ercc4;Eif4a2;Rbmxrt;Prdm16;Ddx59;Peg10;Hnrnpl;Chd1l;Zfp526;Pole;Ep400;Klf16;Eif3g;Pias3;Htatsf1;Sfrs9;Zic1;Ddx28;Rreb1;Igf2bp1;Ncbp2;Ddx10;Zfp64;Zfp11;Zfp354b;Dars;U2af1l4;Zfp239;Jrk;Hnrnpul2…	435	9770	733	19971	1.86e-09	1.21308
FC(2cell/4cell)_f2_0.01p	Component	GO:0030118	clathrin coat	Synj1	1	9770	3	19971	0.382935	0.681372
FC(2cell/4cell)_f2_0.01p	Process	GO:0015991	ATP hydrolysis coupled proton transport	Atp6v0e;Atp6v0a4;Atp6v0e2;Atp4a;Atp6v0b	5	9770	8	19971	0.209135	1.27757
FC(2cell/4cell)_f2_0.01p	Process	GO:0015697	quaternary ammonium group transport	Slc22a3	1	9770	3	19971	0.382935	0.681372
FC(2cell/4cell)_f2_0.01p	Function	GO:0008430	selenium binding	Txnrd2;Dio2;Gpx4;Gpx1;Txnrd3;Sep15;D5Wsu178e;Sepp1;Selenbp1;Dio1;2700094K13Rik;Sepx1;1810046J19Rik;Sephs1;2810407C02Rik;Selm;BC089491;1300018J18Rik;Hnrpll;Selk;Slc25a14;Gpx2;Sephs2;H47;Prdx2	25	9770	32	19971	0.000523258	1.59696
FC(2cell/4cell)_f2_0.01p	Process	GO:0043526	neuroprotection	Alkbh1;Akt1s1	2	9770	6	19971	0.244387	0.681372
FC(2cell/4cell)_f2_0.01p	Component	GO:0005615	extracellular space	Cml2;Thpo;Grn;Dcpp1;Igfbp3;Pcsk5;Il23a;Spn;Cxcl3;Angptl4;Wfikkn1;Ccl6;Cxcl16;Gdf1;Flt3l;Vnn1;Mmp2;Ccl17;Ecm1;Cxcl10;Il31;Shh;Tslp;Slit3;Dmkn;Mfge8;Bmp5;Smpdl3b;Alb;Smpdl3a;Egf;Tnfsf10;Il1a;Lpl;Gdf9;Rnpep;Nog;Myoc;Cpxm1;Prl3b1;Hdgf;Stc1;Igf1;Cxcl9;Ccl25;Pcsk1n;Il17b;Vnn3;Gdf5;Nenf;Mif;Ifnk;Agt;Lrp8;Csf1;Spp1;F12;Dkk3;Lif;Plat;Adamts9;Il18;Il34;Grem1;Ccl11;Il12b;Pdap1;Il20;Olfm1;Fstl3;Mbl2;Bmp15;Eg…	133	9770	368	19971	1.74e-07	0.73877
FC(2cell/4cell)_f2_0.01p	Process	GO:0046949	acyl-CoA biosynthetic process	Dbt	1	9770	1	19971	0.489209	2.04411
FC(2cell/4cell)_f2_0.01p	Function	GO:0004582	dolichyl-phosphate beta-D-mannosyltransferase activity	Dpm1	1	9770	2	19971	0.499792	1.02206
FC(2cell/4cell)_f2_0.01p	Process	GO:0043534	blood vessel endothelial cell migration	Scarb1;Gpx1;Vhl	3	9770	4	19971	0.239213	1.53309
FC(2cell/4cell)_f2_0.01p	Function	GO:0008239	dipeptidyl-peptidase activity	Dpep3;Dpp3;Dpp10;Dpep2	4	9770	5	19971	0.146266	1.63529
FC(2cell/4cell)_f2_0.01p	Process	GO:0048388	endosomal lumen acidification	Aqp11	1	9770	1	19971	0.489209	2.04411
FC(2cell/4cell)_f2_0.01p	Function	GO:0004488	methylenetetrahydrofolate dehydrogenase (NADP+) activity	Mthfd2;Mthfd1	2	9770	2	19971	0.239313	2.04411
FC(2cell/4cell)_f2_0.01p	Process	GO:0006112	energy reserve metabolic process	Kl;Gnas	2	9770	4	19971	0.374688	1.02206
FC(2cell/4cell)_f2_0.01p	Process	GO:0051707	response to other organism	Krt8;Pklr	2	9770	3	19971	0.366754	1.36274
FC(2cell/4cell)_f2_0.01p	Process	GO:0008037	cell recognition	Crtam	1	9770	2	19971	0.499792	1.02206
FC(2cell/4cell)_f2_0.01p	Process	GO:0007369	gastrulation	Cml2;Ext1;Arfrp1;Smad3;Acvr1;Htt;Mixl1;Rps6;Cml1;Hira;Tdgf1;Trp53	12	9770	24	19971	0.160377	1.02206
FC(2cell/4cell)_f2_0.01p	Function	GO:0004158	dihydroorotate oxidase activity	Dhodh	1	9770	2	19971	0.499792	1.02206
FC(2cell/4cell)_f2_0.01p	Component	GO:0060077	inhibitory synapse	Slc32a1	1	9770	1	19971	0.489209	2.04411
FC(2cell/4cell)_f2_0.01p	Process	GO:0001916	positive regulation of T cell mediated cytotoxicity	Cd1d1;Pnp1;Tap2;H2-K1;B2m	5	9770	9	19971	0.24038	1.13562
FC(2cell/4cell)_f2_0.01p	Process	GO:0046103	inosine biosynthetic process	Ada	1	9770	1	19971	0.489209	2.04411
FC(2cell/4cell)_f2_0.01p	Component	GO:0030868	smooth endoplasmic reticulum membrane	Stx17	1	9770	1	19971	0.489209	2.04411
FC(2cell/4cell)_f2_0.01p	Function	GO:0005026	transforming growth factor beta receptor activity, type II	Amhr2	1	9770	2	19971	0.499792	1.02206
FC(2cell/4cell)_f2_0.01p	Process	GO:0016080	synaptic vesicle targeting	Pclo;Psen1;Nlgn1;Scrib	4	9770	4	19971	0.0572589	2.04411
FC(2cell/4cell)_f2_0.01p	Function	GO:0015035	protein disulfide oxidoreductase activity	Glrx2;Glrx3;Glrx;Ptges2;Txnrd3;Gstk1	6	9770	10	19971	0.195982	1.22647
FC(2cell/4cell)_f2_0.01p	Process	GO:0051146	striated muscle cell differentiation	Rb1;Kras;Myod1;Shh	4	9770	4	19971	0.0572589	2.04411
FC(2cell/4cell)_f2_0.01p	Function	GO:0004749	ribose phosphate diphosphokinase activity	Prps1;Prpsap2	2	9770	5	19971	0.31898	0.817646
FC(2cell/4cell)_f2_0.01p	Process	GO:0031665	negative regulation of lipopolysaccharide-mediated signaling pathway	Prdx2	1	9770	1	19971	0.489209	2.04411
FC(2cell/4cell)_f2_0.01p	Function	GO:0005254	chloride channel activity	Ano4;Clcnka;Gabra1;Gabra3;Ttyh2;Glra1;Ano10;Best3;Gabrd;Ano7;Gabra5;Fxyd1;Gabrp;Ttyh3;Clic1;Ano2;Clcn2;Best2;Cftr	19	9770	53	19971	0.0179805	0.732796
FC(2cell/4cell)_f2_0.01p	Process	GO:0007611	learning or memory	Lhx8;Htt;Grin1;Gm2a;Psen1;Psen2;Slc11a2;Fzd9;Abi2	9	9770	18	19971	0.184777	1.02206
FC(2cell/4cell)_f2_0.01p	Process	GO:0060421	positive regulation of heart growth	Prox1	1	9770	1	19971	0.489209	2.04411
FC(2cell/4cell)_f2_0.01p	Component	GO:0005746	mitochondrial respiratory chain	Cox7a2;Cox7b	2	9770	4	19971	0.374688	1.02206
FC(2cell/4cell)_f2_0.01p	Process	GO:0046951	ketone body biosynthetic process	Slc27a5	1	9770	1	19971	0.489209	2.04411
FC(2cell/4cell)_f2_0.01p	Process	GO:0000380	alternative nuclear mRNA splicing, via spliceosome	Rsrc1	1	9770	2	19971	0.499792	1.02206
FC(2cell/4cell)_f2_0.01p	Function	GO:0042164	interleukin-12 alpha subunit binding	Il12b	1	9770	1	19971	0.489209	2.04411
FC(2cell/4cell)_f2_0.01p	Function	GO:0008093	cytoskeletal adaptor activity	Mtss1;Baiap2l1;Mtss1l;Baiap2l2	4	9770	5	19971	0.146266	1.63529
FC(2cell/4cell)_f2_0.01p	Function	GO:0042166	acetylcholine binding	Chrna1	1	9770	2	19971	0.499792	1.02206
FC(2cell/4cell)_f2_0.01p	Process	GO:0042384	cilium assembly	E2f4;Ift172;Dnaic2;Bbs1;Rpgrip1l;Pcnt;Pkhd1;Onecut1	8	9770	16	19971	0.195728	1.02206
FC(2cell/4cell)_f2_0.01p	Process	GO:0032401	establishment of melanosome localization	Shroom2	1	9770	1	19971	0.489209	2.04411
FC(2cell/4cell)_f2_0.01p	Component	GO:0031519	PcG protein complex	Ring1;Bmi1;Cbx8	3	9770	8	19971	0.228001	0.766543
FC(2cell/4cell)_f2_0.01p	Function	GO:0005083	small GTPase regulator activity	Arhgdig;Cdc42bpa;Garnl3;Vps39;Map4k3;Cdc42bpg;Map4k2;Map4k1	8	9770	21	19971	0.107562	0.77871
FC(2cell/4cell)_f2_0.01p	Function	GO:0015018	galactosylgalactosylxylosylprotein 3-beta-glucuronosyltransferase activity	B3gat3	1	9770	3	19971	0.382935	0.681372
FC(2cell/4cell)_f2_0.01p	Process	GO:0006200	ATP catabolic process	Lonp1;Entpd1	2	9770	2	19971	0.239313	2.04411
FC(2cell/4cell)_f2_0.01p	Process	GO:0007382	specification of segmental identity, maxillary segment	Rpgrip1l;Gli2	2	9770	2	19971	0.239313	2.04411
FC(2cell/4cell)_f2_0.01p	Function	GO:0016316	phosphatidylinositol-3,4-bisphosphate 4-phosphatase activity	Inpp4b;Inpp4a	2	9770	2	19971	0.239313	2.04411
FC(2cell/4cell)_f2_0.01p	Process	GO:0032831	positive regulation of CD4-positive, CD25-positive, alpha-beta regulatory T cell differentiation	Foxp3;Il2rg	2	9770	2	19971	0.239313	2.04411
FC(2cell/4cell)_f2_0.01p	Process	GO:0021570	rhombomere 4 development	Hoxb2;Hoxa1	2	9770	3	19971	0.366754	1.36274
FC(2cell/4cell)_f2_0.01p	Process	GO:0030201	heparan sulfate proteoglycan metabolic process	Sgsh	1	9770	1	19971	0.489209	2.04411
FC(2cell/4cell)_f2_0.01p	Component	GO:0030904	retromer complex	Vps26b	1	9770	3	19971	0.382935	0.681372
FC(2cell/4cell)_f2_0.01p	Process	GO:0030335	positive regulation of cell migration	Pik3r1;Prr5;Onecut1;Ptp4a1;Csf1;Arhgap5;Irs2;Tdgf1;Rras2	9	9770	20	19971	0.166541	0.919852
FC(2cell/4cell)_f2_0.01p	Process	GO:0016064	immunoglobulin mediated immune response	Inpp5d;Prkcd;Fcgr2b;Cd74	4	9770	12	19971	0.131372	0.681372
FC(2cell/4cell)_f2_0.01p	Function	GO:0016538	cyclin-dependent protein kinase regulator activity	Ccne1;Ccne2;Cables1;Ccni;Ccnd1;Cks1b	6	9770	8	19971	0.100118	1.53309
FC(2cell/4cell)_f2_0.01p	Process	GO:0060055	angiogenesis involved in wound healing	Cx3cl1;Gpx1;B4galt1	3	9770	3	19971	0.117062	2.04411
FC(2cell/4cell)_f2_0.01p	Component	GO:0034362	low-density lipoprotein particle	Sorl1;Ldlr;Msr1;Apof	4	9770	6	19971	0.224168	1.36274
FC(2cell/4cell)_f2_0.01p	Process	GO:0060087	relaxation of vascular smooth muscle	Adora2b;Kcnma1	2	9770	4	19971	0.374688	1.02206
FC(2cell/4cell)_f2_0.01p	Function	GO:0047555	3',5'-cyclic-GMP phosphodiesterase activity	Pde10a;Pde6a;Pde9a;Pde6d;Pde6b	5	9770	7	19971	0.153514	1.46008
FC(2cell/4cell)_f2_0.01p	Process	GO:0007566	embryo implantation	Klf9;Grn;Tead4;Lif;Nlrp5;Polr1b;Fkbp4;Lamb1-1;Ddr1;Pcsk5;Ooep;Stx2	12	9770	18	19971	0.0619185	1.36274
FC(2cell/4cell)_f2_0.01p	Process	GO:0032760	positive regulation of tumor necrosis factor production	Nod1;Ticam1;Tlr3;Ripk2;Nod2;Lbp;Tlr2	7	9770	14	19971	0.208863	1.02206
FC(2cell/4cell)_f2_0.01p	Function	GO:0015186	L-glutamine transmembrane transporter activity	Slc38a1	1	9770	2	19971	0.499792	1.02206
FC(2cell/4cell)_f2_0.01p	Process	GO:0008582	regulation of synaptic growth at neuromuscular junction	Musk	1	9770	2	19971	0.499792	1.02206
FC(2cell/4cell)_f2_0.01p	Process	GO:0010886	positive regulation of cholesterol storage	Msr1;Cd36	2	9770	2	19971	0.239313	2.04411
FC(2cell/4cell)_f2_0.01p	Process	GO:0051154	negative regulation of striated muscle cell differentiation	Ezh2	1	9770	1	19971	0.489209	2.04411
FC(2cell/4cell)_f2_0.01p	Function	GO:0004465	lipoprotein lipase activity	Lipg;Lpl	2	9770	2	19971	0.239313	2.04411
FC(2cell/4cell)_f2_0.01p	Process	GO:0060020	Bergmann glial cell differentiation	Shh	1	9770	1	19971	0.489209	2.04411
FC(2cell/4cell)_f2_0.01p	Component	GO:0005640	nuclear outer membrane	Psen1;Nucb2;Retsat	3	9770	3	19971	0.117062	2.04411
FC(2cell/4cell)_f2_0.01p	Function	GO:0016847	1-aminocyclopropane-1-carboxylate synthase activity	Ccbl1;Tat;Accsl;Ccbl2	4	9770	5	19971	0.146266	1.63529
FC(2cell/4cell)_f2_0.01p	Function	GO:0030553	cGMP binding	Pde10a;Prkg2;Pde6g;Cnga3;Prkg1	5	9770	9	19971	0.24038	1.13562
FC(2cell/4cell)_f2_0.01p	Component	GO:0005785	signal recognition particle receptor complex	Srpr;rp9	2	9770	2	19971	0.239313	2.04411
FC(2cell/4cell)_f2_0.01p	Process	GO:0046697	decidualization	Junb;Lif	2	9770	5	19971	0.31898	0.817646
FC(2cell/4cell)_f2_0.01p	Function	GO:0030629	U6 snRNA 3'-end binding	Lsm3	1	9770	1	19971	0.489209	2.04411
FC(2cell/4cell)_f2_0.01p	Process	GO:0015938	coenzyme A catabolic process	Nudt7	1	9770	1	19971	0.489209	2.04411
FC(2cell/4cell)_f2_0.01p	Process	GO:0018094	protein polyglycylation	Ttll3	1	9770	3	19971	0.382935	0.681372
FC(2cell/4cell)_f2_0.01p	Process	GO:0042271	susceptibility to natural killer cell mediated cytotoxicity	Raet1b	1	9770	3	19971	0.382935	0.681372
FC(2cell/4cell)_f2_0.01p	Process	GO:0006555	methionine metabolic process	Mthfr;Gnmt	2	9770	2	19971	0.239313	2.04411
FC(2cell/4cell)_f2_0.01p	Process	GO:0043392	negative regulation of DNA binding	Jak2;Zfp462	2	9770	3	19971	0.366754	1.36274
FC(2cell/4cell)_f2_0.01p	Function	GO:0004838	L-tyrosine:2-oxoglutarate aminotransferase activity	Tat	1	9770	1	19971	0.489209	2.04411
FC(2cell/4cell)_f2_0.01p	Process	GO:0055088	lipid homeostasis	Usf2;Acaca;Apoe;Col4a3bp;Asgr2	5	9770	5	19971	0.0280057	2.04411
FC(2cell/4cell)_f2_0.01p	Function	GO:0008396	oxysterol 7-alpha-hydroxylase activity	Cyp39a1;Cyp7b1	2	9770	2	19971	0.239313	2.04411
FC(2cell/4cell)_f2_0.01p	Process	GO:0006476	protein amino acid deacetylation	Hdac6;Sirt6;Sirt7	3	9770	8	19971	0.228001	0.766543
FC(2cell/4cell)_f2_0.01p	Process	GO:0070349	positive regulation of brown fat cell proliferation	Fgf16	1	9770	1	19971	0.489209	2.04411
FC(2cell/4cell)_f2_0.01p	Process	GO:0030901	midbrain development	Otx1;Aplp2;Smad1;Msx1;Rfx4;Hes1;En2;Shh;Kat2a;Barhl1;Fgfr2	11	9770	19	19971	0.134551	1.18343
FC(2cell/4cell)_f2_0.01p	Process	GO:0032507	maintenance of protein location in cell	Cd4	1	9770	2	19971	0.499792	1.02206
FC(2cell/4cell)_f2_0.01p	Process	GO:0019402	galactitol metabolic process	Galk1	1	9770	1	19971	0.489209	2.04411
FC(2cell/4cell)_f2_0.01p	Function	GO:0004694	eukaryotic translation initiation factor 2alpha kinase activity	Eif2ak4	1	9770	1	19971	0.489209	2.04411
FC(2cell/4cell)_f2_0.01p	Process	GO:0045744	negative regulation of G-protein coupled receptor protein signaling pathway	Rph3al	1	9770	2	19971	0.499792	1.02206
FC(2cell/4cell)_f2_0.01p	Function	GO:0005338	nucleotide-sugar transmembrane transporter activity	Slc35a1;Slc35a5;Slc35a2	3	9770	4	19971	0.239213	1.53309
FC(2cell/4cell)_f2_0.01p	Function	GO:0030296	protein tyrosine kinase activator activity	Abi1	1	9770	2	19971	0.499792	1.02206
FC(2cell/4cell)_f2_0.01p	Function	GO:0008235	metalloexopeptidase activity	Dpep3;Metapl1;Pepd;Metap1;Dpep2;Lap3	6	9770	9	19971	0.153449	1.36274
FC(2cell/4cell)_f2_0.01p	Process	GO:0019953	sexual reproduction	Sepp1;Hexb;Stat3;Hexa;Vgf	5	9770	6	19971	0.0858518	1.70343
FC(2cell/4cell)_f2_0.01p	Process	GO:0006107	oxaloacetate metabolic process	Ghr	1	9770	3	19971	0.382935	0.681372
FC(2cell/4cell)_f2_0.01p	Function	GO:0010843	promoter binding	Tcfeb;Kdm1a;Gli2;Cebpd;Cebpa;Hnf4a;Tal1	7	9770	10	19971	0.107224	1.43088
FC(2cell/4cell)_f2_0.01p	Process	GO:0051272	positive regulation of cell motion	Bcl6	1	9770	4	19971	0.260787	0.511029
FC(2cell/4cell)_f2_0.01p	Process	GO:0016188	synaptic vesicle maturation	Stxbp1	1	9770	5	19971	0.166494	0.408823
FC(2cell/4cell)_f2_0.01p	Process	GO:0021990	neural plate formation	Htt	1	9770	1	19971	0.489209	2.04411
FC(2cell/4cell)_f2_0.01p	Function	GO:0016455	RNA polymerase II transcription mediator activity	Med20;Med15;Med31;Med18;Med8;Med6;Med9;Med17;Med4;Med11;Med12l	11	9770	20	19971	0.152753	1.12426
FC(2cell/4cell)_f2_0.01p	Process	GO:0050768	negative regulation of neurogenesis	Bmpr1a;Bmp7	2	9770	4	19971	0.374688	1.02206
FC(2cell/4cell)_f2_0.01p	Function	GO:0004709	MAP kinase kinase kinase activity	Map3k3;Map3k2;Map3k14;Map3k11;Map3k4;Map3k6;Map3k7;B230120H23Rik	8	9770	16	19971	0.195728	1.02206
FC(2cell/4cell)_f2_0.01p	Function	GO:0004958	prostaglandin F receptor activity	Gpr44	1	9770	2	19971	0.499792	1.02206
FC(2cell/4cell)_f2_0.01p	Process	GO:0043583	ear development	Shroom2;Tcf15;Ddr1;Bcl2l11	4	9770	7	19971	0.267201	1.16807
FC(2cell/4cell)_f2_0.01p	Process	GO:0001701	in utero embryonic development	Ybx1;Lig4;Gata4;Terf2;Apba3;Nlrp5;Smad3;Sox8;Mapk8ip3;Mib1;Rpa1;Apba2;Hinfp;Fgfr2;Junb;Tgfb3;Col4a3bp;Myo1e;Esrrb;Kat2a;Tdgf1;Ncor2;Ada;Maff;Sall4;Klf1;Pitx2;Sfrs1;Prdm1;Wdtc1;Kdm1a;Mbd3;Gli2;Map3k7ip1;Endog;Runx1;Alkbh1;Zfpm2;Tulp3;Mecom;Ooep;Mbnl1;Pygo2;N4bp2l2;Nbn;Myb;Bmi1;Nog;Ube2b;Adam10;Acvrl1;Keap1;Cops3;Notch1;Msx1;Gja1;Apba1;Ric8;Mkl2;Wnt3a;Pdgfra;Ift88;Acvr1;Bcl2l11;Bcl2l1;Foxc1;Icmt;Tg…	101	9770	170	19971	0.00140863	1.21444
FC(2cell/4cell)_f2_0.01p	Function	GO:0042019	interleukin-23 binding	Il23r	1	9770	1	19971	0.489209	2.04411
FC(2cell/4cell)_f2_0.01p	Process	GO:0022900	electron transport chain	Ndufs7;Ndufa3;Ndufa8;Ndufs8;Ndufb7;Ndufc1;Fa2h;Sdhb;Ndufb9;Ndufa1;Ndufv2;Ndufs6;Uqcrc2;Ndufs2;Ndufa11;Ndufa13;Uqcrc1;Ndufv3;Cybrd1;Frrs1;Cyba;Sdhd;Cycs;Ndufa6;Uqcr;Ndufb11;Ndufa5;Uqcrfs1;Fads3;Steap2;Ndufb8;Glrx;Aifm3;Ndufb2;Uqcrb;Tmx1;Txn1;Ndufa7;Etfb;Ndufs1;Cyb561;Txnrd3;Cyct;Ndufa9;Fdxr;Cmah;Ndufb4;Ndufb3;Ndufb5;Sdha;Ndufb10;Uqcrq;Ndufa12;Ndufv1;Ndufc2;Enox1;1110020P15Rik;Cyb561d2;Ndufs3;Glrx2…	67	9770	89	19971	2.29e-07	1.53883
FC(2cell/4cell)_f2_0.01p	Process	GO:0019886	antigen processing and presentation of exogenous peptide antigen via MHC class II	Ifi30;Unc93b1;Traf6;H2-Aa;Fcgr2b;Cd74;H2-Oa	7	9770	15	19971	0.200038	0.95392
FC(2cell/4cell)_f2_0.01p	Function	GO:0019797	procollagen-proline 3-dioxygenase activity	Lepre1	1	9770	3	19971	0.382935	0.681372
FC(2cell/4cell)_f2_0.01p	Process	GO:0043154	negative regulation of caspase activity	Xiap;Ints1;Cflar;Hspa1b	4	9770	7	19971	0.267201	1.16807
FC(2cell/4cell)_f2_0.01p	Component	GO:0005903	brush border	Sis;Atp6v0a4;Treh;Enpep;Slc9a2;Vil1;Pdzd3;Lrp2;Dcxr;Slc11a2	10	9770	20	19971	0.175465	1.02206
FC(2cell/4cell)_f2_0.01p	Process	GO:0022004	midbrain-hindbrain boundary maturation during brain development	Wnt1	1	9770	1	19971	0.489209	2.04411
FC(2cell/4cell)_f2_0.01p	Component	GO:0030016	myofibril	Ablim2;Tmod1;Tpm1;Nrap;Syne2;Myl2	6	9770	14	19971	0.190804	0.876049
FC(2cell/4cell)_f2_0.01p	Process	GO:0002352	B cell negative selection	Bax	1	9770	2	19971	0.499792	1.02206
FC(2cell/4cell)_f2_0.01p	Process	GO:0045454	cell redox homeostasis	Pdia3;Txnrd2;Qsox2;Sco1;Tmx1;P4hb;Dnajc16;Txn1;Ddit3;Txnrd3;Prdx3;Erp44;Apex1;Prdx1;Aifm1;Prdx5;Ptges2;2700094K13Rik;Tmx2;1810046J19Rik;Nhlrc2;Txndc2;Tmx3;Prdx4;Glrx3;Sco2;2810407C02Rik;Txndc16;Gsr;Glrx2;Prdx6;Prdx2;Glrx;Pdia6;Aifm3;Txndc15;Txndc5	37	9770	57	19971	0.00570231	1.32688
FC(2cell/4cell)_f2_0.01p	Function	GO:0050544	arachidonic acid binding	Pparg	1	9770	2	19971	0.499792	1.02206
FC(2cell/4cell)_f2_0.01p	Process	GO:0030890	positive regulation of B cell proliferation	Tnfrsf13c;Bcl6;Card11;Il7;Ticam1;Cd40;Ada	7	9770	18	19971	0.131808	0.794933
FC(2cell/4cell)_f2_0.01p	Process	GO:0043279	response to alkaloid	Myc	1	9770	1	19971	0.489209	2.04411
FC(2cell/4cell)_f2_0.01p	Process	GO:0060334	regulation of interferon-gamma-mediated signaling pathway	Cdc37	1	9770	1	19971	0.489209	2.04411
FC(2cell/4cell)_f2_0.01p	Process	GO:0060611	mammary gland fat development	Csf1	1	9770	1	19971	0.489209	2.04411
FC(2cell/4cell)_f2_0.01p	Process	GO:0016125	sterol metabolic process	Ebp;Dhcr24	2	9770	3	19971	0.366754	1.36274
FC(2cell/4cell)_f2_0.01p	Process	GO:0030879	mammary gland development	Stat5a;B4galt1;Tgfb3;Tbx3;Lef1;Bcl2l11;Nrg3;Cav1;Creb1;Gli2;Ntn1;Arhgap5;Igf1;Irs2;Tgfb1;Gli3;Wnt3a;Nme1	18	9770	28	19971	0.0408201	1.31407
FC(2cell/4cell)_f2_0.01p	Component	GO:0005856	cytoskeleton	Klhl1;Shroom1;Trim36;Elmo2;Pard3;Tmsb10;Pstpip1;Cttn;Tmod1;Sac3d1;Kalrn;Plek2;Cys1;Cdc25b;Ttll11;Spnb2;Flna;Slmap;Tube1;Wipf2;Lca5;Epb4.1;Ctnna3;Dctn4;Cenpj;Pdcd6ip;Sfi1;Nubp2;Rock1;Inppl1;Dock2;Ctnnal1;Ezr;Nusap1;Vasp;Sntb2;Fermt2;Bicd2;Clasp2;Traf3ip1;Prc1;Cep63;Plk4;Keg1;Tpm3;Lrrc49;Parvb;Fam110a;Crocc;Svil;Rcc2;Sorbs1;Ttc21b;Plk1s1;Myo7b;Topbp1;Abl2;Micall1;Nin;Ptp4a1;Arhgap26;Abi1;Mark1;Actr…	359	9770	584	19971	1.76e-10	1.25657
FC(2cell/4cell)_f2_0.01p	Function	GO:0033882	choloyl-CoA hydrolase activity	Acot8	1	9770	1	19971	0.489209	2.04411
FC(2cell/4cell)_f2_0.01p	Process	GO:0015822	ornithine transport	Slc7a2	1	9770	1	19971	0.489209	2.04411
FC(2cell/4cell)_f2_0.01p	Process	GO:0007403	glial cell fate determination	Ctnnb1;Smarca4	2	9770	3	19971	0.366754	1.36274
FC(2cell/4cell)_f2_0.01p	Process	GO:0044154	histone H3-K14 acetylation	Kat2a	1	9770	1	19971	0.489209	2.04411
FC(2cell/4cell)_f2_0.01p	Process	GO:0006865	amino acid transport	Slc6a9;Slc6a20a;Slc38a2;Xk;Slc6a14;Slc38a4;Slc38a9;Slc7a14;Slc38a10;Slc7a1;Slc7a7;Slc7a8;Slc38a7;Slc38a8;Slc7a3;Slc7a11;Slc3a2;Slc38a1;Slc36a1;Slc7a2;Slc7a4;Slc6a7;Slc7a6;Cln3	24	9770	35	19971	0.0090624	1.40168
FC(2cell/4cell)_f2_0.01p	Function	GO:0016944	RNA polymerase II transcription elongation factor activity	Ell;Ell3;Ell2	3	9770	3	19971	0.117062	2.04411
FC(2cell/4cell)_f2_0.01p	Process	GO:0060578	superior vena cava morphogenesis	Pitx2	1	9770	1	19971	0.489209	2.04411
FC(2cell/4cell)_f2_0.01p	Function	GO:0016763	transferase activity, transferring pentosyl groups	Tymp;Pnp1;Mtap;Upp1	4	9770	5	19971	0.146266	1.63529
FC(2cell/4cell)_f2_0.01p	Process	GO:0051135	positive regulation of NK T cell activation	Cd1d1	1	9770	2	19971	0.499792	1.02206
FC(2cell/4cell)_f2_0.01p	Process	GO:0006744	ubiquinone biosynthetic process	Coq9;Coq5;Coq3;Coq7;Coq6;Coq4	6	9770	9	19971	0.153449	1.36274
FC(2cell/4cell)_f2_0.01p	Process	GO:0051642	centrosome localization	Plxna2;Ndel1;Sema6a	3	9770	3	19971	0.117062	2.04411
FC(2cell/4cell)_f2_0.01p	Function	GO:0004662	CAAX-protein geranylgeranyltransferase activity	Pggt1b	1	9770	2	19971	0.499792	1.02206
FC(2cell/4cell)_f2_0.01p	Process	GO:0031508	centromeric heterochromatin formation	Cenpv	1	9770	2	19971	0.499792	1.02206
FC(2cell/4cell)_f2_0.01p	Component	GO:0030914	STAGA complex	Kat2a	1	9770	3	19971	0.382935	0.681372
FC(2cell/4cell)_f2_0.01p	Process	GO:0002756	MyD88-independent toll-like receptor signaling pathway	Ticam1	1	9770	1	19971	0.489209	2.04411
FC(2cell/4cell)_f2_0.01p	Process	GO:0060043	regulation of cardiac muscle cell proliferation	Gata4	1	9770	1	19971	0.489209	2.04411
FC(2cell/4cell)_f2_0.01p	Function	GO:0015616	DNA translocase activity	Rad54b	1	9770	1	19971	0.489209	2.04411
FC(2cell/4cell)_f2_0.01p	Process	GO:0016191	synaptic vesicle uncoating	Synj1	1	9770	1	19971	0.489209	2.04411
FC(2cell/4cell)_f2_0.01p	Function	GO:0004164	diphthine synthase activity	Dph5	1	9770	1	19971	0.489209	2.04411
FC(2cell/4cell)_f2_0.01p	Process	GO:0021954	central nervous system neuron development	Cdk5;Hprt1	2	9770	9	19971	0.0781334	0.454248
FC(2cell/4cell)_f2_0.01p	Process	GO:0001779	natural killer cell differentiation	Stat5a;Stat5b	2	9770	5	19971	0.31898	0.817646
FC(2cell/4cell)_f2_0.01p	Process	GO:0001985	negative regulation of heart rate in baroreceptor response to increased systemic arterial blood pressure	Adra1a	1	9770	1	19971	0.489209	2.04411
FC(2cell/4cell)_f2_0.01p	Function	GO:0005047	signal recognition particle binding	Srpr	1	9770	1	19971	0.489209	2.04411
FC(2cell/4cell)_f2_0.01p	Process	GO:0015871	choline transport	Slc44a1;Psen1	2	9770	3	19971	0.366754	1.36274
FC(2cell/4cell)_f2_0.01p	Process	GO:0048070	regulation of pigmentation during development	Adamts9;Vps33a;Edn3;Bcl2l11;Kit	5	9770	7	19971	0.153514	1.46008
FC(2cell/4cell)_f2_0.01p	Process	GO:0035136	forelimb morphogenesis	Hoxd10;Tbx3;Fmn1;Gdf5;Wnt7a	5	9770	8	19971	0.209135	1.27757
FC(2cell/4cell)_f2_0.01p	Process	GO:0019915	lipid storage	Cav1;Cidea;Stat5a;Gm2a;Hexa;Cd36;B4galnt1;Nrip1;Hexb;Stat5b	10	9770	13	19971	0.0298958	1.5724
FC(2cell/4cell)_f2_0.01p	Function	GO:0008184	glycogen phosphorylase activity	Pygm	1	9770	2	19971	0.499792	1.02206
FC(2cell/4cell)_f2_0.01p	Process	GO:0015811	L-cystine transport	Ctns	1	9770	1	19971	0.489209	2.04411
FC(2cell/4cell)_f2_0.01p	Process	GO:0046477	glycosylceramide catabolic process	Gla	1	9770	1	19971	0.489209	2.04411
FC(2cell/4cell)_f2_0.01p	Function	GO:0004719	protein-L-isoaspartate (D-aspartate) O-methyltransferase activity	Pcmt1	1	9770	3	19971	0.382935	0.681372
FC(2cell/4cell)_f2_0.01p	Process	GO:0043491	protein kinase B signaling cascade	Pik3c2b;Tsc2;Rps6kb2;Pik3ca	4	9770	8	19971	0.272983	1.02206
FC(2cell/4cell)_f2_0.01p	Component	GO:0032281	alpha-amino-3-hydroxy-5-methyl-4-isoxazolepropionic acid selective glutamate receptor complex	Gria1;Gria4	2	9770	4	19971	0.374688	1.02206
FC(2cell/4cell)_f2_0.01p	Process	GO:0042130	negative regulation of T cell proliferation	Cd276;Ndfip1;Btla;Spn;Cd274;Foxp3;Shh;Tgfb1;Il20rb;Il2ra	10	9770	18	19971	0.159251	1.13562
FC(2cell/4cell)_f2_0.01p	Function	GO:0008900	hydrogen:potassium-exchanging ATPase activity	Atp12a;Atp4a	2	9770	3	19971	0.366754	1.36274
FC(2cell/4cell)_f2_0.01p	Function	GO:0016409	palmitoyltransferase activity	Zdhhc7;Hhat;Zdhhc2	3	9770	7	19971	0.278992	0.876049
FC(2cell/4cell)_f2_0.01p	Function	GO:0004871	signal transducer activity	Ltb4r1;Rgs4;Gpr4;Ncoa1;Adora3;Drd3;Stat4;Ccr3;Plcd3;F2r;Gab1;Lgr4;Adra1a;Adrb2;Ptger3;Gpr114;Gna12;Cxcr3;Plcl2;Cbl;Olfr1164;Gpr160;Cblc;Gpr120;Olfr815;Il1r1;Tacr2;Npas3;Opn3;Gnat3;Gpr165;Stat2;Olfr667;S1pr3;Lpar6;Lpar1;Lphn2;Wnt3a;Mas1;Htr7;Fzd7;Gna14;Gnat1;Avpr1a;Irs4;Ntsr1;Chrm3;C130060K24Rik;Npsr1;Prokr2;Grm8;Centb1;Olfr586;Gpr157;Wnt7a;Gng12;Tradd;Clock;Stat5b;Gnb5;Gnb4;Per3;Rgs11;Wnt10b;Gpr3…	215	9770	1540	19971	0	0.28538
FC(2cell/4cell)_f2_0.01p	Process	GO:0051593	response to folic acid	Cbs	1	9770	1	19971	0.489209	2.04411
FC(2cell/4cell)_f2_0.01p	Function	GO:0017160	Ral GTPase binding	Exoc2;Exoc8;Ralbp1	3	9770	3	19971	0.117062	2.04411
FC(2cell/4cell)_f2_0.01p	Function	GO:0008137	NADH dehydrogenase (ubiquinone) activity	Ndufs7;Ndufaf1;Ndufs8;Ndufb7;Ndufa12;Ndufc2;Ndufa7;Ndufv1;Ndufs1;Ndufs3;Ndufv2;Ndufs4;Ndufb4;Ndufb3;Ndufb8;Ndufa2;Ndufs2	17	9770	17	19971	5.23e-06	2.04411
FC(2cell/4cell)_f2_0.01p	Process	GO:0051693	actin filament capping	Vill;Spnb1;Rdx;Epb4.9;Spnb2;Vil1;Gsn;Scin;Capzb;Capg	10	9770	16	19971	0.111661	1.27757
FC(2cell/4cell)_f2_0.01p	Function	GO:0015175	neutral amino acid transmembrane transporter activity	Slc1a5;Slc1a4	2	9770	4	19971	0.374688	1.02206
FC(2cell/4cell)_f2_0.01p	Function	GO:0051011	microtubule minus-end binding	Tmod3	1	9770	1	19971	0.489209	2.04411
FC(2cell/4cell)_f2_0.01p	Function	GO:0008518	reduced folate carrier activity	Slc19a1;Slc19a3	2	9770	2	19971	0.239313	2.04411
FC(2cell/4cell)_f2_0.01p	Process	GO:0006979	response to oxidative stress	Idh1;Ppp1r15b;Gab1;Epas1;Gpx4;Gpx1;Prdx3;Ercc2;Prdx1;Hnf1a;Xpa;Psen1;Apoe;Als2;Gpx7;Sod2;Gpx6;Ercc6;Nqo1;Srxn1;Rrm2b;Lias;G6pdx;Gpx2;Ptgs2;Psmb5;Mpo;Etfdh;Prdx2;Pxdn;Prnp;Tpo	32	9770	44	19971	0.000763031	1.48663
FC(2cell/4cell)_f2_0.01p	Process	GO:0000075	cell cycle checkpoint	Rad9	1	9770	1	19971	0.489209	2.04411
FC(2cell/4cell)_f2_0.01p	Process	GO:0001508	regulation of action potential	Glra1;Chrnb4;Cln3;Gnaq	4	9770	9	19971	0.250989	0.908495
FC(2cell/4cell)_f2_0.01p	Function	GO:0000224	peptide-N4-(N-acetyl-beta-glucosaminyl)asparagine amidase activity	Ngly1	1	9770	1	19971	0.489209	2.04411
FC(2cell/4cell)_f2_0.01p	Process	GO:0046328	regulation of JNK cascade	Mapk8ip3;Sh3rf1;Traf2;Map3k11	4	9770	5	19971	0.146266	1.63529
FC(2cell/4cell)_f2_0.01p	Function	GO:0008109	N-acetyllactosaminide beta-1,6-N-acetylglucosaminyltransferase activity	Gcnt3	1	9770	2	19971	0.499792	1.02206
FC(2cell/4cell)_f2_0.01p	Process	GO:0021612	facial nerve structural organization	Hoxb2;Hoxa1	2	9770	4	19971	0.374688	1.02206
FC(2cell/4cell)_f2_0.01p	Process	GO:0010468	regulation of gene expression	Mitf;Prdm14;Apba3;Mapk8ip3;Gnrh1;Notch1;Apba1;Apoe;Satb2;Shh;Apba2;Bmp4;Mkl2;Tob2;Il2rg;Myc;Alkbh1;Irx5;Irf1;Il7;Dppa5a;Ppp2cb;Ireb2;Gli3;Foxa1;Myb;Pthlh;Emx2;Phgdh;Fgf10;Cln3	31	9770	60	19971	0.0938714	1.05613
FC(2cell/4cell)_f2_0.01p	Process	GO:0046886	positive regulation of hormone biosynthetic process	Kdm1a	1	9770	1	19971	0.489209	2.04411
FC(2cell/4cell)_f2_0.01p	Process	GO:0030216	keratinocyte differentiation	Sfn;Tsg101;Pou3f1;Notch1;Trp63;Smarca4;Madcam1;Irf6;Pou2f3;Map2k1	10	9770	17	19971	0.138543	1.20242
FC(2cell/4cell)_f2_0.01p	Function	GO:0004427	inorganic diphosphatase activity	Prune;2310007H09Rik	2	9770	4	19971	0.374688	1.02206
FC(2cell/4cell)_f2_0.01p	Function	GO:0004632	phosphopantothenate--cysteine ligase activity	Ppcs	1	9770	1	19971	0.489209	2.04411
FC(2cell/4cell)_f2_0.01p	Process	GO:0032695	negative regulation of interleukin-12 production	Nod2	1	9770	2	19971	0.499792	1.02206
FC(2cell/4cell)_f2_0.01p	Function	GO:0008890	glycine C-acetyltransferase activity	Gcat	1	9770	1	19971	0.489209	2.04411
FC(2cell/4cell)_f2_0.01p	Process	GO:0002446	neutrophil mediated immunity	Lyst	1	9770	2	19971	0.499792	1.02206
FC(2cell/4cell)_f2_0.01p	Process	GO:0006119	oxidative phosphorylation	Fxn	1	9770	2	19971	0.499792	1.02206
FC(2cell/4cell)_f2_0.01p	Process	GO:0042373	vitamin K metabolic process	Vkorc1l1	1	9770	2	19971	0.499792	1.02206
FC(2cell/4cell)_f2_0.01p	Component	GO:0005681	spliceosomal complex	Rbm28;Syncrip;Raly;Frg1;Ppie;Ppih;Sf3a1;Bat1a;U2af1l4;Sf3a3;Lsm2;Strap;1500041N16Rik;Tfip11;Hnrnpk;Snrnp35;Eftud2;2510012J08Rik;Snrpa1;Sf4;Snrnp40;Ddx41;Xab2;Hnrnpm;Sfrs2;Snrpb;Ppwd1;Refbp2;Snrpd2;Hnrnpa2b1;Ppil1;Sf3b5;Prpf19;Zcrb1;Ptbp2;Gemin8;Sfrs17b;Sf3b4;Prpf4b;Zmat5;Snrnp25;Sfrs1;Skiv2l2;Gemin5;Hnrnpa3;Lsm4;Rbmxrt;Txnl4a;Prpf8;Sip1;Snrpa;Dgcr14;Ddx20;Hnrnph1;Rbm17;Lsm3;Prpf3;Zcchc8;Nhp2l1;Pa…	61	9770	116	19971	0.054254	1.07492
FC(2cell/4cell)_f2_0.01p	Process	GO:0045343	regulation of MHC class I biosynthetic process	Pml	1	9770	1	19971	0.489209	2.04411
FC(2cell/4cell)_f2_0.01p	Process	GO:0016339	calcium-dependent cell-cell adhesion	Pcdhga12;Arvcf;Pcdhgc3;Pcdh1;Cdh17	5	9770	10	19971	0.245582	1.02206
FC(2cell/4cell)_f2_0.01p	Process	GO:0045616	regulation of keratinocyte differentiation	Krt84	1	9770	1	19971	0.489209	2.04411
FC(2cell/4cell)_f2_0.01p	Function	GO:0046923	ER retention sequence binding	Kdelr3;Kdelr1	2	9770	3	19971	0.366754	1.36274
FC(2cell/4cell)_f2_0.01p	Process	GO:0006054	N-acetylneuraminate metabolic process	Gne	1	9770	2	19971	0.499792	1.02206
FC(2cell/4cell)_f2_0.01p	Function	GO:0008376	acetylgalactosaminyltransferase activity	B4galnt2	1	9770	2	19971	0.499792	1.02206
FC(2cell/4cell)_f2_0.01p	Process	GO:0015833	peptide transport	Slc15a2;Abcb9;Tap2;Slc15a4	4	9770	9	19971	0.250989	0.908495
FC(2cell/4cell)_f2_0.01p	Function	GO:0000036	acyl carrier activity	Fasn;Aldh1l2	2	9770	5	19971	0.31898	0.817646
FC(2cell/4cell)_f2_0.01p	Function	GO:0031707	endothelin A receptor binding	Edn1	1	9770	1	19971	0.489209	2.04411
FC(2cell/4cell)_f2_0.01p	Process	GO:0007060	male meiosis chromosome segregation	Mlh1	1	9770	2	19971	0.499792	1.02206
FC(2cell/4cell)_f2_0.01p	Process	GO:0032789	unsaturated monocarboxylic acid metabolic process	Acot3	1	9770	2	19971	0.499792	1.02206
FC(2cell/4cell)_f2_0.01p	Process	GO:0030643	cellular phosphate ion homeostasis	Slc9a3r1;Gcm2	2	9770	3	19971	0.366754	1.36274
FC(2cell/4cell)_f2_0.01p	Process	GO:0045581	negative regulation of T cell differentiation	Prdx2;Cd74	2	9770	2	19971	0.239313	2.04411
FC(2cell/4cell)_f2_0.01p	Process	GO:0060298	positive regulation of sarcomere organization	Prox1	1	9770	1	19971	0.489209	2.04411
FC(2cell/4cell)_f2_0.01p	Function	GO:0048029	monosaccharide binding	Siglece	1	9770	3	19971	0.382935	0.681372
FC(2cell/4cell)_f2_0.01p	Function	GO:0003692	left-handed Z-DNA binding	Adar;Zbp1	2	9770	2	19971	0.239313	2.04411
FC(2cell/4cell)_f2_0.01p	Component	GO:0005862	muscle thin filament tropomyosin	Tpm1	1	9770	2	19971	0.499792	1.02206
FC(2cell/4cell)_f2_0.01p	Component	GO:0000159	protein phosphatase type 2A complex	Ppp2cb;Ppp2r5c	2	9770	11	19971	0.0311284	0.371657
FC(2cell/4cell)_f2_0.01p	Function	GO:0033613	transcription activator binding	Hnf4a	1	9770	1	19971	0.489209	2.04411
FC(2cell/4cell)_f2_0.01p	Function	GO:0004364	glutathione transferase activity	Gsto1;Gstm4;Gstt4;Gstm5;Mgst3;Gsto2;Gstm6;Gstk1	8	9770	25	19971	0.0388717	0.654117
FC(2cell/4cell)_f2_0.01p	Process	GO:0006241	CTP biosynthetic process	Nme6;Nme2;Nme4;Nme1;Nme7	5	9770	8	19971	0.209135	1.27757
FC(2cell/4cell)_f2_0.01p	Component	GO:0044464	cell part	Dazl	1	9770	5	19971	0.166494	0.408823
FC(2cell/4cell)_f2_0.01p	Process	GO:0045600	positive regulation of fat cell differentiation	Pparg;BC054059;Fndc3b	3	9770	4	19971	0.239213	1.53309
FC(2cell/4cell)_f2_0.01p	Process	GO:0021511	spinal cord patterning	Reln	1	9770	1	19971	0.489209	2.04411
FC(2cell/4cell)_f2_0.01p	Function	GO:0005220	inositol 1,4,5-trisphosphate-sensitive calcium-release channel activity	Itpr2;Itpr1;Itpr3	3	9770	3	19971	0.117062	2.04411
FC(2cell/4cell)_f2_0.01p	Function	GO:0015082	di-, tri-valent inorganic cation transmembrane transporter activity	Mmgt1;Mmgt2	2	9770	2	19971	0.239313	2.04411
FC(2cell/4cell)_f2_0.01p	Function	GO:0043169	cation binding	Gba;Hexa;Glb1l2;Fuca2;Slc3a2;Chit1;Naga;Gla;Glb1l;Glb1;Hexb;Ovgp1;Kl;Ctbs;Manba;Lctl;Gbe1;Amy1;Chid1	19	9770	30	19971	0.0424618	1.29461
FC(2cell/4cell)_f2_0.01p	Process	GO:0009081	branched chain family amino acid metabolic process	Bcat2	1	9770	2	19971	0.499792	1.02206
FC(2cell/4cell)_f2_0.01p	Process	GO:0050918	positive chemotaxis	Tsc2;Scrib	2	9770	2	19971	0.239313	2.04411
FC(2cell/4cell)_f2_0.01p	Process	GO:0051403	stress-activated MAPK cascade	Map2k7	1	9770	1	19971	0.489209	2.04411
FC(2cell/4cell)_f2_0.01p	Function	GO:0008781	N-acylneuraminate cytidylyltransferase activity	Cmas	1	9770	1	19971	0.489209	2.04411
FC(2cell/4cell)_f2_0.01p	Process	GO:0007041	lysosomal transport	Als2;Npc1;Use1	3	9770	3	19971	0.117062	2.04411
FC(2cell/4cell)_f2_0.01p	Process	GO:0032755	positive regulation of interleukin-6 production	Nod1;Tlr3;Tlr2;Adora2b;Ticam1;Akirin2;Ripk2;Nod2	8	9770	17	19971	0.188847	0.961936
FC(2cell/4cell)_f2_0.01p	Function	GO:0004843	ubiquitin-specific protease activity	Dub1a;Dub2a;Usp25;Senp3;Usp17l5;Usp15;Dub1;Usp33;Usp22	9	9770	10	19971	0.00818604	1.8397
FC(2cell/4cell)_f2_0.01p	Function	GO:0003944	N-acetylglucosamine-1-phosphodiester alpha-N-acetylglucosaminidase activity	Nagpa	1	9770	1	19971	0.489209	2.04411
FC(2cell/4cell)_f2_0.01p	Function	GO:0016262	protein N-acetylglucosaminyltransferase activity	Ogt	1	9770	1	19971	0.489209	2.04411
FC(2cell/4cell)_f2_0.01p	Process	GO:0048745	smooth muscle tissue development	Tiparp;Foxp1;Foxp2;Eng;Schip1;Trp63	6	9770	11	19971	0.220256	1.11497
FC(2cell/4cell)_f2_0.01p	Component	GO:0031225	anchored to membrane	Spam1;Thy1;Cntn6;Cd55;Raet1e;Lypd6b;Treh;Efna1;Gpc4;Efna2;Nrn1;Raet1c;Dpep3;Cd177;Art3;Reck;Raet1b;Efna5;Gfra4;Vcam1;Cd59a;Raet1d;Gp2;Plaur;Ly6a;Vnn1;Cntn4;Alpl;Vnn3;Gpc1;Lsamp;Tdgf1;Otoa;Cd48;Lypd1;Rgmb;Gfra3;Cd160;Itln1;Raet1a;Dpep2;Folr1;Vtcn1;Mdga2;Efna4;Alppl2;Ly6e;Cd52;Tectb;Folr2;Cntn1;Mmp25;Gfra1;Ntm;Ly6g6d;Cpm;Lpl;Lypd3;Gpc2;Car4;Rtn4r;Prnp;Mmp19;Gpc5	64	9770	122	19971	0.0532383	1.07232
FC(2cell/4cell)_f2_0.01p	Component	GO:0008305	integrin complex	Itga1;Itgb6;Itgb1;Itgbl1;Itgb5;Itgb3;Itga8;Itgb7;Itga5;Itga6;Itga3;Itgb4;Itgav;Itgal;Itgae	15	9770	25	19971	0.0869309	1.22647
FC(2cell/4cell)_f2_0.01p	Process	GO:0006357	regulation of transcription from RNA polymerase II promoter	Tcfap2c;Gata4;Mafb;Med18;Zfp367;Notch1;Med6;Elp4;Hnf1a;Med17;Med11;Rai1;Pknox1;Med12l;Jmy;Taf4a;Otx1;Foxh1;Smad1;Lef1;Atf5;Glis2;Camta2;Tceanc;Med9;Tcfap2a;Hes6;Supt5h;Foxk1;Hey2;Pdx1;Pfn1;Rxra;Tcf12;Brip1;Tead4;Nr1h4;Brd7;Ecsit;Onecut1;Thrb;Stat5b;Glis1;Snf8;Sra1;Med4;Ciao1;Rhoa;Ehmt2;Spen;Med20;Stat5a;Stat3;Mypop;Med15;Hltf;Usf2;Tcfcp2;Nr1h2;Med8;Med27;Tcea3;Wdr77;Smad4;Tbl1x;Pknox2;Maged1;Klf1…	70	9770	124	19971	0.0175161	1.15394
FC(2cell/4cell)_f2_0.01p	Function	GO:0050699	WW domain binding	Ndfip1;Nfe2;Scnn1b;Wbp2nl;Wbp1	5	9770	8	19971	0.209135	1.27757
FC(2cell/4cell)_f2_0.01p	Component	GO:0034364	high-density lipoprotein particle	Apom;Saa3;Gpld1;Apoe;Apof	5	9770	16	19971	0.075553	0.638786
FC(2cell/4cell)_f2_0.01p	Function	GO:0004091	carboxylesterase activity	Acot8;Nceh1;Acot11;Acot6;Acot3;Acot4;Ppme1;Acot10;Abhd2;Acot9;Ces8;Abhd1;Aadac;Siae	14	9770	38	19971	0.043217	0.753095
FC(2cell/4cell)_f2_0.01p	Process	GO:0009880	embryonic pattern specification	Ooep;Nanog;Satb2;Bmp7;Smad3;Sim2;Fgf10;Fgfr2	8	9770	16	19971	0.195728	1.02206
FC(2cell/4cell)_f2_0.01p	Component	GO:0015629	actin cytoskeleton	Ctnna3;Wdr1;Synpo;Csrp1;Shroom4;Abl2;Fmn2;Pdlim3;Maea;Sgpp1;RP23-157O10.7;Enah;Ctnnal1;Actn1;Myrip;Pfn4;Macf1;Pfn2;Grlf1;Lima1;Ophn1;Ablim2;Ablim1;Dst;Pknox2;Wipf1;Cttnbp2;Gabarap;Bmf;Epb4.1l2;Fmn1;Ctnna2;Epb4.1;Pfn1	34	9770	56	19971	0.0225848	1.24107
FC(2cell/4cell)_f2_0.01p	Process	GO:0006820	anion transport	Tomm40;Slc4a11;Slc4a4;Slc4a3;Slc4a8;Vdac2;Slco1a4;Slc4a10	8	9770	17	19971	0.188847	0.961936
FC(2cell/4cell)_f2_0.01p	Component	GO:0005634	nucleus	Hmbox1;Psmc6;Raver2;Sec14l2;Set;Sox8;Map3k2;Snapc5;Rpa2;Skil;Hdx;Satb2;Hinfp;Ing4;Rps6ka5;Hnrnpm;Xpo7;Dpy30;Rec8;Calcoco1;Foxo1;Paf1;Ptbp2;Ublcp1;Polr2f;Wrnip1;Ccnb3;Wtap;L3mbtl2;Psip1;Ube2z;Dph3;Pftk1;Sigmar1;Sycp3;Mllt10;Kdm1a;Utp23;Ipo4;Nufip1;C230055K05Rik;Ipo11;Rbmxrt;Tcfcp2l1;Zfp212;Prdm16;Myt1;Papd4;Peg10;Glyr1;Mpg;Nusap1;Sip1;Myc;Aff3;Ccno;Dusp26;Stat4;Hnrnpl;Smc1b;Thrap3;Plk4;Obox6;Ppm1g…	2282	9770	4004	19971	0	1.165
FC(2cell/4cell)_f2_0.01p	Process	GO:0000244	assembly of spliceosomal tri-snRNP	Lsm2;Prpf31	2	9770	2	19971	0.239313	2.04411
FC(2cell/4cell)_f2_0.01p	Function	GO:0033782	24-hydroxycholesterol 7alpha-hydroxylase activity	Cyp39a1	1	9770	1	19971	0.489209	2.04411
FC(2cell/4cell)_f2_0.01p	Process	GO:0006417	regulation of translation	Paip1;Samd4;Dazl;Igf2bp1;Ncbp2;Eif4e2;Piwil2;Piwil1;Eif2ak1;Tnrc6c;Eif4g1;Eif2c1;Eif4e3;Ngdn;Eif2c2;Eif2c4;Nanos2;Qk;Impact;Pum1;Cpeb1;Fam129a;Casc3;Paip2;Igf2bp3;Nanos3;Eif4g2;Eif4ebp1;Ppp1r15b;Aplp1;Ppp1r15a;Eif2a;Ppp1ca;Eif2s1;Sarnp;Gm672;Eif2c3;Pa2g4;Tnrc6b;Mknk1;Ireb2;Tarbp2;Zfp36l1;Mknk2;Eif4ebp2	45	9770	66	19971	0.000697847	1.39371
FC(2cell/4cell)_f2_0.01p	Function	GO:0001888	glucuronyl-galactosyl-proteoglycan 4-alpha-N-acetylglucosaminyltransferase activity	Extl2	1	9770	2	19971	0.499792	1.02206
FC(2cell/4cell)_f2_0.01p	Process	GO:0070256	negative regulation of mucus secretion	Ada	1	9770	2	19971	0.499792	1.02206
FC(2cell/4cell)_f2_0.01p	Process	GO:0043123	positive regulation of I-kappaB kinase/NF-kappaB cascade	Nod1;Tlr3;Pdcd11;Map3k7;Chuk;Card11;Eda;Tradd;Ticam1;Ripk2;Nod2	11	9770	19	19971	0.134551	1.18343
FC(2cell/4cell)_f2_0.01p	Process	GO:0060762	regulation of branching involved in mammary gland duct morphogenesis	Tgfb1;Etv5;Phb2	3	9770	5	19971	0.3055	1.22647
FC(2cell/4cell)_f2_0.01p	Process	GO:0050773	regulation of dendrite development	Kndc1	1	9770	1	19971	0.489209	2.04411
FC(2cell/4cell)_f2_0.01p	Process	GO:0017158	regulation of calcium ion-dependent exocytosis	Doc2a;Rph3al	2	9770	4	19971	0.374688	1.02206
FC(2cell/4cell)_f2_0.01p	Process	GO:0001946	lymphangiogenesis	Foxc2	1	9770	2	19971	0.499792	1.02206
FC(2cell/4cell)_f2_0.01p	Function	GO:0005025	transforming growth factor beta receptor activity, type I	Bmpr1b;Acvr1	2	9770	2	19971	0.239313	2.04411
FC(2cell/4cell)_f2_0.01p	Process	GO:0045217	cell-cell junction maintenance	Shroom2	1	9770	3	19971	0.382935	0.681372
FC(2cell/4cell)_f2_0.01p	Process	GO:0035148	tube lumen formation	Bcl2l11	1	9770	1	19971	0.489209	2.04411
FC(2cell/4cell)_f2_0.01p	Function	GO:0003705	RNA polymerase II transcription factor activity, enhancer binding	Rela;Pax3;Mitf;Cebpb;Pou3f1;Hnf4a;Lef1;Foxc1;Myod1;Prox1;Foxp3;Foxc2;Foxp1;Cebpa;Pknox1;Gata6	16	9770	29	19971	0.11773	1.12779
FC(2cell/4cell)_f2_0.01p	Component	GO:0031088	platelet dense granule membrane	Lamp2;Abcc4	2	9770	2	19971	0.239313	2.04411
FC(2cell/4cell)_f2_0.01p	Process	GO:0045445	myoblast differentiation	Mbnl1;Myod1;Shh	3	9770	6	19971	0.31211	1.02206
FC(2cell/4cell)_f2_0.01p	Process	GO:0006623	protein targeting to vacuole	Atg4b;Atg4c;Atg4d	3	9770	3	19971	0.117062	2.04411
FC(2cell/4cell)_f2_0.01p	Process	GO:0008610	lipid biosynthetic process	Prkab1;Fa2h;Pmvk;Mvd;Tm7sf2;Dhcr24;Cyb5r1;Ptges2;Prkag1;Cyb5r2;Far2;Dgat2;Acbd3;Olah;Scd1;Ptgis;Prpf19;Fasn;Degs1;Ugcg;Cbr4;Fads3;Elovl6;Ebp;Elovl4;Prkaa2;Nsdhl;Acaca;Scd2;Pecr;Dctn6;Sc5d;Scd3;Hsd17b2;Elovl7;Tpi1;St8sia1;Elovl1;0610007P14Rik;Awat2;Mogat1;Hsd17b7;Mvk;Lass6;Fdps;Elovl3;Ptgs2;Prkag2;Fads1;Lss;Lass2;Prkaa1;Ptgds	53	9770	97	19971	0.0429781	1.11689
FC(2cell/4cell)_f2_0.01p	Function	GO:0004496	mevalonate kinase activity	Mvk	1	9770	1	19971	0.489209	2.04411
FC(2cell/4cell)_f2_0.01p	Component	GO:0005765	lysosomal membrane	Lamp2;Laptm5;Slc17a5	3	9770	9	19971	0.174676	0.681372
FC(2cell/4cell)_f2_0.01p	Process	GO:0048247	lymphocyte chemotaxis	Cx3cl1	1	9770	1	19971	0.489209	2.04411
FC(2cell/4cell)_f2_0.01p	Function	GO:0016402	pristanoyl-CoA oxidase activity	Acox3	1	9770	1	19971	0.489209	2.04411
FC(2cell/4cell)_f2_0.01p	Process	GO:0007250	activation of NF-kappaB-inducing kinase activity	Ikbkg;Irak2;Card10	3	9770	5	19971	0.3055	1.22647
FC(2cell/4cell)_f2_0.01p	Process	GO:0007091	mitotic metaphase/anaphase transition	Bub1b	1	9770	4	19971	0.260787	0.511029
FC(2cell/4cell)_f2_0.01p	Process	GO:0043122	regulation of I-kappaB kinase/NF-kappaB cascade	Nlrp12;Ticam2;Card6	3	9770	4	19971	0.239213	1.53309
FC(2cell/4cell)_f2_0.01p	Process	GO:0008608	attachment of spindle microtubules to kinetochore	Nuf2	1	9770	2	19971	0.499792	1.02206
FC(2cell/4cell)_f2_0.01p	Process	GO:0006958	complement activation, classical pathway	Mbl2;Cd55;C8b;C8a;Cfi;Cr2;C1qb;Daf2;C2;Serping1;Masp2	11	9770	25	19971	0.140971	0.89941
FC(2cell/4cell)_f2_0.01p	Function	GO:0004078	biotin-[methylcrotonoyl-CoA-carboxylase] ligase activity	Hlcs	1	9770	1	19971	0.489209	2.04411
FC(2cell/4cell)_f2_0.01p	Process	GO:0006418	tRNA aminoacylation for protein translation	Mars2;Yars2;Dars;Cars;Nars2;Yars;Eif2ak4;Tars2;Farsa;Cars2;Fars2;Hars2;Wars2;Dars2;Pars2;Rars;Iars2;Nars;Tars;Vars;Hars;Lars;Eprs;Lars2;Rars2;Mars;Ears2;Sars2	28	9770	36	19971	0.000280781	1.58987
FC(2cell/4cell)_f2_0.01p	Process	GO:0033138	positive regulation of peptidyl-serine phosphorylation	Lif;Il11;Osm	3	9770	5	19971	0.3055	1.22647
FC(2cell/4cell)_f2_0.01p	Process	GO:0021571	rhombomere 5 development	Mafb;Hoxa1	2	9770	3	19971	0.366754	1.36274
FC(2cell/4cell)_f2_0.01p	Process	GO:0060166	olfactory pit development	Aldh1a3	1	9770	2	19971	0.499792	1.02206
FC(2cell/4cell)_f2_0.01p	Process	GO:0032836	glomerular basement membrane development	Nid1	1	9770	1	19971	0.489209	2.04411
FC(2cell/4cell)_f2_0.01p	Component	GO:0005816	spindle pole body	Mad2l1	1	9770	1	19971	0.489209	2.04411
FC(2cell/4cell)_f2_0.01p	Function	GO:0034648	histone demethylase activity (H3-dimethyl-K4 specific)	Kdm1b	1	9770	1	19971	0.489209	2.04411
FC(2cell/4cell)_f2_0.01p	Function	GO:0019841	retinol binding	Rbp7;Crabp2;Rlbp1	3	9770	8	19971	0.228001	0.766543
FC(2cell/4cell)_f2_0.01p	Process	GO:0000212	meiotic spindle organization	Tubg1;Espl1	2	9770	3	19971	0.366754	1.36274
FC(2cell/4cell)_f2_0.01p	Process	GO:0034587	piRNA metabolic process	Piwil2;Piwil1;Tdrd1	3	9770	5	19971	0.3055	1.22647
FC(2cell/4cell)_f2_0.01p	Process	GO:0021853	cerebral cortex GABAergic interneuron migration	Arx;Lhx6	2	9770	4	19971	0.374688	1.02206
FC(2cell/4cell)_f2_0.01p	Process	GO:0002041	intussusceptive angiogenesis	Cyr61	1	9770	1	19971	0.489209	2.04411
FC(2cell/4cell)_f2_0.01p	Function	GO:0009881	photoreceptor activity	Rrh;Cry2;Opn3;Cry1	4	9770	10	19971	0.213663	0.817646
FC(2cell/4cell)_f2_0.01p	Process	GO:0033373	maintenance of protease location in mast cell secretory granule	Srgn	1	9770	1	19971	0.489209	2.04411
FC(2cell/4cell)_f2_0.01p	Process	GO:0006000	fructose metabolic process	Pfkfb2;Pfkfb1	2	9770	3	19971	0.366754	1.36274
FC(2cell/4cell)_f2_0.01p	Process	GO:0007612	learning	Park2;Th;Htt;Grin1;Mecp2;Prkar2b;Synj1	7	9770	22	19971	0.0480356	0.6504
FC(2cell/4cell)_f2_0.01p	Process	GO:0007030	Golgi organization	Blzf1;Cog2;Kifc3;l7Rn6	4	9770	5	19971	0.146266	1.63529
FC(2cell/4cell)_f2_0.01p	Process	GO:0008355	olfactory learning	Grin1	1	9770	1	19971	0.489209	2.04411
FC(2cell/4cell)_f2_0.01p	Function	GO:0016922	ligand-dependent nuclear receptor binding	Trim24;Nsd1	2	9770	5	19971	0.31898	0.817646
FC(2cell/4cell)_f2_0.01p	Process	GO:0000076	DNA replication checkpoint	Cdt1	1	9770	2	19971	0.499792	1.02206
FC(2cell/4cell)_f2_0.01p	Function	GO:0016992	lipoate synthase activity	Lias	1	9770	1	19971	0.489209	2.04411
FC(2cell/4cell)_f2_0.01p	Process	GO:0021912	regulation of transcription from RNA polymerase II promoter involved in spinal cord motor neuron fate specification	Nkx6-1;Nkx6-2	2	9770	3	19971	0.366754	1.36274
FC(2cell/4cell)_f2_0.01p	Function	GO:0004551	nucleotide diphosphatase activity	Enpp2;Enpp3;Enpp5	3	9770	4	19971	0.239213	1.53309
FC(2cell/4cell)_f2_0.01p	Process	GO:0051482	elevation of cytosolic calcium ion concentration during G-protein signaling, coupled to IP3 second messenger (phospholipase C activating)	Edn1	1	9770	2	19971	0.499792	1.02206
FC(2cell/4cell)_f2_0.01p	Component	GO:0030130	clathrin coat of trans-Golgi network vesicle	Ap1s2;Clta;Ap1s3;Ap1s1	4	9770	6	19971	0.224168	1.36274
FC(2cell/4cell)_f2_0.01p	Process	GO:0009267	cellular response to starvation	Srebf1;Pcsk9;Angptl4;Eif2ak4;Foxa3	5	9770	8	19971	0.209135	1.27757
FC(2cell/4cell)_f2_0.01p	Process	GO:0021874	Wnt receptor signaling pathway in forebrain neuroblast division	Wnt3a	1	9770	1	19971	0.489209	2.04411
FC(2cell/4cell)_f2_0.01p	Function	GO:0050201	fucokinase activity	Fuk	1	9770	1	19971	0.489209	2.04411
FC(2cell/4cell)_f2_0.01p	Process	GO:0007006	mitochondrial membrane organization	1700020C11Rik;Cln8	2	9770	5	19971	0.31898	0.817646
FC(2cell/4cell)_f2_0.01p	Function	GO:0004777	succinate-semialdehyde dehydrogenase activity	Aldh5a1;Suclg2	2	9770	2	19971	0.239313	2.04411
FC(2cell/4cell)_f2_0.01p	Function	GO:0004610	phosphoacetylglucosamine mutase activity	Pgm3	1	9770	1	19971	0.489209	2.04411
FC(2cell/4cell)_f2_0.01p	Function	GO:0015299	solute:hydrogen antiporter activity	Slc9a4;Slc9a8;Nhedc1;Tmco3	4	9770	9	19971	0.250989	0.908495
FC(2cell/4cell)_f2_0.01p	Component	GO:0030137	COPI-coated vesicle	Pacsin1;Copz2;Pacs1;Copz1;Cope	5	9770	5	19971	0.0280057	2.04411
FC(2cell/4cell)_f2_0.01p	Process	GO:0051297	centrosome organization	Uxt	1	9770	1	19971	0.489209	2.04411
FC(2cell/4cell)_f2_0.01p	Function	GO:0004361	glutaryl-CoA dehydrogenase activity	Gcdh	1	9770	1	19971	0.489209	2.04411
FC(2cell/4cell)_f2_0.01p	Component	GO:0030685	nucleolar preribosome	2410016O06Rik	1	9770	1	19971	0.489209	2.04411
FC(2cell/4cell)_f2_0.01p	Component	GO:0005911	cell-cell junction	Pcdhga12;Ahnak;Pcdhgc3;Cxadr;Ctnnb1;Pvrl3;Cdh24;Gja1;Rab13;Shroom2;Jup;Add3;Pcdh1;Pvrl2	14	9770	25	19971	0.123828	1.1447
FC(2cell/4cell)_f2_0.01p	Function	GO:0004679	AMP-activated protein kinase activity	Prkag2;Prkaa2;Prkag1;Prkab1	4	9770	5	19971	0.146266	1.63529
FC(2cell/4cell)_f2_0.01p	Process	GO:0021568	rhombomere 2 development	Gbx2	1	9770	2	19971	0.499792	1.02206
FC(2cell/4cell)_f2_0.01p	Component	GO:0032432	actin filament bundle	Micall2	1	9770	1	19971	0.489209	2.04411
FC(2cell/4cell)_f2_0.01p	Process	GO:0000209	protein polyubiquitination	Mgrn1;Hdac6;Chfr;G2e3;Ubox5;Ppil2;Prpf19;Stub1	8	9770	14	19971	0.175012	1.16807
FC(2cell/4cell)_f2_0.01p	Process	GO:0009086	methionine biosynthetic process	Enoph1;Mthfr;Mthfd1;Bhmt;Bhmt2;Mri1;Adi1	7	9770	8	19971	0.0273824	1.7886
FC(2cell/4cell)_f2_0.01p	Process	GO:0030098	lymphocyte differentiation	Flt3l;Sfpi1;Prkdc;Cbfb	4	9770	6	19971	0.224168	1.36274
FC(2cell/4cell)_f2_0.01p	Function	GO:0016213	linoleoyl-CoA desaturase activity	Fads1	1	9770	1	19971	0.489209	2.04411
FC(2cell/4cell)_f2_0.01p	Process	GO:0021904	dorsal/ventral neural tube patterning	Psen1;Gli2;Shh;Psen2;Bmp4;Tulp3	6	9770	15	19971	0.162421	0.817646
FC(2cell/4cell)_f2_0.01p	Process	GO:0046426	negative regulation of JAK-STAT cascade	Cav1;Socs2;Socs1	3	9770	3	19971	0.117062	2.04411
FC(2cell/4cell)_f2_0.01p	Process	GO:0045019	negative regulation of nitric oxide biosynthetic process	Cav1;Dynll1	2	9770	2	19971	0.239313	2.04411
FC(2cell/4cell)_f2_0.01p	Process	GO:0009214	cyclic nucleotide catabolic process	Cnp	1	9770	1	19971	0.489209	2.04411
FC(2cell/4cell)_f2_0.01p	Process	GO:0051081	nuclear envelope disassembly	Ndel1	1	9770	2	19971	0.499792	1.02206
FC(2cell/4cell)_f2_0.01p	Process	GO:0042176	regulation of protein catabolic process	Serpinb1a;Arntl;Xpo1	3	9770	7	19971	0.278992	0.876049
FC(2cell/4cell)_f2_0.01p	Function	GO:0004098	cerebroside-sulfatase activity	Arsa	1	9770	1	19971	0.489209	2.04411
FC(2cell/4cell)_f2_0.01p	Function	GO:0004540	ribonuclease activity	Rpp14;Dis3l2;Rpp30;Pop5	4	9770	12	19971	0.131372	0.681372
FC(2cell/4cell)_f2_0.01p	Function	GO:0016899	oxidoreductase activity, acting on the CH-OH group of donors, oxygen as acceptor	Gulo	1	9770	1	19971	0.489209	2.04411
FC(2cell/4cell)_f2_0.01p	Process	GO:0031558	induction of apoptosis in response to chemical stimulus	Mapk8;Bax;Mapk9	3	9770	4	19971	0.239213	1.53309
FC(2cell/4cell)_f2_0.01p	Function	GO:0017048	Rho GTPase binding	Dock9;Fmnl3;Diap1;Fmnl2;Srgap1;Fmnl1;Dock10;Dock11;Ect2;Daam1;Rtkn;Pfn1	12	9770	18	19971	0.0619185	1.36274
FC(2cell/4cell)_f2_0.01p	Process	GO:0048386	positive regulation of retinoic acid receptor signaling pathway	Aldh1a3	1	9770	1	19971	0.489209	2.04411
FC(2cell/4cell)_f2_0.01p	Process	GO:0016567	protein ubiquitination	Rnf41;Herc5;Ube2c;Mib1;Rbbp6;Mib2;Herc2;Ubox5;Vhl;Nsmce2;Birc6;Siah2;Trim32;Nedd4;Prpf19;Nosip;Ppil2;Wwp1;Smurf1;Stub1	20	9770	33	19971	0.0568917	1.23886
FC(2cell/4cell)_f2_0.01p	Function	GO:0003956	NAD(P)+-protein-arginine ADP-ribosyltransferase activity	Art3;Art5;Sirt6	3	9770	7	19971	0.278992	0.876049
FC(2cell/4cell)_f2_0.01p	Process	GO:0046439	L-cysteine metabolic process	Cdo1	1	9770	1	19971	0.489209	2.04411
FC(2cell/4cell)_f2_0.01p	Process	GO:0007186	G-protein coupled receptor protein signaling pathway	Ltb4r1;Rgs4;Gpr4;Adora3;Drd3;Apln;Ccr3;Gipc1;F2r;Lgr4;Bcar1;Adra1a;Adrb2;Ptger3;Gpr114;Gna12;Cxcr3;Olfr1164;Gpr160;Gpr120;Olfr815;Tacr2;Opn3;Gnat3;Gpr165;Olfr667;S1pr3;Lpar6;Lpar1;Lphn2;Olfr703;Mas1;Htr7;Fzd7;Gna14;Gnat1;Avpr1a;Ntsr1;Ramp1;Chrm3;C130060K24Rik;Npsr1;Prokr2;Ramp3;Grm8;Ramp2;Olfr586;Gpr157;Gpr133;Gng12;Olfr139;Gnb5;Gnb4;Rgs11;Gpr39;Gnas;Gpr35;Lpar2;Gde1;Olfr118;Gpr113;Olfr878;Olfr14…	166	9770	1597	19971	0	0.212475
FC(2cell/4cell)_f2_0.01p	Process	GO:0032446	protein modification by small protein conjugation	Atg7	1	9770	1	19971	0.489209	2.04411
FC(2cell/4cell)_f2_0.01p	Function	GO:0047429	nucleoside-triphosphate diphosphatase activity	Itpa	1	9770	1	19971	0.489209	2.04411
FC(2cell/4cell)_f2_0.01p	Function	GO:0004565	beta-galactosidase activity	Glb1	1	9770	1	19971	0.489209	2.04411
FC(2cell/4cell)_f2_0.01p	Function	GO:0004167	dopachrome isomerase activity	Mif	1	9770	2	19971	0.499792	1.02206
FC(2cell/4cell)_f2_0.01p	Function	GO:0008934	inositol-1(or 4)-monophosphatase activity	Impa2;Impad1;Impa1	3	9770	3	19971	0.117062	2.04411
FC(2cell/4cell)_f2_0.01p	Process	GO:0006809	nitric oxide biosynthetic process	P2rx4;Slc7a2;Rora	3	9770	7	19971	0.278992	0.876049
FC(2cell/4cell)_f2_0.01p	Process	GO:0031623	receptor internalization	Gria1;Ulk1	2	9770	3	19971	0.366754	1.36274
FC(2cell/4cell)_f2_0.01p	Process	GO:0043433	negative regulation of transcription factor activity	Pthlh;Irak2	2	9770	5	19971	0.31898	0.817646
FC(2cell/4cell)_f2_0.01p	Function	GO:0070290	NAPE-specific phospholipase D activity	Pld1;Pld3;Pld4;Pld2	4	9770	5	19971	0.146266	1.63529
FC(2cell/4cell)_f2_0.01p	Process	GO:0001778	plasma membrane repair	Syt7;Dysf;Myh2	3	9770	5	19971	0.3055	1.22647
FC(2cell/4cell)_f2_0.01p	Function	GO:0015501	glutamate:sodium symporter activity	Slc1a1	1	9770	2	19971	0.499792	1.02206
FC(2cell/4cell)_f2_0.01p	Function	GO:0003923	GPI-anchor transamidase activity	Pigs;Gpaa1;Pigt	3	9770	3	19971	0.117062	2.04411
FC(2cell/4cell)_f2_0.01p	Process	GO:0002457	T cell antigen processing and presentation	Icam1	1	9770	1	19971	0.489209	2.04411
FC(2cell/4cell)_f2_0.01p	Process	GO:0030262	apoptotic nuclear changes	Sharpin	1	9770	2	19971	0.499792	1.02206
FC(2cell/4cell)_f2_0.01p	Process	GO:0019885	antigen processing and presentation of endogenous peptide antigen via MHC class I	Tapbp	1	9770	2	19971	0.499792	1.02206
FC(2cell/4cell)_f2_0.01p	Process	GO:0010761	fibroblast migration	Arid5b;Syne2;Schip1;Sgpl1	4	9770	5	19971	0.146266	1.63529
FC(2cell/4cell)_f2_0.01p	Function	GO:0004756	selenide, water dikinase activity	Sephs2;Sephs1	2	9770	2	19971	0.239313	2.04411
FC(2cell/4cell)_f2_0.01p	Process	GO:0006707	cholesterol catabolic process	Scarb1;Cyp7a1;Cyp39a1;Apoe	4	9770	4	19971	0.0572589	2.04411
FC(2cell/4cell)_f2_0.01p	Process	GO:0030198	extracellular matrix organization	Elf3;Spint1;Ecm2;Egfl6;Hspg2;Ptk2;Reck;Lgals3;Adamtsl4;Tfip11;Col19a1;Tgfb2;Vhl;Pdgfra;Fbln1;Apbb1;Foxf2;Spock2;Col5a3;Bcl3;Smoc2;Nid1;Fbln5;Agt;B4galt1;Itga8;Aplp2;Aplp1;Serpinb5;Postn;Ercc2;Nfkb2;Pomt1;Gfod2;Vtn;Mia1;Vwa1;Apbb2;Smarca4;Cyr61;Abi3bp	41	9770	76	19971	0.0623369	1.10275
FC(2cell/4cell)_f2_0.01p	Process	GO:0034612	response to tumor necrosis factor	Endog	1	9770	3	19971	0.382935	0.681372
FC(2cell/4cell)_f2_0.01p	Function	GO:0004831	tyrosine-tRNA ligase activity	Yars;Yars2	2	9770	2	19971	0.239313	2.04411
FC(2cell/4cell)_f2_0.01p	Function	GO:0004655	porphobilinogen synthase activity	Alad	1	9770	1	19971	0.489209	2.04411
FC(2cell/4cell)_f2_0.01p	Process	GO:0008211	glucocorticoid metabolic process	Mecp2	1	9770	5	19971	0.166494	0.408823
FC(2cell/4cell)_f2_0.01p	Process	GO:0015684	ferrous iron transport	Mmgt1;Slc11a2	2	9770	2	19971	0.239313	2.04411
FC(2cell/4cell)_f2_0.01p	Process	GO:0046022	positive regulation of transcription from RNA polymerase II promoter, mitotic	Htatip2	1	9770	2	19971	0.499792	1.02206
FC(2cell/4cell)_f2_0.01p	Function	GO:0005128	erythropoietin receptor binding	Lyn	1	9770	2	19971	0.499792	1.02206
FC(2cell/4cell)_f2_0.01p	Process	GO:0048608	reproductive structure development	Hnf1a;Ahr;Fkbp4;Rarg;Wnt7a;Fgfr2	6	9770	11	19971	0.220256	1.11497
FC(2cell/4cell)_f2_0.01p	Process	GO:0031167	rRNA methylation	Ftsj3	1	9770	2	19971	0.499792	1.02206
FC(2cell/4cell)_f2_0.01p	Function	GO:0003874	6-pyruvoyltetrahydropterin synthase activity	Pts	1	9770	1	19971	0.489209	2.04411
FC(2cell/4cell)_f2_0.01p	Process	GO:0030220	platelet formation	Vps33a	1	9770	1	19971	0.489209	2.04411
FC(2cell/4cell)_f2_0.01p	Function	GO:0004939	beta-adrenergic receptor activity	Adrb3	1	9770	1	19971	0.489209	2.04411
FC(2cell/4cell)_f2_0.01p	Function	GO:0004445	inositol-polyphosphate 5-phosphatase activity	Inpp5d;Inpp5b	2	9770	6	19971	0.244387	0.681372
FC(2cell/4cell)_f2_0.01p	Process	GO:0007517	muscle organ development	Etv1;Hist1h1b;Tcf23;Msx1;Tagln2;Tcf15;Col19a1;Mkl2;Dtnbp1;Pax3;Mtss1;Chkb;Scn8a;Mov10l1;Unc45b;Foxo4;Nrg1;Tagln;Mbnl1;Unc45a;Cryab;Myod1;Foxk1;Eid2;Jph1	25	9770	48	19971	0.104267	1.06464
FC(2cell/4cell)_f2_0.01p	Function	GO:0008761	UDP-N-acetylglucosamine 2-epimerase activity	Gne	1	9770	1	19971	0.489209	2.04411
FC(2cell/4cell)_f2_0.01p	Process	GO:0032940	secretion by cell	Use1	1	9770	1	19971	0.489209	2.04411
FC(2cell/4cell)_f2_0.01p	Function	GO:0015197	peptide transporter activity	Abcb9;Tap2	2	9770	4	19971	0.374688	1.02206
FC(2cell/4cell)_f2_0.01p	Process	GO:0042264	peptidyl-aspartic acid hydroxylation	Asph	1	9770	1	19971	0.489209	2.04411
FC(2cell/4cell)_f2_0.01p	Function	GO:0050220	prostaglandin-E synthase activity	Ptges2;Ptges	2	9770	3	19971	0.366754	1.36274
FC(2cell/4cell)_f2_0.01p	Function	GO:0004574	oligo-1,6-glucosidase activity	Sis	1	9770	1	19971	0.489209	2.04411
FC(2cell/4cell)_f2_0.01p	Function	GO:0004416	hydroxyacylglutathione hydrolase activity	Haghl	1	9770	3	19971	0.382935	0.681372
FC(2cell/4cell)_f2_0.01p	Function	GO:0004770	sterol carrier protein X-related thiolase activity	Scp2	1	9770	1	19971	0.489209	2.04411
FC(2cell/4cell)_f2_0.01p	Process	GO:0060040	retinal bipolar neuron differentiation	Vsx2;Irx5	2	9770	5	19971	0.31898	0.817646
FC(2cell/4cell)_f2_0.01p	Function	GO:0004735	pyrroline-5-carboxylate reductase activity	4933437F05Rik;Pycrl	2	9770	4	19971	0.374688	1.02206
FC(2cell/4cell)_f2_0.01p	Function	GO:0008367	bacterial binding	Spn	1	9770	1	19971	0.489209	2.04411
FC(2cell/4cell)_f2_0.01p	Component	GO:0005797	Golgi medial cisterna	B3galt6	1	9770	1	19971	0.489209	2.04411
FC(2cell/4cell)_f2_0.01p	Process	GO:0046677	response to antibiotic	Hiatl1;Slc1a3;Jak1;Phf11;Dusp18;Ciita;Ppp2cb;Alpl;Jak2;Mfsd9;Rsrc1;Cyb5r4;Id1;D14Ertd668e;Endog	15	9770	18	19971	0.00238435	1.70343
FC(2cell/4cell)_f2_0.01p	Process	GO:0051346	negative regulation of hydrolase activity	Lepr	1	9770	4	19971	0.260787	0.511029
FC(2cell/4cell)_f2_0.01p	Function	GO:0004024	alcohol dehydrogenase activity, zinc-dependent	Adh4	1	9770	1	19971	0.489209	2.04411
FC(2cell/4cell)_f2_0.01p	Process	GO:0021955	central nervous system neuron axonogenesis	Ptk2;Rgnef;Ndel1	3	9770	4	19971	0.239213	1.53309
FC(2cell/4cell)_f2_0.01p	Function	GO:0020037	heme binding	Cyp17a1;Fa2h;Eif2ak1;Herc2;Cyp39a1;Cyp19a1;Cyp2r1;Cyba;Sdhd;Cycs;Mb;Cyp7a1;Ptgis;Cyp4v3;Cyp1b1;Cyp2c70;Cyp24a1;Fads3;Cyb5r4;Mpo;Pxdn;Nenf;Tpo;Cyp2a12;Hba-x;Cyp4a14;Cyct;Cyp7b1;Cyp27a1;Cyp4a10;Pgrmc2;Cyp2u1;Hebp1;Cyp2f2;Cyb5;Cyc1;Ptgs2;Cyp2s1;Fads1	39	9770	106	19971	0.00334382	0.75208
FC(2cell/4cell)_f2_0.01p	Process	GO:0046111	xanthine biosynthetic process	Ada	1	9770	1	19971	0.489209	2.04411
FC(2cell/4cell)_f2_0.01p	Process	GO:0006868	glutamine transport	Slc38a1	1	9770	2	19971	0.499792	1.02206
FC(2cell/4cell)_f2_0.01p	Function	GO:0004782	sulfinoalanine decarboxylase activity	Csad	1	9770	1	19971	0.489209	2.04411
FC(2cell/4cell)_f2_0.01p	Process	GO:0009190	cyclic nucleotide biosynthetic process	Adcy5;Adcy2;Adcy1;Gucy2e;Adcy8;Npr1;Adcy3	7	9770	18	19971	0.131808	0.794933
FC(2cell/4cell)_f2_0.01p	Function	GO:0008289	lipid binding	Rbp7;Ap2a2;Vps36;Sec14l2;Esr1;Vcp;Fabp7;Scp2;Noxo1;Pitpnm2;Stard5;Apoe;Shbg;Sh3gl2;Crabp2;Gpr120;Plekha4;Rufy1;Paqr8;Epn1;Mttp;Esr2;Apod;Ppara;Stard3;Lbp;Atp5g1;Ltc4s;Nsfl1c;Pitpnb;Dbi;Trip10;Fabp3;Sh3gl1;Nr5a2;Sh3gl3;Cadps2;Fnbp1;Plekha3;Pltp;Ffar2;Fabp5;Pitpnc1;Fnbp1l;Bpil2;Pgrmc2;Dbil5;Alb;Atp5g3;Paqr7;Epn2;Ybx2;Plekha2;Sec14l4;Stard4;Pitpna	56	9770	113	19971	0.0744198	1.01301
FC(2cell/4cell)_f2_0.01p	Process	GO:0032402	melanosome transport	Rab27a;Myo5a	2	9770	3	19971	0.366754	1.36274
FC(2cell/4cell)_f2_0.01p	Function	GO:0001595	angiotensin receptor activity	Mas1	1	9770	1	19971	0.489209	2.04411
FC(2cell/4cell)_f2_0.01p	Process	GO:0030910	olfactory placode formation	Pou2f1	1	9770	2	19971	0.499792	1.02206
FC(2cell/4cell)_f2_0.01p	Process	GO:0033153	T cell receptor V(D)J recombination	Bcl11b;Lig4;Prkdc	3	9770	3	19971	0.117062	2.04411
FC(2cell/4cell)_f2_0.01p	Process	GO:0060197	cloacal septation	Trp63	1	9770	1	19971	0.489209	2.04411
FC(2cell/4cell)_f2_0.01p	Process	GO:0009405	pathogenesis	Mecp2	1	9770	1	19971	0.489209	2.04411
FC(2cell/4cell)_f2_0.01p	Process	GO:0060487	lung epithelial cell differentiation	Ppp3r1	1	9770	1	19971	0.489209	2.04411
FC(2cell/4cell)_f2_0.01p	Process	GO:0046034	ATP metabolic process	Ak5;Atp5a1;Atp5b;Atp6v1b2	4	9770	7	19971	0.267201	1.16807
FC(2cell/4cell)_f2_0.01p	Process	GO:0060513	prostatic bud formation	Gli2;Shh;Nog;Trp63	4	9770	4	19971	0.0572589	2.04411
FC(2cell/4cell)_f2_0.01p	Process	GO:0006284	base-excision repair	Parp1;Mpg;Mutyh;Neil1;Polb;Parp2;Neil3;Rad51l3;Ung;Mbd4;Smug1	11	9770	14	19971	0.0186071	1.60609
FC(2cell/4cell)_f2_0.01p	Process	GO:0007418	ventral midline development	Gli2	1	9770	2	19971	0.499792	1.02206
FC(2cell/4cell)_f2_0.01p	Function	GO:0046316	gluconokinase activity	5133401N09Rik	1	9770	1	19971	0.489209	2.04411
FC(2cell/4cell)_f2_0.01p	Process	GO:0015810	aspartate transport	Slc25a13	1	9770	1	19971	0.489209	2.04411
FC(2cell/4cell)_f2_0.01p	Process	GO:0050820	positive regulation of coagulation	Psen1;Psen2	2	9770	3	19971	0.366754	1.36274
FC(2cell/4cell)_f2_0.01p	Function	GO:0008270	zinc ion binding	Zfp382;Maz;Lhx5;Ewsr1;Smyd5;Acap2;Foxp3;Hinfp;Ing4;Mex3b;Pias2;Plekhm3;Cpn1;Morc2a;Limk1;A130042E20Rik;Mul1;Mmp2;Pex12;Alpl;Esco1;Lhx2;Nr2f6;L3mbtl2;Cndp2;AW146154;Slc30a3;Thop1;Tshz2;Dph3;Rock1;Trpm6;Thap4;Rnf219;Mllt10;Nufip1;C230055K05Rik;Zfp212;Eea1;Prdm16;Myt1;Peg10;Usp5;Xiap;Trim66;Pole;Klf16;Rnf215;Trim40;Pias3;Sec23b;Mybbp1a;L3mbtl4;Zic1;Zfp511;Rreb1;Zfp110;Zfp11;Mmp1b;Zfp354b;Zfp446;Ccs;…	1037	9770	1883	19971	2.81e-09	1.12573
FC(2cell/4cell)_f2_0.01p	Process	GO:0060685	regulation of prostatic bud formation	Shh;Fgf10	2	9770	3	19971	0.366754	1.36274
FC(2cell/4cell)_f2_0.01p	Process	GO:0042311	vasodilation	Kng1;Sod2;P2rx4;Gpx1;Atg5;Apoe;Kcnma1	7	9770	7	19971	0.00669863	2.04411
FC(2cell/4cell)_f2_0.01p	Process	GO:0047496	vesicle transport along microtubule	Ndel1;Htt;Hap1	3	9770	5	19971	0.3055	1.22647
FC(2cell/4cell)_f2_0.01p	Function	GO:0015108	chloride transmembrane transporter activity	Slc26a6	1	9770	2	19971	0.499792	1.02206
FC(2cell/4cell)_f2_0.01p	Process	GO:0060441	branching involved in lung morphogenesis	Dag1;Lama1;Shh;Fgf10;Bmp4	5	9770	7	19971	0.153514	1.46008
FC(2cell/4cell)_f2_0.01p	Process	GO:0045061	thymic T cell selection	Itpkb;Zap70;Card11	3	9770	3	19971	0.117062	2.04411
FC(2cell/4cell)_f2_0.01p	Process	GO:0060716	labyrinthine layer blood vessel development	Plcd1;Junb;Nsdhl;Cyr61;Ovol2;Plcd3	6	9770	14	19971	0.190804	0.876049
FC(2cell/4cell)_f2_0.01p	Process	GO:0006007	glucose catabolic process	Bad	1	9770	1	19971	0.489209	2.04411
FC(2cell/4cell)_f2_0.01p	Process	GO:0060430	lung saccule development	Gata6	1	9770	3	19971	0.382935	0.681372
FC(2cell/4cell)_f2_0.01p	Function	GO:0008253	5'-nucleotidase activity	Nt5c;Nt5m;Nt5c3l;Entpd3	4	9770	8	19971	0.272983	1.02206
FC(2cell/4cell)_f2_0.01p	Process	GO:0001579	medium-chain fatty acid transport	Slc27a1;Slc27a4	2	9770	2	19971	0.239313	2.04411
FC(2cell/4cell)_f2_0.01p	Process	GO:0030595	leukocyte chemotaxis	Lyst	1	9770	6	19971	0.102038	0.340686
FC(2cell/4cell)_f2_0.01p	Function	GO:0031403	lithium ion binding	Impa2;Bpnt1;Impa1;Inpp1;Slc24a6	5	9770	5	19971	0.0280057	2.04411
FC(2cell/4cell)_f2_0.01p	Function	GO:0004886	retinoid-X receptor activity	Rxra;Rxrb	2	9770	3	19971	0.366754	1.36274
FC(2cell/4cell)_f2_0.01p	Process	GO:0048762	mesenchymal cell differentiation	Isl1;Nog;Foxc1;Fgfr2	4	9770	5	19971	0.146266	1.63529
FC(2cell/4cell)_f2_0.01p	Process	GO:0007343	egg activation	Wbp2nl	1	9770	2	19971	0.499792	1.02206
FC(2cell/4cell)_f2_0.01p	Process	GO:0007586	digestion	Clps;Ctrb1;Cyp39a1;Chrm3;Pnliprp2;Cyp7b1	6	9770	9	19971	0.153449	1.36274
FC(2cell/4cell)_f2_0.01p	Function	GO:0030171	voltage-gated proton channel activity	Hvcn1	1	9770	1	19971	0.489209	2.04411
FC(2cell/4cell)_f2_0.01p	Process	GO:0007420	brain development	Zic1;Id4;Cxcr4;Prkdc;Hspg2;Psen1;Apaf1;Sepp1;Reln;Ift88;Esr2;Htt;Foxc1;Mecp2;Lhx2;Irs2;Atm;Gli3;Sphk1;Emx2;Dclk1;Utp3;Abr;Nr2e1;Shroom2;Napa;Tulp3;Hesx1;Dmbx1;Pygo2;Rpgrip1l;Bmi1;Unc5c;Nog	34	9770	68	19971	0.0950447	1.02206
FC(2cell/4cell)_f2_0.01p	Process	GO:0021772	olfactory bulb development	Nr2e1;Dlx2;Arx;Rpgrip1l	4	9770	4	19971	0.0572589	2.04411
FC(2cell/4cell)_f2_0.01p	Process	GO:0048935	peripheral nervous system neuron development	Hoxd10	1	9770	3	19971	0.382935	0.681372
FC(2cell/4cell)_f2_0.01p	Function	GO:0005179	hormone activity	Thpo;Adm;Rln1;Pyy;Gnrh1;Prl3b1;Trh;Adm2;Stc1;Igf1;Gip;Gal;Cort;Lhb;Inhbb;Rln3;Igf2;Apln;Pomc;Sct;Uts2d;Tshb;Pthlh	23	9770	102	19971	2.5e-08	0.460928
FC(2cell/4cell)_f2_0.01p	Process	GO:0016233	telomere capping	Pot1b	1	9770	1	19971	0.489209	2.04411
FC(2cell/4cell)_f2_0.01p	Function	GO:0004334	fumarylacetoacetase activity	Fah	1	9770	1	19971	0.489209	2.04411
FC(2cell/4cell)_f2_0.01p	Function	GO:0004920	interleukin-10 receptor activity	Il10rb	1	9770	1	19971	0.489209	2.04411
FC(2cell/4cell)_f2_0.01p	Process	GO:0019432	triglyceride biosynthetic process	Agpat9;Dgat2;Gpat2	3	9770	5	19971	0.3055	1.22647
FC(2cell/4cell)_f2_0.01p	Component	GO:0031965	nuclear membrane	Epc1	1	9770	3	19971	0.382935	0.681372
FC(2cell/4cell)_f2_0.01p	Process	GO:0001755	neural crest cell migration	Sema3c;Pax3;Ednrb;Ovol2;Edn3;Acvr1;Hif1a;Isl1;Shh;Gbx2;Ret;Kitl;Nrp2	13	9770	23	19971	0.127184	1.15537
FC(2cell/4cell)_f2_0.01p	Process	GO:0043542	endothelial cell migration	Ptk2;Plekhg5;Gipc1;Pten	4	9770	4	19971	0.0572589	2.04411
FC(2cell/4cell)_f2_0.01p	Process	GO:0031282	regulation of guanylate cyclase activity	Guca1a	1	9770	2	19971	0.499792	1.02206
FC(2cell/4cell)_f2_0.01p	Function	GO:0019003	GDP binding	Rhob	1	9770	2	19971	0.499792	1.02206
FC(2cell/4cell)_f2_0.01p	Process	GO:0042116	macrophage activation	Jmjd6;Slc11a1;Slc7a2	3	9770	3	19971	0.117062	2.04411
FC(2cell/4cell)_f2_0.01p	Function	GO:0004129	cytochrome-c oxidase activity	Cox4i2;Cox6a2;Cox5a;Cox7a2;Surf1;Cox6c;Cox7c;Cox6a1;Cox7b;Cox8a;Cox6b1;Cox4i1	12	9770	17	19971	0.0403924	1.4429
FC(2cell/4cell)_f2_0.01p	Component	GO:0005622	intracellular	Zfp382;Maz;Sec14l2;Ewsr1;Chrac1;Rap1b;Rhob;Foxp3;Hinfp;Smad5;Fau;Tbck;Arid3b;Cdc25b;Rps24;Rps11;Lhx2;Pitpnm1;Pik3r2;AU040829;Arl14;Tshz2;Rock1;E130112L23Rik;Rerg;Rasl11b;Mrpl44;Nufip1;Eea1;Prdm16;Sip1;Tubb3;Xiap;Rpl18a;Trim66;Rhobtb1;Klf16;Trim40;Mrpl15;Nod2;Bcar3;Rabl3;Zic1;Bco2;Rreb1;Zfp11;Zfp354b;Rasgrp4;Abi3;Trim28;Nfix;Agap3;Arhgap26;Mrpl14;Bax;Mrpl36;Rnf138;Rpl7;Capn11;Glis2;Gpatch3;Tbc1d17…	705	9770	1185	19971	1.25e-14	1.21612
FC(2cell/4cell)_f2_0.01p	Process	GO:0048709	oligodendrocyte differentiation	Nkx6-1;Nkx6-2;Shh	3	9770	7	19971	0.278992	0.876049
FC(2cell/4cell)_f2_0.01p	Process	GO:0032609	interferon-gamma production	Il12rb2	1	9770	3	19971	0.382935	0.681372
FC(2cell/4cell)_f2_0.01p	Function	GO:0031369	translation initiation factor binding	Trim32	1	9770	2	19971	0.499792	1.02206
FC(2cell/4cell)_f2_0.01p	Process	GO:0006364	rRNA processing	Rrp1;Frg1;Rrp1b;Rps6;Tsr2;Ebna1bp2;Ftsj3;Rrp9;Nop10;Exosc10;Exosc4;Tbl3;Pdcd11;1110032A13Rik;Exosc1;Dcaf13;Bop1;Emg1;Wdr3;Ddx51;Rcl1;Wdr55;Exosc3;Nop14;Pop5;Wdr12;Utp23;Utp6;Exosc7;Fcf1;Exosc5;Exosc6;Nsa2;Nhp2;Utp14a;Gar1;Pa2g4;Eri1;Lsm6;Nop2;Exosc2;Imp3;Utp15;Naf1;Ddx56;Utp11l	46	9770	66	19971	0.000304313	1.42469
FC(2cell/4cell)_f2_0.01p	Function	GO:0016275	[cytochrome c]-arginine N-methyltransferase activity	Prmt1	1	9770	1	19971	0.489209	2.04411
FC(2cell/4cell)_f2_0.01p	Function	GO:0047131	saccharopine dehydrogenase (NAD+, L-glutamate-forming) activity	Aass;Sccpdh	2	9770	2	19971	0.239313	2.04411
FC(2cell/4cell)_f2_0.01p	Function	GO:0051786	all-trans-retinol 13,14-reductase activity	Retsat	1	9770	1	19971	0.489209	2.04411
FC(2cell/4cell)_f2_0.01p	Process	GO:0019538	protein metabolic process	Msra;Necab3;Park2;Tgm1;Bag2;Senp3;Coq7;Prep;Lap3;Pga5	10	9770	11	19971	0.0044033	1.85829
FC(2cell/4cell)_f2_0.01p	Process	GO:0000239	pachytene	Trip13;Mlh1;Dmc1;Ehmt2	4	9770	5	19971	0.146266	1.63529
FC(2cell/4cell)_f2_0.01p	Function	GO:0008488	gamma-glutamyl carboxylase activity	Ggcx	1	9770	1	19971	0.489209	2.04411
FC(2cell/4cell)_f2_0.01p	Function	GO:0030350	iron-responsive element binding	Ireb2	1	9770	3	19971	0.382935	0.681372
FC(2cell/4cell)_f2_0.01p	Function	GO:0005524	ATP binding	Acsbg2;Psmc6;Oplah;Mmab;Phkg2;Yars;Itm2b;Map3k2;Plk2;Rps6ka5;Atp10d;Kit;Abcb11;Dstyk;Tbck;Prkg2;Morc2a;Limk1;Hspa12a;Wrnip1;Xylb;Bckdk;Ass1;Ube2z;Rock1;Nlrp3;Pftk1;Trpm6;Dhx15;Itpka;Eif4a2;Map4k2;Gyk;Katnal1;Papd4;Asna1;Etnk1;Abcb1b;Smc1b;Timm44;Thrap3;Plk4;Nod2;Stk16;Itm2c;Ddx28;Katnal2;Cct8;Mvd;Ddx10;Cdk5;Myo7b;Dars;Dapk2;Mark1;Pak4;Ythdc2;Adcy8;Irak1;Wars2;Prkcz;Slc27a2;Abcb5;Trip13;Ror2;Mos;F…	797	9770	1337	19971	0	1.21852
FC(2cell/4cell)_f2_0.01p	Process	GO:0048489	synaptic vesicle transport	Ctnnb1;Synj1	2	9770	5	19971	0.31898	0.817646
FC(2cell/4cell)_f2_0.01p	Function	GO:0008146	sulfotransferase activity	Chst3;Chst5;Hs3st6;Sult2b1;Sult1c1;Ndst2;Chst11;Chst7;Sult1a1;Chst2;Hs6st2	11	9770	34	19971	0.0213563	0.661331
FC(2cell/4cell)_f2_0.01p	Process	GO:0042541	hemoglobin biosynthetic process	Lyn;Hif1a	2	9770	3	19971	0.366754	1.36274
FC(2cell/4cell)_f2_0.01p	Process	GO:0016049	cell growth	Lepre1;Tgfb3;Esr1;Adra1a;Sgms1;Socs5;Tnn;Tgfb1;Tgfb2	9	9770	20	19971	0.166541	0.919852
FC(2cell/4cell)_f2_0.01p	Process	GO:0060018	astrocyte fate commitment	Gcm1	1	9770	1	19971	0.489209	2.04411
FC(2cell/4cell)_f2_0.01p	Function	GO:0004987	kappa-opioid receptor activity	Oprk1	1	9770	1	19971	0.489209	2.04411
FC(2cell/4cell)_f2_0.01p	Component	GO:0033180	proton-transporting V-type ATPase, V1 domain	Atp6ap1;Atp6v1b2;Atp6v1c2	3	9770	6	19971	0.31211	1.02206
FC(2cell/4cell)_f2_0.01p	Component	GO:0005927	muscle tendon junction	Nrap	1	9770	2	19971	0.499792	1.02206
FC(2cell/4cell)_f2_0.01p	Component	GO:0017101	aminoacyl-tRNA synthetase multienzyme complex	Qars;Eef1e1	2	9770	2	19971	0.239313	2.04411
FC(2cell/4cell)_f2_0.01p	Process	GO:0009105	lipoic acid biosynthetic process	Lias	1	9770	1	19971	0.489209	2.04411
FC(2cell/4cell)_f2_0.01p	Process	GO:0045794	negative regulation of cell volume	Kcnma1	1	9770	1	19971	0.489209	2.04411
FC(2cell/4cell)_f2_0.01p	Process	GO:0001895	retina homeostasis	Bbs1;Bbs4	2	9770	4	19971	0.374688	1.02206
FC(2cell/4cell)_f2_0.01p	Process	GO:0043247	telomere maintenance in response to DNA damage	Pot1b	1	9770	1	19971	0.489209	2.04411
FC(2cell/4cell)_f2_0.01p	Process	GO:0001997	positive regulation of the force of heart contraction by epinephrine-norepinephrine	Adra1a	1	9770	3	19971	0.382935	0.681372
FC(2cell/4cell)_f2_0.01p	Function	GO:0017127	cholesterol transporter activity	Stard3;Stard5;Apoe	3	9770	7	19971	0.278992	0.876049
FC(2cell/4cell)_f2_0.01p	Process	GO:0060158	activation of phospholipase C activity by dopamine receptor signaling pathway	Gnaq	1	9770	4	19971	0.260787	0.511029
FC(2cell/4cell)_f2_0.01p	Process	GO:0014051	gamma-aminobutyric acid secretion	Apba1;Trpc4;Cacnb4	3	9770	4	19971	0.239213	1.53309
FC(2cell/4cell)_f2_0.01p	Process	GO:0046716	muscle homeostasis	Mtm1;Gaa;Hif1a;Large	4	9770	11	19971	0.171486	0.743314
FC(2cell/4cell)_f2_0.01p	Function	GO:0016813	hydrolase activity, acting on carbon-nitrogen (but not peptide) bonds, in linear amidines	Arg2;Arg1;Gatm;Agmat;Ddah2	5	9770	6	19971	0.0858518	1.70343
FC(2cell/4cell)_f2_0.01p	Process	GO:0008585	female gonad development	Fanca;Lhx8	2	9770	6	19971	0.244387	0.681372
FC(2cell/4cell)_f2_0.01p	Process	GO:0048644	muscle organ morphogenesis	Arid5b;Serp1;Cntf;Lif;Tcf15	5	9770	7	19971	0.153514	1.46008
FC(2cell/4cell)_f2_0.01p	Function	GO:0008431	vitamin E binding	Ttpa	1	9770	1	19971	0.489209	2.04411
FC(2cell/4cell)_f2_0.01p	Process	GO:0034969	histone arginine methylation	Prmt7	1	9770	1	19971	0.489209	2.04411
FC(2cell/4cell)_f2_0.01p	Process	GO:0051899	membrane depolarization	Cav1;4930506M07Rik;Park7;Best2	4	9770	10	19971	0.213663	0.817646
FC(2cell/4cell)_f2_0.01p	Function	GO:0004999	vasoactive intestinal polypeptide receptor activity	Adcyap1r1	1	9770	3	19971	0.382935	0.681372
FC(2cell/4cell)_f2_0.01p	Component	GO:0005844	polysome	Dazl;Msi2;Piwil2;Rps6;Ybx2;Piwil1	6	9770	9	19971	0.153449	1.36274
FC(2cell/4cell)_f2_0.01p	Function	GO:0047192	1-alkylglycerophosphocholine O-acetyltransferase activity	Lpcat2	1	9770	2	19971	0.499792	1.02206
FC(2cell/4cell)_f2_0.01p	Process	GO:0046533	negative regulation of photoreceptor cell differentiation	Cntf;Notch1	2	9770	2	19971	0.239313	2.04411
FC(2cell/4cell)_f2_0.01p	Process	GO:0008625	induction of apoptosis via death domain receptors	Ngfrap1;Bcl2l10;Il18	3	9770	7	19971	0.278992	0.876049
FC(2cell/4cell)_f2_0.01p	Function	GO:0004795	threonine synthase activity	Thnsl1	1	9770	2	19971	0.499792	1.02206
FC(2cell/4cell)_f2_0.01p	Component	GO:0030054	cell junction	Grip1;Cldn8;Park2;Ssh2;Erc2;Pard3;Pgm5;Chrnb4;Pkp3;Camk2a;Gjb5;Psd3;Sh3kbp1;Jub;Gabrr3;Crb3;Grin2d;Grid1;Cbln4;Gabrp;Jam2;Pard3b;Slc30a3;Rph3a;Shc4;Homer1;Sigmar1;Syt1;Shroom2;Chrne;Jup;Dlgap3;Chrna5;Col17a1;Vasp;Gabra5;Sntb2;Fermt2;Chrna10;Sspn;Syt7;Syt11;Cldn15;Vamp2;Lpp;Parvb;Prune;Chrna1;Fmn1;Pkp4;Sept11;Samd4;Sorbs1;Syngr1;Bcar1;Arhgap26;Abi1;Rims1;Fat1;Glra1;Syt5;Vamp3;Mllt4;Nlgn1;Pard6g;Cl…	185	9770	382	19971	0.0404436	0.989951
FC(2cell/4cell)_f2_0.01p	Function	GO:0042978	ornithine decarboxylase activator activity	Adc	1	9770	2	19971	0.499792	1.02206
FC(2cell/4cell)_f2_0.01p	Process	GO:0034976	response to endoplasmic reticulum stress	Fam129a;Col4a3bp	2	9770	2	19971	0.239313	2.04411
FC(2cell/4cell)_f2_0.01p	Process	GO:0007035	vacuolar acidification	Slc11a1	1	9770	2	19971	0.499792	1.02206
FC(2cell/4cell)_f2_0.01p	Process	GO:0060742	epithelial cell differentiation involved in prostate gland development	Ctnnb1;Stat5a;Psap	3	9770	4	19971	0.239213	1.53309
FC(2cell/4cell)_f2_0.01p	Process	GO:0000085	G2 phase of mitotic cell cycle	Dnajc2	1	9770	2	19971	0.499792	1.02206
FC(2cell/4cell)_f2_0.01p	Function	GO:0004865	protein serine/threonine phosphatase inhibitor activity	Ppp1r14c	1	9770	3	19971	0.382935	0.681372
FC(2cell/4cell)_f2_0.01p	Process	GO:0022038	corpus callosum development	Cdk5;Rpgrip1l	2	9770	2	19971	0.239313	2.04411
FC(2cell/4cell)_f2_0.01p	Process	GO:0043064	flagellum organization	1500035H01Rik	1	9770	1	19971	0.489209	2.04411
FC(2cell/4cell)_f2_0.01p	Process	GO:0032925	regulation of activin receptor signaling pathway	Fgf10	1	9770	1	19971	0.489209	2.04411
FC(2cell/4cell)_f2_0.01p	Function	GO:0047545	2-hydroxyglutarate dehydrogenase activity	L2hgdh	1	9770	1	19971	0.489209	2.04411
FC(2cell/4cell)_f2_0.01p	Process	GO:0035116	embryonic hindlimb morphogenesis	Fgf8;Gnas;Rarb;Ctnnb1;Notch1;Mecom;Smarca4;Shh;Fgf4;Rarg;Lmbr1;Rpgrip1l;Wnt7a	13	9770	20	19971	0.0646125	1.32867
FC(2cell/4cell)_f2_0.01p	Function	GO:0003868	4-hydroxyphenylpyruvate dioxygenase activity	Hpdl	1	9770	2	19971	0.499792	1.02206
FC(2cell/4cell)_f2_0.01p	Process	GO:0019722	calcium-mediated signaling	Gpr44;Rcan2	2	9770	9	19971	0.0781334	0.454248
FC(2cell/4cell)_f2_0.01p	Process	GO:0001541	ovarian follicle development	Msh4;Lfng;Zfx;Taf4a;Esr2;Dmc1;Kdr;Vegfa;Bcl2l1;Foxc1;Nobox;Oas1d;Vgf;Fancg;Bax	15	9770	24	19971	0.0680538	1.27757
FC(2cell/4cell)_f2_0.01p	Process	GO:0001805	positive regulation of type III hypersensitivity	Fcgr1;Fcgr3	2	9770	3	19971	0.366754	1.36274
FC(2cell/4cell)_f2_0.01p	Process	GO:0021508	floor plate formation	Gli2	1	9770	1	19971	0.489209	2.04411
FC(2cell/4cell)_f2_0.01p	Function	GO:0004908	interleukin-1 receptor activity	Il1rap;Il1r1;Il18rap	3	9770	6	19971	0.31211	1.02206
FC(2cell/4cell)_f2_0.01p	Process	GO:0016481	negative regulation of transcription	Nab2;Per1;Hdac9;Suds3;Prdm6;Rara;Ciita;Bclaf1;Nr1h3;Foxp2;Vdr;Glis2;Mecp2;Nab1;Scmh1;Hdac1;Cobra1;Gli3;Ncor2;Mxd3;Nr1i2;Th1l;Thrb;Ccdc85b;Dmap1;Foxp1;Psmc5;Lrch4;Rcor2;Tbx3;Thra;Nrg1;Pou2f1;Dmbx1;Insm2;Mybbp1a	36	9770	66	19971	0.0646992	1.11497
FC(2cell/4cell)_f2_0.01p	Process	GO:0031119	tRNA pseudouridine synthesis	Pus1	1	9770	2	19971	0.499792	1.02206
FC(2cell/4cell)_f2_0.01p	Function	GO:0004466	long-chain-acyl-CoA dehydrogenase activity	Acadl	1	9770	1	19971	0.489209	2.04411
FC(2cell/4cell)_f2_0.01p	Process	GO:0001933	negative regulation of protein amino acid phosphorylation	Ibtk;Fam129a;Psen1;Igfbp3;Fkbp1a;Psen2;Impact	7	9770	8	19971	0.0273824	1.7886
FC(2cell/4cell)_f2_0.01p	Function	GO:0003988	acetyl-CoA C-acyltransferase activity	Acaa2;Acaa1a	2	9770	3	19971	0.366754	1.36274
FC(2cell/4cell)_f2_0.01p	Function	GO:0010181	FMN binding	Ndor1;Mtrr;Tyw1;Ndufv1;Por	5	9770	11	19971	0.229978	0.929143
FC(2cell/4cell)_f2_0.01p	Process	GO:0048167	regulation of synaptic plasticity	Gipc1;Psen1;Psen2;Atp2b2;Htt;Grin1;Mecp2	7	9770	14	19971	0.208863	1.02206
FC(2cell/4cell)_f2_0.01p	Process	GO:0016042	lipid catabolic process	Plcd1;Plbd1;Plcb1;Plce1;Pnpla7;Ddhd1;Pld3;Apoc2;Enpp2;Pnliprp2;Iah1;Pafah1b2;Pld2;Pld1;Pla2g4a;Pla2g16;Prdx6;Aspg;Nceh1;Pld4;Pafah2;Plcd4;Pla2g5;Clps;Plin1;Oc90;Lipg;Pla2g10;Pafah1b3;Daglb;Pla2g4f;Pnpla1;Plcxd3;Ddhd2;Liph;Pla2g4e;Plbd2;Pnlip;Lpl;Pla2g12a;Plcd3;Pla1a;Abhd4;Pla2g6;Centb1	45	9770	84	19971	0.060531	1.09506
FC(2cell/4cell)_f2_0.01p	Function	GO:0005544	calcium-dependent phospholipid binding	Anxa6;Anxa5;Syt16;Anxa8;Anxa7;Syt1;Sytl3;Anxa9;Anxa3;Anxa2;Doc2a;Pclo;Anxa4	13	9770	20	19971	0.0646125	1.32867
FC(2cell/4cell)_f2_0.01p	Function	GO:0003714	transcription corepressor activity	Irf2bp2;Zbtb32;Hipk3;Nrip1;Hdac9;Pias4;Hdac5;Dmap1;Pias1;Foxp3;Bcor;Trib3;Irf2bp1;Spen;Sin3a;Aebp1;Cdx2;Jazf1;Cbfa2t2;Tsg101;Rcor2;Zfpm2;Tob1;Atn1;Tcf4;Cmtm2a;Nsd1;Eid1;Lmcd1;Tbl1x;Hipk2;Ctbp2;Hdac1;Insm2;Ncor2;Wwtr1	36	9770	64	19971	0.0502453	1.14981
FC(2cell/4cell)_f2_0.01p	Function	GO:0004724	magnesium-dependent protein serine/threonine phosphatase activity	Ppm1d	1	9770	1	19971	0.489209	2.04411
FC(2cell/4cell)_f2_0.01p	Process	GO:0002087	regulation of respiratory gaseous exchange by neurological system process	Glra1;Gls;Nlgn1;Nlgn3;Mecp2	5	9770	10	19971	0.245582	1.02206
FC(2cell/4cell)_f2_0.01p	Process	GO:0030162	regulation of proteolysis	Shh	1	9770	3	19971	0.382935	0.681372
FC(2cell/4cell)_f2_0.01p	Component	GO:0045211	postsynaptic membrane	Grip1;Tanc1;Park2;Kcnma1;Camk2n1;Clstn1;Glra1;Nlgn1;Chrnb4;Gria4;Psd3;Gabrr3;Grin2d;Gria1;Grid2ip;Grid1;Clstn3;Gabrp;Chrng;Cpeb1;Gabre;Shank2;Snta1;Cadps2;Shc4;Synpo;Anks1b;Gabra1;Homer1;Grin1;Gabra3;Chrne;Dlgap3;Chrna5;Grik2;Mpdz;Gabrd;Gabra5;Chrm3;Chrna10;Sspn;Grin3b;Chrnb1;Pja2;Dlg2;Dlgap2;Gphn;Rapsn;Chrna1;Homer3	50	9770	119	19971	0.0235324	0.858872
FC(2cell/4cell)_f2_0.01p	Function	GO:0015662	ATPase activity, coupled to transmembrane movement of ions, phosphorylative mechanism	Atp8a2;Atp8b2;Atp13a3;Atp10a;Atp8a1;Atp12a;Atp2c1;Atp1a1;Atp13a1;Atp8b1;Atp2a1;Atp2a2;Atp2c2;Atp4a;Atp2b2;Atp10d;Atp1a3	17	9770	30	19971	0.101619	1.15833
FC(2cell/4cell)_f2_0.01p	Process	GO:0051276	chromosome organization	Pelo;Lig4;Pttg1;Smc1b;Smc3;Ercc1;Smc1a;Dclre1c;Pot1b;Rpa1;Rad54l;Smc2;Trp53	13	9770	19	19971	0.0442572	1.3986
FC(2cell/4cell)_f2_0.01p	Process	GO:0046822	regulation of nucleocytoplasmic transport	Ppp1r12a	1	9770	3	19971	0.382935	0.681372
FC(2cell/4cell)_f2_0.01p	Process	GO:0006811	ion transport	Atp5s;Atp6v0a2;Nalcn;Kcng1;Slc9a8;Slc17a2;Trpc2;Chrnb4;Slco1a4;Slc13a3;Atp1a3;Stim1;Slc39a6;Scn8a;Atp6ap1;Gabrr3;Grin2d;Kcnq1;Cacng7;Atp1b2;Slc30a3;Pkd1l3;Trpm6;Kcnh2;Kcnip4;Cnga4;Slc38a10;Slc22a15;Slc26a8;Gabra5;Ltf;Sfxn1;Pkd2;Chrna1;Atp2b4;Cacna2d3;Glra1;Atp5j;Tmco3;Trpc1;Trpc7;Kcnn4;Gria1;Atp5e;Slc10a6;Clcn2;Gabre;Kcnk3;Slc38a4;Slc39a9;Slc4a4;Svop;Kcne3;Atp2a1;Atp6v1c2;Slc9a4;Trpa1;Slc11a2;Cat…	256	9770	532	19971	0.0326958	0.983634
FC(2cell/4cell)_f2_0.01p	Process	GO:0043409	negative regulation of MAPKKK cascade	Cav1;Nf2	2	9770	8	19971	0.118996	0.511029
FC(2cell/4cell)_f2_0.01p	Process	GO:0048496	maintenance of organ identity	Iqcb1;Nphp3	2	9770	2	19971	0.239313	2.04411
FC(2cell/4cell)_f2_0.01p	Function	GO:0003886	DNA (cytosine-5-)-methyltransferase activity	Dnmt3a	1	9770	3	19971	0.382935	0.681372
FC(2cell/4cell)_f2_0.01p	Process	GO:0050650	chondroitin sulfate proteoglycan biosynthetic process	Igf1	1	9770	2	19971	0.499792	1.02206
FC(2cell/4cell)_f2_0.01p	Function	GO:0004033	aldo-keto reductase activity	Akr1c21;Miox	2	9770	5	19971	0.31898	0.817646
FC(2cell/4cell)_f2_0.01p	Function	GO:0003810	protein-glutamine gamma-glutamyltransferase activity	Tgm1;F13a1;Epb4.2	3	9770	8	19971	0.228001	0.766543
FC(2cell/4cell)_f2_0.01p	Component	GO:0033179	proton-transporting V-type ATPase, V0 domain	Atp6v0e;Atp6v0e2;Atp6v0b	3	9770	6	19971	0.31211	1.02206
FC(2cell/4cell)_f2_0.01p	Function	GO:0047734	CDP-glycerol diphosphatase activity	2310004I24Rik	1	9770	1	19971	0.489209	2.04411
FC(2cell/4cell)_f2_0.01p	Function	GO:0031683	G-protein beta/gamma-subunit binding	Cetn4;Gnat1	2	9770	5	19971	0.31898	0.817646
FC(2cell/4cell)_f2_0.01p	Function	GO:0015279	store-operated calcium channel activity	Trpc2;Trpc4;Trpc1	3	9770	4	19971	0.239213	1.53309
FC(2cell/4cell)_f2_0.01p	Function	GO:0019166	trans-2-enoyl-CoA reductase (NADPH) activity	Pecr	1	9770	2	19971	0.499792	1.02206
FC(2cell/4cell)_f2_0.01p	Process	GO:0006423	cysteinyl-tRNA aminoacylation	Cars2;Cars	2	9770	2	19971	0.239313	2.04411
FC(2cell/4cell)_f2_0.01p	Function	GO:0008201	heparin binding	Ecm2;Adamts8;Nav2;Hdgf;Apoe;Bmp4;Fgfr2;Lrpap1;Fbln7;Col5a3;Pcolce2;Smoc2;Mpo;Mdk;Lamc2;Rspo2;Fgf9;Hbegf;Col25a1;Aplp1;Postn;Ctgf;Rpl29;Lipg;Vegfb;Vtn;Ltf;Gpnmb;Rpl22;Vegfa;Serpine2;Lpl;Cyr61;Abi3bp;Fgf10	35	9770	79	19971	0.0642817	0.90562
FC(2cell/4cell)_f2_0.01p	Process	GO:0006917	induction of apoptosis	Khdc1b;Itm2b;Dapk2;Casp6;Diablo;Bik;Plekhf1;Bax;Tgfb2;Jmy;Cd27;Tgfb3;Ern1;Trp53inp1;Mal;Trp63;Tradd;5730403B10Rik;Sp110;Pmaip1;Bad;Trp53;Bok;Nod1;Wwox;Ngfrap1;Prkra;1200009F10Rik;Ei24;Gpx1;Nudt2;Foxo3;Pycard;Serinc3;Dmrt2;Bbc3;Cebpb;Shisa5;Casp7;Ddx20;Dapk3;Tfpt;Rrm2b;Dffa;Plagl2;Pml;Ptprv;Pten;Perp	49	9770	78	19971	0.00439927	1.28412
FC(2cell/4cell)_f2_0.01p	Process	GO:0008543	fibroblast growth factor receptor signaling pathway	Fgf8;Fgf3;Fgfr4;Ctgf;Fgf17;Fgf16;Fgfr3;Fgf4;Cep57;Fgf5;Fgfr2;Fgf10;Fgf9	13	9770	24	19971	0.141764	1.10723
FC(2cell/4cell)_f2_0.01p	Component	GO:0033017	sarcoplasmic reticulum membrane	Ryr3;Fkbp1b;Ryr1;Fkbp1a;Ryr2	5	9770	6	19971	0.0858518	1.70343
FC(2cell/4cell)_f2_0.01p	Process	GO:0006435	threonyl-tRNA aminoacylation	Tars2;Tars	2	9770	3	19971	0.366754	1.36274
FC(2cell/4cell)_f2_0.01p	Function	GO:0018024	histone-lysine N-methyltransferase activity	Ezh2;Suv39h1;Prdm9;Suv39h2;Setdb1;Prdm6;Nsd1;Mll1;Suv420h2;Suv420h1;Ehmt2	11	9770	22	19971	0.16742	1.02206
FC(2cell/4cell)_f2_0.01p	Process	GO:0045647	negative regulation of erythrocyte differentiation	Stat5a;Stat5b	2	9770	4	19971	0.374688	1.02206
FC(2cell/4cell)_f2_0.01p	Function	GO:0016263	glycoprotein-N-acetylgalactosamine 3-beta-galactosyltransferase activity	C1galt1	1	9770	1	19971	0.489209	2.04411
FC(2cell/4cell)_f2_0.01p	Function	GO:0035197	siRNA binding	Mbd2;Mecp2	2	9770	2	19971	0.239313	2.04411
FC(2cell/4cell)_f2_0.01p	Component	GO:0042613	MHC class II protein complex	H2-Aa	1	9770	9	19971	0.0203832	0.227124
FC(2cell/4cell)_f2_0.01p	Process	GO:0048677	axon extension involved in regeneration	Lamb2	1	9770	1	19971	0.489209	2.04411
FC(2cell/4cell)_f2_0.01p	Process	GO:0007271	synaptic transmission, cholinergic	Chrm3;Chrna10	2	9770	7	19971	0.174747	0.584033
FC(2cell/4cell)_f2_0.01p	Process	GO:0006650	glycerophospholipid metabolic process	Aldh5a1	1	9770	1	19971	0.489209	2.04411
FC(2cell/4cell)_f2_0.01p	Process	GO:0048050	post-embryonic eye morphogenesis	Bhlhe23	1	9770	1	19971	0.489209	2.04411
FC(2cell/4cell)_f2_0.01p	Process	GO:0042158	lipoprotein biosynthetic process	Apobec1;Apoe;Lcat	3	9770	6	19971	0.31211	1.02206
FC(2cell/4cell)_f2_0.01p	Process	GO:0021903	rostrocaudal neural tube patterning	Bmi1	1	9770	1	19971	0.489209	2.04411
FC(2cell/4cell)_f2_0.01p	Process	GO:0031032	actomyosin structure organization	Limch1;Cnn1;Cnn3;Cnn2	4	9770	6	19971	0.224168	1.36274
FC(2cell/4cell)_f2_0.01p	Process	GO:0050829	defense response to Gram-negative bacterium	Lbp;Lyz1;Slc11a1;Camp	4	9770	8	19971	0.272983	1.02206
FC(2cell/4cell)_f2_0.01p	Process	GO:0007600	sensory perception	Arrb1;Sag	2	9770	5	19971	0.31898	0.817646
FC(2cell/4cell)_f2_0.01p	Process	GO:0033364	mast cell secretory granule organization	Srgn;Lyst	2	9770	2	19971	0.239313	2.04411
FC(2cell/4cell)_f2_0.01p	Component	GO:0033269	internode region of axon	Mbp	1	9770	3	19971	0.382935	0.681372
FC(2cell/4cell)_f2_0.01p	Process	GO:0060351	cartilage development involved in endochondral bone morphogenesis	Hspg2	1	9770	6	19971	0.102038	0.340686
FC(2cell/4cell)_f2_0.01p	Process	GO:0035234	germ cell programmed cell death	Prkdc;Bax;Kit;Kitl	4	9770	4	19971	0.0572589	2.04411
FC(2cell/4cell)_f2_0.01p	Process	GO:0006610	ribosomal protein import into nucleus	Ipo4;Kpnb1;Ipo11	3	9770	4	19971	0.239213	1.53309
FC(2cell/4cell)_f2_0.01p	Process	GO:0048671	negative regulation of collateral sprouting	Ulk1	1	9770	2	19971	0.499792	1.02206
FC(2cell/4cell)_f2_0.01p	Process	GO:0060218	hemopoietic stem cell differentiation	Ercc2	1	9770	2	19971	0.499792	1.02206
FC(2cell/4cell)_f2_0.01p	Function	GO:0019784	NEDD8-specific protease activity	Senp8	1	9770	1	19971	0.489209	2.04411
FC(2cell/4cell)_f2_0.01p	Process	GO:0042221	response to chemical stimulus	Nanog;1110034A24Rik;Slc10a3;Rpl36al;Ppp2cb;Triml2	6	9770	16	19971	0.132724	0.766543
FC(2cell/4cell)_f2_0.01p	Process	GO:0060407	negative regulation of penile erection	Ada	1	9770	1	19971	0.489209	2.04411
FC(2cell/4cell)_f2_0.01p	Function	GO:0042800	histone methyltransferase activity (H3-K4 specific)	Prdm9;Mll1	2	9770	4	19971	0.374688	1.02206
FC(2cell/4cell)_f2_0.01p	Function	GO:0042578	phosphoric ester hydrolase activity	Fbp1;Fbp2	2	9770	2	19971	0.239313	2.04411
FC(2cell/4cell)_f2_0.01p	Process	GO:0019477	L-lysine catabolic process	Aass	1	9770	1	19971	0.489209	2.04411
FC(2cell/4cell)_f2_0.01p	Process	GO:0048813	dendrite morphogenesis	Dvl1;Dscam;Dclk1;Cdk5;Klf7;Slc11a2;Hprt1;Ctnna2	8	9770	12	19971	0.110527	1.36274
FC(2cell/4cell)_f2_0.01p	Process	GO:0006496	protein amino acid terminal N-glycosylation	B4galt1	1	9770	1	19971	0.489209	2.04411
FC(2cell/4cell)_f2_0.01p	Process	GO:0042347	negative regulation of NF-kappaB import into nucleus	Uaca	1	9770	1	19971	0.489209	2.04411
FC(2cell/4cell)_f2_0.01p	Process	GO:0060389	pathway-restricted SMAD protein phosphorylation	Tgfbr3;Tgfb2	2	9770	2	19971	0.239313	2.04411
FC(2cell/4cell)_f2_0.01p	Process	GO:0006556	S-adenosylmethionine biosynthetic process	Mat2a	1	9770	1	19971	0.489209	2.04411
FC(2cell/4cell)_f2_0.01p	Function	GO:0008013	beta-catenin binding	Sufu;Csnk2a1;Shroom2;Psen1;Apc2;Gsk3b;Ptprt	7	9770	18	19971	0.131808	0.794933
FC(2cell/4cell)_f2_0.01p	Process	GO:0043380	regulation of memory T cell differentiation	Bcl6	1	9770	1	19971	0.489209	2.04411
FC(2cell/4cell)_f2_0.01p	Process	GO:0006506	GPI anchor biosynthetic process	Pigf;Pigc;Pigp;Pigg;Pigs;Pgap3;Piga;Pigo;Pign;Pigl;Alg9;Gpaa1;Pigw;Pgap2;Pigx;Pigm;Pigv;Dpm1;Pigt	19	9770	28	19971	0.0205568	1.38708
FC(2cell/4cell)_f2_0.01p	Function	GO:0015495	gamma-aminobutyric acid:hydrogen symporter activity	Slc32a1	1	9770	1	19971	0.489209	2.04411
FC(2cell/4cell)_f2_0.01p	Function	GO:0004951	cholecystokinin receptor activity	Cckar	1	9770	1	19971	0.489209	2.04411
FC(2cell/4cell)_f2_0.01p	Component	GO:0005801	cis-Golgi network	Tmed10	1	9770	6	19971	0.102038	0.340686
FC(2cell/4cell)_f2_0.01p	Process	GO:0046501	protoporphyrinogen IX metabolic process	Eif2ak1	1	9770	2	19971	0.499792	1.02206
FC(2cell/4cell)_f2_0.01p	Process	GO:0070384	Harderian gland development	Rarg	1	9770	1	19971	0.489209	2.04411
FC(2cell/4cell)_f2_0.01p	Process	GO:0006826	iron ion transport	Ltf;Slc39a14;Steap3;Sfxn2;Slc25a28;Sfxn1;Slc11a1;Steap4;Steap2;Sfxn5;Slc11a2;Sfxn4;Ftl1	13	9770	25	19971	0.150877	1.06294
FC(2cell/4cell)_f2_0.01p	Process	GO:0006924	activation-induced cell death of T cells	Il2ra;Tgfb2;Rps6	3	9770	6	19971	0.31211	1.02206
FC(2cell/4cell)_f2_0.01p	Process	GO:0030851	granulocyte differentiation	Cbfa2t3;Sfpi1	2	9770	4	19971	0.374688	1.02206
FC(2cell/4cell)_f2_0.01p	Process	GO:0021631	optic nerve morphogenesis	Gli3	1	9770	4	19971	0.260787	0.511029
FC(2cell/4cell)_f2_0.01p	Function	GO:0032794	GTPase activating protein binding	Gapvd1	1	9770	1	19971	0.489209	2.04411
FC(2cell/4cell)_f2_0.01p	Component	GO:0016327	apicolateral plasma membrane	Prickle2	1	9770	2	19971	0.499792	1.02206
FC(2cell/4cell)_f2_0.01p	Process	GO:0006766	vitamin metabolic process	Lrp2	1	9770	1	19971	0.489209	2.04411
FC(2cell/4cell)_f2_0.01p	Function	GO:0008424	glycoprotein 6-alpha-L-fucosyltransferase activity	Fut8	1	9770	1	19971	0.489209	2.04411
FC(2cell/4cell)_f2_0.01p	Process	GO:0006730	one-carbon metabolic process	Car6;Mat2b;Car14;Mthfd1;Car9;Mthfd2;Car8;Car15;Gnmt;Mthfd1l;Ahcy;Mat2a;Car10;Mat1a;Aldh1l2;Car4;Shmt1;Car1	18	9770	32	19971	0.0999631	1.14981
FC(2cell/4cell)_f2_0.01p	Process	GO:0019673	GDP-mannose metabolic process	Gmds	1	9770	1	19971	0.489209	2.04411
FC(2cell/4cell)_f2_0.01p	Function	GO:0000213	tRNA-intron endonuclease activity	Tsen2;Tsen34	2	9770	2	19971	0.239313	2.04411
FC(2cell/4cell)_f2_0.01p	Function	GO:0070773	protein N-terminal glutamine amidohydrolase activity	Wdyhv1	1	9770	1	19971	0.489209	2.04411
FC(2cell/4cell)_f2_0.01p	Process	GO:0002033	vasodilation by angiotensin involved in regulation of systemic arterial blood pressure	G6pdx	1	9770	2	19971	0.499792	1.02206
FC(2cell/4cell)_f2_0.01p	Function	GO:0016937	short-branched-chain-acyl-CoA dehydrogenase activity	Acadsb	1	9770	1	19971	0.489209	2.04411
FC(2cell/4cell)_f2_0.01p	Process	GO:0006508	proteolysis	Pitrm1;Lonp2;Senp5;Ace2;Agbl2;Psmd8;Pcsk5;Pmpca;Apaf1;Prcp;Metapl1;Senp8;Pgm5;F10;Uqcrc1;Cpn1;Mmp2;Cpe;Ctsa;Ctsl;Ctsz;Cpb2;St14;Cndp2;Prssl1;Prss36;Thop1;Dpep2;Cradd;Ren2;Shh;Prep;Dpp10;Xrcc6bp1;Dpp6;Immp1l;Capn1;Cfi;Pepd;Npepl1;Espl1;Rnpep;Prtn3;Senp7;Adam19;Mmp1b;Tpp1;Cpxm1;Ermp1;Dpep3;Adam12;Dhh;C2;Oma1;Klk1b3;Capn11;Lonp1;Ctsb;Enpep;Adamts18;Cfb;Cela2a;Ctsd;Adam8;Lap3;Dpp4;Adam1a;Pmpcb;F2;Sen…	169	9770	391	19971	0.00304985	0.883518
FC(2cell/4cell)_f2_0.01p	Process	GO:0046855	inositol phosphate dephosphorylation	Impa2;Impa1;Pten	3	9770	4	19971	0.239213	1.53309
FC(2cell/4cell)_f2_0.01p	Process	GO:0043001	Golgi to plasma membrane protein transport	Blzf1;D230025D16Rik	2	9770	2	19971	0.239313	2.04411
FC(2cell/4cell)_f2_0.01p	Function	GO:0008138	protein tyrosine/serine/threonine phosphatase activity	Dusp7;Dusp2;Ssh2;Ptpdc1;Dusp14;Dusp1;Dusp23;Ssh1;Dusp13;Dusp19;Ptpmt1;Dusp6;Cdc14b;Dusp26;Dusp18;Dusp28;Pten	17	9770	33	19971	0.132015	1.05303
FC(2cell/4cell)_f2_0.01p	Function	GO:0004738	pyruvate dehydrogenase activity	Pdha1	1	9770	1	19971	0.489209	2.04411
FC(2cell/4cell)_f2_0.01p	Process	GO:0000082	G1/S transition of mitotic cell cycle	Id4;Slfn1;Itgb1;Camk2g;Lats2;Rps6;Rhou;Cables1;Rb1;Myb;E2f5;Camk2b;Camk2a	13	9770	21	19971	0.0866614	1.2654
FC(2cell/4cell)_f2_0.01p	Function	GO:0016866	intramolecular transferase activity	Lss	1	9770	2	19971	0.499792	1.02206
FC(2cell/4cell)_f2_0.01p	Process	GO:0006207	'de novo' pyrimidine base biosynthetic process	Cad;Umps;Dhodh	3	9770	4	19971	0.239213	1.53309
FC(2cell/4cell)_f2_0.01p	Process	GO:0060315	negative regulation of ryanodine-sensitive calcium-release channel activity	Pkd2	1	9770	1	19971	0.489209	2.04411
FC(2cell/4cell)_f2_0.01p	Process	GO:0051014	actin filament severing	Dbnl;Flii	2	9770	2	19971	0.239313	2.04411
FC(2cell/4cell)_f2_0.01p	Function	GO:0016307	phosphatidylinositol phosphate kinase activity	Pip5k1a;Pip4k2c	2	9770	8	19971	0.118996	0.511029
FC(2cell/4cell)_f2_0.01p	Process	GO:0048753	pigment granule organization	Lyst	1	9770	2	19971	0.499792	1.02206
FC(2cell/4cell)_f2_0.01p	Process	GO:0016447	somatic recombination of immunoglobulin gene segments	Msh3;Ung;Msh6;Mlh1	4	9770	6	19971	0.224168	1.36274
FC(2cell/4cell)_f2_0.01p	Process	GO:0002011	morphogenesis of an epithelial sheet	Hoxb2;Dag1;Chuk;Lama1;Jag1	5	9770	7	19971	0.153514	1.46008
FC(2cell/4cell)_f2_0.01p	Function	GO:0004083	2,3-bisphospho-D-glycerate 2-phosphohydrolase activity	Pgam2;Bpgm	2	9770	3	19971	0.366754	1.36274
FC(2cell/4cell)_f2_0.01p	Process	GO:0019348	dolichol metabolic process	Dpm1	1	9770	2	19971	0.499792	1.02206
FC(2cell/4cell)_f2_0.01p	Process	GO:0045834	positive regulation of lipid metabolic process	Angptl4	1	9770	1	19971	0.489209	2.04411
FC(2cell/4cell)_f2_0.01p	Component	GO:0042788	polysomal ribosome	Rpl29	1	9770	3	19971	0.382935	0.681372
FC(2cell/4cell)_f2_0.01p	Process	GO:0051789	response to protein stimulus	Egr1;Msx1;Eif4a2;Id3;Tgfb1;Fos;Dgki;Ddr1;Bcl2l1;Msx2;Cd4;Cyr61;Id1;Id2;Klf10;Fgf10;Cd48	17	9770	33	19971	0.132015	1.05303
FC(2cell/4cell)_f2_0.01p	Process	GO:0045823	positive regulation of heart contraction	Atp1a1	1	9770	2	19971	0.499792	1.02206
FC(2cell/4cell)_f2_0.01p	Process	GO:0051246	regulation of protein metabolic process	Ube2f;Ube2c;Ube2d2;Ube2l6;Ube2z;Ube2v2;Ube2e1;Ube2r2;Ube2e3;Igf1;Ube2v1;Ube2o;Tsg101;Ube2j2;Ube2d3;Uevld;Ube2g1;Ube2n;Ube2m;Ube2b;Ube2l3	21	9770	40	19971	0.113386	1.07316
FC(2cell/4cell)_f2_0.01p	Process	GO:0002051	osteoblast fate commitment	Smad1;Runx2;Men1;Smad5	4	9770	4	19971	0.0572589	2.04411
FC(2cell/4cell)_f2_0.01p	Process	GO:0006888	ER to Golgi vesicle-mediated transport	Trappc3;Trappc2l;Gosr1;Use1;Lman1;Ykt6;Htt;Sec23b	8	9770	16	19971	0.195728	1.02206
FC(2cell/4cell)_f2_0.01p	Function	GO:0004066	asparagine synthase (glutamine-hydrolyzing) activity	Asns	1	9770	2	19971	0.499792	1.02206
FC(2cell/4cell)_f2_0.01p	Function	GO:0004174	electron-transferring-flavoprotein dehydrogenase activity	Aifm1;Etfdh	2	9770	2	19971	0.239313	2.04411
FC(2cell/4cell)_f2_0.01p	Process	GO:0007205	activation of protein kinase C activity by G-protein coupled receptor protein signaling pathway	Dgke;Edn1;Cish;Dgkg;Dgka;Agk;Dgkz;Sphk1;Cerk	9	9770	12	19971	0.0470231	1.53309
FC(2cell/4cell)_f2_0.01p	Process	GO:0051694	pointed-end actin filament capping	Tmod3	1	9770	1	19971	0.489209	2.04411
FC(2cell/4cell)_f2_0.01p	Process	GO:0060235	lens induction in camera-type eye	Pou2f1;Bmp4	2	9770	4	19971	0.374688	1.02206
FC(2cell/4cell)_f2_0.01p	Function	GO:0003829	beta-1,3-galactosyl-O-glycosyl-glycoprotein beta-1,6-N-acetylglucosaminyltransferase activity	Gcnt3;Gcnt1	2	9770	2	19971	0.239313	2.04411
FC(2cell/4cell)_f2_0.01p	Process	GO:0050796	regulation of insulin secretion	Ensa;Hnf1a;Gck	3	9770	8	19971	0.228001	0.766543
FC(2cell/4cell)_f2_0.01p	Process	GO:0045634	regulation of melanocyte differentiation	Gnaq	1	9770	2	19971	0.499792	1.02206
FC(2cell/4cell)_f2_0.01p	Process	GO:0001543	ovarian follicle rupture	Nrip1;Agt	2	9770	2	19971	0.239313	2.04411
FC(2cell/4cell)_f2_0.01p	Function	GO:0008437	thyrotropin-releasing hormone activity	Trh	1	9770	1	19971	0.489209	2.04411
FC(2cell/4cell)_f2_0.01p	Function	GO:0004346	glucose-6-phosphatase activity	G6pc2;G6pc3	2	9770	3	19971	0.366754	1.36274
FC(2cell/4cell)_f2_0.01p	Function	GO:0003756	protein disulfide isomerase activity	Pdia3;Tmx3;Pdia6;P4hb	4	9770	7	19971	0.267201	1.16807
FC(2cell/4cell)_f2_0.01p	Function	GO:0015078	hydrogen ion transmembrane transporter activity	Atp5d;Atp5g3;Atp6v0a2;Atp6v0a4;Atp5k;Atp6v0a1;Atp6v0e;Atp5h;Atp5g1;Atp5j;Slc11a2;Atp6v0e2;Atp5f1;Atp6v0b	14	9770	20	19971	0.0309183	1.43088
FC(2cell/4cell)_f2_0.01p	Component	GO:0014704	intercalated disc	Capzb	1	9770	5	19971	0.166494	0.408823
FC(2cell/4cell)_f2_0.01p	Function	GO:0016175	superoxide-generating NADPH oxidase activity	Nox4;Ncf1	2	9770	5	19971	0.31898	0.817646
FC(2cell/4cell)_f2_0.01p	Function	GO:0019863	IgE binding	Lgals3	1	9770	5	19971	0.166494	0.408823
FC(2cell/4cell)_f2_0.01p	Component	GO:0005652	nuclear lamina	Nrm;Lbr;Emd	3	9770	4	19971	0.239213	1.53309
FC(2cell/4cell)_f2_0.01p	Process	GO:0015884	folic acid transport	Slc19a3	1	9770	2	19971	0.499792	1.02206
FC(2cell/4cell)_f2_0.01p	Process	GO:0006091	generation of precursor metabolites and energy	Aass;Vgf	2	9770	4	19971	0.374688	1.02206
FC(2cell/4cell)_f2_0.01p	Function	GO:0004372	glycine hydroxymethyltransferase activity	Shmt1	1	9770	2	19971	0.499792	1.02206
FC(2cell/4cell)_f2_0.01p	Process	GO:0008544	epidermis development	Gab1;Ppara;Pou3f1;Notch1;Trp63;Scel;Egfr;Cst6;Sharpin;Grhl3;Fgf10;Pou2f3	12	9770	28	19971	0.122796	0.876049
FC(2cell/4cell)_f2_0.01p	Function	GO:0005216	ion channel activity	Kcnma1;Cacna1d;Kcnk18;Nalcn;Kcng1;Trpc2;Cnga2;Ryr1;Chrnb4;Kcnmb2;Scn8a;Kcng3;Gabrr3;Kcnip1;Grin2d;Grid1;Kcnq1;Cacng7;Gabrp;Kcnk5;Cacnb2;Orai1;Tmem38a;Pkd1l3;Trpm6;Kcnh2;Chrne;Kcnip4;Cnga4;Cacna1e;Chrna5;Gabra5;Chrna10;Itpr2;Accn2;Clic1;Scnn1b;Pkd2;Chrna1;Kcnn1;Cacna2d3;Kctd6;Glra1;Clcn4-2;Pkd2l2;Kcnh1;Trpc1;Hcn3;Trpc7;Kcnh5;Gria1;Kcnn4;Kcng4;Ttyh3;Cnga3;Kcnn3;Clcn2;Gabre;Kcnj16;Kcnk3;Kcnv2;Gabra3…	129	9770	303	19971	0.00386567	0.870267
FC(2cell/4cell)_f2_0.01p	Process	GO:0002314	germinal center B cell differentiation	Ada	1	9770	1	19971	0.489209	2.04411
FC(2cell/4cell)_f2_0.01p	Process	GO:0000018	regulation of DNA recombination	Smarcad1	1	9770	1	19971	0.489209	2.04411
FC(2cell/4cell)_f2_0.01p	Process	GO:0055013	cardiac muscle cell development	Atg7	1	9770	3	19971	0.382935	0.681372
FC(2cell/4cell)_f2_0.01p	Function	GO:0033783	25-hydroxycholesterol 7alpha-hydroxylase activity	Cyp7b1	1	9770	1	19971	0.489209	2.04411
FC(2cell/4cell)_f2_0.01p	Function	GO:0031593	polyubiquitin binding	Agl	1	9770	1	19971	0.489209	2.04411
FC(2cell/4cell)_f2_0.01p	Function	GO:0019787	small conjugating protein ligase activity	Ube2f;Ube2c;Ube2d2;Ube2l6;Ube2z;Ube2v2;Atg3;Ube2e1;Ube2r2;Ube2e3;Ube2v1;Ube2o;Tsg101;Rnf14;Ube2j2;Ube2d3;Uevld;Ube2g1;Ube2n;Ube2m;Ube2b;Ube2l3	22	9770	38	19971	0.0704394	1.18343
FC(2cell/4cell)_f2_0.01p	Process	GO:0001834	trophectodermal cell proliferation	Esrrb	1	9770	2	19971	0.499792	1.02206
FC(2cell/4cell)_f2_0.01p	Function	GO:0043047	single-stranded telomeric DNA binding	Pot1b	1	9770	2	19971	0.499792	1.02206
FC(2cell/4cell)_f2_0.01p	Function	GO:0005134	interleukin-2 receptor binding	Timm50	1	9770	2	19971	0.499792	1.02206
FC(2cell/4cell)_f2_0.01p	Component	GO:0030125	clathrin vesicle coat	Necap1;Necap2	2	9770	2	19971	0.239313	2.04411
FC(2cell/4cell)_f2_0.01p	Process	GO:0009650	UV protection	Ercc3;Ercc1;Ercc4;Ercc5;Ercc2	5	9770	5	19971	0.0280057	2.04411
FC(2cell/4cell)_f2_0.01p	Function	GO:0004872	receptor activity	Ltb4r1;Gpr4;Fcgrt;Kit;Grin2d;Itgav;Mrc1;Sigmar1;Ptpn3;Siglece;Srpr;Thrap3;Scarb1;Ccr3;F2r;Gnb2l1;Procr;Adra1a;Irak1;Adrb2;Cxadr;Trip13;Cd160;Cxcr3;Chrnb1;Mfsd6;Olfr1164;Lair1;Trpc4;Ceacam2;Itgb6;Ifngr1;Opn3;Grik2;Itga9;Gabrd;Gpr165;Unc5c;Osmr;Nrip1;Lphn2;Stra6;Pdgfra;Fcgr4;Fgfrl1;Fzd7;Gfra3;Ntsr1;Zp2;Flt1;Pvr;Chrm3;C130060K24Rik;Npsr1;Prokr2;Grm8;Rapsn;Cd44;P2rx4;Centb1;Gpr157;Ryr1;Neo1;Edaradd;G…	508	9770	2402	19971	0	0.432311
FC(2cell/4cell)_f2_0.01p	Process	GO:0060687	regulation of branching involved in prostate gland morphogenesis	Rxra;Esr1;Sfrp1;Hoxd13;Fgfr2;Bmp7;Bmp4	7	9770	7	19971	0.00669863	2.04411
FC(2cell/4cell)_f2_0.01p	Process	GO:0006402	mRNA catabolic process	Lsm6;Lsm2;Zfp36l1;Lsm5;Zfp36	5	9770	9	19971	0.24038	1.13562
FC(2cell/4cell)_f2_0.01p	Function	GO:0005537	mannose binding	Mbl2;Cd209c;Mrc1;Colec11;Igf2r;Bsg;Cd209d	7	9770	14	19971	0.208863	1.02206
FC(2cell/4cell)_f2_0.01p	Process	GO:0021846	cell proliferation in forebrain	Fgf8;Arx;Fabp7;Emx2;Ncor2	5	9770	6	19971	0.0858518	1.70343
FC(2cell/4cell)_f2_0.01p	Function	GO:0017025	TATA-binding protein binding	Cand2	1	9770	2	19971	0.499792	1.02206
FC(2cell/4cell)_f2_0.01p	Process	GO:0048010	vascular endothelial growth factor receptor signaling pathway	Igsf10;Flt1;Foxc2;Nrp1;Kdr;Vegfa;Foxc1;Pdgfra	8	9770	12	19971	0.110527	1.36274
FC(2cell/4cell)_f2_0.01p	Process	GO:0000045	autophagic vacuole formation	Atg9b;Atg16l1;Ctsd;Psen1;Atg5;D2Ertd391e;Atg9a	7	9770	9	19971	0.0629591	1.58987
FC(2cell/4cell)_f2_0.01p	Component	GO:0032389	MutLalpha complex	Mlh1	1	9770	2	19971	0.499792	1.02206
FC(2cell/4cell)_f2_0.01p	Function	GO:0008757	S-adenosylmethionine-dependent methyltransferase activity	Nop2	1	9770	1	19971	0.489209	2.04411
FC(2cell/4cell)_f2_0.01p	Function	GO:0033925	mannosyl-glycoprotein endo-beta-N-acetylglucosaminidase activity	Engase	1	9770	1	19971	0.489209	2.04411
FC(2cell/4cell)_f2_0.01p	Process	GO:0051608	histamine transport	Slc22a3	1	9770	1	19971	0.489209	2.04411
FC(2cell/4cell)_f2_0.01p	Process	GO:0051386	regulation of nerve growth factor receptor signaling pathway	Ulk1	1	9770	1	19971	0.489209	2.04411
FC(2cell/4cell)_f2_0.01p	Process	GO:0030001	metal ion transport	Slc39a6;Slc39a14;Slc39a8;Ccs;Slc39a9;Trpm6;Slc39a13;Slc39a11;Slc39a7;Atox1;Slc39a3;Slc39a4;Slc39a10	13	9770	18	19971	0.0273501	1.47631
FC(2cell/4cell)_f2_0.01p	Process	GO:0051028	mRNA transport	Nup214;Nupl1;Ncbp2;Nup37;Bat1a;Nxf1;Eny2;Nup107;Senp2;Ddx19a;Thoc6;Nup155;Xpo1;Tmem48;Thoc1;Nup43;Thoc3;Nup85;Refbp2;Xpo7;Nup133;Qk;Nup62;Thoc7;Fmr1;Gle1;Casc3;Ranbp2;Seh1l	29	9770	54	19971	0.0846943	1.09777
FC(2cell/4cell)_f2_0.01p	Process	GO:0030850	prostate gland development	Ahr;Shh;Fkbp4;Trp63	4	9770	5	19971	0.146266	1.63529
FC(2cell/4cell)_f2_0.01p	Function	GO:0017154	semaphorin receptor activity	Nrp1;Plxna2;Plxna4;Nrp2	4	9770	6	19971	0.224168	1.36274
FC(2cell/4cell)_f2_0.01p	Process	GO:0017157	regulation of exocytosis	Vamp2;Rapgef4;Pclo;Rab3d;Rab3b	5	9770	8	19971	0.209135	1.27757
FC(2cell/4cell)_f2_0.01p	Process	GO:0007051	spindle organization	Ranbp1;Pcnt	2	9770	2	19971	0.239313	2.04411
FC(2cell/4cell)_f2_0.01p	Process	GO:0045822	negative regulation of heart contraction	Atp2a2;Atp1a1	2	9770	4	19971	0.374688	1.02206
FC(2cell/4cell)_f2_0.01p	Process	GO:0006821	chloride transport	Clcn7;Clcnka;Gabra1;Slc12a2;Gabra3;Glra1;Clcn5;Clcn4-2;Slc26a9;Clns1a;Gabra5;Slc26a6;Wnk4;Slc12a7;Clcn3;Slc12a4;Clic1;Gabre;Clcn2	19	9770	51	19971	0.0280904	0.761533
FC(2cell/4cell)_f2_0.01p	Process	GO:0021953	central nervous system neuron differentiation	Pou4f1;Bcl11b;Tulp3;Hoxa1	4	9770	10	19971	0.213663	0.817646
FC(2cell/4cell)_f2_0.01p	Process	GO:0043487	regulation of RNA stability	Nlrp5	1	9770	1	19971	0.489209	2.04411
FC(2cell/4cell)_f2_0.01p	Process	GO:0032467	positive regulation of cytokinesis	Cenpv	1	9770	1	19971	0.489209	2.04411
FC(2cell/4cell)_f2_0.01p	Process	GO:0007499	ectoderm and mesoderm interaction	Trp63	1	9770	1	19971	0.489209	2.04411
FC(2cell/4cell)_f2_0.01p	Process	GO:0002001	renin secretion into blood stream	Agtr1a	1	9770	1	19971	0.489209	2.04411
FC(2cell/4cell)_f2_0.01p	Process	GO:0006055	CMP-N-acetylneuraminate biosynthetic process	Cmas	1	9770	1	19971	0.489209	2.04411
FC(2cell/4cell)_f2_0.01p	Function	GO:0003826	alpha-ketoacid dehydrogenase activity	Bckdhb	1	9770	1	19971	0.489209	2.04411
FC(2cell/4cell)_f2_0.01p	Process	GO:0048015	phosphoinositide-mediated signaling	Pik3cb;Pik3cd;Car8;Pik3c2g;Pik3ca;Pik3c3;Synj1	7	9770	10	19971	0.107224	1.43088
FC(2cell/4cell)_f2_0.01p	Function	GO:0030519	snoRNP binding	Imp3;Nop58	2	9770	4	19971	0.374688	1.02206
FC(2cell/4cell)_f2_0.01p	Function	GO:0005355	glucose transmembrane transporter activity	Slc2a9;Slc2a1;Slc2a8;Slc2a3;Slc2a10;Slc2a4	6	9770	8	19971	0.100118	1.53309
FC(2cell/4cell)_f2_0.01p	Process	GO:0042149	cellular response to glucose starvation	Trp53	1	9770	1	19971	0.489209	2.04411
FC(2cell/4cell)_f2_0.01p	Process	GO:0042789	mRNA transcription from RNA polymerase II promoter	Ddit3	1	9770	1	19971	0.489209	2.04411
FC(2cell/4cell)_f2_0.01p	Process	GO:0048546	digestive tract morphogenesis	Trp73;Shh	2	9770	4	19971	0.374688	1.02206
FC(2cell/4cell)_f2_0.01p	Process	GO:0043496	regulation of protein homodimerization activity	Ticam1;Pcbd1	2	9770	3	19971	0.366754	1.36274
FC(2cell/4cell)_f2_0.01p	Process	GO:0060021	palate development	Insig1;Prrx1;Men1;Lef1;Sgpl1;Alx1;Smad4;Tiparp;Bmpr1a;Tgfbr3;Satb2;Pygo2;Asph;Arid5b;Schip1;Pdgfra	16	9770	29	19971	0.11773	1.12779
FC(2cell/4cell)_f2_0.01p	Function	GO:0043843	ADP-specific glucokinase activity	Adpgk	1	9770	1	19971	0.489209	2.04411
FC(2cell/4cell)_f2_0.01p	Process	GO:0006974	response to DNA damage stimulus	Tipin;Lig4;Shprh;Fancb;Eme2;Alkbh2;Poli;Prkdc;Ung;Fancm;Xpa;Psen1;Mre11a;Mcts1;Nsmce2;Xab2;Jmy;Rad54b;Nono;Atrx;Obfc2a;Rad51ap1;Smug1;Bard1;Xrcc1;Polb;Wrnip1;1110054O05Rik;Mdc1;Eme1;Dtl;Eya1;Pnkp;Rad23a;Atrip;Cep164;Gtf2h5;2210018M11Rik;Poln;Rtel1;Rad9;Mlh1;Spdya;Parp1;Cul4a;Ercc4;Foxo3;Nek1;Supt16h;Fbxo31;Ercc5;Ercc3;Mpg;Smc5;Gtf2h3;Bre;Fanca;Chaf1b;Setx;Ccno;Cep63;Chd1l;Rrm2b;Msh3;H2afx;Pole;Pg…	131	9770	209	19971	1.79e-05	1.28124
FC(2cell/4cell)_f2_0.01p	Process	GO:0045602	negative regulation of endothelial cell differentiation	Notch4	1	9770	1	19971	0.489209	2.04411
FC(2cell/4cell)_f2_0.01p	Function	GO:0047290	(alpha-N-acetylneuraminyl-2,3-beta-galactosyl-1,3)-N-acetyl-galactosaminide 6-alpha-sialyltransferase activity	St6galnac4	1	9770	1	19971	0.489209	2.04411
FC(2cell/4cell)_f2_0.01p	Function	GO:0043236	laminin binding	Lypd3;Rpsa	2	9770	4	19971	0.374688	1.02206
FC(2cell/4cell)_f2_0.01p	Component	GO:0000788	nuclear nucleosome	Irf4	1	9770	2	19971	0.499792	1.02206
FC(2cell/4cell)_f2_0.01p	Process	GO:0016584	nucleosome positioning	Hist1h1c	1	9770	3	19971	0.382935	0.681372
FC(2cell/4cell)_f2_0.01p	Process	GO:0048387	negative regulation of retinoic acid receptor signaling pathway	Tgif1	1	9770	1	19971	0.489209	2.04411
FC(2cell/4cell)_f2_0.01p	Function	GO:0004406	H3/H4 histone acetyltransferase activity	Mettl8;Kat2b;Taf1	3	9770	4	19971	0.239213	1.53309
FC(2cell/4cell)_f2_0.01p	Process	GO:0046541	saliva secretion	Kcnn4;Trpc1;Kcnma1	3	9770	3	19971	0.117062	2.04411
FC(2cell/4cell)_f2_0.01p	Function	GO:0004017	adenylate kinase activity	Ak5;Taf9;Ak3l1;Ak2;Ak7;Ak3	6	9770	8	19971	0.100118	1.53309
FC(2cell/4cell)_f2_0.01p	Function	GO:0050113	inositol oxygenase activity	Miox	1	9770	1	19971	0.489209	2.04411
FC(2cell/4cell)_f2_0.01p	Component	GO:0005858	axonemal dynein complex	Dnahc10;Dnahc11;Dnahc5;Dnaic2	4	9770	6	19971	0.224168	1.36274
FC(2cell/4cell)_f2_0.01p	Process	GO:0021965	spinal cord ventral commissure morphogenesis	Gli2;Dcc	2	9770	2	19971	0.239313	2.04411
FC(2cell/4cell)_f2_0.01p	Process	GO:0070306	lens fiber cell differentiation	Tgfb1;Skil;Maf;Smad3	4	9770	6	19971	0.224168	1.36274
FC(2cell/4cell)_f2_0.01p	Process	GO:0007131	reciprocal meiotic recombination	Rad51c;Trip13;Topbp1;Mlh1;Dmc1	5	9770	8	19971	0.209135	1.27757
FC(2cell/4cell)_f2_0.01p	Component	GO:0008180	signalosome	Cops7a;Cops7b;Cops6;Cops3;Cops5	5	9770	9	19971	0.24038	1.13562
FC(2cell/4cell)_f2_0.01p	Process	GO:0045668	negative regulation of osteoblast differentiation	Smad3;Axin2;Tob1;Men1;Hdac5	5	9770	11	19971	0.229978	0.929143
FC(2cell/4cell)_f2_0.01p	Process	GO:0000255	allantoin metabolic process	Allc;Ghr	2	9770	2	19971	0.239313	2.04411
FC(2cell/4cell)_f2_0.01p	Process	GO:0006154	adenosine catabolic process	Ada	1	9770	1	19971	0.489209	2.04411
FC(2cell/4cell)_f2_0.01p	Component	GO:0005792	microsome	Acsbg2;P4hb;Pnpla7;Slc2a4;Srd5a1;Hmox2;Atp2b2;Pomgnt1;Cyp2r1;Cyp7a1;Uso1;Aadac;Gulo;Lrrc59;Jph1;Cyp2a12;Nme1;Nceh1;Cyp4a14;Txnrd3;Acsl4;Atp1a1;Cyp7b1;Dio1;Ephx1;Fmo3;Cyp2u1;Cyp2f2;Itpr2;Acsl1;Snap23;Snx9;Tapbp;Cyb5;Mgst3;Plcb4;Atp2a2;Fa2h;B4galnt2;Rdh16;Vcp;Ptges;Aifm1;Itpr3;Cyp39a1;Jph3;Hsd17b6;Fmo4;Pdcd6;Slc27a2;Cyp1b1;Cyp2c70;Srd5a3;Fmo5;Acsbg1;Cyp4a10;Itpr1;Por;Dgcr2;Spcs1;Dtna;Tcl1;Hmox1;Ptg…	65	9770	157	19971	0.0106976	0.846289
FC(2cell/4cell)_f2_0.01p	Process	GO:0007165	signal transduction	Ltb4r1;Gpr4;Sparc;Ncoa1;Baiap2l2;Calcoco1;Sag;Adora3;Snx27;Bckdk;Pik3r2;Rhbdl3;AU040829;Drd3;Rock1;Stat4;Cntnap1;Ccr3;Plcd3;F2r;Gab1;Mtss1l;Lgr4;Adra1a;Arhgap26;Irak1;Lrdd;Adrb2;Cd27;Ptger3;Pde1c;Rhbdl1;Gpr114;Gna12;Mfap4;Cxcr3;Arhgap28;Itln1;Arhgap22;Ms4a1;Cntnap5a;Pik3cb;Stk4;Plcl2;Pdk1;Olfr1164;Gpr160;Stk3;Gpr120;Olfr815;Pilra;Col4a3bp;Il1r1;Tacr2;Stoml3;Rapgef2;Npas3;Opn3;Odz2;Gnat3;Gpr165;St…	379	9770	1834	19971	0	0.422421
FC(2cell/4cell)_f2_0.01p	Process	GO:0045930	negative regulation of mitotic cell cycle	Btg4	1	9770	4	19971	0.260787	0.511029
FC(2cell/4cell)_f2_0.01p	Process	GO:0048558	embryonic gut morphogenesis	Ovol2;Gli3;Gata4	3	9770	5	19971	0.3055	1.22647
FC(2cell/4cell)_f2_0.01p	Process	GO:0006520	cellular amino acid metabolic process	Cth;Aspg;Asl;Srr;Atg7;Got1l1;Hgd;Cln3	8	9770	14	19971	0.175012	1.16807
FC(2cell/4cell)_f2_0.01p	Process	GO:0014068	positive regulation of phosphoinositide 3-kinase cascade	Jak2;Adora3	2	9770	5	19971	0.31898	0.817646
FC(2cell/4cell)_f2_0.01p	Process	GO:0010551	regulation of gene-specific transcription from RNA polymerase II promoter	Pbx4;Tal1;Pknox1	3	9770	3	19971	0.117062	2.04411
FC(2cell/4cell)_f2_0.01p	Function	GO:0004169	dolichyl-phosphate-mannose-protein mannosyltransferase activity	Pomt1;Pomt2	2	9770	2	19971	0.239313	2.04411
FC(2cell/4cell)_f2_0.01p	Process	GO:0033605	positive regulation of catecholamine secretion	Pink1	1	9770	1	19971	0.489209	2.04411
FC(2cell/4cell)_f2_0.01p	Function	GO:0004862	cAMP-dependent protein kinase inhibitor activity	Pkib	1	9770	3	19971	0.382935	0.681372
FC(2cell/4cell)_f2_0.01p	Component	GO:0000151	ubiquitin ligase complex	Fbxo8;Cbx8;Nedd4;Ring1;Fbxl12;Rbbp6;Ubr1;Mib2;Prpf19;Nosip;Ubox5;Cblc;Bmi1;Ppil2;Brcc3;Nsmce2;Rnf11;Stub1	18	9770	26	19971	0.0186071	1.41516
FC(2cell/4cell)_f2_0.01p	Function	GO:0005118	sevenless binding	Gprc5c	1	9770	1	19971	0.489209	2.04411
FC(2cell/4cell)_f2_0.01p	Process	GO:0008595	determination of anterior/posterior axis, embryo	Tdgf1	1	9770	3	19971	0.382935	0.681372
FC(2cell/4cell)_f2_0.01p	Function	GO:0034594	phosphatidylinositol trisphosphate phosphatase activity	Inpp5d	1	9770	1	19971	0.489209	2.04411
FC(2cell/4cell)_f2_0.01p	Process	GO:0051726	regulation of cell cycle	Nup214;Ccne2;E2f2;Ccnd2;Mnt;Ccnd1;Jun;Ccng2;Bax;Hspa8;E2f5;Tacc3;Junb;E2f4;Sfn;Itgb1;Uba3;Cdk4;Ccni;Ccnd3;Gadd45a;Atf5;Psmg2;Ccne1;Madd;Cables1;Rb1;Cops5;Trp53;Pten	30	9770	51	19971	0.0413079	1.20242
FC(2cell/4cell)_f2_0.01p	Process	GO:0032943	mononuclear cell proliferation	Tgfb1	1	9770	1	19971	0.489209	2.04411
FC(2cell/4cell)_f2_0.01p	Process	GO:0031296	B cell costimulation	Tnfrsf13c	1	9770	2	19971	0.499792	1.02206
FC(2cell/4cell)_f2_0.01p	Process	GO:0045926	negative regulation of growth	Bbc3;Hif1a	2	9770	3	19971	0.366754	1.36274
FC(2cell/4cell)_f2_0.01p	Process	GO:0000320	re-entry into mitotic cell cycle	Ccnf;Ccnd1;Gsk3b	3	9770	3	19971	0.117062	2.04411
FC(2cell/4cell)_f2_0.01p	Process	GO:0003016	respiratory system process	Tcf15;Adh5	2	9770	5	19971	0.31898	0.817646
FC(2cell/4cell)_f2_0.01p	Function	GO:0047012	sterol-4-alpha-carboxylate 3-dehydrogenase (decarboxylating) activity	Nsdhl	1	9770	1	19971	0.489209	2.04411
FC(2cell/4cell)_f2_0.01p	Component	GO:0005901	caveola	Cav1;Scarb1;Jak2;Trpc4;Cav2	5	9770	8	19971	0.209135	1.27757
FC(2cell/4cell)_f2_0.01p	Process	GO:0002851	positive regulation of peripheral T cell tolerance induction	Foxp3	1	9770	1	19971	0.489209	2.04411
FC(2cell/4cell)_f2_0.01p	Process	GO:0001709	cell fate determination	Prox1;Dll3;Ctnnb1;Hand1	4	9770	12	19971	0.131372	0.681372
FC(2cell/4cell)_f2_0.01p	Process	GO:0046632	alpha-beta T cell differentiation	Bcl11b;Rpl22	2	9770	4	19971	0.374688	1.02206
FC(2cell/4cell)_f2_0.01p	Function	GO:0008475	procollagen-lysine 5-dioxygenase activity	Plod3	1	9770	3	19971	0.382935	0.681372
FC(2cell/4cell)_f2_0.01p	Function	GO:0004645	phosphorylase activity	Tymp;Pygm	2	9770	4	19971	0.374688	1.02206
FC(2cell/4cell)_f2_0.01p	Process	GO:0048619	embryonic hindgut morphogenesis	Tcf7	1	9770	2	19971	0.499792	1.02206
FC(2cell/4cell)_f2_0.01p	Component	GO:0030176	integral to endoplasmic reticulum membrane	Ext1;Dolpp1;Rrbp1;Spcs1;Rtn4;Porcn;H47;Elovl6;Asph;Edem1	10	9770	18	19971	0.159251	1.13562
FC(2cell/4cell)_f2_0.01p	Process	GO:0006952	defense response	Rela;Camp;Apaf1;Defb30;Tgfb1;Cd74;Tlr3;Defb50;Lsp1;Ifnk;Nod1;Rarres2;Nlrp4a;AY761185;Defb48;Tapbp;Tnfrsf1a;AY761184;Fcgr2b	19	9770	87	19971	1.21e-07	0.446416
FC(2cell/4cell)_f2_0.01p	Process	GO:0046785	microtubule polymerization	Tppp	1	9770	2	19971	0.499792	1.02206
FC(2cell/4cell)_f2_0.01p	Function	GO:0004459	L-lactate dehydrogenase activity	Ldha;Ldhc;Ldhb	3	9770	4	19971	0.239213	1.53309
FC(2cell/4cell)_f2_0.01p	Function	GO:0034737	ergosterol O-acyltransferase activity	Soat2	1	9770	2	19971	0.499792	1.02206
FC(2cell/4cell)_f2_0.01p	Function	GO:0008134	transcription factor binding	Smad3;Eaf1;Hdac9;Id3;Gcm1;Irf2bp1;Apbb1;Ctnnb1;Gnptab;Mecp2;Camta2;Hdac1;Foxa1;Arid2;Clock;Sumo1;Epas1;Pitx2;Brd7;Hdac5;Snf8;Kdm1a;Lmo4;Hdac3;Hand1;Sin3a;Psmc5;Creg1;Purb;Dcp1a;Zfpm2;Sorbs3;Apbb2;Smarca4;Uba2;Dip2b;Myod1;Rb1;Arntl;Mybbp1a	40	9770	66	19971	0.0162497	1.23886
FC(2cell/4cell)_f2_0.01p	Process	GO:0016571	histone methylation	Suz12;Ezh2;Prdm9;Satb1;Men1;Suv420h2;Suv420h1;Nsd1;Mecp2	9	9770	13	19971	0.0780856	1.41516
FC(2cell/4cell)_f2_0.01p	Function	GO:0004909	interleukin-1, Type I, activating receptor activity	Il1r1	1	9770	2	19971	0.499792	1.02206
FC(2cell/4cell)_f2_0.01p	Process	GO:0043666	regulation of phosphoprotein phosphatase activity	Ppp1r2;Saps2;Saps1	3	9770	5	19971	0.3055	1.22647
FC(2cell/4cell)_f2_0.01p	Function	GO:0003746	translation elongation factor activity	Ell;Eef1g;Eef1e1;Tufm;Eef1a1;Gfm2;Tsfm;Tcea3;Elof1;Eefsec;Eftud1;Eftud2;Eef2;Abtb1;Eef1d	15	9770	27	19971	0.120681	1.13562
FC(2cell/4cell)_f2_0.01p	Function	GO:0004716	receptor signaling protein tyrosine kinase activity	Erbb2;Egfr	2	9770	5	19971	0.31898	0.817646
FC(2cell/4cell)_f2_0.01p	Function	GO:0004437	inositol or phosphatidylinositol phosphatase activity	Synj2;Impa2;Inpp5d;Impa1;Inpp5e;Mtmr7;Inppl1;Inpp4b;Bpnt1;Impad1;Mtmr2;Inpp1;Synj1	13	9770	15	19971	0.00251119	1.77157
FC(2cell/4cell)_f2_0.01p	Component	GO:0030426	growth cone	Rac3;Ighmbp2;Pak1;Nrsn1;Cxcr4;Tpm3;Grin1;Psen1;Dctn2;Cbx6-Nptxr;Tnk2;Pcdhgb1;Gsk3b;4930506M07Rik	14	9770	25	19971	0.123828	1.1447
FC(2cell/4cell)_f2_0.01p	Process	GO:0002286	T cell activation during immune response	Psen1;Psen2	2	9770	2	19971	0.239313	2.04411
FC(2cell/4cell)_f2_0.01p	Process	GO:0007218	neuropeptide signaling pathway	Crcp;Bai3;Pkd1l2;Eltd1;Lphn2;Tac1;Gpr133;Tac2;Gal;Npff;Lphn1;Pcsk1n;Gpr125;Gpr114;Emr4;Pkd1l3;Pkd1;Agrp;Lphn3;Celsr1;Gpr113;Gpr124;Npsr1;Nmu;Gpr56;Pomc;Hcrt;Gpr126	28	9770	71	19971	0.0265132	0.80613
FC(2cell/4cell)_f2_0.01p	Process	GO:0045087	innate immune response	Mbl2;Ifih1;Cd55;Tlr5;Sigirr;Il23a;Samhd1;C2;Nlrx1;Cfp;Tnfaip8l2;Masp2;Irak1;Tlr3;Tmem173;Vnn1;Lbp;Dhx58;Cd1d1;C1qb;Il23r;Sp110;Daf2;Tirap;Tbk1;Cfb;Mif;Ddx58;Il1r1;Ecsit;Tlr2;Tlr9;Fcgr1;Sarm1;Il1rap;Cd180;Il18r1;Cnpy3;C8b;C8a;Tlr8;Cfi;Cr2;Akirin2;Il18rap;Serping1;Tbkbp1	47	9770	86	19971	0.0489392	1.11713
FC(2cell/4cell)_f2_0.01p	Component	GO:0055037	recycling endosome	Cenpf;Slc11a2	2	9770	5	19971	0.31898	0.817646
FC(2cell/4cell)_f2_0.01p	Function	GO:0005158	insulin receptor binding	Dok5;Sorbs1;Irs4;Dok3;Dok2	5	9770	13	19971	0.16713	0.786198
FC(2cell/4cell)_f2_0.01p	Process	GO:0006546	glycine catabolic process	A230051G13Rik;Dmgdh;Amt;Gcsh;Sardh	5	9770	6	19971	0.0858518	1.70343
FC(2cell/4cell)_f2_0.01p	Process	GO:0060743	epithelial cell maturation involved in prostate gland development	Hoxb13;Foxa1;Esr2	3	9770	4	19971	0.239213	1.53309
FC(2cell/4cell)_f2_0.01p	Process	GO:0015937	coenzyme A biosynthetic process	Pank1;Pank4;Dcakd;Ppcdc	4	9770	6	19971	0.224168	1.36274
FC(2cell/4cell)_f2_0.01p	Function	GO:0030911	TPR domain binding	Stub1	1	9770	1	19971	0.489209	2.04411
FC(2cell/4cell)_f2_0.01p	Function	GO:0008022	protein C-terminus binding	Procr;Cep120;Dynll1;Hesx1;Kpna3;Sarnp;Homer3	7	9770	16	19971	0.181643	0.8943
FC(2cell/4cell)_f2_0.01p	Process	GO:0070059	apoptosis in response to endoplasmic reticulum stress	Bax	1	9770	4	19971	0.260787	0.511029
FC(2cell/4cell)_f2_0.01p	Function	GO:0050613	delta14-sterol reductase activity	Tm7sf2	1	9770	1	19971	0.489209	2.04411
FC(2cell/4cell)_f2_0.01p	Function	GO:0004607	phosphatidylcholine-sterol O-acyltransferase activity	Pla2g15;Lcat	2	9770	2	19971	0.239313	2.04411
FC(2cell/4cell)_f2_0.01p	Process	GO:0045595	regulation of cell differentiation	Uncx;Lif;Socs3;Bmp4;Ctnnb1;Gli3;Wnt3a;Sik1;Nrg1	9	9770	13	19971	0.0780856	1.41516
FC(2cell/4cell)_f2_0.01p	Process	GO:0048294	negative regulation of isotype switching to IgE isotypes	Ndfip1;Bcl6;Foxp3	3	9770	3	19971	0.117062	2.04411
FC(2cell/4cell)_f2_0.01p	Component	GO:0045120	pronucleus	Tcl1;Ezh2;Cenpf;Hnf1a;Ncapd2;Hnrnpl;Taf1	7	9770	13	19971	0.204438	1.10068
FC(2cell/4cell)_f2_0.01p	Process	GO:0045022	early endosome to late endosome transport	Ankrd27;Flna	2	9770	2	19971	0.239313	2.04411
FC(2cell/4cell)_f2_0.01p	Function	GO:0004829	threonine-tRNA ligase activity	Tars2;Tars	2	9770	3	19971	0.366754	1.36274
FC(2cell/4cell)_f2_0.01p	Process	GO:0050803	regulation of synapse structure and activity	Pick1	1	9770	2	19971	0.499792	1.02206
FC(2cell/4cell)_f2_0.01p	Process	GO:0050872	white fat cell differentiation	Pparg;Ctbp2;Scd1;BC054059;Ncor2;Prdm16	6	9770	10	19971	0.195982	1.22647
FC(2cell/4cell)_f2_0.01p	Process	GO:0042503	tyrosine phosphorylation of Stat3 protein	Lif;Osm	2	9770	2	19971	0.239313	2.04411
FC(2cell/4cell)_f2_0.01p	Process	GO:0006682	galactosylceramide biosynthetic process	Gal3st1	1	9770	1	19971	0.489209	2.04411
FC(2cell/4cell)_f2_0.01p	Process	GO:0045540	regulation of cholesterol biosynthetic process	Pxmp3	1	9770	3	19971	0.382935	0.681372
FC(2cell/4cell)_f2_0.01p	Process	GO:0015794	glycerol-3-phosphate transport	Slc37a2	1	9770	1	19971	0.489209	2.04411
FC(2cell/4cell)_f2_0.01p	Process	GO:0002369	T cell cytokine production	Slc11a1	1	9770	2	19971	0.499792	1.02206
FC(2cell/4cell)_f2_0.01p	Process	GO:0006470	protein amino acid dephosphorylation	Dusp7;Dusp2;Ppp5c;Ssh2;Ptpdc1;Ppm1j;Dusp14;Ptp4a1;Ptpn7;Dusp23;Ssh1;Dusp19;Ptpmt1;Ptprs;Ptpre;Cdc14b;Dusp18;Ptprg;Ppp1cb;Cdc25b;Ptpn2;C79127;Dusp28;Ptpn14;Eya1;Ppm1k;Ptpn5;Ppm1d;Nceh1;Ppm1h;Ptprr;Ptp4a3;Dusp1;Ppp1ca;Ptprm;Dusp13;Eya2;Ptprn;Ilkap;Dusp6;Ptprd;Dusp26;Ppm1g;Acp1;Ppp1r12a;Pdp1;Ptpn1;Ppm1f;Ppm1e;Ptprt;Cdc25a;Ptprv;Pten;Ppap2a	54	9770	101	19971	0.0523188	1.09289
FC(2cell/4cell)_f2_0.01p	Process	GO:0042554	superoxide anion generation	Nox4;Sod2;Ncf1	3	9770	7	19971	0.278992	0.876049
FC(2cell/4cell)_f2_0.01p	Component	GO:0005871	kinesin complex	Klc3;Klc4;Kifc3;Kif5c;Kif17;Kifc1;Klc1	7	9770	11	19971	0.150645	1.3008
FC(2cell/4cell)_f2_0.01p	Process	GO:0045619	regulation of lymphocyte differentiation	Ndfip1	1	9770	2	19971	0.499792	1.02206
FC(2cell/4cell)_f2_0.01p	Process	GO:0043085	positive regulation of catalytic activity	Slc37a4;Myc;Btg1;Aph1a;Aph1b;Aph1c	6	9770	10	19971	0.195982	1.22647
FC(2cell/4cell)_f2_0.01p	Function	GO:0004298	threonine-type endopeptidase activity	Psma8;Psmb6;Psmb4;Psma3;Psmb1;Psma2;Psma5;Psma1;Psmb2;Psmb7;Psma7;Psmb5;Tasp1;Psmb10;Psma4;Psma6;Psmb3	17	9770	20	19971	0.000796161	1.7375
FC(2cell/4cell)_f2_0.01p	Process	GO:0045598	regulation of fat cell differentiation	Pparg;Taf8	2	9770	5	19971	0.31898	0.817646
FC(2cell/4cell)_f2_0.01p	Function	GO:0002039	p53 binding	Cdk5;Trp73;Gsk3b	3	9770	5	19971	0.3055	1.22647
FC(2cell/4cell)_f2_0.01p	Function	GO:0019992	diacylglycerol binding	Trpc2	1	9770	2	19971	0.499792	1.02206
FC(2cell/4cell)_f2_0.01p	Function	GO:0003873	6-phosphofructo-2-kinase activity	Pfkfb2;Pfkfb1;Pfkfb3	3	9770	4	19971	0.239213	1.53309
FC(2cell/4cell)_f2_0.01p	Function	GO:0004398	histidine decarboxylase activity	Hdc	1	9770	1	19971	0.489209	2.04411
FC(2cell/4cell)_f2_0.01p	Process	GO:0016539	intein-mediated protein splicing	Dhh;Shh	2	9770	3	19971	0.366754	1.36274
FC(2cell/4cell)_f2_0.01p	Function	GO:0004821	histidine-tRNA ligase activity	Hars2;Hars	2	9770	2	19971	0.239313	2.04411
FC(2cell/4cell)_f2_0.01p	Function	GO:0008917	lipopolysaccharide N-acetylglucosaminyltransferase activity	B3gnt5	1	9770	1	19971	0.489209	2.04411
FC(2cell/4cell)_f2_0.01p	Process	GO:0006424	glutamyl-tRNA aminoacylation	Eprs;Ears2	2	9770	2	19971	0.239313	2.04411
FC(2cell/4cell)_f2_0.01p	Function	GO:0001631	cysteinyl leukotriene receptor activity	Cysltr2	1	9770	1	19971	0.489209	2.04411
FC(2cell/4cell)_f2_0.01p	Function	GO:0032556	pyrimidine deoxyribonucleotide binding	Dctpp1	1	9770	1	19971	0.489209	2.04411
FC(2cell/4cell)_f2_0.01p	Function	GO:0004329	formate-tetrahydrofolate ligase activity	Mthfd1l;Mthfd1	2	9770	2	19971	0.239313	2.04411
FC(2cell/4cell)_f2_0.01p	Function	GO:0016309	1-phosphatidylinositol-5-phosphate 4-kinase activity	Pip4k2c	1	9770	3	19971	0.382935	0.681372
FC(2cell/4cell)_f2_0.01p	Function	GO:0004556	alpha-amylase activity	Amy1	1	9770	1	19971	0.489209	2.04411
FC(2cell/4cell)_f2_0.01p	Function	GO:0004896	cytokine receptor activity	Il31ra;Osmr;Ebi3;Il13ra1;Csf2ra;Mpl;Ghr;Il4ra;Csf3r;Il17rb;Il6st;Il2rg;Lepr;Crlf2;Il2rb;Il12rb2;Prlr;Il12b;Il28ra	19	9770	40	19971	0.123632	0.970954
FC(2cell/4cell)_f2_0.01p	Process	GO:0007144	female meiosis I	Mlh3;Trip13;Cdc25b	3	9770	3	19971	0.117062	2.04411
FC(2cell/4cell)_f2_0.01p	Function	GO:0050105	L-gulonolactone oxidase activity	Gulo	1	9770	1	19971	0.489209	2.04411
FC(2cell/4cell)_f2_0.01p	Process	GO:0008090	retrograde axon cargo transport	Dst;Ndel1	2	9770	3	19971	0.366754	1.36274
FC(2cell/4cell)_f2_0.01p	Process	GO:0070391	response to lipoteichoic acid	Ripk2;Tlr2;Lbp	3	9770	5	19971	0.3055	1.22647
FC(2cell/4cell)_f2_0.01p	Process	GO:0002320	lymphoid progenitor cell differentiation	Sfpi1;Kit	2	9770	4	19971	0.374688	1.02206
FC(2cell/4cell)_f2_0.01p	Function	GO:0051800	phosphatidylinositol-3,4-bisphosphate 3-phosphatase activity	Pten	1	9770	1	19971	0.489209	2.04411
FC(2cell/4cell)_f2_0.01p	Component	GO:0005892	nicotinic acetylcholine-gated receptor-channel complex	Chrng;Chrna1;Chrna5;Chrnb1;Stxbp5	5	9770	10	19971	0.245582	1.02206
FC(2cell/4cell)_f2_0.01p	Process	GO:0050678	regulation of epithelial cell proliferation	Smad3;Serpinb5;Notch1;Fgf10;Fgfr2	5	9770	9	19971	0.24038	1.13562
FC(2cell/4cell)_f2_0.01p	Function	GO:0004623	phospholipase A2 activity	Pla2g4f;Pla2g5;Pla2g4e;Pla2g4a;Oc90;Pla2g16;Pla2g12a;Pla2g10;Pla2g6	9	9770	19	19971	0.17933	0.968265
FC(2cell/4cell)_f2_0.01p	Process	GO:0001678	cellular glucose homeostasis	Gckr;Foxa3;Socs6;Gck	4	9770	6	19971	0.224168	1.36274
FC(2cell/4cell)_f2_0.01p	Process	GO:0050968	detection of chemical stimulus involved in sensory perception of pain	Trpa1	1	9770	3	19971	0.382935	0.681372
FC(2cell/4cell)_f2_0.01p	Function	GO:0042605	peptide antigen binding	H2-K1;H2-Aa	2	9770	4	19971	0.374688	1.02206
FC(2cell/4cell)_f2_0.01p	Process	GO:0010458	exit from mitosis	Rpl24	1	9770	1	19971	0.489209	2.04411
FC(2cell/4cell)_f2_0.01p	Process	GO:0000050	urea cycle	Arg1;Cps1;Ass1;Nags;Arg2;Asl;Cebpa;Htt	8	9770	9	19971	0.0150654	1.81699
FC(2cell/4cell)_f2_0.01p	Function	GO:0004321	fatty-acyl-CoA synthase activity	Slc27a3	1	9770	2	19971	0.499792	1.02206
FC(2cell/4cell)_f2_0.01p	Function	GO:0001972	retinoic acid binding	Crabp2	1	9770	1	19971	0.489209	2.04411
FC(2cell/4cell)_f2_0.01p	Function	GO:0004108	citrate (Si)-synthase activity	Cs	1	9770	1	19971	0.489209	2.04411
FC(2cell/4cell)_f2_0.01p	Function	GO:0016149	translation release factor activity, codon specific	Mtrf1l	1	9770	3	19971	0.382935	0.681372
FC(2cell/4cell)_f2_0.01p	Process	GO:0017187	peptidyl-glutamic acid carboxylation	Ggcx	1	9770	1	19971	0.489209	2.04411
FC(2cell/4cell)_f2_0.01p	Function	GO:0015136	sialic acid transmembrane transporter activity	Slc17a5	1	9770	1	19971	0.489209	2.04411
FC(2cell/4cell)_f2_0.01p	Process	GO:0001659	temperature homeostasis	Cidea;Gpx2;Stat3;Gpx1	4	9770	8	19971	0.272983	1.02206
FC(2cell/4cell)_f2_0.01p	Process	GO:0003006	reproductive developmental process	Csf1	1	9770	1	19971	0.489209	2.04411
FC(2cell/4cell)_f2_0.01p	Process	GO:0002063	chondrocyte development	Chst11;Runx2;Acan	3	9770	7	19971	0.278992	0.876049
FC(2cell/4cell)_f2_0.01p	Process	GO:0040016	embryonic cleavage	Dppa3;Pik3cb;Aatf;Top2a;Ercc2	5	9770	6	19971	0.0858518	1.70343
FC(2cell/4cell)_f2_0.01p	Function	GO:0001596	angiotensin type I receptor activity	Agtr1a	1	9770	1	19971	0.489209	2.04411
FC(2cell/4cell)_f2_0.01p	Function	GO:0016884	carbon-nitrogen ligase activity, with glutamine as amido-N-donor	Pet112l;Qrsl1	2	9770	3	19971	0.366754	1.36274
FC(2cell/4cell)_f2_0.01p	Function	GO:0035300	inositol-1,3,4-trisphosphate 5/6-kinase activity	Itpk1	1	9770	1	19971	0.489209	2.04411
FC(2cell/4cell)_f2_0.01p	Function	GO:0042056	chemoattractant activity	Alkbh1;Fgf10	2	9770	2	19971	0.239313	2.04411
FC(2cell/4cell)_f2_0.01p	Function	GO:0046961	proton-transporting ATPase activity, rotational mechanism	Atp5d;Atp6v1b2;Atp5e;Atp5c1;Atp5a1;Atp6ap1;Atp5b	7	9770	13	19971	0.204438	1.10068
FC(2cell/4cell)_f2_0.01p	Function	GO:0005283	sodium:amino acid symporter activity	Slc6a9	1	9770	1	19971	0.489209	2.04411
FC(2cell/4cell)_f2_0.01p	Process	GO:0007413	axonal fasciculation	Nrp1;Sema3a	2	9770	6	19971	0.244387	0.681372
FC(2cell/4cell)_f2_0.01p	Process	GO:0043525	positive regulation of neuron apoptosis	Pcsk9;Atm;Bax;Pmaip1;Trp53	5	9770	10	19971	0.245582	1.02206
FC(2cell/4cell)_f2_0.01p	Component	GO:0005758	mitochondrial intermembrane space	Pnpt1;Aifm1;Diablo;Cox17;Gatm;Dusp18	6	9770	10	19971	0.195982	1.22647
FC(2cell/4cell)_f2_0.01p	Function	GO:0008281	sulfonylurea receptor activity	Abcc9	1	9770	1	19971	0.489209	2.04411
FC(2cell/4cell)_f2_0.01p	Process	GO:0032869	cellular response to insulin stimulus	Wdtc1;Pcsk9;Sgk1;Akt3;Prkci	5	9770	12	19971	0.201371	0.851714
FC(2cell/4cell)_f2_0.01p	Component	GO:0042612	MHC class I protein complex	H2-Q7;H2-K1;B2m;H2-D1;Cd1d1;Fcgrt;H2-Q10	7	9770	16	19971	0.181643	0.8943
FC(2cell/4cell)_f2_0.01p	Process	GO:0006535	cysteine biosynthetic process from serine	Cbs	1	9770	1	19971	0.489209	2.04411
FC(2cell/4cell)_f2_0.01p	Process	GO:0045342	MHC class II biosynthetic process	Slc11a1	1	9770	1	19971	0.489209	2.04411
FC(2cell/4cell)_f2_0.01p	Function	GO:0004307	ethanolaminephosphotransferase activity	Cept1;D5Wsu178e	2	9770	2	19971	0.239313	2.04411
FC(2cell/4cell)_f2_0.01p	Process	GO:0043068	positive regulation of programmed cell death	Rarg;Rarb;Htatip2	3	9770	4	19971	0.239213	1.53309
FC(2cell/4cell)_f2_0.01p	Function	GO:0050501	hyaluronan synthase activity	Has2	1	9770	3	19971	0.382935	0.681372
FC(2cell/4cell)_f2_0.01p	Process	GO:0030092	regulation of flagellum assembly	1500035H01Rik	1	9770	1	19971	0.489209	2.04411
FC(2cell/4cell)_f2_0.01p	Process	GO:0001952	regulation of cell-matrix adhesion	Ddr1;Pik3cb;Onecut1	3	9770	7	19971	0.278992	0.876049
FC(2cell/4cell)_f2_0.01p	Process	GO:0007259	JAK-STAT cascade	Prlr;Stat5a;Jak2;Il23r;Pias1;Pkd1;Socs5;Pkd2;Socs1;Pias4;Stat5b	11	9770	12	19971	0.00234885	1.87377
FC(2cell/4cell)_f2_0.01p	Function	GO:0005068	transmembrane receptor protein tyrosine kinase adaptor protein activity	Sh2b2	1	9770	2	19971	0.499792	1.02206
FC(2cell/4cell)_f2_0.01p	Function	GO:0004104	cholinesterase activity	Chka	1	9770	3	19971	0.382935	0.681372
FC(2cell/4cell)_f2_0.01p	Process	GO:0045872	positive regulation of rhodopsin gene expression	Nr2e3	1	9770	2	19971	0.499792	1.02206
FC(2cell/4cell)_f2_0.01p	Process	GO:0006021	inositol biosynthetic process	Isyna1	1	9770	1	19971	0.489209	2.04411
FC(2cell/4cell)_f2_0.01p	Process	GO:0017148	negative regulation of translation	Eif2ak1;Eif2ak4;Eif4ebp1;Tia1;Eif4ebp2;Ybx2;Paip2	7	9770	12	19971	0.184705	1.1924
FC(2cell/4cell)_f2_0.01p	Process	GO:0043558	regulation of translational initiation in response to stress	Eif2ak4;Eif2s1	2	9770	2	19971	0.239313	2.04411
FC(2cell/4cell)_f2_0.01p	Function	GO:0005507	copper ion binding	Sco1;Cox11;Ccs;Aplp1;Sparc;Ahcy;Alb;Steap3;Sco2;Loxl1;Enox1;Steap4;Cutc;Atox1;Hephl1;Steap2;Mt4;Cox17;Prnp;Aoc2;Aoc3;Mt1	22	9770	52	19971	0.070541	0.864818
FC(2cell/4cell)_f2_0.01p	Process	GO:0046164	alcohol catabolic process	Adh4	1	9770	1	19971	0.489209	2.04411
FC(2cell/4cell)_f2_0.01p	Function	GO:0047150	betaine-homocysteine S-methyltransferase activity	Bhmt;Bhmt2	2	9770	2	19971	0.239313	2.04411
FC(2cell/4cell)_f2_0.01p	Process	GO:0034230	enkephalin processing	Pcsk2	1	9770	1	19971	0.489209	2.04411
FC(2cell/4cell)_f2_0.01p	Process	GO:0046633	alpha-beta T cell proliferation	Dock2	1	9770	1	19971	0.489209	2.04411
FC(2cell/4cell)_f2_0.01p	Process	GO:0006323	DNA packaging	Mta2;Smarcc1;Suv39h1	3	9770	3	19971	0.117062	2.04411
FC(2cell/4cell)_f2_0.01p	Function	GO:0016462	pyrophosphatase activity	Prune;Dctpp1	2	9770	4	19971	0.374688	1.02206
FC(2cell/4cell)_f2_0.01p	Function	GO:0030374	ligand-dependent nuclear receptor transcription coactivator activity	Ncoa2;Dcaf6;Wdr77;Sra1;Pus1;Actn2	6	9770	7	19971	0.0489891	1.7521
FC(2cell/4cell)_f2_0.01p	Process	GO:0030239	myofibril assembly	Tmod1;Capn3	2	9770	5	19971	0.31898	0.817646
FC(2cell/4cell)_f2_0.01p	Function	GO:0051213	dioxygenase activity	Adi1	1	9770	1	19971	0.489209	2.04411
FC(2cell/4cell)_f2_0.01p	Function	GO:0004035	alkaline phosphatase activity	Alpl;Alppl2	2	9770	4	19971	0.374688	1.02206
FC(2cell/4cell)_f2_0.01p	Process	GO:0001974	blood vessel remodeling	Fgf8;Sema3c;Hoxa3;Mef2c;Epas1;Atg5;Foxc1;Foxc2;Bax;Tgfb2;Fgf10	11	9770	18	19971	0.110888	1.24918
FC(2cell/4cell)_f2_0.01p	Process	GO:0035249	synaptic transmission, glutamatergic	Park2;Grm8;Als2;Cdk5;Grik2;Grin1;Cacnb4	7	9770	13	19971	0.204438	1.10068
FC(2cell/4cell)_f2_0.01p	Process	GO:0006983	ER overload response	Hspa5;Ddit3;Trp53;Ppp1r15b;Gsk3b	5	9770	7	19971	0.153514	1.46008
FC(2cell/4cell)_f2_0.01p	Process	GO:0009617	response to bacterium	Rela;Ppm1d;Wasl;Tlr2;Lbp;Irf3;Slc11a1;Mecom;Fcgr1;Sp110;Tirap;Ncf1	12	9770	16	19971	0.0232488	1.53309
FC(2cell/4cell)_f2_0.01p	Component	GO:0005930	axoneme	Rpgrip1;Spag16;Ift88	3	9770	4	19971	0.239213	1.53309
FC(2cell/4cell)_f2_0.01p	Function	GO:0004633	phosphopantothenoylcysteine decarboxylase activity	Ppcdc	1	9770	1	19971	0.489209	2.04411
FC(2cell/4cell)_f2_0.01p	Process	GO:0046449	creatinine metabolic process	Ghr	1	9770	1	19971	0.489209	2.04411
FC(2cell/4cell)_f2_0.01p	Component	GO:0030690	Noc1p-Noc2p complex	Casp8	1	9770	1	19971	0.489209	2.04411
FC(2cell/4cell)_f2_0.01p	Component	GO:0022625	cytosolic large ribosomal subunit	Rpl24;Rpl19;Rpl10;Rpl9;Rpl7;Rpl32	6	9770	7	19971	0.0489891	1.7521
FC(2cell/4cell)_f2_0.01p	Component	GO:0005741	mitochondrial outer membrane	Tomm70a;Mtx1;Spata19;Tomm20;Aifm1;Mff;Maob;Nlrx1;Tomm7;Bax;Akap1;Tomm40;Usp30;Tmem173;Gimap3;Mul1;Pink1;Bcl2l1;Gimap5;Mlxip;Mtx2;Pmaip1;Cpt1c;Bad;Hk1;Cpt1a;Gpam;Cisd1;Tomm20l;Maoa;Gpat2;Acsl4;Slc25a4;Cpt1b;Gyk;Pi4kb;March5;Fis1;Acsl1;Samm50;Tomm6;Wasf1;Tomm34;Tomm22;Vdac2	45	9770	73	19971	0.00877948	1.26007
FC(2cell/4cell)_f2_0.01p	Process	GO:0060078	regulation of postsynaptic membrane potential	Cdk5	1	9770	3	19971	0.382935	0.681372
FC(2cell/4cell)_f2_0.01p	Function	GO:0018685	alkane 1-monooxygenase activity	Cyp4a14;Cyp4a10	2	9770	2	19971	0.239313	2.04411
FC(2cell/4cell)_f2_0.01p	Function	GO:0005329	dopamine transmembrane transporter activity	Slc6a3	1	9770	1	19971	0.489209	2.04411
FC(2cell/4cell)_f2_0.01p	Function	GO:0000156	two-component response regulator activity	Pde8a	1	9770	1	19971	0.489209	2.04411
FC(2cell/4cell)_f2_0.01p	Process	GO:0048596	embryonic camera-type eye morphogenesis	Th;Bmp7	2	9770	6	19971	0.244387	0.681372
FC(2cell/4cell)_f2_0.01p	Process	GO:0010165	response to X-ray	Ercc6;1200009F10Rik;Ercc1;Xrcc2;Pmaip1;Trp53;Brcc3	7	9770	11	19971	0.150645	1.3008
FC(2cell/4cell)_f2_0.01p	Function	GO:0005330	dopamine:sodium symporter activity	Slc6a3	1	9770	1	19971	0.489209	2.04411
FC(2cell/4cell)_f2_0.01p	Process	GO:0001945	lymph vessel development	Foxc2;Prox1;Foxc1	3	9770	4	19971	0.239213	1.53309
FC(2cell/4cell)_f2_0.01p	Function	GO:0003945	N-acetyllactosamine synthase activity	B4galt4;B4galt3;B4galt1;B4galt2	4	9770	4	19971	0.0572589	2.04411
FC(2cell/4cell)_f2_0.01p	Function	GO:0004489	methylenetetrahydrofolate reductase (NADPH) activity	Mthfr	1	9770	1	19971	0.489209	2.04411
FC(2cell/4cell)_f2_0.01p	Process	GO:0001885	endothelial cell development	Gpx1;Vezf1	2	9770	2	19971	0.239313	2.04411
FC(2cell/4cell)_f2_0.01p	Process	GO:0045058	T cell selection	Cd4	1	9770	1	19971	0.489209	2.04411
FC(2cell/4cell)_f2_0.01p	Process	GO:0050769	positive regulation of neurogenesis	Lig4;Xrcc2;Xrcc6	3	9770	6	19971	0.31211	1.02206
FC(2cell/4cell)_f2_0.01p	Process	GO:0048661	positive regulation of smooth muscle cell proliferation	Hbegf	1	9770	3	19971	0.382935	0.681372
FC(2cell/4cell)_f2_0.01p	Process	GO:0045717	negative regulation of fatty acid biosynthetic process	Wdtc1;Insig1	2	9770	3	19971	0.366754	1.36274
FC(2cell/4cell)_f2_0.01p	Process	GO:0042536	negative regulation of tumor necrosis factor biosynthetic process	Bcl3	1	9770	1	19971	0.489209	2.04411
FC(2cell/4cell)_f2_0.01p	Process	GO:0031017	exocrine pancreas development	Xbp1;Pdx1;Igf2;Insr;Igf1	5	9770	7	19971	0.153514	1.46008
FC(2cell/4cell)_f2_0.01p	Process	GO:0030833	regulation of actin filament polymerization	Actr3;Arpc1a;Arpc5;Arpc1b	4	9770	11	19971	0.171486	0.743314
FC(2cell/4cell)_f2_0.01p	Process	GO:0006582	melanin metabolic process	Myo5a	1	9770	3	19971	0.382935	0.681372
FC(2cell/4cell)_f2_0.01p	Process	GO:0032715	negative regulation of interleukin-6 production	H47;Foxp3	2	9770	3	19971	0.366754	1.36274
FC(2cell/4cell)_f2_0.01p	Process	GO:0051583	dopamine uptake	Park7;Park2	2	9770	2	19971	0.239313	2.04411
FC(2cell/4cell)_f2_0.01p	Process	GO:0060292	long term synaptic depression	Stxbp1	1	9770	4	19971	0.260787	0.511029
FC(2cell/4cell)_f2_0.01p	Function	GO:0050121	N-acylglucosamine 2-epimerase activity	Renbp	1	9770	1	19971	0.489209	2.04411
FC(2cell/4cell)_f2_0.01p	Function	GO:0015019	heparan-alpha-glucosaminide N-acetyltransferase activity	Hgsnat	1	9770	1	19971	0.489209	2.04411
FC(2cell/4cell)_f2_0.01p	Function	GO:0015499	formate transmembrane transporter activity	Slc26a6	1	9770	1	19971	0.489209	2.04411
FC(2cell/4cell)_f2_0.01p	Process	GO:0007154	cell communication	Pik3c2g;Gjb3;Noxo1;Gja1;Snx14;Dhh;Snx10;Snx13;Gjb4;Gjb1;Gjb5;Snx8;Snx3;Pld2;Pld1;Fras1;Gjb2;Gjc1;Snx30;Snx27;Snx32;Frem2;Rps6kc1;Snx15;Snx4;Snx5;Shh;Snx31;Ncf1;Snx7;Gja4;Sgk3;Snx1;Snx9;Gja5;Jag1;Snx6;Itgb4	38	9770	76	19971	0.0897875	1.02206
FC(2cell/4cell)_f2_0.01p	Process	GO:0055009	atrial cardiac muscle tissue morphogenesis	Pitx2;Prox1	2	9770	4	19971	0.374688	1.02206
FC(2cell/4cell)_f2_0.01p	Process	GO:0046488	phosphatidylinositol metabolic process	Pitpnc1;Pip5k1a;Pip4k2c;Ptpmt1	4	9770	10	19971	0.213663	0.817646
FC(2cell/4cell)_f2_0.01p	Process	GO:0006929	substrate-bound cell migration	Pdgfb;Fmnl1	2	9770	3	19971	0.366754	1.36274
FC(2cell/4cell)_f2_0.01p	Process	GO:0002902	regulation of B cell apoptosis	Pten	1	9770	1	19971	0.489209	2.04411
FC(2cell/4cell)_f2_0.01p	Function	GO:0016811	hydrolase activity, acting on carbon-nitrogen (but not peptide) bonds, in linear amides	Sirt6;Acer1;Btd;Vnn3;Vnn1;Sirt7;Acer3	7	9770	12	19971	0.184705	1.1924
FC(2cell/4cell)_f2_0.01p	Function	GO:0004816	asparagine-tRNA ligase activity	Nars2;Nars	2	9770	2	19971	0.239313	2.04411
FC(2cell/4cell)_f2_0.01p	Component	GO:0005929	cilium	Myoc;Bbs9;Ttc21b;Rshl1;Spag17;Stard10;Lrrc50;Atp2b2;Ift88;Spag4;Ttc8;Cys1;Gas8;Ttll11;Ift57;Ttc30b;Ttc30a1;Odf2;Gli3;Ift20;Lca5;Rp1;Dnahc11;Rpgr;Whrn;Spag16;Bbs4;Gli2;Pkd1;Rpgrip1;Catsper2;Spef1;Bbs2;Ttll7;Sufu;Dnahc2;Bbs7;Tulp3;Cep250;Cabyr;Ttll9;Rsph9;Ift172;Cc2d2a;Catsper3;Pkd2;Rpgrip1l;Gm16517;Ttll3;Ttll6;Best2	51	9770	82	19971	0.0048624	1.27134
FC(2cell/4cell)_f2_0.01p	Process	GO:0006333	chromatin assembly or disassembly	Smarcc2;Cbx6;Cbx8;Suv39h1;Msl3;Asf1b;Suv39h2;Cbx5;Asf1a;Cbx3;Chd3;Chd9;Chd1;Cbx7;Cdyl;Smarcc1	16	9770	28	19971	0.103298	1.16807
FC(2cell/4cell)_f2_0.01p	Function	GO:0047750	cholestenol delta-isomerase activity	Ebp	1	9770	2	19971	0.499792	1.02206
FC(2cell/4cell)_f2_0.01p	Component	GO:0005643	nuclear pore	Nup214;Nupl1;Nup37;Nxf1;Nup107;Senp2;Ddx19a;Nup155;Tmem48;Nup43;Nup85;Xpo7;Kpna4;Nup133;Nup62;Snupn;Kpna3;Gle1;Ranbp2;Seh1l	20	9770	40	19971	0.12433	1.02206
FC(2cell/4cell)_f2_0.01p	Process	GO:0035295	tube development	Gli3;Gli2	2	9770	2	19971	0.239313	2.04411
FC(2cell/4cell)_f2_0.01p	Component	GO:0019717	synaptosome	Samd4;Eps8;Snap29;Grin1;Magi2;Bsn;Dvl1;Camk2n1;Synpr;Abi1;Erc2;Vamp3;Mpdz;Itgb1;Cask;Cyfip2;Sh3kbp1;Grin2d;Grid2ip;Accn2;Vamp2;Itga5;Snap23;Cyfip1;Doc2a;Slc17a6;Usp14;Itga3;Itsn1;Chn2;Snph;Rims2	32	9770	60	19971	0.0814416	1.09019
FC(2cell/4cell)_f2_0.01p	Process	GO:0009794	regulation of mitotic cell cycle, embryonic	E4f1	1	9770	1	19971	0.489209	2.04411
FC(2cell/4cell)_f2_0.01p	Function	GO:0016888	endodeoxyribonuclease activity, producing 5'-phosphomonoesters	Tatdn1;Tatdn3	2	9770	2	19971	0.239313	2.04411
FC(2cell/4cell)_f2_0.01p	Function	GO:0003674	molecular_function	Kirrel;Hmbox1;Paip1;Prdm14;Asb13;Chpt1;Bbs1;Dcpp1;Rtn2;Mmab;Smyd5;Lrrtm2;Cpne7;Mrpl40;Dnajc11;Hdx;Tmem126a;Scaper;Atp10d;Sema6d;Sac3d1;Pqbp1;Cpeb3;Selm;Dpy30;Cys1;Snx3;Commd3;Hspa12a;1110004F10Rik;Fig4;Tpr;Ndufs1;Fam96b;Ube2z;Tshz2;Golm1;Mrpl44;Tmem106a;Gbas;Kbtbd8;Ubl3;Calr4;Cep63;Rpl18a;Obox6;Tmem120a;Oog2;Ccdc3;1810043G02Rik;BC002230;Espl1;Pcdh24;Zfp511;Bola3;Plk1s1;Mvd;Abi3;Prcc;Sh3yl1;Zscan1…	808	9770	1461	19971	5.65e-08	1.13049
FC(2cell/4cell)_f2_0.01p	Component	GO:0035097	histone methyltransferase complex	Dpy30;Hdac9;Cbx5;Men1;Nsd1;Ash2l;Mll1;Kdm6a;2900092E17Rik;Mll2	10	9770	17	19971	0.138543	1.20242
FC(2cell/4cell)_f2_0.01p	Process	GO:0043967	histone H4 acetylation	Irf4	1	9770	2	19971	0.499792	1.02206
FC(2cell/4cell)_f2_0.01p	Function	GO:0032810	sterol response element binding	Srebf1	1	9770	1	19971	0.489209	2.04411
FC(2cell/4cell)_f2_0.01p	Process	GO:0001776	leukocyte homeostasis	Bax;Nkx2-3;Men1;Bcl2l11	4	9770	6	19971	0.224168	1.36274
FC(2cell/4cell)_f2_0.01p	Function	GO:0043565	sequence-specific DNA binding	Hoxd10;Hmbox1;Gata4;Etv1;Meis3;Lhx5;Cux2;Nr2c2;Rara;Mafk;Chrac1;Hoxa7;Foxj2;Hdx;Satb2;Tshz1;Foxp3;Zfhx4;Dbp;Pknox1;Foxp2;Hoxb13;Bcl6;Creb3l4;Foxd3;Nr2e3;Nfatc2;Msx2;Foxo1;Foxk1;Esrrb;Lhx2;Cdx1;Hoxa10;Foxa1;Nr2f6;Rxra;Nr1i2;Etv5;Hoxa3;Cux1;Nr1h4;Sox13;Meis2;Tshz2;Pou3f1;Foxn3;Alx1;Nr2e1;Zhx3;Uncx;Creb3;Foxo3;Foxp1;Barx2;Prdm16;Cebpb;Stat4;Irf1;Hnrnpab;Elk1;Hesx1;Hhex;Gatad2b;Tef;Pou2f3;Ets2;Creb3l…	224	9770	452	19971	0.0365458	1.01301
FC(2cell/4cell)_f2_0.01p	Process	GO:0050830	defense response to Gram-positive bacterium	Nod1;Mbl2;Tlr2;Lyz1;Hck;Pld1;Fgr;Ripk2;Tbk1;Nod2;Ncf1	11	9770	20	19971	0.152753	1.12426
FC(2cell/4cell)_f2_0.01p	Process	GO:0015844	monoamine transport	Slc22a3;Slc6a4;Slc6a3	3	9770	4	19971	0.239213	1.53309
FC(2cell/4cell)_f2_0.01p	Process	GO:0060056	mammary gland involution	Cav1;Elf3	2	9770	3	19971	0.366754	1.36274
FC(2cell/4cell)_f2_0.01p	Process	GO:0032801	receptor catabolic process	Cdk5	1	9770	1	19971	0.489209	2.04411
FC(2cell/4cell)_f2_0.01p	Function	GO:0004075	biotin carboxylase activity	Acaca	1	9770	1	19971	0.489209	2.04411
FC(2cell/4cell)_f2_0.01p	Function	GO:0005098	Ran GTPase activator activity	Rangap1;Ralgapa1	2	9770	2	19971	0.239313	2.04411
FC(2cell/4cell)_f2_0.01p	Process	GO:0021782	glial cell development	Phgdh	1	9770	1	19971	0.489209	2.04411
FC(2cell/4cell)_f2_0.01p	Process	GO:0045745	positive regulation of G-protein coupled receptor protein signaling pathway	Pde6g;Gpr44	2	9770	4	19971	0.374688	1.02206
FC(2cell/4cell)_f2_0.01p	Process	GO:0006168	adenine salvage	Hprt1;Aprt	2	9770	2	19971	0.239313	2.04411
FC(2cell/4cell)_f2_0.01p	Function	GO:0004311	farnesyltranstransferase activity	Cox10	1	9770	3	19971	0.382935	0.681372
FC(2cell/4cell)_f2_0.01p	Component	GO:0005726	perichromatin fibrils	Nufip1;Trim24;Smarca4	3	9770	3	19971	0.117062	2.04411
FC(2cell/4cell)_f2_0.01p	Process	GO:0070527	platelet aggregation	Plek	1	9770	1	19971	0.489209	2.04411
FC(2cell/4cell)_f2_0.01p	Process	GO:0051271	negative regulation of cell motion	Cdkn1b;Pkhd1;Tmod3	3	9770	4	19971	0.239213	1.53309
FC(2cell/4cell)_f2_0.01p	Process	GO:0006879	cellular iron ion homeostasis	Ltf;Fxn;Slc11a1;Hif1a;Tfrc;Ireb2;Mon1a;Ftl1	8	9770	24	19971	0.0517677	0.681372
FC(2cell/4cell)_f2_0.01p	Process	GO:0006376	mRNA splice site selection	Cugbp2;Mbnl1;Sfrs13a;Ptbp2;Brunol4	5	9770	6	19971	0.0858518	1.70343
FC(2cell/4cell)_f2_0.01p	Process	GO:0048712	negative regulation of astrocyte differentiation	Id4	1	9770	2	19971	0.499792	1.02206
FC(2cell/4cell)_f2_0.01p	Function	GO:0004055	argininosuccinate synthase activity	Ass1	1	9770	1	19971	0.489209	2.04411
FC(2cell/4cell)_f2_0.01p	Function	GO:0003896	DNA primase activity	Prim1;Ccdc111;Prim2	3	9770	3	19971	0.117062	2.04411
FC(2cell/4cell)_f2_0.01p	Function	GO:0015099	nickel ion transmembrane transporter activity	Mmgt2	1	9770	1	19971	0.489209	2.04411
FC(2cell/4cell)_f2_0.01p	Process	GO:0060460	left lung morphogenesis	Pitx2	1	9770	3	19971	0.382935	0.681372
FC(2cell/4cell)_f2_0.01p	Function	GO:0047710	bis(5'-adenosyl)-triphosphatase activity	Fhit	1	9770	1	19971	0.489209	2.04411
FC(2cell/4cell)_f2_0.01p	Process	GO:0008366	axon ensheathment	Plp1;Qk	2	9770	4	19971	0.374688	1.02206
FC(2cell/4cell)_f2_0.01p	Process	GO:0006352	transcription initiation	Taf9b;Taf6l;Brf2;Trim24;Taf9;Gtf2b;Taf1	7	9770	11	19971	0.150645	1.3008
FC(2cell/4cell)_f2_0.01p	Function	GO:0030023	extracellular matrix constituent conferring elasticity	Mfap5	1	9770	2	19971	0.499792	1.02206
FC(2cell/4cell)_f2_0.01p	Process	GO:0007015	actin filament organization	Mtss1;Pcdh15;Shroom4;Arhgef2;Abl2;Pdlim3;Nck1;Fat1;Ppp1r9b;Akap2;Prkci;Nck2	12	9770	24	19971	0.160377	1.02206
FC(2cell/4cell)_f2_0.01p	Process	GO:0006959	humoral immune response	Tcfeb;Traf3ip2;Aire;Lta;Bmi1	5	9770	12	19971	0.201371	0.851714
FC(2cell/4cell)_f2_0.01p	Function	GO:0005515	protein binding	Klhl1;Paip1;Klhl8;Raver2;Sox8;Lrrtm2;Itm2b;Map3k2;Plk2;Rpa2;Skil;Satb2;Ing4;Lamp1;Stx7;Fau;Exoc3l;Kit;Ehbp1;Tollip;Vamp8;Sytl2;Rec8;Snx3;Calcoco1;Foxo1;Pex12;Oas1d;Ptbp2;Use1;Wrnip1;Itgav;Snx27;Frem2;Cenpj;Pik3r2;AU040829;Krt20;Klrb1f;Nlrp3;Btbd3;Syt1;Rnf219;Sycp3;Mllt10;Ipo4;Ipo11;Bmp5;Myt1;Ezr;Lrrc17;Pde6g;Lrrc19;Siglece;Bicd2;Myc;Stat4;Klhl22;Smc1b;Xiap;Plk4;Amigo2;Rhobtb1;Ccr3;Trim40;Nod2;Bca…	2171	9770	3886	19971	0	1.14199
FC(2cell/4cell)_f2_0.01p	Process	GO:0051977	lysophospholipid transport	Pla2g10	1	9770	1	19971	0.489209	2.04411
FC(2cell/4cell)_f2_0.01p	Process	GO:0009452	RNA capping	Tgs1	1	9770	1	19971	0.489209	2.04411
FC(2cell/4cell)_f2_0.01p	Function	GO:0035240	dopamine binding	Slc6a3	1	9770	2	19971	0.499792	1.02206
FC(2cell/4cell)_f2_0.01p	Component	GO:0005776	autophagic vacuole	Atg16l1;Map1lc3a;Atg9b;Atg5;Gabarapl1;Cln3;Atg9a	7	9770	8	19971	0.0273824	1.7886
FC(2cell/4cell)_f2_0.01p	Process	GO:0007411	axon guidance	Sema3a;Etv1;Ank3;Bmp7;Nrcam;Mapk8ip3;Efna5;Gbx2;Nrp1;Chl1;Tgfb2;Reln;L1cam;Enah;Apbb1;Evl;Arx;Lhx2;Gli3;Lmtk2;Cdh4;Gfra3;Ephb3;Klf7;Robo2;Robo1;Gli2;Ntn1;Shh;Slit3;Pla2g10;Dpysl5;Epha4;Sema6a;Vasp;Rac1;Apbb2;Slit1;Pou4f2;Sema5a;Ablim1	41	9770	73	19971	0.0434867	1.14806
FC(2cell/4cell)_f2_0.01p	Process	GO:0070201	regulation of establishment of protein localization	Cenpf	1	9770	3	19971	0.382935	0.681372
FC(2cell/4cell)_f2_0.01p	Process	GO:0006778	porphyrin metabolic process	Slc11a2	1	9770	3	19971	0.382935	0.681372
FC(2cell/4cell)_f2_0.01p	Process	GO:0006936	muscle contraction	Mybpc1;Fkbp1a;Actn2;Mybpc2;Col4a3bp;Myom2;Ryr1;Actn3	8	9770	17	19971	0.188847	0.961936
FC(2cell/4cell)_f2_0.01p	Function	GO:0003918	DNA topoisomerase (ATP-hydrolyzing) activity	Top1mt;Top2a	2	9770	4	19971	0.374688	1.02206
FC(2cell/4cell)_f2_0.01p	Function	GO:0001515	opioid peptide activity	Cdc42ep2	1	9770	5	19971	0.166494	0.408823
FC(2cell/4cell)_f2_0.01p	Process	GO:0010159	specification of organ position	Tbx3;Hoxa3;Bmp4	3	9770	3	19971	0.117062	2.04411
FC(2cell/4cell)_f2_0.01p	Component	GO:0033270	paranode region of axon	Cntnap1	1	9770	2	19971	0.499792	1.02206
FC(2cell/4cell)_f2_0.01p	Process	GO:0048048	embryonic eye morphogenesis	Rarg;Aldh1a1;Rarb;Aldh1a3	4	9770	6	19971	0.224168	1.36274
FC(2cell/4cell)_f2_0.01p	Component	GO:0005811	lipid particle	Abhd5;Cidea;Plin1;Stard13;Plin3;Sigmar1;Prpf19;Pitpnm1	8	9770	13	19971	0.146817	1.25792
FC(2cell/4cell)_f2_0.01p	Process	GO:0000002	mitochondrial genome maintenance	Mrpl15;Mrpl17;Mrpl39	3	9770	3	19971	0.117062	2.04411
FC(2cell/4cell)_f2_0.01p	Process	GO:0000087	M phase of mitotic cell cycle	Cdc25a;Cdc25b	2	9770	3	19971	0.366754	1.36274
FC(2cell/4cell)_f2_0.01p	Function	GO:0005487	nucleocytoplasmic transporter activity	Nup214;Nxf1;Nup133	3	9770	5	19971	0.3055	1.22647
FC(2cell/4cell)_f2_0.01p	Process	GO:0060436	bronchiole morphogenesis	Fgf10	1	9770	1	19971	0.489209	2.04411
FC(2cell/4cell)_f2_0.01p	Process	GO:0070673	response to interleukin-18	Ripk2	1	9770	1	19971	0.489209	2.04411
FC(2cell/4cell)_f2_0.01p	Process	GO:0030512	negative regulation of transforming growth factor beta receptor signaling pathway	Cidea;Htra1;Hspa5;Strap;Skil;Dand5;Chst11;Tdgf1;Onecut1;Trp53	10	9770	12	19971	0.0135011	1.70343
FC(2cell/4cell)_f2_0.01p	Process	GO:0042632	cholesterol homeostasis	Slc37a4;Ldlr;Mttp;Npc2;Cav1;Npc1;Pcsk9;Pxmp3;Apoe;Npc1l1;Abcg8;Ldlrap1;Nr5a2	13	9770	23	19971	0.127184	1.15537
FC(2cell/4cell)_f2_0.01p	Component	GO:0005853	eukaryotic translation elongation factor 1 complex	Eef1g;Eef1d	2	9770	4	19971	0.374688	1.02206
FC(2cell/4cell)_f2_0.01p	Function	GO:0017171	serine hydrolase activity	Nceh1	1	9770	1	19971	0.489209	2.04411
FC(2cell/4cell)_f2_0.01p	Process	GO:0060009	Sertoli cell development	Fndc3a	1	9770	3	19971	0.382935	0.681372
FC(2cell/4cell)_f2_0.01p	Process	GO:0034380	high-density lipoprotein particle assembly	Apom	1	9770	1	19971	0.489209	2.04411
FC(2cell/4cell)_f2_0.01p	Process	GO:0002637	regulation of immunoglobulin production	Foxp3	1	9770	1	19971	0.489209	2.04411
FC(2cell/4cell)_f2_0.01p	Process	GO:0009103	lipopolysaccharide biosynthetic process	Cmas;Glt25d2;Glt25d1;Gne	4	9770	4	19971	0.0572589	2.04411
FC(2cell/4cell)_f2_0.01p	Component	GO:0005774	vacuolar membrane	Sbf2;Mtmr2	2	9770	3	19971	0.366754	1.36274
FC(2cell/4cell)_f2_0.01p	Function	GO:0005123	death receptor binding	Ngfrap1;Nsmaf;Edaradd	3	9770	3	19971	0.117062	2.04411
FC(2cell/4cell)_f2_0.01p	Process	GO:0051138	positive regulation of NK T cell differentiation	Ap3b1;Cd1d1;Ap3d1	3	9770	5	19971	0.3055	1.22647
FC(2cell/4cell)_f2_0.01p	Process	GO:0051604	protein maturation	Psen1;Stub1;Psen2	3	9770	6	19971	0.31211	1.02206
FC(2cell/4cell)_f2_0.01p	Process	GO:0015012	heparan sulfate proteoglycan biosynthetic process	Ndst2	1	9770	4	19971	0.260787	0.511029
FC(2cell/4cell)_f2_0.01p	Function	GO:0016712	oxidoreductase activity, acting on paired donors, with incorporation or reduction of molecular oxygen, reduced flavin or flavoprotein as one donor, and incorporation of one atom of oxygen	Cyp19a1;Cyp2s1;Cyp2a12;Cyp2u1	4	9770	25	19971	0.000537631	0.327058
FC(2cell/4cell)_f2_0.01p	Process	GO:0007258	JUN phosphorylation	Mapk8ip1;Mapk8	2	9770	2	19971	0.239313	2.04411
FC(2cell/4cell)_f2_0.01p	Function	GO:0016206	catechol O-methyltransferase activity	Comt1	1	9770	2	19971	0.499792	1.02206
FC(2cell/4cell)_f2_0.01p	Process	GO:0021516	dorsal spinal cord development	Rfx4;Uncx	2	9770	6	19971	0.244387	0.681372
FC(2cell/4cell)_f2_0.01p	Function	GO:0004511	tyrosine 3-monooxygenase activity	Th	1	9770	1	19971	0.489209	2.04411
FC(2cell/4cell)_f2_0.01p	Function	GO:0008387	steroid 7-alpha-hydroxylase activity	Cyp39a1	1	9770	1	19971	0.489209	2.04411
FC(2cell/4cell)_f2_0.01p	Function	GO:0005085	guanyl-nucleotide exchange factor activity	Rgl1;Rapgefl1;Rasgef1b;Tiam2;Rasgrp4;Plce1;Dock5;Arhgef3;Rictor;Sos1;Eif2b5;Ric8;Als2;Kndc1;Trio;Dock7;Rgnef;Prex2;Kalrn;Rasgrp3;Cyth1;Psd3;Ralgps1;Madd;Fgd6;Arhgef19;Sos2;Arhgef4;Itsn1;Spata13;Gapvd1;Arfgef2;Iqsec1;Rcc1;Fbxo8;Dock9;Ric8b;Rapgef2;Rapgef4;Tiam1;Eif2b2;E130112L23Rik;Abr;Rpgr;Arhgef6;Dnmbp;Ngef;Plekhg6;Dock3;Ect2;Dock1;Vav2;Ralgps2;Dock2;Psd4;Rasgef1a;D10Bwg1379e;Mcf2;Eif2b3;Vav3;Do…	78	9770	122	19971	0.00027917	1.30689
FC(2cell/4cell)_f2_0.01p	Process	GO:0031424	keratinization	Pphln1;Tgm1;Sharpin;9030409G11Rik	4	9770	26	19971	0.000324285	0.314479
FC(2cell/4cell)_f2_0.01p	Process	GO:0043523	regulation of neuron apoptosis	Trp73;Gpx1;Grin1;Trp53	4	9770	9	19971	0.250989	0.908495
FC(2cell/4cell)_f2_0.01p	Process	GO:0001892	embryonic placenta development	Cebpb;Arnt;Spint1;Epas1;Foxd3;Ttpa;Prdm1;Hif1a;Tcfeb;Egfr;Esrrb;Pkd2;Cebpa	13	9770	20	19971	0.0646125	1.32867
FC(2cell/4cell)_f2_0.01p	Function	GO:0019870	potassium channel inhibitor activity	Ensa	1	9770	2	19971	0.499792	1.02206
FC(2cell/4cell)_f2_0.01p	Process	GO:0006914	autophagy	Dram1;Wipi1;Atg4b;Map1lc3a;Fam176a;Atg4c;Atg5;Atg9a;Atg3;Atg16l1;Atg4d;Psen1;Tmem74;Rab24;Atg9b;Atg7;Map1lc3b;Tm9sf1;Atg16l2	19	9770	26	19971	0.00749488	1.49378
FC(2cell/4cell)_f2_0.01p	Function	GO:0016277	[myelin basic protein]-arginine N-methyltransferase activity	Prmt7	1	9770	1	19971	0.489209	2.04411
FC(2cell/4cell)_f2_0.01p	Process	GO:0048754	branching morphogenesis of a tube	Pxn;B4galt1;Bmp7;Kdr;Egf;Vegfa;Notch1;Sema5a;Gli2;Shh;Mycn;Igf1;Ppp1ca;Gli3;Foxa1	15	9770	23	19971	0.0499437	1.33312
FC(2cell/4cell)_f2_0.01p	Process	GO:0042730	fibrinolysis	Anxa2	1	9770	3	19971	0.382935	0.681372
FC(2cell/4cell)_f2_0.01p	Process	GO:0006006	glucose metabolic process	Gck;Pdk1;Onecut1;Pik3ca;Wdtc1;Ganc;Fabp5;Pdk3;Pdk2;Inppl1;Tpi1;Pgm5;Ppara;Aldh5a1;Aimp1;Slc2a8;Igf2;G6pdx;Serp1;Dcxr;Prkaa1;Gpi1;G6pd2;Pdx1	24	9770	41	19971	0.058672	1.19655
FC(2cell/4cell)_f2_0.01p	Process	GO:0016055	Wnt receptor signaling pathway	Mitf;Csnk2a1;Zbtb33;Fbxw4;Wnt1;Porcn;Wnt3a;Frat1;Wnt7a;Wnt10b;Mesdc2;Rnf138;Fam123b;Tcf7;Ctnnb1;Lef1;Lzts2;Nkd1;Tle3;Dixdc1;Calcoco1;Sfrp1;Apc2;Nkd2;Dvl3;Bcl9;Dkk1;Fzd9;Rspo2;Fzd7;Wnt7b;Hbp1;Brd7;Pitx2;Kremen2;Fbxw2;Lrrfip2;Pias4;Dvl1;Lrp5;Csnk1e;Pygo1;Wisp1;Fzd4;Gsk3b;Axin2;Senp2;Dkk3;Zranb1;Frat2;Peg12;Macf1;Hhex;Wnt5b;Csnk1d;Slc9a3r1;Fzd5;Pygo2	58	9770	122	19971	0.0690874	0.971792
FC(2cell/4cell)_f2_0.01p	Process	GO:0060763	mammary duct terminal end bud growth	Csf1;Ccl11	2	9770	2	19971	0.239313	2.04411
FC(2cell/4cell)_f2_0.01p	Function	GO:0004497	monooxygenase activity	Cyp17a1;Pah;Ywhab;Mical1;Mical3;Cyp2c44;Cyp39a1;Dohh;Tph1;Fmo4;Cyp19a1;Cyp2r1;Cyp7a1;Ptgis;Cyp4v3;Cyp1b1;Cyp2ab1;Cyp2c70;Cyp24a1;Coq6;Cyp2a12;Tph2;Cyp4a14;Fmo5;Th;Cyp7b1;Cyp27a1;Cyp4a10;Bcmo1;Fmo3;Cyp2u1;Cyp2f2;Cyp2b23;Cyp4f39;Cyp2s1	35	9770	115	19971	2.35e-05	0.622122
FC(2cell/4cell)_f2_0.01p	Process	GO:0008089	anterograde axon cargo transport	Spg7;Kif1b	2	9770	2	19971	0.239313	2.04411
FC(2cell/4cell)_f2_0.01p	Process	GO:0048676	axon extension involved in development	Pou4f2	1	9770	3	19971	0.382935	0.681372
FC(2cell/4cell)_f2_0.01p	Process	GO:0030307	positive regulation of cell growth	N6amt1;Sfn	2	9770	5	19971	0.31898	0.817646
FC(2cell/4cell)_f2_0.01p	Process	GO:0060350	endochondral bone morphogenesis	Sox9	1	9770	1	19971	0.489209	2.04411
FC(2cell/4cell)_f2_0.01p	Process	GO:0006754	ATP biosynthetic process	Atp5d;Atp8b2;Atp5s;Atp5j2;Atp10a;Atp8a1;Atp5k;Atp12a;Atp2c1;Atp1a1;Atp2a1;Atp2c2;Atp5a1;Atp4a;Atp2b2;Atp10d;Atp1a3;Atp1b3;Atp5o;Atp8a2;Atp13a3;Ldhd;Atp5b;Atp13a1;Atp8b1;Atp2a2;Atp5c1;Atp5e;Atp1b2	29	9770	46	19971	0.0189281	1.28868
FC(2cell/4cell)_f2_0.01p	Process	GO:0008202	steroid metabolic process	Soat2;Slc37a4;Osbpl3;Srebf1;Osbpl1a;Sult2b1;Hsd11b1;Cyp7b1;Srd5a1;Osbp2;Fdxr;Osbpl6;Mbtps1;Lcat;Cyp39a1;Sult1a1;Apof;Hsd17b6;Insig1;Sorl1;Ldlr;Cyp7a1;Pcsk9;Mbtps2;Akr1c21;Npc1l1;Osbpl5;Ldlrap1	28	9770	51	19971	0.0775537	1.12226
FC(2cell/4cell)_f2_0.01p	Process	GO:0014889	muscle atrophy	Tbce	1	9770	1	19971	0.489209	2.04411
FC(2cell/4cell)_f2_0.01p	Process	GO:0030488	tRNA methylation	Trmt61a	1	9770	1	19971	0.489209	2.04411
FC(2cell/4cell)_f2_0.01p	Process	GO:0043367	CD4-positive, alpha beta T cell differentiation	Satb1;Nkx2-3	2	9770	3	19971	0.366754	1.36274
FC(2cell/4cell)_f2_0.01p	Process	GO:0042307	positive regulation of protein import into nucleus	Uaca;Gli3;Shh	3	9770	4	19971	0.239213	1.53309
FC(2cell/4cell)_f2_0.01p	Process	GO:0006509	membrane protein ectodomain proteolysis	Adam19	1	9770	2	19971	0.499792	1.02206
FC(2cell/4cell)_f2_0.01p	Process	GO:0043589	skin morphogenesis	Wnt7a;Trp63	2	9770	2	19971	0.239313	2.04411
FC(2cell/4cell)_f2_0.01p	Process	GO:0016265	death	F2r;Spr;Zfx;Tcf15;Slc18a2	5	9770	9	19971	0.24038	1.13562
FC(2cell/4cell)_f2_0.01p	Process	GO:0050880	regulation of blood vessel size	Kng1;Agt;Edn1;Edn3;Foxc2;Foxc1	6	9770	13	19971	0.213463	0.943438
FC(2cell/4cell)_f2_0.01p	Component	GO:0016023	cytoplasmic membrane-bounded vesicle	Cadps2;Pdpk1;Rffl;Slc17a5;Abl2;Dvl1;Slc30a7;Slc39a4;Serhl;Uqcc;Lrba;Anp32e;Pigt;Rab11b;Gpnmb;Sgk3;Nrsn1;Spert;Htt;Rac1;Rab13;Dst;Als2cl;Tfrc;Hap1;Ifitm3	26	9770	42	19971	0.0301548	1.2654
FC(2cell/4cell)_f2_0.01p	Process	GO:0050728	negative regulation of inflammatory response	Uaca;Ndfip1;Cd276;Foxp3;Il2ra;Ada;Zfp36	7	9770	14	19971	0.208863	1.02206
FC(2cell/4cell)_f2_0.01p	Function	GO:0033130	acetylcholine receptor binding	Rapsn	1	9770	1	19971	0.489209	2.04411
FC(2cell/4cell)_f2_0.01p	Component	GO:0042585	germinal vesicle	Marcks	1	9770	1	19971	0.489209	2.04411
FC(2cell/4cell)_f2_0.01p	Function	GO:0004383	guanylate cyclase activity	Gucy2e;Npr1	2	9770	10	19971	0.0498755	0.408823
FC(2cell/4cell)_f2_0.01p	Process	GO:0042493	response to drug	Slc1a3;Ei24;Aldh1a1;Atg5;Atp1a1;Creb1;Jun;Trpa1;Fos;Atp4a;Atp1a3;Rad54b;Gnas;Bloc1s3;Dgcr2;Pde3a;Lyst;Rad54l;Emx2;Trp53	20	9770	36	19971	0.096765	1.13562
FC(2cell/4cell)_f2_0.01p	Function	GO:0005176	ErbB-2 class receptor binding	Cdk5;Nrg1	2	9770	2	19971	0.239313	2.04411
FC(2cell/4cell)_f2_0.01p	Function	GO:0042296	ISG15 ligase activity	Ube2l6	1	9770	1	19971	0.489209	2.04411
FC(2cell/4cell)_f2_0.01p	Component	GO:0005834	heterotrimeric G-protein complex	Rgs11;Gngt2;Gna12;Rgs7;Gng5;Gnaq;Gnaz;Gng4;Gnat2;Gnb2;Gng10;Gng2;Gnat3;Gnas;Gna15;Gnal;Gnb4;Gng12;Gng3;Gng13;Gng7;Gna14;Gnat1	23	9770	34	19971	0.0127109	1.38278
FC(2cell/4cell)_f2_0.01p	Process	GO:0045143	homologous chromosome segregation	Espl1;Pttg1	2	9770	2	19971	0.239313	2.04411
FC(2cell/4cell)_f2_0.01p	Process	GO:0043524	negative regulation of neuron apoptosis	Lig4;Agt;Hras1;Kras;Rock1;Grin1;Agtr1a;Aars;Bax;Xrcc2;Grik2;Rhoa;Adnp;Fgf8;Tgfb3;Htt;Bcl2l1;Mecp2;Dlx1;Trp73;Hipk2;Itsn1;Barhl1;Cln3	24	9770	42	19971	0.069955	1.16807
FC(2cell/4cell)_f2_0.01p	Process	GO:0042518	negative regulation of tyrosine phosphorylation of Stat3 protein	Socs1	1	9770	1	19971	0.489209	2.04411
FC(2cell/4cell)_f2_0.01p	Process	GO:0050772	positive regulation of axonogenesis	Tiam1;Sema4d;Plxnb1;Plxnb2	4	9770	7	19971	0.267201	1.16807
FC(2cell/4cell)_f2_0.01p	Process	GO:0018119	peptidyl-cysteine S-nitrosylation	Adh5	1	9770	2	19971	0.499792	1.02206
FC(2cell/4cell)_f2_0.01p	Process	GO:0007631	feeding behavior	Hcrt;Ntrk2	2	9770	9	19971	0.0781334	0.454248
FC(2cell/4cell)_f2_0.01p	Process	GO:0002246	healing during inflammatory response	Cd44	1	9770	1	19971	0.489209	2.04411
FC(2cell/4cell)_f2_0.01p	Process	GO:0070668	positive regulation of mast cell proliferation	Stat5a;Kitl	2	9770	3	19971	0.366754	1.36274
FC(2cell/4cell)_f2_0.01p	Component	GO:0005954	calcium- and calmodulin-dependent protein kinase complex	Camk1g;Camk1;Camk2b;Camk2a	4	9770	6	19971	0.224168	1.36274
FC(2cell/4cell)_f2_0.01p	Process	GO:0010898	positive regulation of triglyceride catabolic process	Abhd5	1	9770	2	19971	0.499792	1.02206
FC(2cell/4cell)_f2_0.01p	Function	GO:0004065	arylsulfatase activity	Arsb	1	9770	3	19971	0.382935	0.681372
FC(2cell/4cell)_f2_0.01p	Component	GO:0001931	uropod	Ezr;Spn;Icam2;Msn	4	9770	5	19971	0.146266	1.63529
FC(2cell/4cell)_f2_0.01p	Function	GO:0008353	RNA polymerase II carboxy-terminal domain kinase activity	Cdk7;Cdk9	2	9770	4	19971	0.374688	1.02206
FC(2cell/4cell)_f2_0.01p	Process	GO:0001961	positive regulation of cytokine-mediated signaling pathway	Ripk2	1	9770	1	19971	0.489209	2.04411
FC(2cell/4cell)_f2_0.01p	Function	GO:0016934	extracellular-glycine-gated chloride channel activity	Glra1	1	9770	4	19971	0.260787	0.511029
FC(2cell/4cell)_f2_0.01p	Process	GO:0050808	synapse organization	Dvl1;Myo5a;Ank3;Ctnnb1;Atp2b2;Nlgn1;Wnt7a;Nlgn3;Wnt7b	9	9770	13	19971	0.0780856	1.41516
FC(2cell/4cell)_f2_0.01p	Function	GO:0051538	3 iron, 4 sulfur cluster binding	Sdhb	1	9770	1	19971	0.489209	2.04411
FC(2cell/4cell)_f2_0.01p	Process	GO:0030578	PML body organization	Pml	1	9770	1	19971	0.489209	2.04411
FC(2cell/4cell)_f2_0.01p	Function	GO:0004820	glycine-tRNA ligase activity	Polg2	1	9770	2	19971	0.499792	1.02206
FC(2cell/4cell)_f2_0.01p	Process	GO:0031943	regulation of glucocorticoid metabolic process	Stub1	1	9770	1	19971	0.489209	2.04411
FC(2cell/4cell)_f2_0.01p	Component	GO:0005666	DNA-directed RNA polymerase III complex	Polr2j;Polr3d	2	9770	2	19971	0.239313	2.04411
FC(2cell/4cell)_f2_0.01p	Process	GO:0045730	respiratory burst	Slc37a4;Slc11a1;Ncf1	3	9770	4	19971	0.239213	1.53309
FC(2cell/4cell)_f2_0.01p	Function	GO:0050265	RNA uridylyltransferase activity	Tut1	1	9770	3	19971	0.382935	0.681372
FC(2cell/4cell)_f2_0.01p	Process	GO:0000245	spliceosome assembly	Srpk2;Sip1;Tdrd3	3	9770	6	19971	0.31211	1.02206
FC(2cell/4cell)_f2_0.01p	Process	GO:0006507	GPI anchor release	Gpld1	1	9770	1	19971	0.489209	2.04411
FC(2cell/4cell)_f2_0.01p	Function	GO:0016805	dipeptidase activity	Dpep3;Naalad2;Cndp1;Pepd;Cndp2;Dpep2	6	9770	9	19971	0.153449	1.36274
FC(2cell/4cell)_f2_0.01p	Process	GO:0006383	transcription from RNA polymerase III promoter	Polr3d	1	9770	1	19971	0.489209	2.04411
FC(2cell/4cell)_f2_0.01p	Process	GO:0007528	neuromuscular junction development	Snta1;Erbb2;Pak1;Cacnb4;Dvl1;Als2;Chrna1;Tnc;Musk	9	9770	18	19971	0.184777	1.02206
FC(2cell/4cell)_f2_0.01p	Process	GO:0019046	reactivation of latent virus	Hcfc1	1	9770	1	19971	0.489209	2.04411
FC(2cell/4cell)_f2_0.01p	Function	GO:0008140	cAMP response element binding protein binding	Icmt	1	9770	1	19971	0.489209	2.04411
FC(2cell/4cell)_f2_0.01p	Process	GO:0021524	visceral motor neuron differentiation	Isl1	1	9770	2	19971	0.499792	1.02206
FC(2cell/4cell)_f2_0.01p	Process	GO:0030206	chondroitin sulfate biosynthetic process	Chsy1;Chst11	2	9770	2	19971	0.239313	2.04411
FC(2cell/4cell)_f2_0.01p	Process	GO:0010633	negative regulation of epithelial cell migration	Sema3a;Tgfbr3	2	9770	2	19971	0.239313	2.04411
FC(2cell/4cell)_f2_0.01p	Process	GO:0015732	prostaglandin transport	Slco2a1	1	9770	1	19971	0.489209	2.04411
FC(2cell/4cell)_f2_0.01p	Process	GO:0060782	regulation of mesenchymal cell proliferation involved in prostate gland development	Shh	1	9770	1	19971	0.489209	2.04411
FC(2cell/4cell)_f2_0.01p	Function	GO:0051267	CP2 mannose-ethanolamine phosphotransferase activity	Pigg	1	9770	1	19971	0.489209	2.04411
FC(2cell/4cell)_f2_0.01p	Function	GO:0008783	agmatinase activity	Agmat	1	9770	1	19971	0.489209	2.04411
FC(2cell/4cell)_f2_0.01p	Process	GO:0048246	macrophage chemotaxis	Cx3cl1;Nup85	2	9770	3	19971	0.366754	1.36274
FC(2cell/4cell)_f2_0.01p	Function	GO:0047837	D-xylose 1-dehydrogenase (NADP+) activity	Dhdh	1	9770	1	19971	0.489209	2.04411
FC(2cell/4cell)_f2_0.01p	Component	GO:0000792	heterochromatin	Mbd3;Mbd2;Atrx;Hdac1;Mbd1;Cbx5;Dnmt3a;Smarca4;Mecp2	9	9770	14	19971	0.111708	1.31407
FC(2cell/4cell)_f2_0.01p	Process	GO:0031396	regulation of protein ubiquitination	Atg7;Fbxo2	2	9770	2	19971	0.239313	2.04411
FC(2cell/4cell)_f2_0.01p	Process	GO:0033137	negative regulation of peptidyl-serine phosphorylation	Bax	1	9770	5	19971	0.166494	0.408823
FC(2cell/4cell)_f2_0.01p	Process	GO:0002860	positive regulation of natural killer cell mediated cytotoxicity directed against tumor cell target	Crtam	1	9770	1	19971	0.489209	2.04411
FC(2cell/4cell)_f2_0.01p	Function	GO:0004149	dihydrolipoyllysine-residue succinyltransferase activity	Dlst	1	9770	1	19971	0.489209	2.04411
FC(2cell/4cell)_f2_0.01p	Process	GO:0019227	neuronal action potential propagation	Nrcam;Fkbp1b;Cacnb4	3	9770	6	19971	0.31211	1.02206
FC(2cell/4cell)_f2_0.01p	Process	GO:0045579	positive regulation of B cell differentiation	Stat5a;Pnp1;Inpp5d;Bad;Stat5b;Il2rg	6	9770	7	19971	0.0489891	1.7521
FC(2cell/4cell)_f2_0.01p	Function	GO:0008440	inositol trisphosphate 3-kinase activity	Itpkb;Itpka;Ip6k1;Ipmk;Itpkc	5	9770	7	19971	0.153514	1.46008
FC(2cell/4cell)_f2_0.01p	Process	GO:0019933	cAMP-mediated signaling	Rapgef4;Pclo;Slc9a3r1;Eif4ebp2;Htr5a;Rims2	6	9770	6	19971	0.0136971	2.04411
FC(2cell/4cell)_f2_0.01p	Process	GO:0045010	actin nucleation	Wasl;Evl	2	9770	2	19971	0.239313	2.04411
FC(2cell/4cell)_f2_0.01p	Function	GO:0004128	cytochrome-b5 reductase activity	Cyb5rl;Cyb5r4;Cyb5r1;Cyb5r2	4	9770	5	19971	0.146266	1.63529
FC(2cell/4cell)_f2_0.01p	Process	GO:0045662	negative regulation of myoblast differentiation	Itgb1bp3;Bmp4	2	9770	4	19971	0.374688	1.02206
FC(2cell/4cell)_f2_0.01p	Function	GO:0004596	peptide alpha-N-acetyltransferase activity	Ard1a;Ard1b	2	9770	3	19971	0.366754	1.36274
FC(2cell/4cell)_f2_0.01p	Process	GO:0001764	neuron migration	Cckar;Gfra3;Dclk1;Cxcr4;Cdk5;Gja1;Ptk2;Psen1;Satb2;Ntn1;Prkg1;Bax;Nav1;Chl1;Reln;Pex7;Ndel1;Dab1;Alkbh1;Apbb1;Esr2;Fyn;Arx;Pex13;Apbb2;Pxmp3;Dcc;Itga3;Barhl1	29	9770	62	19971	0.0956386	0.956118
FC(2cell/4cell)_f2_0.01p	Process	GO:0006346	methylation-dependent chromatin silencing	Mbd3;Dnmt3a;Smarca4	3	9770	5	19971	0.3055	1.22647
FC(2cell/4cell)_f2_0.01p	Process	GO:0019310	inositol catabolic process	Miox	1	9770	1	19971	0.489209	2.04411
FC(2cell/4cell)_f2_0.01p	Component	GO:0000407	pre-autophagosomal structure	Wipi1;D2Ertd391e	2	9770	3	19971	0.366754	1.36274
FC(2cell/4cell)_f2_0.01p	Process	GO:0060157	urinary bladder development	Upk3a;Trp63	2	9770	4	19971	0.374688	1.02206
FC(2cell/4cell)_f2_0.01p	Process	GO:0006561	proline biosynthetic process	Aldh4a1;4933437F05Rik;Pycrl	3	9770	6	19971	0.31211	1.02206
FC(2cell/4cell)_f2_0.01p	Process	GO:0046604	positive regulation of mitotic centrosome separation	Ranbp1	1	9770	1	19971	0.489209	2.04411
FC(2cell/4cell)_f2_0.01p	Process	GO:0042994	cytoplasmic sequestering of transcription factor	Sufu;Tacc3	2	9770	2	19971	0.239313	2.04411
FC(2cell/4cell)_f2_0.01p	Function	GO:0003882	CDP-diacylglycerol-serine O-phosphatidyltransferase activity	Ptdss2	1	9770	1	19971	0.489209	2.04411
FC(2cell/4cell)_f2_0.01p	Process	GO:0045083	negative regulation of interleukin-12 biosynthetic process	Nfkb1	1	9770	1	19971	0.489209	2.04411
FC(2cell/4cell)_f2_0.01p	Process	GO:0016446	somatic hypermutation of immunoglobulin genes	Msh3;Msh6;Ung;Mlh1	4	9770	8	19971	0.272983	1.02206
FC(2cell/4cell)_f2_0.01p	Component	GO:0000176	nuclear exosome (RNase complex)	Exosc10	1	9770	1	19971	0.489209	2.04411
FC(2cell/4cell)_f2_0.01p	Component	GO:0046581	intercellular canaliculus	Abcb4;Dpp4;Abcb1b;Abcb11	4	9770	7	19971	0.267201	1.16807
FC(2cell/4cell)_f2_0.01p	Function	GO:0005246	calcium channel regulator activity	Nrxn3;Prkcb	2	9770	8	19971	0.118996	0.511029
FC(2cell/4cell)_f2_0.01p	Process	GO:0060397	JAK-STAT cascade involved in growth hormone signaling pathway	Jak2;Stat3	2	9770	2	19971	0.239313	2.04411
FC(2cell/4cell)_f2_0.01p	Process	GO:0010942	positive regulation of cell death	Bmp4	1	9770	1	19971	0.489209	2.04411
FC(2cell/4cell)_f2_0.01p	Process	GO:0008156	negative regulation of DNA replication	Ttf1;Trp53	2	9770	4	19971	0.374688	1.02206
FC(2cell/4cell)_f2_0.01p	Process	GO:0015739	sialic acid transport	Slc17a5	1	9770	1	19971	0.489209	2.04411
FC(2cell/4cell)_f2_0.01p	Function	GO:0016160	amylase activity	Amy1	1	9770	1	19971	0.489209	2.04411
FC(2cell/4cell)_f2_0.01p	Process	GO:0032868	response to insulin stimulus	Slc27a1;Vgf;Inppl1	3	9770	12	19971	0.0609344	0.511029
FC(2cell/4cell)_f2_0.01p	Process	GO:0046381	CMP-N-acetylneuraminate metabolic process	Cmah	1	9770	1	19971	0.489209	2.04411
FC(2cell/4cell)_f2_0.01p	Function	GO:0042803	protein homodimerization activity	Terf2;Foxp3;Efr3a;Tcfap2e;Foxp2;Tpd52;Ptpre;Flt3l;Irf3;Pvrl1;Nfkb1;Sumf2;Dgkh;Sbf2;Sgta;C1qb;Gabpb2;Impa1;Adh5;Grpel1;Mtmr2;Pvrl2;Pts;Wwtr1;Runx1t1;Arid3a;Hexb;Cav2;Hsf2;Foxp1;Cebpa;E2f8;Zbtb7b;Cebpb;Mypop;Gpd1;Dnttip1;Trim66;G6pdx;Gipc1;Rnaseh1;Cryba1;Cd209d;Bcas1;Syt16;Rdh16;Adam10;Prdm6;Eif2ak1;Hnf1a;Ikzf4;Cebpd;Cep57;Bax;Galm;Actn1;Pdcd6;Rpl7;Chka;S100a16;Pvrl3;Grpel2;Nr6a1;Cd2;Schip1;Stub1;C…	84	9770	140	19971	0.00212335	1.22647
FC(2cell/4cell)_f2_0.01p	Process	GO:0043087	regulation of GTPase activity	Vav3;Arhgap1;Jub;Chm;Rasgrp3	5	9770	10	19971	0.245582	1.02206
FC(2cell/4cell)_f2_0.01p	Function	GO:0004527	exonuclease activity	Wrn;Exd1;Alkbh2;Xrn1;Rad9;Exosc3;Cnot6l;Exosc7;Mre11a;Usp52;Exosc10;Exosc4;Exosc5;Exosc6;Fen1;Pold1;Exosc1;Isg20l2;Alkbh3;Aen;Dclre1c;Eri1;Exosc2;Exd2;Cnot6;Dis3l2;Rexo2;Rexo4;Tdp1	29	9770	44	19971	0.00951924	1.34726
FC(2cell/4cell)_f2_0.01p	Process	GO:0048711	positive regulation of astrocyte differentiation	Prpf19	1	9770	2	19971	0.499792	1.02206
FC(2cell/4cell)_f2_0.01p	Process	GO:0002925	positive regulation of humoral immune response mediated by circulating immunoglobulin	Nod2	1	9770	4	19971	0.260787	0.511029
FC(2cell/4cell)_f2_0.01p	Process	GO:0060044	negative regulation of cardiac muscle cell proliferation	Cxadr	1	9770	2	19971	0.499792	1.02206
FC(2cell/4cell)_f2_0.01p	Function	GO:0000149	SNARE binding	Vamp2;Napa;Stx1a	3	9770	7	19971	0.278992	0.876049
FC(2cell/4cell)_f2_0.01p	Process	GO:0016043	cellular component organization	Fmn2;Fhod1;Fmnl1;Fmnl3;Diap1;Fmnl2;Daam1;Fmn1;Fhod3;Grid2ip	10	9770	15	19971	0.0819548	1.36274
FC(2cell/4cell)_f2_0.01p	Process	GO:0043193	positive regulation of gene-specific transcription	Hnrnpab;Mapre3;Rorb;Trim28;Hinfp;Psrc1	6	9770	8	19971	0.100118	1.53309
FC(2cell/4cell)_f2_0.01p	Process	GO:0043069	negative regulation of programmed cell death	Amigo2;Kit	2	9770	4	19971	0.374688	1.02206
FC(2cell/4cell)_f2_0.01p	Process	GO:0060577	pulmonary vein morphogenesis	Pitx2	1	9770	1	19971	0.489209	2.04411
FC(2cell/4cell)_f2_0.01p	Process	GO:0001658	branching involved in ureteric bud morphogenesis	Fgf8;Agt;Pbx1;Smad4;Grem1;Shh;Bmp4;Cd44;Gli3;Six1;Eya1	11	9770	28	19971	0.0904636	0.803045
FC(2cell/4cell)_f2_0.01p	Function	GO:0003991	acetylglutamate kinase activity	Nags	1	9770	1	19971	0.489209	2.04411
FC(2cell/4cell)_f2_0.01p	Process	GO:0045739	positive regulation of DNA repair	Pnp1;Apbb1	2	9770	3	19971	0.366754	1.36274
FC(2cell/4cell)_f2_0.01p	Process	GO:0001502	cartilage condensation	Uncx;Bmpr1b;Ror2;Pkd1;Fgf4;Thra;Acan;Barx2;Tgfb2;Sox9;Ctgf	11	9770	16	19971	0.0583013	1.40533
FC(2cell/4cell)_f2_0.01p	Process	GO:0046651	lymphocyte proliferation	Impdh2;Impdh1;Hprt1	3	9770	4	19971	0.239213	1.53309
FC(2cell/4cell)_f2_0.01p	Function	GO:0043023	ribosomal large subunit binding	Rbm3;Nmd3	2	9770	3	19971	0.366754	1.36274
FC(2cell/4cell)_f2_0.01p	Process	GO:0051101	regulation of DNA binding	Tgfb1;Runx1t1;Traf3ip1	3	9770	4	19971	0.239213	1.53309
FC(2cell/4cell)_f2_0.01p	Process	GO:0000904	cell morphogenesis involved in differentiation	Dab2;Ctnnb1;Krt8;Reln	4	9770	5	19971	0.146266	1.63529
FC(2cell/4cell)_f2_0.01p	Process	GO:0070528	protein kinase C signaling cascade	Plek	1	9770	1	19971	0.489209	2.04411
FC(2cell/4cell)_f2_0.01p	Process	GO:0042527	negative regulation of tyrosine phosphorylation of Stat6 protein	Traf3ip1	1	9770	1	19971	0.489209	2.04411
FC(2cell/4cell)_f2_0.01p	Component	GO:0044445	cytosolic part	Bax;Mapk9;Akt1s1	3	9770	3	19971	0.117062	2.04411
FC(2cell/4cell)_f2_0.01p	Function	GO:0016742	hydroxymethyl-, formyl- and related transferase activity	Gart;Aldh1l2	2	9770	4	19971	0.374688	1.02206
FC(2cell/4cell)_f2_0.01p	Process	GO:0060659	nipple sheath formation	Pthlh	1	9770	1	19971	0.489209	2.04411
FC(2cell/4cell)_f2_0.01p	Process	GO:0045235	protein amino acid palmitoleylation	Cd4	1	9770	1	19971	0.489209	2.04411
FC(2cell/4cell)_f2_0.01p	Process	GO:0007589	body fluid secretion	Edn1	1	9770	2	19971	0.499792	1.02206
FC(2cell/4cell)_f2_0.01p	Process	GO:0002086	diaphragm contraction	Gaa	1	9770	1	19971	0.489209	2.04411
FC(2cell/4cell)_f2_0.01p	Function	GO:0003947	(N-acetylneuraminyl)-galactosylglucosylceramide N-acetylgalactosaminyltransferase activity	B4galnt1	1	9770	1	19971	0.489209	2.04411
FC(2cell/4cell)_f2_0.01p	Process	GO:0042420	dopamine catabolic process	Maoa;Slc6a3;Comt1	3	9770	4	19971	0.239213	1.53309
FC(2cell/4cell)_f2_0.01p	Function	GO:0005523	tropomyosin binding	Tmod1;Lmod1;Tmod3	3	9770	6	19971	0.31211	1.02206
FC(2cell/4cell)_f2_0.01p	Process	GO:0022407	regulation of cell-cell adhesion	Itgal	1	9770	2	19971	0.499792	1.02206
FC(2cell/4cell)_f2_0.01p	Component	GO:0016471	vacuolar proton-transporting V-type ATPase complex	Atp6v0a4;Atp6v0b	2	9770	6	19971	0.244387	0.681372
FC(2cell/4cell)_f2_0.01p	Function	GO:0003727	single-stranded RNA binding	Dlx2;Msi2;Strbp;Piwil1	4	9770	5	19971	0.146266	1.63529
FC(2cell/4cell)_f2_0.01p	Process	GO:0051153	regulation of striated muscle cell differentiation	Hdac9;Hdac5	2	9770	3	19971	0.366754	1.36274
FC(2cell/4cell)_f2_0.01p	Function	GO:0002020	protease binding	Cstb	1	9770	2	19971	0.499792	1.02206
FC(2cell/4cell)_f2_0.01p	Process	GO:0001886	endothelial cell morphogenesis	Id1	1	9770	2	19971	0.499792	1.02206
FC(2cell/4cell)_f2_0.01p	Process	GO:0007585	respiratory gaseous exchange	Man2a1;Fut8;Mafb;Mapk8ip3;Grin1;Mecp2;Edn1;Chst11;Man1a2	9	9770	19	19971	0.17933	0.968265
FC(2cell/4cell)_f2_0.01p	Process	GO:0006558	L-phenylalanine metabolic process	Spr	1	9770	1	19971	0.489209	2.04411
FC(2cell/4cell)_f2_0.01p	Process	GO:0040029	regulation of gene expression, epigenetic	Mecp2	1	9770	2	19971	0.499792	1.02206
FC(2cell/4cell)_f2_0.01p	Process	GO:0000187	activation of MAPK activity	Shc1;Pxn;Gab1;Avpi1;Efna1;Lpar1;Spag9;Muc20;Map2k1;Hgf;Pde6g;C1qtnf2;Madd;Prdx2;Tdgf1;Lpar2	16	9770	33	19971	0.137848	0.991086
FC(2cell/4cell)_f2_0.01p	Process	GO:0010553	negative regulation of gene-specific transcription from RNA polymerase II promoter	Myc;Rbm15;Per1;Zfp238;Wdtc1;Kdm1a;Hes1;Per2;Shh;Hdac1;Per3;Bcor	12	9770	20	19971	0.109687	1.22647
FC(2cell/4cell)_f2_0.01p	Component	GO:0032391	photoreceptor connecting cilium	Iqcb1;Ttc8;Gnat1	3	9770	7	19971	0.278992	0.876049
FC(2cell/4cell)_f2_0.01p	Process	GO:0008219	cell death	Cidea;Hip1;Tnfrsf12a;Cln8;Cln5;Aplp1;Gan;Polb;Tnfsf12;Shh;Tgfb1;Fig4	12	9770	22	19971	0.146963	1.11497
FC(2cell/4cell)_f2_0.01p	Function	GO:0004367	glycerol-3-phosphate dehydrogenase (NAD+) activity	Gpd1l;Gpd1	2	9770	2	19971	0.239313	2.04411
FC(2cell/4cell)_f2_0.01p	Process	GO:0042692	muscle cell differentiation	Bin1;Smarcd3;Sox6;Qk	4	9770	7	19971	0.267201	1.16807
FC(2cell/4cell)_f2_0.01p	Process	GO:0030279	negative regulation of ossification	Tgfb1;Smurf1;Gfra4	3	9770	7	19971	0.278992	0.876049
FC(2cell/4cell)_f2_0.01p	Component	GO:0000794	condensed nuclear chromosome	Msh4;Cdx2;Dmc1;Topbp1;Rec8;Mlh1;Rpa1;Sycp3;Dnmt3l;Add3;Unc84b;Nol6;Hmg20b;Tubg1	14	9770	18	19971	0.00934642	1.58987
FC(2cell/4cell)_f2_0.01p	Process	GO:0051881	regulation of mitochondrial membrane potential	Sod2;Bax;Htt	3	9770	4	19971	0.239213	1.53309
FC(2cell/4cell)_f2_0.01p	Function	GO:0003847	1-alkyl-2-acetylglycerophosphocholine esterase activity	Aspg;Pafah1b3;Pafah1b2;Pafah2	4	9770	5	19971	0.146266	1.63529
FC(2cell/4cell)_f2_0.01p	Process	GO:0006808	regulation of nitrogen utilization	Bax;Nmral1	2	9770	3	19971	0.366754	1.36274
FC(2cell/4cell)_f2_0.01p	Function	GO:0015179	L-amino acid transmembrane transporter activity	Slc43a2;Slc7a8;Slc7a2	3	9770	6	19971	0.31211	1.02206
FC(2cell/4cell)_f2_0.01p	Function	GO:0004027	alcohol sulfotransferase activity	Sult2b1	1	9770	1	19971	0.489209	2.04411
FC(2cell/4cell)_f2_0.01p	Process	GO:0008584	male gonad development	Ren1;Fanca;Acvr2a;Esr1;Ercc1;Bcl2l11;Bcl2l1;Bik;Klhl10;Bax;Sox9;Fgf9	12	9770	28	19971	0.122796	0.876049
FC(2cell/4cell)_f2_0.01p	Function	GO:0004983	neuropeptide Y receptor activity	Prokr2	1	9770	10	19971	0.0115645	0.204411
FC(2cell/4cell)_f2_0.01p	Process	GO:0007269	neurotransmitter secretion	Dvl1;Ppt1;Syn2;Cacna1b;Nrxn3;Wnt7a;Syt1	7	9770	16	19971	0.181643	0.8943
FC(2cell/4cell)_f2_0.01p	Process	GO:0042488	positive regulation of odontogenesis of dentine-containing tooth	Csf1	1	9770	2	19971	0.499792	1.02206
FC(2cell/4cell)_f2_0.01p	Process	GO:0019216	regulation of lipid metabolic process	Drd3;Ankrd26;Bbs4;Acer1	4	9770	4	19971	0.0572589	2.04411
FC(2cell/4cell)_f2_0.01p	Function	GO:0015198	oligopeptide transporter activity	Slco3a1;Slc15a2	2	9770	3	19971	0.366754	1.36274
FC(2cell/4cell)_f2_0.01p	Process	GO:0009605	response to external stimulus	Mecom	1	9770	3	19971	0.382935	0.681372
FC(2cell/4cell)_f2_0.01p	Component	GO:0005675	holo TFIIH complex	Psmc5	1	9770	1	19971	0.489209	2.04411
FC(2cell/4cell)_f2_0.01p	Process	GO:0021768	nucleus accumbens development	Aldh1a3	1	9770	1	19971	0.489209	2.04411
FC(2cell/4cell)_f2_0.01p	Function	GO:0047023	3(or 17)-alpha-hydroxysteroid dehydrogenase activity	Akr1c14	1	9770	1	19971	0.489209	2.04411
FC(2cell/4cell)_f2_0.01p	Process	GO:0009134	nucleoside diphosphate catabolic process	Entpd3	1	9770	1	19971	0.489209	2.04411
FC(2cell/4cell)_f2_0.01p	Function	GO:0043754	dihydrolipoyllysine-residue (2-methylpropanoyl)transferase activity	Dbt	1	9770	1	19971	0.489209	2.04411
FC(2cell/4cell)_f2_0.01p	Process	GO:0021800	cerebral cortex tangential migration	Arx;Reln;Lhx6	3	9770	3	19971	0.117062	2.04411
FC(2cell/4cell)_f2_0.01p	Process	GO:0060596	mammary placode formation	Tbx3;Nrg3	2	9770	3	19971	0.366754	1.36274
FC(2cell/4cell)_f2_0.01p	Function	GO:0015293	symporter activity	Slc16a3;Slc24a5;Slc25a3;Slc38a2;Slc17a5;Slc6a14;Slc1a5;Slc4a11;Slc12a2;Slc15a2;Slc6a15;Slc6a4;Slc6a12;Slc17a2;Slc5a3;Slc4a10;Slc13a3;Slc12a8;Slc13a2;Slc5a6;Slc10a7;Slc5a12;Slc5a2;Slc6a3;Slc15a4;1700039E15Rik;Slc25a18;Slc1a4;Slc6a13;Slc20a1;Slc10a6;Slc6a20b;Slc6a9;Slc16a14;Slc6a20a;Slc1a3;Slc16a7;Slc38a4;Slc10a3;Slc4a4;Slc24a3;Slc16a13;Slc6a6;Slc5a11;Slc6a8;AI317395;Slc38a1;Slc36a1;Slc12a7;Slc16a1…	57	9770	106	19971	0.047049	1.09919
FC(2cell/4cell)_f2_0.01p	Process	GO:0046427	positive regulation of JAK-STAT cascade	Cenpj	1	9770	2	19971	0.499792	1.02206
FC(2cell/4cell)_f2_0.01p	Process	GO:0008154	actin polymerization or depolymerization	Enah;Was;Evl	3	9770	3	19971	0.117062	2.04411
FC(2cell/4cell)_f2_0.01p	Component	GO:0000276	mitochondrial proton-transporting ATP synthase complex, coupling factor F(o)	Atp5k;Atp5h;Atp5f1;Atp5j	4	9770	5	19971	0.146266	1.63529
FC(2cell/4cell)_f2_0.01p	Function	GO:0004089	carbonate dehydratase activity	1700020C11Rik;Car6;Car14;Car10;Car9;Car8;Car15;Car4;Car1	9	9770	17	19971	0.180862	1.08218
FC(2cell/4cell)_f2_0.01p	Function	GO:0004018	N6-(1,2-dicarboxyethyl)AMP AMP-lyase (fumarate-forming) activity	Adsl	1	9770	1	19971	0.489209	2.04411
FC(2cell/4cell)_f2_0.01p	Process	GO:0006814	sodium ion transport	Slc24a5;Slc38a2;Slc12a2;Gm5134;Slc38a9;Nalcn;Scn10a;Slc24a6;Slc9a8;Slc17a2;Slc5a3;Slc4a10;Slc13a3;Atp1a3;Atp1b3;Slc13a2;Slc38a8;Slc5a6;Scn8a;Slc5a4b;Slc10a7;Hcn3;Slc5a12;Slc5a2;Slc4a8;Slc9a6;Slc10a6;Atp1b2;Slc38a4;Slc10a3;Atp1a1;Slc4a4;Slc24a3;Slc9a2;Slc9a4;Slc38a10;Slc38a7;Slc5a11;Slc6a8;AI317395;Slc38a1;Slc12a7;Accn2;Slc12a4;Slc17a6;Catsper3;Scnn1b;Slc9a3;Slc34a1;Slc5a10	50	9770	118	19971	0.0267335	0.86615
FC(2cell/4cell)_f2_0.01p	Component	GO:0015934	large ribosomal subunit	Mrpl32;Rpl13a;Rpl7;Rpl7l1;Mrpl15;Mrpl22	6	9770	9	19971	0.153449	1.36274
FC(2cell/4cell)_f2_0.01p	Process	GO:0001909	leukocyte mediated cytotoxicity	Ncf1	1	9770	1	19971	0.489209	2.04411
FC(2cell/4cell)_f2_0.01p	Function	GO:0004190	aspartic-type endopeptidase activity	Ren1;Ctsd;3110056O03Rik;Ren2;2010106G01Rik;H13;Bace1;Sppl3;Pga5	9	9770	18	19971	0.184777	1.02206
FC(2cell/4cell)_f2_0.01p	Function	GO:0016844	strictosidine synthase activity	2310001A20Rik	1	9770	1	19971	0.489209	2.04411
[truncated: 42,163 more rows]
